# Supplementary material for: The Gut Resistome Atlas in Preterm Infants Enables Prediction of Necrotizing Enterocolitis Onset
Source: Adv Sci (Weinh). 2025 Sep 30;12(45):e05154. doi: 10.1002/advs.202505154 (PMC12677589; doi:10.1002/advs.202505154)
Supplement: Supplementary file 2 — Supplemental Table 1 [file ADVS-12-e05154-s006.xlsx]

## Sheet: Sheet1
Study	SequenceID	SampleID	SubjectID	Day of life	Delivery mode	Country	Sex	Feeding pattern	Infant antibiotics	Birth weight (gram)	Gestational age (weeks)	Number of qualified reads
Baumann-DudenhoefferAM_2018	SRR7217865	T0101A_0	T0101A	11	CS	USA	female	combined	no	2462	34	20257116
Baumann-DudenhoefferAM_2018	SRR7217868	T0101A_2	T0101A	50	CS	USA	female	combined	no	2462	34	5465534
Baumann-DudenhoefferAM_2018	SRR7217523	T0101A_3	T0101A	100	CS	USA	female	formula	no	2462	34	5956124
Baumann-DudenhoefferAM_2018	SRR7217524	T0101A_4	T0101A	128	CS	USA	female	formula	no	2462	34	8633290
Baumann-DudenhoefferAM_2018	SRR7217526	T0101A_6	T0101A	182	CS	USA	female	formula	no	2462	34	4177558
Baumann-DudenhoefferAM_2018	SRR7217527	T0101A_7	T0101A	218	CS	USA	female	formula	no	2462	34	10185192
Baumann-DudenhoefferAM_2018	SRR7217528	T0101B_0	T0101B	11	CS	USA	male	combined	no	2329	34	9908606
Baumann-DudenhoefferAM_2018	SRR7217529	T0101B_2	T0101B	49	CS	USA	male	combined	no	2329	34	6587686
Baumann-DudenhoefferAM_2018	SRR7217533	T0101B_3	T0101B	99	CS	USA	male	combined	no	2329	34	4981784
Baumann-DudenhoefferAM_2018	SRR7217530	T0101B_4	T0101B	132	CS	USA	male	combined	no	2329	34	7094458
Baumann-DudenhoefferAM_2018	SRR7217531	T0101B_6	T0101B	170	CS	USA	male	formula	no	2329	34	8395946
Baumann-DudenhoefferAM_2018	SRR7217532	T0101B_7	T0101B	218	CS	USA	male	formula	no	2329	34	9410132
Baumann-DudenhoefferAM_2018	SRR7217718	T0101B_8	T0101B	244	CS	USA	male	formula	no	2329	34	10057332
Baumann-DudenhoefferAM_2018	SRR7217501	T0108A_1	T0108A	38	vaginal	USA	male	formula	no	2600	36	7048814
Baumann-DudenhoefferAM_2018	SRR7217497	T0108A_2	T0108A	65	vaginal	USA	male	formula	no	2600	36	6809524
Baumann-DudenhoefferAM_2018	SRR7217498	T0108A_3	T0108A	77	vaginal	USA	male	formula	no	2600	36	7392728
Baumann-DudenhoefferAM_2018	SRR7217499	T0108A_3	T0108A	77	vaginal	USA	male	formula	no	2600	36	7641962
Baumann-DudenhoefferAM_2018	SRR7217502	T0108A_4	T0108A	121	vaginal	USA	male	formula	no	2600	36	3482680
Baumann-DudenhoefferAM_2018	SRR7217500	T0108A_5	T0108A	141	vaginal	USA	male	formula	no	2600	36	2436296
Baumann-DudenhoefferAM_2018	SRR7217504	T0108A_5	T0108A	141	vaginal	USA	male	formula	no	2600	36	60886426
Baumann-DudenhoefferAM_2018	SRR7217503	T0108A_7	T0108A	198	vaginal	USA	male	formula	no	2600	36	5267258
Baumann-DudenhoefferAM_2018	SRR7217509	T0108A_8	T0108A	233	vaginal	USA	male	formula	no	2600	36	7797820
Baumann-DudenhoefferAM_2018	SRR7217505	T0108B_1	T0108B	38	CS	USA	male	formula	no	2380	36	6783590
Baumann-DudenhoefferAM_2018	SRR7217891	T0108B_2	T0108B	65	CS	USA	male	formula	no	2380	36	10069092
Baumann-DudenhoefferAM_2018	SRR7217893	T0108B_3	T0108B	76	CS	USA	male	formula	no	2380	36	8126936
Baumann-DudenhoefferAM_2018	SRR7217894	T0108B_3	T0108B	76	CS	USA	male	formula	no	2380	36	8453590
Baumann-DudenhoefferAM_2018	SRR7217895	T0108B_4	T0108B	121	CS	USA	male	formula	no	2380	36	8564090
Baumann-DudenhoefferAM_2018	SRR7217892	T0108B_5	T0108B	141	CS	USA	male	formula	no	2380	36	7881598
Baumann-DudenhoefferAM_2018	SRR7217889	T0108B_7	T0108B	198	CS	USA	male	formula	no	2380	36	8716794
Baumann-DudenhoefferAM_2018	SRR7217890	T0108B_8	T0108B	233	CS	USA	male	formula	no	2380	36	4627930
Baumann-DudenhoefferAM_2018	SRR7217818	T0117A_1	T0117A	31	CS	USA	male	formula	no	3035	36	4018814
Baumann-DudenhoefferAM_2018	SRR7217817	T0117A_2	T0117A	73	CS	USA	male	formula	no	3035	36	5274432
Baumann-DudenhoefferAM_2018	SRR7217820	T0117A_3	T0117A	97	CS	USA	male	formula	no	3035	36	6798314
Baumann-DudenhoefferAM_2018	SRR7217816	T0117A_4	T0117A	125	CS	USA	male	formula	no	3035	36	14421118
Baumann-DudenhoefferAM_2018	SRR7217815	T0117A_5	T0117A	160	CS	USA	male	formula	no	3035	36	7424616
Baumann-DudenhoefferAM_2018	SRR7217814	T0117A_6	T0117A	191	CS	USA	male	formula	yes	3035	36	4721374
Baumann-DudenhoefferAM_2018	SRR7217813	T0117A_7	T0117A	216	CS	USA	male	formula	yes	3035	36	7543578
Baumann-DudenhoefferAM_2018	SRR7217822	T0117A_7	T0117A	216	CS	USA	male	formula	yes	3035	36	6845396
Baumann-DudenhoefferAM_2018	SRR7217709	T0117A_8	T0117A	244	CS	USA	male	formula	yes	3035	36	6514496
Baumann-DudenhoefferAM_2018	SRR7217821	T0117A_8	T0117A	244	CS	USA	male	formula	yes	3035	36	3852370
Baumann-DudenhoefferAM_2018	SRR7217735	T0117B_1	T0117B	31	CS	USA	male	formula	no	3065	36	4463294
Baumann-DudenhoefferAM_2018	SRR7217737	T0117B_2	T0117B	73	CS	USA	male	formula	no	3065	36	5315532
Baumann-DudenhoefferAM_2018	SRR7217712	T0117B_3	T0117B	97	CS	USA	male	formula	no	3065	36	5479542
Baumann-DudenhoefferAM_2018	SRR7217716	T0117B_4	T0117B	125	CS	USA	male	formula	no	3065	36	6578592
Baumann-DudenhoefferAM_2018	SRR7217713	T0117B_5	T0117B	160	CS	USA	male	formula	no	3065	36	6532052
Baumann-DudenhoefferAM_2018	SRR7217714	T0117B_6	T0117B	191	CS	USA	male	formula	yes	3065	36	6739010
Baumann-DudenhoefferAM_2018	SRR7217715	T0117B_7	T0117B	216	CS	USA	male	formula	yes	3065	36	4529536
Baumann-DudenhoefferAM_2018	SRR7217701	T0117B_8	T0117B	244	CS	USA	male	formula	yes	3065	36	5151540
Baumann-DudenhoefferAM_2018	SRR7217776	T0119A_1	T0119A	37	CS	USA	male	breast	no	2905	36.71	3941788
Baumann-DudenhoefferAM_2018	SRR7217783	T0119A_3	T0119A	93	CS	USA	male	combined	no	2905	36.71	3857492
Baumann-DudenhoefferAM_2018	SRR7217782	T0119A_5	T0119A	129	CS	USA	male	formula	no	2905	36.71	6910812
Baumann-DudenhoefferAM_2018	SRR7217781	T0119A_6	T0119A	184	CS	USA	male	formula	no	2905	36.71	6302970
Baumann-DudenhoefferAM_2018	SRR7217779	T0119A_7	T0119A	215	CS	USA	male	formula	no	2905	36.71	14382912
Baumann-DudenhoefferAM_2018	SRR7217788	T0119A_8	T0119A	246	CS	USA	male	formula	no	2905	36.71	8882566
Baumann-DudenhoefferAM_2018	SRR7217784	T0122A_1	T0122A	11	CS	USA	male	formula	no	2274	36	5226732
Baumann-DudenhoefferAM_2018	SRR7217675	T0122A_2	T0122A	43	CS	USA	male	formula	no	2274	36	5739562
Baumann-DudenhoefferAM_2018	SRR7217676	T0122A_3	T0122A	100	CS	USA	male	formula	no	2274	36	5988464
Baumann-DudenhoefferAM_2018	SRR7217680	T0122A_5	T0122A	151	CS	USA	male	formula	no	2274	36	6466834
Baumann-DudenhoefferAM_2018	SRR7217677	T0122A_6	T0122A	167	CS	USA	male	formula	no	2274	36	8624008
Baumann-DudenhoefferAM_2018	SRR7217671	T0122A_8	T0122A	230	CS	USA	male	formula	no	2274	36	12524902
Baumann-DudenhoefferAM_2018	SRR7217672	T0122B_2	T0122B	43	CS	USA	male	formula	no	2421	36	9108566
Baumann-DudenhoefferAM_2018	SRR7217673	T0122B_3	T0122B	100	CS	USA	male	formula	no	2421	36	6203172
Baumann-DudenhoefferAM_2018	SRR7217674	T0122B_5	T0122B	151	CS	USA	male	formula	no	2421	36	5565680
Baumann-DudenhoefferAM_2018	SRR7217678	T0122B_6	T0122B	167	CS	USA	male	formula	no	2421	36	6027386
Baumann-DudenhoefferAM_2018	SRR7217679	T0122B_7	T0122B	199	CS	USA	male	formula	no	2421	36	14315152
Baumann-DudenhoefferAM_2018	SRR7217582	T0122B_8	T0122B	230	CS	USA	male	formula	no	2421	36	6296570
Baumann-DudenhoefferAM_2018	SRR7217608	T0150A_1	T0150A	39	vaginal	USA	male	breast	no	2450	36	6765104
Baumann-DudenhoefferAM_2018	SRR7217612	T0150A_1	T0150A	39	vaginal	USA	male	breast	no	2450	36	6530460
Baumann-DudenhoefferAM_2018	SRR7217611	T0150A_3	T0150A	103	vaginal	USA	male	combined	no	2450	36	7353532
Baumann-DudenhoefferAM_2018	SRR7217614	T0150A_3	T0150A	103	vaginal	USA	male	combined	no	2450	36	16034384
Baumann-DudenhoefferAM_2018	SRR7217613	T0150A_4	T0150A	124	vaginal	USA	male	combined	no	2450	36	9019514
Baumann-DudenhoefferAM_2018	SRR7217606	T0150A_5	T0150A	156	vaginal	USA	male	combined	no	2450	36	6903642
Baumann-DudenhoefferAM_2018	SRR7217479	T0150A_6	T0150A	189	vaginal	USA	male	combined	no	2450	36	7143104
Baumann-DudenhoefferAM_2018	SRR7217605	T0150A_6	T0150A	189	vaginal	USA	male	combined	no	2450	36	5355792
Baumann-DudenhoefferAM_2018	SRR7217480	T0150A_7	T0150A	221	vaginal	USA	male	formula	no	2450	36	7619460
Baumann-DudenhoefferAM_2018	SRR7217476	T0150A_8	T0150A	251	vaginal	USA	male	formula	yes	2450	36	8993560
Baumann-DudenhoefferAM_2018	SRR7217478	T0150B_1	T0150B	39	vaginal	USA	male	breast	no	2445	36	4465060
Baumann-DudenhoefferAM_2018	SRR7217482	T0150B_2	T0150B	67	vaginal	USA	male	combined	no	2445	36	27722012
Baumann-DudenhoefferAM_2018	SRR7217481	T0150B_4	T0150B	124	vaginal	USA	male	combined	no	2445	36	28700704
Baumann-DudenhoefferAM_2018	SRR7217483	T0150B_4	T0150B	124	vaginal	USA	male	combined	no	2445	36	7529532
Baumann-DudenhoefferAM_2018	SRR7217485	T0150B_5	T0150B	154	vaginal	USA	male	combined	no	2445	36	5891442
Baumann-DudenhoefferAM_2018	SRR7217921	T0150B_6	T0150B	189	vaginal	USA	male	combined	no	2445	36	15991028
Baumann-DudenhoefferAM_2018	SRR7217922	T0150B_7	T0150B	221	vaginal	USA	male	formula	no	2445	36	7514966
Baumann-DudenhoefferAM_2018	SRR7217806	T0150B_8	T0150B	252	vaginal	USA	male	formula	yes	2445	36	6011628
Baumann-DudenhoefferAM_2018	SRR7217907	T0160A_1	T0160A	16	CS	USA	male	combined	no	2470	36	12392328
Baumann-DudenhoefferAM_2018	SRR7217909	T0160A_2	T0160A	63	CS	USA	male	formula	no	2470	36	5262760
Baumann-DudenhoefferAM_2018	SRR7217905	T0160A_3	T0160A	92	CS	USA	male	formula	no	2470	36	8755166
Baumann-DudenhoefferAM_2018	SRR7217906	T0160A_4	T0160A	121	CS	USA	male	formula	no	2470	36	6770976
Baumann-DudenhoefferAM_2018	SRR7217904	T0160A_5	T0160A	142	CS	USA	male	formula	no	2470	36	9881404
Baumann-DudenhoefferAM_2018	SRR7217902	T0160A_6	T0160A	169	CS	USA	male	formula	no	2470	36	10680308
Baumann-DudenhoefferAM_2018	SRR7217908	T0160A_6	T0160A	169	CS	USA	male	formula	no	2470	36	2794530
Baumann-DudenhoefferAM_2018	SRR7217554	T0160A_7	T0160A	208	CS	USA	male	formula	no	2470	36	4625178
Baumann-DudenhoefferAM_2018	SRR7217753	T0160A_8	T0160A	232	CS	USA	male	formula	no	2470	36	12571692
Baumann-DudenhoefferAM_2018	SRR7217756	T0160B_1	T0160B	16	CS	USA	male	combined	no	2340	36	8292264
Baumann-DudenhoefferAM_2018	SRR7217752	T0160B_2	T0160B	64	CS	USA	male	combined	no	2340	36	8015672
Baumann-DudenhoefferAM_2018	SRR7217751	T0160B_3	T0160B	92	CS	USA	male	formula	no	2340	36	9658852
Baumann-DudenhoefferAM_2018	SRR7217750	T0160B_4	T0160B	121	CS	USA	male	formula	no	2340	36	9509154
Baumann-DudenhoefferAM_2018	SRR7217749	T0160B_5	T0160B	142	CS	USA	male	formula	no	2340	36	4891522
Baumann-DudenhoefferAM_2018	SRR7217747	T0160B_6	T0160B	169	CS	USA	male	formula	no	2340	36	9958392
Baumann-DudenhoefferAM_2018	SRR7217746	T0160B_7	T0160B	208	CS	USA	male	formula	no	2340	36	6412412
Baumann-DudenhoefferAM_2018	SRR7217745	T0160B_8	T0160B	232	CS	USA	male	formula	no	2340	36	10982980
Baumann-DudenhoefferAM_2018	SRR7217695	T0165A_0	T0165A	4	vaginal	USA	male	formula	no	2455	36	9976832
Baumann-DudenhoefferAM_2018	SRR7217694	T0165A_1	T0165A	37	vaginal	USA	male	formula	no	2455	36	4368258
Baumann-DudenhoefferAM_2018	SRR7217692	T0165A_2	T0165A	71	vaginal	USA	male	formula	no	2455	36	5799814
Baumann-DudenhoefferAM_2018	SRR7217691	T0165A_4	T0165A	128	vaginal	USA	male	formula	no	2455	36	7637948
Baumann-DudenhoefferAM_2018	SRR7217563	T0165A_5	T0165A	160	vaginal	USA	male	formula	no	2455	36	7824152
Baumann-DudenhoefferAM_2018	SRR7217564	T0165A_6	T0165A	190	vaginal	USA	male	formula	no	2455	36	10945986
Baumann-DudenhoefferAM_2018	SRR7217565	T0165A_7	T0165A	213	vaginal	USA	male	formula	no	2455	36	6848296
Baumann-DudenhoefferAM_2018	SRR7217562	T0165B_0	T0165B	4	CS	USA	male	formula	no	2566	36	4891108
Baumann-DudenhoefferAM_2018	SRR7217560	T0165B_1	T0165B	37	CS	USA	male	combined	no	2566	36	9310426
Baumann-DudenhoefferAM_2018	SRR7217561	T0165B_2	T0165B	71	CS	USA	male	formula	no	2566	36	5463334
Baumann-DudenhoefferAM_2018	SRR7217558	T0165B_3	T0165B	92	CS	USA	male	formula	no	2566	36	8540828
Baumann-DudenhoefferAM_2018	SRR7217559	T0165B_4	T0165B	128	CS	USA	male	formula	yes	2566	36	6636522
Baumann-DudenhoefferAM_2018	SRR7217555	T0165B_5	T0165B	160	CS	USA	male	formula	yes	2566	36	9986708
Baumann-DudenhoefferAM_2018	SRR7217556	T0165B_6	T0165B	190	CS	USA	male	formula	yes	2566	36	6236654
Baumann-DudenhoefferAM_2018	SRR7217521	T0165B_7	T0165B	213	CS	USA	male	formula	yes	2566	36	9945890
Baumann-DudenhoefferAM_2018	SRR7217761	T0168A_0	T0168A	2	vaginal	USA	male	combined	no	2735	36	9219270
Baumann-DudenhoefferAM_2018	SRR7217764	T0168A_1	T0168A	37	vaginal	USA	male	combined	no	2735	36	10765884
Baumann-DudenhoefferAM_2018	SRR7217755	T0168A_2	T0168A	67	vaginal	USA	male	formula	no	2735	36	3519746
Baumann-DudenhoefferAM_2018	SRR7217641	T0168A_5	T0168A	158	vaginal	USA	male	formula	no	2735	36	8006800
Baumann-DudenhoefferAM_2018	SRR7217754	T0168A_5	T0168A	158	vaginal	USA	male	formula	no	2735	36	8848582
Baumann-DudenhoefferAM_2018	SRR7217642	T0168A_6	T0168A	193	vaginal	USA	male	formula	no	2735	36	10431966
Baumann-DudenhoefferAM_2018	SRR7217643	T0168A_7	T0168A	214	vaginal	USA	male	combined	no	2735	36	7294218
Baumann-DudenhoefferAM_2018	SRR7217644	T0168A_8	T0168A	247	vaginal	USA	male	formula	no	2735	36	10499510
Baumann-DudenhoefferAM_2018	SRR7217637	T0168B_1	T0168B	37	vaginal	USA	female	combined	no	1819	36	6632144
Baumann-DudenhoefferAM_2018	SRR7217638	T0168B_3	T0168B	95	vaginal	USA	female	formula	no	1819	36	6145956
Baumann-DudenhoefferAM_2018	SRR7217639	T0168B_4	T0168B	132	vaginal	USA	female	formula	no	1819	36	10138552
Baumann-DudenhoefferAM_2018	SRR7217640	T0168B_5	T0168B	158	vaginal	USA	female	formula	no	1819	36	6154570
Baumann-DudenhoefferAM_2018	SRR7217635	T0168B_6	T0168B	193	vaginal	USA	female	formula	yes	1819	36	7084492
Baumann-DudenhoefferAM_2018	SRR7217636	T0168B_6	T0168B	193	vaginal	USA	female	formula	yes	1819	36	14747916
Baumann-DudenhoefferAM_2018	SRR7217607	T0168B_7	T0168B	214	vaginal	USA	female	combined	yes	1819	36	6804042
Baumann-DudenhoefferAM_2018	SRR7217610	T0168B_8	T0168B	247	vaginal	USA	female	formula	yes	1819	36	6264958
Baumann-DudenhoefferAM_2018	SRR7217706	T0171A_1	T0171A	43	CS	USA	female	combined	no	2520	36	7200178
Baumann-DudenhoefferAM_2018	SRR7217710	T0171A_4	T0171A	132	CS	USA	female	formula	no	2520	36	4473554
Baumann-DudenhoefferAM_2018	SRR7217730	T0171A_6	T0171A	191	CS	USA	female	formula	no	2520	36	8942278
Baumann-DudenhoefferAM_2018	SRR7217768	T0171A_7	T0171A	221	CS	USA	female	formula	no	2520	36	5503010
Baumann-DudenhoefferAM_2018	SRR7217772	T0171A_7	T0171A	221	CS	USA	female	formula	no	2520	36	5275700
Baumann-DudenhoefferAM_2018	SRR7217769	T0171A_8	T0171A	249	CS	USA	female	formula	no	2520	36	13088620
Baumann-DudenhoefferAM_2018	SRR7217770	T0171B_1	T0171B	43	CS	USA	female	combined	no	2490	36	5096904
Baumann-DudenhoefferAM_2018	SRR7217771	T0171B_3	T0171B	77	CS	USA	female	combined	no	2490	36	9429082
Baumann-DudenhoefferAM_2018	SRR7217773	T0171B_4	T0171B	132	CS	USA	female	formula	no	2490	36	4674170
Baumann-DudenhoefferAM_2018	SRR7217774	T0171B_6	T0171B	191	CS	USA	female	formula	no	2490	36	7893532
Baumann-DudenhoefferAM_2018	SRR7217775	T0171B_7	T0171B	221	CS	USA	female	formula	no	2490	36	6972950
Baumann-DudenhoefferAM_2018	SRR7217766	T0171B_8	T0171B	249	CS	USA	female	formula	no	2490	36	7544298
Baumann-DudenhoefferAM_2018	SRR7217796	T0178A_1	T0178A	40	vaginal	USA	male	combined	no	2529	36	10523150
Baumann-DudenhoefferAM_2018	SRR7217793	T0178A_2	T0178A	67	vaginal	USA	male	formula	no	2529	36	6898918
Baumann-DudenhoefferAM_2018	SRR7217791	T0178A_4	T0178A	123	vaginal	USA	male	formula	no	2529	36	5746166
Baumann-DudenhoefferAM_2018	SRR7217792	T0178A_5	T0178A	156	vaginal	USA	male	formula	no	2529	36	5511030
Baumann-DudenhoefferAM_2018	SRR7217789	T0178A_7	T0178A	195	vaginal	USA	male	formula	no	2529	36	8901110
Baumann-DudenhoefferAM_2018	SRR7217790	T0178A_7	T0178A	195	vaginal	USA	male	formula	no	2529	36	5476118
Baumann-DudenhoefferAM_2018	SRR7217787	T0178A_8	T0178A	262	vaginal	USA	male	formula	no	2529	36	16362080
Baumann-DudenhoefferAM_2018	SRR7217863	T0178B_1	T0178B	40	vaginal	USA	male	combined	no	2782	36	8716406
Baumann-DudenhoefferAM_2018	SRR7217861	T0178B_2	T0178B	67	vaginal	USA	male	formula	no	2782	36	4613422
Baumann-DudenhoefferAM_2018	SRR7217862	T0178B_2	T0178B	67	vaginal	USA	male	formula	no	2782	36	26980574
Baumann-DudenhoefferAM_2018	SRR7217859	T0178B_3	T0178B	96	vaginal	USA	male	formula	no	2782	36	5908282
Baumann-DudenhoefferAM_2018	SRR7217858	T0178B_4	T0178B	123	vaginal	USA	male	formula	no	2782	36	6330440
Baumann-DudenhoefferAM_2018	SRR7217857	T0178B_5	T0178B	156	vaginal	USA	male	formula	no	2782	36	5769314
Baumann-DudenhoefferAM_2018	SRR7217860	T0178B_7	T0178B	195	vaginal	USA	male	formula	no	2782	36	5899840
Baumann-DudenhoefferAM_2018	SRR7217580	T0190A_0	T0190A	10	vaginal	USA	female	combined	no	3020	36	8329270
Baumann-DudenhoefferAM_2018	SRR7217584	T0190A_1	T0190A	19	vaginal	USA	female	combined	no	3020	36	6087120
Baumann-DudenhoefferAM_2018	SRR7217583	T0190A_2	T0190A	62	vaginal	USA	female	formula	no	3020	36	5997692
Baumann-DudenhoefferAM_2018	SRR7217577	T0190A_3	T0190A	94	vaginal	USA	female	formula	no	3020	36	9282182
Baumann-DudenhoefferAM_2018	SRR7217581	T0190A_3	T0190A	94	vaginal	USA	female	formula	no	3020	36	2990020
Baumann-DudenhoefferAM_2018	SRR7217579	T0190A_4	T0190A	123	vaginal	USA	female	formula	no	3020	36	8033656
Baumann-DudenhoefferAM_2018	SRR7217578	T0190A_5	T0190A	142	vaginal	USA	female	formula	no	3020	36	8593218
Baumann-DudenhoefferAM_2018	SRR7217572	T0190A_6	T0190A	172	vaginal	USA	female	formula	no	3020	36	3620358
Baumann-DudenhoefferAM_2018	SRR7217856	T0190A_6	T0190A	172	vaginal	USA	female	formula	no	3020	36	4438290
Baumann-DudenhoefferAM_2018	SRR7217910	T0190A_7	T0190A	200	vaginal	USA	female	formula	no	3020	36	7235570
Baumann-DudenhoefferAM_2018	SRR7217911	T0190A_8	T0190A	227	vaginal	USA	female	formula	no	3020	36	28994810
BrooksB_2017	SRR5405612	S2_018_023G1	S2_018	23	CS	USA	male	NA	yes	1393	29	31877212
BrooksB_2017	SRR5405613	S2_018_022G1	S2_018	22	CS	USA	male	NA	yes	1393	29	37736668
BrooksB_2017	SRR5405614	S2_018_021G1	S2_018	21	CS	USA	male	NA	yes	1393	29	27678872
BrooksB_2017	SRR5405615	S2_018_020G1	S2_018	20	CS	USA	male	NA	yes	1393	29	17275486
BrooksB_2017	SRR5405616	S2_018_019G1	S2_018	19	CS	USA	male	NA	yes	1393	29	21192236
BrooksB_2017	SRR5405617	S2_018_018G1	S2_018	18	CS	USA	male	NA	yes	1393	29	17025296
BrooksB_2017	SRR5405618	S2_018_017G1	S2_018	17	CS	USA	male	NA	yes	1393	29	27632570
BrooksB_2017	SRR5405619	S2_018_016G1	S2_018	16	CS	USA	male	NA	yes	1393	29	18884550
BrooksB_2017	SRR5405620	S2_018_015G1	S2_018	15	CS	USA	male	NA	yes	1393	29	21784322
BrooksB_2017	SRR5405621	S2_018_014G1	S2_018	14	CS	USA	male	NA	yes	1393	29	28520950
BrooksB_2017	SRR5405622	S2_018_013G1	S2_018	13	CS	USA	male	NA	yes	1393	29	23624446
BrooksB_2017	SRR5405623	S2_018_012G1	S2_018	12	CS	USA	male	NA	yes	1393	29	26594938
BrooksB_2017	SRR5405624	S2_018_011G1	S2_018	11	CS	USA	male	NA	yes	1393	29	16860018
BrooksB_2017	SRR5405625	S2_018_010G1	S2_018	10	CS	USA	male	NA	yes	1393	29	19781200
BrooksB_2017	SRR5405626	S2_018_009G1	S2_018	9	CS	USA	male	NA	yes	1393	29	13167996
BrooksB_2017	SRR5405627	S2_018_008G1	S2_018	8	CS	USA	male	NA	yes	1393	29	20659110
BrooksB_2017	SRR5405628	S2_018_007G1	S2_018	7	CS	USA	male	NA	yes	1393	29	3545640
BrooksB_2017	SRR5405629	S2_018_006G1	S2_018	6	CS	USA	male	NA	yes	1393	29	7404628
BrooksB_2017	SRR5405630	S2_017_028G1	S2_017	28	CS	USA	female	NA	yes	1174	27	19086230
BrooksB_2017	SRR5405631	S2_017_027G1	S2_017	27	CS	USA	female	NA	yes	1174	27	34712786
BrooksB_2017	SRR5405632	S2_017_026G1	S2_017	26	CS	USA	female	NA	yes	1174	27	17935824
BrooksB_2017	SRR5405633	S2_017_025G1	S2_017	25	CS	USA	female	NA	yes	1174	27	24032376
BrooksB_2017	SRR5405634	S2_017_024G1	S2_017	24	CS	USA	female	NA	yes	1174	27	18786902
BrooksB_2017	SRR5405635	S2_017_023G1	S2_017	23	CS	USA	female	NA	yes	1174	27	30499410
BrooksB_2017	SRR5405636	S2_017_022G1	S2_017	22	CS	USA	female	NA	yes	1174	27	14531460
BrooksB_2017	SRR5405637	S2_017_021G1	S2_017	21	CS	USA	female	NA	yes	1174	27	16128906
BrooksB_2017	SRR5405638	S2_017_020G1	S2_017	20	CS	USA	female	NA	yes	1174	27	23577068
BrooksB_2017	SRR5405639	S2_017_019G1	S2_017	19	CS	USA	female	NA	yes	1174	27	24116182
BrooksB_2017	SRR5405640	S2_017_018G1	S2_017	18	CS	USA	female	NA	yes	1174	27	20653720
BrooksB_2017	SRR5405641	S2_017_017G1	S2_017	17	CS	USA	female	NA	yes	1174	27	24367980
BrooksB_2017	SRR5405642	S2_017_015G1	S2_017	15	CS	USA	female	NA	yes	1174	27	18871540
BrooksB_2017	SRR5405643	S2_017_014G1	S2_017	14	CS	USA	female	NA	yes	1174	27	30916116
BrooksB_2017	SRR5405644	S2_017_013G1	S2_017	13	CS	USA	female	NA	yes	1174	27	17498444
BrooksB_2017	SRR5405645	S2_017_012G1	S2_017	12	CS	USA	female	NA	yes	1174	27	27748792
BrooksB_2017	SRR5405646	S2_017_011G1	S2_017	11	CS	USA	female	NA	yes	1174	27	16059736
BrooksB_2017	SRR5405647	S2_017_010G1	S2_017	10	CS	USA	female	NA	yes	1174	27	27254128
BrooksB_2017	SRR5405648	S2_017_009G1	S2_017	9	CS	USA	female	NA	yes	1174	27	15557226
BrooksB_2017	SRR5405649	S2_017_008G1	S2_017	8	CS	USA	female	NA	yes	1174	27	14679032
BrooksB_2017	SRR5405650	S2_017_007G1	S2_017	7	CS	USA	female	NA	yes	1174	27	9296648
BrooksB_2017	SRR5405651	S2_017_006G1	S2_017	6	CS	USA	female	NA	yes	1174	27	20460122
BrooksB_2017	SRR5405652	S2_016_028G1	S2_016	28	CS	USA	male	NA	yes	1319	31	20852706
BrooksB_2017	SRR5405653	S2_016_027G1	S2_016	27	CS	USA	male	NA	yes	1319	31	23123284
BrooksB_2017	SRR5405654	S2_016_026G1	S2_016	26	CS	USA	male	NA	yes	1319	31	28381902
BrooksB_2017	SRR5405655	S2_016_025G1	S2_016	25	CS	USA	male	NA	yes	1319	31	27990296
BrooksB_2017	SRR5405656	S2_016_024G1	S2_016	24	CS	USA	male	NA	yes	1319	31	39804782
BrooksB_2017	SRR5405657	S2_016_023G1	S2_016	23	CS	USA	male	NA	yes	1319	31	29394866
BrooksB_2017	SRR5405658	S2_016_021G1	S2_016	21	CS	USA	male	NA	yes	1319	31	26653438
BrooksB_2017	SRR5405659	S2_016_019G1	S2_016	19	CS	USA	male	NA	yes	1319	31	20903664
BrooksB_2017	SRR5405660	S2_016_018G1	S2_016	18	CS	USA	male	NA	yes	1319	31	32316396
BrooksB_2017	SRR5405661	S2_016_017G1	S2_016	17	CS	USA	male	NA	yes	1319	31	15979740
BrooksB_2017	SRR5405662	S2_016_016G1	S2_016	16	CS	USA	male	NA	yes	1319	31	18292186
BrooksB_2017	SRR5405663	S2_016_015G1	S2_016	15	CS	USA	male	NA	yes	1319	31	20310484
BrooksB_2017	SRR5405664	S2_016_014G1	S2_016	14	CS	USA	male	NA	yes	1319	31	19557270
BrooksB_2017	SRR5405665	S2_016_013G1	S2_016	13	CS	USA	male	NA	yes	1319	31	18638486
BrooksB_2017	SRR5405666	S2_016_011G1	S2_016	11	CS	USA	male	NA	yes	1319	31	22250810
BrooksB_2017	SRR5405667	S2_016_010G1	S2_016	10	CS	USA	male	NA	yes	1319	31	23085898
BrooksB_2017	SRR5405668	S2_016_009G1	S2_016	9	CS	USA	male	NA	yes	1319	31	7998380
BrooksB_2017	SRR5405669	S2_016_008G1	S2_016	8	CS	USA	male	NA	yes	1319	31	18108488
BrooksB_2017	SRR5405670	S2_016_007G1	S2_016	7	CS	USA	male	NA	yes	1319	31	12091024
BrooksB_2017	SRR5405671	S2_015_013G1	S2_015	13	vaginal	USA	female	NA	yes	768	26	15260760
BrooksB_2017	SRR5405672	S2_015_012G1	S2_015	12	vaginal	USA	female	NA	yes	768	26	17194418
BrooksB_2017	SRR5405673	S2_015_011G1	S2_015	11	vaginal	USA	female	NA	yes	768	26	6111650
BrooksB_2017	SRR5405675	S2_015_009G1	S2_015	9	vaginal	USA	female	NA	yes	768	26	3832126
BrooksB_2017	SRR5405676	S2_015_006G1	S2_015	6	vaginal	USA	female	NA	yes	768	26	4581384
BrooksB_2017	SRR5405677	S2_015_005G1	S2_015	5	vaginal	USA	female	NA	yes	768	26	6484744
BrooksB_2017	SRR5405678	S2_014_028G1	S2_014	28	CS	USA	male	NA	yes	1200	30	25389428
BrooksB_2017	SRR5405679	S2_014_026G1	S2_014	26	CS	USA	male	NA	yes	1200	30	19159816
BrooksB_2017	SRR5405680	S2_014_025G1	S2_014	25	CS	USA	male	NA	yes	1200	30	20542512
BrooksB_2017	SRR5405681	S2_014_024G1	S2_014	24	CS	USA	male	NA	yes	1200	30	12682642
BrooksB_2017	SRR5405682	S2_014_023G1	S2_014	23	CS	USA	male	NA	yes	1200	30	23435886
BrooksB_2017	SRR5405683	S2_014_021G1	S2_014	21	CS	USA	male	NA	yes	1200	30	29888398
BrooksB_2017	SRR5405684	S2_014_020G1	S2_014	20	CS	USA	male	NA	yes	1200	30	26586856
BrooksB_2017	SRR5405685	S2_014_019G1	S2_014	19	CS	USA	male	NA	yes	1200	30	20606314
BrooksB_2017	SRR5405686	S2_014_018G1	S2_014	18	CS	USA	male	NA	yes	1200	30	29484974
BrooksB_2017	SRR5405687	S2_014_017G1	S2_014	17	CS	USA	male	NA	yes	1200	30	21972084
BrooksB_2017	SRR5405688	S2_014_016G1	S2_014	16	CS	USA	male	NA	yes	1200	30	23110412
BrooksB_2017	SRR5405689	S2_014_015G1	S2_014	15	CS	USA	male	NA	yes	1200	30	19907274
BrooksB_2017	SRR5405690	S2_014_013G1	S2_014	13	CS	USA	male	NA	yes	1200	30	22264804
BrooksB_2017	SRR5405691	S2_014_011G1	S2_014	11	CS	USA	male	NA	yes	1200	30	19852294
BrooksB_2017	SRR5405692	S2_014_010G1	S2_014	10	CS	USA	male	NA	yes	1200	30	22304776
BrooksB_2017	SRR5405693	S2_014_009G1	S2_014	9	CS	USA	male	NA	yes	1200	30	12668736
BrooksB_2017	SRR5405695	S2_012_027G1	S2_012	27	CS	USA	female	NA	yes	1210	29	11150690
BrooksB_2017	SRR5405696	S2_012_026G1	S2_012	26	CS	USA	female	NA	yes	1210	29	29771468
BrooksB_2017	SRR5405697	S2_012_025G1	S2_012	25	CS	USA	female	NA	yes	1210	29	15155918
BrooksB_2017	SRR5405698	S2_012_024G1	S2_012	24	CS	USA	female	NA	yes	1210	29	32275128
BrooksB_2017	SRR5405699	S2_012_023G1	S2_012	23	CS	USA	female	NA	yes	1210	29	18538740
BrooksB_2017	SRR5405700	S2_012_022G1	S2_012	22	CS	USA	female	NA	yes	1210	29	25827942
BrooksB_2017	SRR5405701	S2_012_021G1	S2_012	21	CS	USA	female	NA	yes	1210	29	12814978
BrooksB_2017	SRR5405702	S2_012_020G1	S2_012	20	CS	USA	female	NA	yes	1210	29	26370832
BrooksB_2017	SRR5405703	S2_012_019G1	S2_012	19	CS	USA	female	NA	yes	1210	29	19479854
BrooksB_2017	SRR5405704	S2_012_018G1	S2_012	18	CS	USA	female	NA	yes	1210	29	32698378
BrooksB_2017	SRR5405705	S2_012_017G1	S2_012	17	CS	USA	female	NA	yes	1210	29	9212402
BrooksB_2017	SRR5405706	S2_012_016G1	S2_012	16	CS	USA	female	NA	yes	1210	29	26595076
BrooksB_2017	SRR5405707	S2_012_015G1	S2_012	15	CS	USA	female	NA	yes	1210	29	16776254
BrooksB_2017	SRR5405708	S2_012_014G1	S2_012	14	CS	USA	female	NA	yes	1210	29	16921470
BrooksB_2017	SRR5405709	S2_012_013G1	S2_012	13	CS	USA	female	NA	yes	1210	29	9437962
BrooksB_2017	SRR5405710	S2_012_012G1	S2_012	12	CS	USA	female	NA	yes	1210	29	17285042
BrooksB_2017	SRR5405711	S2_012_011G1	S2_012	11	CS	USA	female	NA	yes	1210	29	13799890
BrooksB_2017	SRR5405712	S2_012_010G1	S2_012	10	CS	USA	female	NA	yes	1210	29	25912398
BrooksB_2017	SRR5405714	S2_012_008G1	S2_012	8	CS	USA	female	NA	yes	1210	29	4839416
BrooksB_2017	SRR5405715	S2_012_007G1	S2_012	7	CS	USA	female	NA	yes	1210	29	6678758
BrooksB_2017	SRR5405716	S2_012_005G1	S2_012	5	CS	USA	female	NA	yes	1210	29	2275910
BrooksB_2017	SRR5405717	S2_011_028G1	S2_011	28	vaginal	USA	male	NA	yes	928	26	22537820
BrooksB_2017	SRR5405718	S2_011_026G1	S2_011	26	vaginal	USA	male	NA	yes	928	26	25042190
BrooksB_2017	SRR5405719	S2_011_025G1	S2_011	25	vaginal	USA	male	NA	yes	928	26	18657152
BrooksB_2017	SRR5405720	S2_011_024G1	S2_011	24	vaginal	USA	male	NA	yes	928	26	11360854
BrooksB_2017	SRR5405721	S2_011_023G1	S2_011	23	vaginal	USA	male	NA	yes	928	26	20019682
BrooksB_2017	SRR5405722	S2_011_022G1	S2_011	22	vaginal	USA	male	NA	yes	928	26	17080622
BrooksB_2017	SRR5405723	S2_011_021G1	S2_011	21	vaginal	USA	male	NA	yes	928	26	22303098
BrooksB_2017	SRR5405724	S2_011_020G1	S2_011	20	vaginal	USA	male	NA	yes	928	26	32156754
BrooksB_2017	SRR5405725	S2_011_019G1	S2_011	19	vaginal	USA	male	NA	yes	928	26	23934522
BrooksB_2017	SRR5405726	S2_011_018G1	S2_011	18	vaginal	USA	male	NA	yes	928	26	16041028
BrooksB_2017	SRR5405727	S2_011_017G1	S2_011	17	vaginal	USA	male	NA	yes	928	26	25872944
BrooksB_2017	SRR5405728	S2_011_016G1	S2_011	16	vaginal	USA	male	NA	yes	928	26	29204876
BrooksB_2017	SRR5405729	S2_011_015G1	S2_011	15	vaginal	USA	male	NA	yes	928	26	20800886
BrooksB_2017	SRR5405730	S2_011_014G1	S2_011	14	vaginal	USA	male	NA	yes	928	26	15809724
BrooksB_2017	SRR5405731	S2_011_013G1	S2_011	13	vaginal	USA	male	NA	yes	928	26	27089064
BrooksB_2017	SRR5405732	S2_011_012G1	S2_011	12	vaginal	USA	male	NA	yes	928	26	21701968
BrooksB_2017	SRR5405733	S2_011_011G1	S2_011	11	vaginal	USA	male	NA	yes	928	26	27839686
BrooksB_2017	SRR5405734	S2_011_010G1	S2_011	10	vaginal	USA	male	NA	yes	928	26	21692074
BrooksB_2017	SRR5405735	S2_011_009G1	S2_011	9	vaginal	USA	male	NA	yes	928	26	25385522
BrooksB_2017	SRR5405736	S2_011_008G1	S2_011	8	vaginal	USA	male	NA	yes	928	26	22297578
BrooksB_2017	SRR5405737	S2_011_007G1	S2_011	7	vaginal	USA	male	NA	yes	928	26	16915366
BrooksB_2017	SRR5405738	S2_010_030G1	S2_010	30	CS	USA	male	NA	yes	1814	32	22603608
BrooksB_2017	SRR5405739	S2_010_026G1	S2_010	26	CS	USA	male	NA	yes	1814	32	16469274
BrooksB_2017	SRR5405740	S2_010_024G1	S2_010	24	CS	USA	male	NA	yes	1814	32	21523098
BrooksB_2017	SRR5405741	S2_010_023G1	S2_010	23	CS	USA	male	NA	yes	1814	32	15976802
BrooksB_2017	SRR5405742	S2_010_022G1	S2_010	22	CS	USA	male	NA	yes	1814	32	31343618
BrooksB_2017	SRR5405743	S2_010_021G1	S2_010	21	CS	USA	male	NA	yes	1814	32	23149614
BrooksB_2017	SRR5405744	S2_010_019G1	S2_010	19	CS	USA	male	NA	yes	1814	32	11624810
BrooksB_2017	SRR5405745	S2_010_018G1	S2_010	18	CS	USA	male	NA	yes	1814	32	17591772
BrooksB_2017	SRR5405746	S2_010_017G1	S2_010	17	CS	USA	male	NA	yes	1814	32	43353980
BrooksB_2017	SRR5405747	S2_010_016G1	S2_010	16	CS	USA	male	NA	yes	1814	32	22903046
BrooksB_2017	SRR5405748	S2_010_008G1	S2_010	8	CS	USA	male	NA	yes	1814	32	30358948
BrooksB_2017	SRR5405752	S2_009_028G1	S2_009	28	vaginal	USA	female	NA	yes	930	25	17617700
BrooksB_2017	SRR5405753	S2_009_027G1	S2_009	27	vaginal	USA	female	NA	yes	930	25	19704334
BrooksB_2017	SRR5405754	S2_009_026G1	S2_009	26	vaginal	USA	female	NA	yes	930	25	22457946
BrooksB_2017	SRR5405755	S2_009_025G1	S2_009	25	vaginal	USA	female	NA	yes	930	25	19850532
BrooksB_2017	SRR5405756	S2_009_024G1	S2_009	24	vaginal	USA	female	NA	yes	930	25	22334218
BrooksB_2017	SRR5405757	S2_009_023G1	S2_009	23	vaginal	USA	female	NA	yes	930	25	20107478
BrooksB_2017	SRR5405758	S2_009_022G1	S2_009	22	vaginal	USA	female	NA	yes	930	25	16741698
BrooksB_2017	SRR5405759	S2_009_021G1	S2_009	21	vaginal	USA	female	NA	yes	930	25	16483172
BrooksB_2017	SRR5405760	S2_009_020G1	S2_009	20	vaginal	USA	female	NA	yes	930	25	28550730
BrooksB_2017	SRR5405761	S2_009_019G1	S2_009	19	vaginal	USA	female	NA	yes	930	25	18039458
BrooksB_2017	SRR5405762	S2_009_018G1	S2_009	18	vaginal	USA	female	NA	yes	930	25	16695650
BrooksB_2017	SRR5405763	S2_009_017G1	S2_009	17	vaginal	USA	female	NA	yes	930	25	18304376
BrooksB_2017	SRR5405764	S2_009_016G1	S2_009	16	vaginal	USA	female	NA	yes	930	25	21893776
BrooksB_2017	SRR5405765	S2_009_015G1	S2_009	15	vaginal	USA	female	NA	yes	930	25	16430362
BrooksB_2017	SRR5405766	S2_009_014G1	S2_009	14	vaginal	USA	female	NA	yes	930	25	14289314
BrooksB_2017	SRR5405767	S2_009_013G1	S2_009	13	vaginal	USA	female	NA	yes	930	25	9970116
BrooksB_2017	SRR5405768	S2_009_012G1	S2_009	12	vaginal	USA	female	NA	yes	930	25	7344952
BrooksB_2017	SRR5405769	S2_009_011G1	S2_009	11	vaginal	USA	female	NA	yes	930	25	19018196
BrooksB_2017	SRR5405770	S2_009_010G1	S2_009	10	vaginal	USA	female	NA	yes	930	25	25032296
BrooksB_2017	SRR5405771	S2_009_009G1	S2_009	9	vaginal	USA	female	NA	yes	930	25	2845964
BrooksB_2017	SRR5405772	S2_009_008G1	S2_009	8	vaginal	USA	female	NA	yes	930	25	11133740
BrooksB_2017	SRR5405774	S2_008_027G1	S2_008	27	vaginal	USA	male	NA	yes	1023	27	17177956
BrooksB_2017	SRR5405775	S2_008_026G1	S2_008	26	vaginal	USA	male	NA	yes	1023	27	27558280
BrooksB_2017	SRR5405776	S2_008_024G1	S2_008	24	vaginal	USA	male	NA	yes	1023	27	18905618
BrooksB_2017	SRR5405777	S2_008_023G1	S2_008	23	vaginal	USA	male	NA	yes	1023	27	19469808
BrooksB_2017	SRR5405778	S2_008_021G1	S2_008	21	vaginal	USA	male	NA	yes	1023	27	12870516
BrooksB_2017	SRR5405779	S2_008_020G1	S2_008	20	vaginal	USA	male	NA	yes	1023	27	20039404
BrooksB_2017	SRR5405780	S2_008_017G1	S2_008	17	vaginal	USA	male	NA	yes	1023	27	15694454
BrooksB_2017	SRR5405781	S2_008_015G1	S2_008	15	vaginal	USA	male	NA	yes	1023	27	24112028
BrooksB_2017	SRR5405782	S2_008_014G1	S2_008	14	vaginal	USA	male	NA	yes	1023	27	21195786
BrooksB_2017	SRR5405783	S2_008_012G1	S2_008	12	vaginal	USA	male	NA	yes	1023	27	21053678
BrooksB_2017	SRR5405784	S2_008_011G1	S2_008	11	vaginal	USA	male	NA	yes	1023	27	30645396
BrooksB_2017	SRR5405785	S2_008_010G1	S2_008	10	vaginal	USA	male	NA	yes	1023	27	21961944
BrooksB_2017	SRR5405786	S2_008_008G1	S2_008	8	vaginal	USA	male	NA	yes	1023	27	4347896
BrooksB_2017	SRR5405788	S2_006_027G1	S2_006	27	CS	USA	male	NA	yes	1228	30	47924572
BrooksB_2017	SRR5405789	S2_006_026G1	S2_006	26	CS	USA	male	NA	yes	1228	30	29647098
BrooksB_2017	SRR5405790	S2_006_023G1	S2_006	23	CS	USA	male	NA	yes	1228	30	58050838
BrooksB_2017	SRR5405791	S2_006_022G1	S2_006	22	CS	USA	male	NA	yes	1228	30	26585262
BrooksB_2017	SRR5405792	S2_006_021G1	S2_006	21	CS	USA	male	NA	yes	1228	30	48504234
BrooksB_2017	SRR5405793	S2_006_020G1	S2_006	20	CS	USA	male	NA	yes	1228	30	32919702
BrooksB_2017	SRR5405794	S2_006_019G1	S2_006	19	CS	USA	male	NA	yes	1228	30	54671428
BrooksB_2017	SRR5405795	S2_006_018G1	S2_006	18	CS	USA	male	NA	yes	1228	30	37005896
BrooksB_2017	SRR5405796	S2_006_016G1	S2_006	16	CS	USA	male	NA	yes	1228	30	45233700
BrooksB_2017	SRR5405797	S2_006_015G1	S2_006	15	CS	USA	male	NA	yes	1228	30	21144840
BrooksB_2017	SRR5405798	S2_006_014G1	S2_006	14	CS	USA	male	NA	yes	1228	30	10516004
BrooksB_2017	SRR5405799	S2_006_013G1	S2_006	13	CS	USA	male	NA	yes	1228	30	25970290
BrooksB_2017	SRR5405800	S2_006_012G1	S2_006	12	CS	USA	male	NA	yes	1228	30	12942774
BrooksB_2017	SRR5405801	S2_006_011G1	S2_006	11	CS	USA	male	NA	yes	1228	30	26440930
BrooksB_2017	SRR5405802	S2_006_010G1	S2_006	10	CS	USA	male	NA	yes	1228	30	6723634
BrooksB_2017	SRR5405803	S2_006_009G1	S2_006	9	CS	USA	male	NA	yes	1228	30	27030886
BrooksB_2017	SRR5405808	S2_005_000G1	S2_005	0	vaginal	USA	female	NA	yes	734	25	407144312
BrooksB_2017	SRR5405809	S2_004_028G1	S2_004	28	CS	USA	male	NA	yes	1138	30	19366250
BrooksB_2017	SRR5405810	S2_004_027G1	S2_004	27	CS	USA	male	NA	yes	1138	30	2046232
BrooksB_2017	SRR5405811	S2_004_026G1	S2_004	26	CS	USA	male	NA	yes	1138	30	26423450
BrooksB_2017	SRR5405812	S2_004_025G1	S2_004	25	CS	USA	male	NA	yes	1138	30	15782624
BrooksB_2017	SRR5405813	S2_004_023G1	S2_004	23	CS	USA	male	NA	yes	1138	30	17787476
BrooksB_2017	SRR5405814	S2_004_021G1	S2_004	21	CS	USA	male	NA	yes	1138	30	22302592
BrooksB_2017	SRR5405815	S2_004_020G1	S2_004	20	CS	USA	male	NA	yes	1138	30	10334372
BrooksB_2017	SRR5405816	S2_004_019G1	S2_004	19	CS	USA	male	NA	yes	1138	30	18895422
BrooksB_2017	SRR5405817	S2_004_018G1	S2_004	18	CS	USA	male	NA	yes	1138	30	14598146
BrooksB_2017	SRR5405818	S2_004_017G1	S2_004	17	CS	USA	male	NA	yes	1138	30	19928930
BrooksB_2017	SRR5405819	S2_004_016G1	S2_004	16	CS	USA	male	NA	yes	1138	30	16940062
BrooksB_2017	SRR5405820	S2_004_015G1	S2_004	15	CS	USA	male	NA	yes	1138	30	4705784
BrooksB_2017	SRR5405821	S2_004_014G1	S2_004	14	CS	USA	male	NA	yes	1138	30	19105876
BrooksB_2017	SRR5405822	S2_004_013G1	S2_004	13	CS	USA	male	NA	yes	1138	30	18426828
BrooksB_2017	SRR5405823	S2_004_012G1	S2_004	12	CS	USA	male	NA	yes	1138	30	22702894
BrooksB_2017	SRR5405824	S2_004_011G1	S2_004	11	CS	USA	male	NA	yes	1138	30	17961216
BrooksB_2017	SRR5405825	S2_004_010G1	S2_004	10	CS	USA	male	NA	yes	1138	30	21949222
BrooksB_2017	SRR5405826	S2_004_009G1	S2_004	9	CS	USA	male	NA	yes	1138	30	28215418
BrooksB_2017	SRR5405827	S2_004_008G1	S2_004	8	CS	USA	male	NA	yes	1138	30	19108096
BrooksB_2017	SRR5405828	S2_004_007G1	S2_004	7	CS	USA	male	NA	yes	1138	30	22390978
BrooksB_2017	SRR5405829	S2_004_006G1	S2_004	6	CS	USA	male	NA	yes	1138	30	19426434
BrooksB_2017	SRR5405830	S2_003_021G1	S2_003	21	CS	USA	male	NA	yes	1544	30	42211980
BrooksB_2017	SRR5405831	S2_003_020G1	S2_003	20	CS	USA	male	NA	yes	1544	30	18458058
BrooksB_2017	SRR5405832	S2_003_019G1	S2_003	19	CS	USA	male	NA	yes	1544	30	20803196
BrooksB_2017	SRR5405833	S2_003_018G1	S2_003	18	CS	USA	male	NA	yes	1544	30	20487450
BrooksB_2017	SRR5405834	S2_003_017G1	S2_003	17	CS	USA	male	NA	yes	1544	30	26381730
BrooksB_2017	SRR5405835	S2_003_016G1	S2_003	16	CS	USA	male	NA	yes	1544	30	23775196
BrooksB_2017	SRR5405836	S2_003_015G1	S2_003	15	CS	USA	male	NA	yes	1544	30	27576754
BrooksB_2017	SRR5405837	S2_003_014G1	S2_003	14	CS	USA	male	NA	yes	1544	30	18082310
BrooksB_2017	SRR5405838	S2_003_013G1	S2_003	13	CS	USA	male	NA	yes	1544	30	28876410
BrooksB_2017	SRR5405839	S2_003_012G1	S2_003	12	CS	USA	male	NA	yes	1544	30	18991510
BrooksB_2017	SRR5405841	S2_003_010G1	S2_003	10	CS	USA	male	NA	yes	1544	30	21428700
BrooksB_2017	SRR5405842	S2_003_009G1	S2_003	9	CS	USA	male	NA	yes	1544	30	17043618
BrooksB_2017	SRR5405843	S2_003_008G1	S2_003	8	CS	USA	male	NA	yes	1544	30	31355714
BrooksB_2017	SRR5405844	S2_003_007G1	S2_003	7	CS	USA	male	NA	yes	1544	30	21834688
BrooksB_2017	SRR5405845	S2_003_005G1	S2_003	5	CS	USA	male	NA	yes	1544	30	23023110
BrooksB_2017	SRR5405846	S2_002_028G1	S2_002	28	CS	USA	female	NA	yes	734	29	22449150
BrooksB_2017	SRR5405847	S2_002_027G1	S2_002	27	CS	USA	female	NA	yes	734	29	20790158
BrooksB_2017	SRR5405848	S2_002_026G1	S2_002	26	CS	USA	female	NA	yes	734	29	19598686
BrooksB_2017	SRR5405849	S2_002_024G1	S2_002	24	CS	USA	female	NA	yes	734	29	19037412
BrooksB_2017	SRR5405850	S2_002_023G1	S2_002	23	CS	USA	female	NA	yes	734	29	17202960
BrooksB_2017	SRR5405851	S2_002_022G1	S2_002	22	CS	USA	female	NA	yes	734	29	16581294
BrooksB_2017	SRR5405852	S2_002_020G1	S2_002	20	CS	USA	female	NA	yes	734	29	26258734
BrooksB_2017	SRR5405853	S2_002_019G1	S2_002	19	CS	USA	female	NA	yes	734	29	21894824
BrooksB_2017	SRR5405854	S2_002_018G1	S2_002	18	CS	USA	female	NA	yes	734	29	26001810
BrooksB_2017	SRR5405855	S2_002_017G1	S2_002	17	CS	USA	female	NA	yes	734	29	23976870
BrooksB_2017	SRR5405856	S2_002_016G1	S2_002	16	CS	USA	female	NA	yes	734	29	4845234
BrooksB_2017	SRR5405857	S2_002_015G1	S2_002	15	CS	USA	female	NA	yes	734	29	24810900
BrooksB_2017	SRR5405858	S2_002_014G1	S2_002	14	CS	USA	female	NA	yes	734	29	19450716
BrooksB_2017	SRR5405859	S2_002_013G1	S2_002	13	CS	USA	female	NA	yes	734	29	12102352
BrooksB_2017	SRR5405860	S2_002_012G1	S2_002	12	CS	USA	female	NA	yes	734	29	23508724
BrooksB_2017	SRR5405861	S2_002_011G1	S2_002	11	CS	USA	female	NA	yes	734	29	19984270
BrooksB_2017	SRR5405862	S2_002_010G1	S2_002	10	CS	USA	female	NA	yes	734	29	19010994
BrooksB_2017	SRR5405864	S2_002_005G1	S2_002	5	CS	USA	female	NA	yes	734	29	6802632
BrooksB_2017	SRR5405865	N2_093_010G1	N2_093	10	CS	USA	male	NA	yes	924	26	22453878
BrooksB_2017	SRR5405866	N2_093_009G1	N2_093	9	CS	USA	male	NA	yes	924	26	25917150
BrooksB_2017	SRR5405867	N2_093_008G2	N2_093	8	CS	USA	male	NA	yes	924	26	37221572
BrooksB_2017	SRR5405868	N2_093_008G1	N2_093	8	CS	USA	male	NA	yes	924	26	37591266
BrooksB_2017	SRR5405869	N2_093_007G1	N2_093	7	CS	USA	male	NA	yes	924	26	43952828
BrooksB_2017	SRR5405870	N2_088_042G1	N2_088	42	CS	USA	female	NA	yes	1057	28	27969178
BrooksB_2017	SRR5405871	N2_088_034G1	N2_088	34	CS	USA	female	NA	yes	1057	28	35009756
BrooksB_2017	SRR5405872	N2_088_027G1	N2_088	27	CS	USA	female	NA	yes	1057	28	27764192
BrooksB_2017	SRR5405873	N2_088_022G1	N2_088	22	CS	USA	female	NA	yes	1057	28	36307596
BrooksB_2017	SRR5405874	N2_088_018G1	N2_088	18	CS	USA	female	NA	yes	1057	28	27326334
BrooksB_2017	SRR5405875	N2_088_015G1	N2_088	15	CS	USA	female	NA	yes	1057	28	29834020
BrooksB_2017	SRR5405876	N2_088_013G1	N2_088	13	CS	USA	female	NA	yes	1057	28	50852718
BrooksB_2017	SRR5405877	N2_088_010G1	N2_088	10	CS	USA	female	NA	yes	1057	28	26882326
BrooksB_2017	SRR5405878	N2_088_008G1	N2_088	8	CS	USA	female	NA	yes	1057	28	43309088
BrooksB_2017	SRR5405879	N2_071_030G1	N2_071	30	CS	USA	male	NA	yes	754	25	49949486
BrooksB_2017	SRR5405880	N2_071_029G1	N2_071	29	CS	USA	male	NA	yes	754	25	51101716
BrooksB_2017	SRR5405881	N2_071_027G1	N2_071	27	CS	USA	male	NA	yes	754	25	21042138
BrooksB_2017	SRR5405882	N2_071_025G1	N2_071	25	CS	USA	male	NA	yes	754	25	36320954
BrooksB_2017	SRR5405883	N2_071_023G1	N2_071	23	CS	USA	male	NA	yes	754	25	30759092
BrooksB_2017	SRR5405884	N2_071_021G1	N2_071	21	CS	USA	male	NA	yes	754	25	31795342
BrooksB_2017	SRR5405885	N2_071_019G1	N2_071	19	CS	USA	male	NA	yes	754	25	27354494
BrooksB_2017	SRR5405886	N2_071_017G1	N2_071	17	CS	USA	male	NA	yes	754	25	24278232
BrooksB_2017	SRR5405887	N2_071_015G1	N2_071	15	CS	USA	male	NA	yes	754	25	31879978
BrooksB_2017	SRR5405888	N2_071_013G1	N2_071	13	CS	USA	male	NA	yes	754	25	26067420
BrooksB_2017	SRR5405889	N2_071_010G1	N2_071	10	CS	USA	male	NA	yes	754	25	24575888
BrooksB_2017	SRR5405890	N2_071_008G1	N2_071	8	CS	USA	male	NA	yes	754	25	25596692
BrooksB_2017	SRR5405891	N2_071_007G1	N2_071	7	CS	USA	male	NA	yes	754	25	30351570
BrooksB_2017	SRR5405892	N2_070_060G1	N2_070	60	CS	USA	female	NA	yes	633	26	25658318
BrooksB_2017	SRR5405893	N2_070_057G1	N2_070	57	CS	USA	female	NA	yes	633	26	18072880
BrooksB_2017	SRR5405894	N2_070_042G1	N2_070	42	CS	USA	female	NA	yes	633	26	45820628
BrooksB_2017	SRR5405895	N2_070_036G1	N2_070	36	CS	USA	female	NA	yes	633	26	32550256
BrooksB_2017	SRR5405896	N2_070_030G1	N2_070	30	CS	USA	female	NA	yes	633	26	16192952
BrooksB_2017	SRR5405897	N2_070_027G1	N2_070	27	CS	USA	female	NA	yes	633	26	27923024
BrooksB_2017	SRR5405898	N2_070_024G1	N2_070	24	CS	USA	female	NA	yes	633	26	43967376
BrooksB_2017	SRR5405899	N2_070_020G1	N2_070	20	CS	USA	female	NA	yes	633	26	59031674
BrooksB_2017	SRR5405900	N2_070_019G1	N2_070	19	CS	USA	female	NA	yes	633	26	31684616
BrooksB_2017	SRR5405901	N2_070_016G1	N2_070	16	CS	USA	female	NA	yes	633	26	25936246
BrooksB_2017	SRR5405902	N2_069_029G1	N2_069	29	CS	USA	male	NA	yes	637	26	31630134
BrooksB_2017	SRR5405903	N2_069_028G1	N2_069	28	CS	USA	male	NA	yes	637	26	43746926
BrooksB_2017	SRR5405904	N2_069_027G1	N2_069	27	CS	USA	male	NA	yes	637	26	18156638
BrooksB_2017	SRR5405905	N2_069_024G1	N2_069	24	CS	USA	male	NA	yes	637	26	40009410
BrooksB_2017	SRR5405906	N2_069_021G1	N2_069	21	CS	USA	male	NA	yes	637	26	29767770
BrooksB_2017	SRR5405907	N2_069_019G1	N2_069	19	CS	USA	male	NA	yes	637	26	31862878
BrooksB_2017	SRR5405908	N2_069_018G1	N2_069	18	CS	USA	male	NA	yes	637	26	49089620
BrooksB_2017	SRR5405909	N2_069_017G1	N2_069	17	CS	USA	male	NA	yes	637	26	26123356
BrooksB_2017	SRR5405910	N2_069_015G1	N2_069	15	CS	USA	male	NA	yes	637	26	17090470
BrooksB_2017	SRR5405911	N2_069_014G1	N2_069	14	CS	USA	male	NA	yes	637	26	53846782
BrooksB_2017	SRR5405912	N2_066_064G1	N2_066	64	vaginal	USA	female	NA	yes	1028	28	35236292
BrooksB_2017	SRR5405913	N2_066_060G1	N2_066	60	vaginal	USA	female	NA	yes	1028	28	47632456
BrooksB_2017	SRR5405914	N2_066_050G1	N2_066	50	vaginal	USA	female	NA	yes	1028	28	27886820
BrooksB_2017	SRR5405915	N2_066_048G1	N2_066	48	vaginal	USA	female	NA	yes	1028	28	33531210
BrooksB_2017	SRR5405916	N2_066_037G1	N2_066	37	vaginal	USA	female	NA	yes	1028	28	37141074
BrooksB_2017	SRR5405917	N2_066_033G1	N2_066	33	vaginal	USA	female	NA	yes	1028	28	36110380
BrooksB_2017	SRR5405918	N2_066_031G1	N2_066	31	vaginal	USA	female	NA	yes	1028	28	46897184
BrooksB_2017	SRR5405919	N2_066_024G1	N2_066	24	vaginal	USA	female	NA	yes	1028	28	15837320
BrooksB_2017	SRR5405920	N2_066_021G1	N2_066	21	vaginal	USA	female	NA	yes	1028	28	48023740
BrooksB_2017	SRR5405921	N2_066_019G1	N2_066	19	vaginal	USA	female	NA	yes	1028	28	31431334
BrooksB_2017	SRR5405922	N2_066_017G1	N2_066	17	vaginal	USA	female	NA	yes	1028	28	27144422
BrooksB_2017	SRR5405923	N2_066_015G1	N2_066	15	vaginal	USA	female	NA	yes	1028	28	31855650
BrooksB_2017	SRR5405924	N2_066_013G1	N2_066	13	vaginal	USA	female	NA	yes	1028	28	31429000
BrooksB_2017	SRR5405925	N2_066_011G1	N2_066	11	vaginal	USA	female	NA	yes	1028	28	34536556
BrooksB_2017	SRR5405926	N2_066_009G1	N2_066	9	vaginal	USA	female	NA	yes	1028	28	30011932
BrooksB_2017	SRR5405927	N2_065_059G1	N2_065	59	vaginal	USA	female	NA	yes	841	25	44439300
BrooksB_2017	SRR5405928	N2_065_052G1	N2_065	52	vaginal	USA	female	NA	yes	841	25	19240476
BrooksB_2017	SRR5405929	N2_065_046G1	N2_065	46	vaginal	USA	female	NA	yes	841	25	21858120
BrooksB_2017	SRR5405930	N2_065_038G1	N2_065	38	vaginal	USA	female	NA	yes	841	25	51664556
BrooksB_2017	SRR5405931	N2_065_029G1	N2_065	29	vaginal	USA	female	NA	yes	841	25	11124510
BrooksB_2017	SRR5405932	N2_065_026G1	N2_065	26	vaginal	USA	female	NA	yes	841	25	35878386
BrooksB_2017	SRR5405933	N2_065_024G1	N2_065	24	vaginal	USA	female	NA	yes	841	25	29026658
BrooksB_2017	SRR5405934	N2_065_022G1	N2_065	22	vaginal	USA	female	NA	yes	841	25	26611910
BrooksB_2017	SRR5405935	N2_065_019G1	N2_065	19	vaginal	USA	female	NA	yes	841	25	35108280
BrooksB_2017	SRR5405936	N2_065_017G1	N2_065	17	vaginal	USA	female	NA	yes	841	25	21414748
BrooksB_2017	SRR5405937	N2_065_014G1	N2_065	14	vaginal	USA	female	NA	yes	841	25	42651250
BrooksB_2017	SRR5405938	N2_065_011G1	N2_065	11	vaginal	USA	female	NA	yes	841	25	27711828
BrooksB_2017	SRR5405939	N2_065_009G1	N2_065	9	vaginal	USA	female	NA	yes	841	25	31501594
BrooksB_2017	SRR5405940	N2_065_008G1	N2_065	8	vaginal	USA	female	NA	yes	841	25	127305686
BrooksB_2017	SRR5405941	N2_064_043G1	N2_064	43	vaginal	USA	male	NA	yes	1100	28	33989508
BrooksB_2017	SRR5405942	N2_064_036G1	N2_064	36	vaginal	USA	male	NA	yes	1100	28	26389282
BrooksB_2017	SRR5405943	N2_064_031G1	N2_064	31	vaginal	USA	male	NA	yes	1100	28	32364776
BrooksB_2017	SRR5405944	N2_064_027G1	N2_064	27	vaginal	USA	male	NA	yes	1100	28	23176274
BrooksB_2017	SRR5405945	N2_064_025G1	N2_064	25	vaginal	USA	male	NA	yes	1100	28	22362276
BrooksB_2017	SRR5405946	N2_064_020G1	N2_064	20	vaginal	USA	male	NA	yes	1100	28	30726830
BrooksB_2017	SRR5405947	N2_064_017G1	N2_064	17	vaginal	USA	male	NA	yes	1100	28	33315290
BrooksB_2017	SRR5405948	N2_064_016G1	N2_064	16	vaginal	USA	male	NA	yes	1100	28	39486532
BrooksB_2017	SRR5405949	N2_064_013G1	N2_064	13	vaginal	USA	male	NA	yes	1100	28	39996348
BrooksB_2017	SRR5405950	N2_064_011G1	N2_064	11	vaginal	USA	male	NA	yes	1100	28	48992516
BrooksB_2017	SRR5405951	N2_064_009G1	N2_064	9	vaginal	USA	male	NA	yes	1100	28	44684276
BrooksB_2017	SRR5405952	N2_061_082G1	N2_061	82	vaginal	USA	male	NA	yes	1184	28	12427186
BrooksB_2017	SRR5405953	N2_061_025G1	N2_061	25	vaginal	USA	male	NA	yes	1184	28	10121486
BrooksB_2017	SRR5405954	N2_061_021G1	N2_061	21	vaginal	USA	male	NA	yes	1184	28	4442064
BrooksB_2017	SRR5405956	N2_061_015G1	N2_061	15	vaginal	USA	male	NA	yes	1184	28	14630066
BrooksB_2017	SRR5405957	N2_061_008G1	N2_061	8	vaginal	USA	male	NA	yes	1184	28	46754886
BrooksB_2017	SRR5405958	N2_061_007G1	N2_061	7	vaginal	USA	male	NA	yes	1184	28	40063012
BrooksB_2017	SRR5405959	N2_060_021G1	N2_060	21	CS	USA	male	NA	yes	1878	30	32364534
BrooksB_2017	SRR5405960	N2_060_020G1	N2_060	20	CS	USA	male	NA	yes	1878	30	16542204
BrooksB_2017	SRR5405961	N2_060_019G1	N2_060	19	CS	USA	male	NA	yes	1878	30	36630966
BrooksB_2017	SRR5405962	N2_060_016G1	N2_060	16	CS	USA	male	NA	yes	1878	30	33771882
BrooksB_2017	SRR5405963	N2_060_015G1	N2_060	15	CS	USA	male	NA	yes	1878	30	18322380
BrooksB_2017	SRR5405964	N2_060_013G1	N2_060	13	CS	USA	male	NA	yes	1878	30	26154978
BrooksB_2017	SRR5405965	N2_060_011G1	N2_060	11	CS	USA	male	NA	yes	1878	30	34290632
BrooksB_2017	SRR5405966	N2_060_009G1	N2_060	9	CS	USA	male	NA	yes	1878	30	32345726
BrooksB_2017	SRR5405967	N2_060_008G1	N2_060	8	CS	USA	male	NA	yes	1878	30	29383272
BrooksB_2017	SRR5405968	N2_039_044G1	N2_039	44	CS	USA	female	NA	yes	1470	30	24235570
BrooksB_2017	SRR5405969	N2_039_037G1	N2_039	37	CS	USA	female	NA	yes	1470	30	37122864
BrooksB_2017	SRR5405970	N2_039_035G1	N2_039	35	CS	USA	female	NA	yes	1470	30	74950228
BrooksB_2017	SRR5405971	N2_039_021G1	N2_039	21	CS	USA	female	NA	yes	1470	30	64576620
BrooksB_2017	SRR5405972	N2_039_020G1	N2_039	20	CS	USA	female	NA	yes	1470	30	37105306
BrooksB_2017	SRR5405973	N2_039_018G1	N2_039	18	CS	USA	female	NA	yes	1470	30	24723526
BrooksB_2017	SRR5405974	N2_039_015G1	N2_039	15	CS	USA	female	NA	yes	1470	30	48087594
BrooksB_2017	SRR5405975	N2_039_013G1	N2_039	13	CS	USA	female	NA	yes	1470	30	30041646
BrooksB_2017	SRR5405976	N2_039_011G1	N2_039	11	CS	USA	female	NA	yes	1470	30	18180884
BrooksB_2017	SRR5405977	N2_039_008G1	N2_039	8	CS	USA	female	NA	yes	1470	30	21352316
BrooksB_2017	SRR5405978	N2_038_044G1	N2_038	44	CS	USA	female	NA	yes	1381	30	26379694
BrooksB_2017	SRR5405979	N2_038_039G1	N2_038	39	CS	USA	female	NA	yes	1381	30	20247298
BrooksB_2017	SRR5405980	N2_038_036G1	N2_038	36	CS	USA	female	NA	yes	1381	30	44428280
BrooksB_2017	SRR5405981	N2_038_030G1	N2_038	30	CS	USA	female	NA	yes	1381	30	27407874
BrooksB_2017	SRR5405982	N2_038_026G1	N2_038	26	CS	USA	female	NA	yes	1381	30	27286502
BrooksB_2017	SRR5405983	N2_038_020G1	N2_038	20	CS	USA	female	NA	yes	1381	30	42811158
BrooksB_2017	SRR5405984	N2_038_018G1	N2_038	18	CS	USA	female	NA	yes	1381	30	66658456
BrooksB_2017	SRR5405985	N2_038_015G1	N2_038	15	CS	USA	female	NA	yes	1381	30	33905332
BrooksB_2017	SRR5405986	N2_038_013G1	N2_038	13	CS	USA	female	NA	yes	1381	30	55893132
BrooksB_2017	SRR5405987	N2_038_011G1	N2_038	11	CS	USA	female	NA	yes	1381	30	43024742
BrooksB_2017	SRR5405988	N2_038_009G1	N2_038	9	CS	USA	female	NA	yes	1381	30	42981592
BrooksB_2017	SRR5405989	N2_035_053G1	N2_035	53	vaginal	USA	male	NA	yes	795	25	32365660
BrooksB_2017	SRR5405990	N2_035_046G1	N2_035	46	vaginal	USA	male	NA	yes	795	25	19909620
BrooksB_2017	SRR5405991	N2_035_039G1	N2_035	39	vaginal	USA	male	NA	yes	795	25	23305018
BrooksB_2017	SRR5405992	N2_035_032G1	N2_035	32	vaginal	USA	male	NA	yes	795	25	28481456
BrooksB_2017	SRR5405993	N2_035_027G1	N2_035	27	vaginal	USA	male	NA	yes	795	25	32730366
BrooksB_2017	SRR5405994	N2_035_025G1	N2_035	25	vaginal	USA	male	NA	yes	795	25	60241084
BrooksB_2017	SRR5405995	N2_035_022G1	N2_035	22	vaginal	USA	male	NA	yes	795	25	27181800
BrooksB_2017	SRR5405996	N2_035_020G1	N2_035	20	vaginal	USA	male	NA	yes	795	25	25617540
BrooksB_2017	SRR5405997	N2_035_018G1	N2_035	18	vaginal	USA	male	NA	yes	795	25	16774554
BrooksB_2017	SRR5405998	N2_035_016G1	N2_035	16	vaginal	USA	male	NA	yes	795	25	51638080
BrooksB_2017	SRR5405999	N2_035_014G1	N2_035	14	vaginal	USA	male	NA	yes	795	25	43857882
BrooksB_2017	SRR5406000	N2_035_012G1	N2_035	12	vaginal	USA	male	NA	yes	795	25	50316746
BrooksB_2017	SRR5406001	N2_035_010G1	N2_035	10	vaginal	USA	male	NA	yes	795	25	43654594
BrooksB_2017	SRR5406002	N2_031_055G1	N2_031	55	CS	USA	male	NA	yes	773	26	27863658
BrooksB_2017	SRR5406004	N2_031_033G1	N2_031	33	CS	USA	male	NA	yes	773	26	25028794
BrooksB_2017	SRR5406005	N2_031_027G1	N2_031	27	CS	USA	male	NA	yes	773	26	41379114
BrooksB_2017	SRR5406006	N2_031_023G1	N2_031	23	CS	USA	male	NA	yes	773	26	26099458
BrooksB_2017	SRR5406007	N2_031_021G1	N2_031	21	CS	USA	male	NA	yes	773	26	21823356
BrooksB_2017	SRR5406008	N2_031_020G1	N2_031	20	CS	USA	male	NA	yes	773	26	35999352
BrooksB_2017	SRR5406009	N2_031_018G1	N2_031	18	CS	USA	male	NA	yes	773	26	27239170
BrooksB_2017	SRR5406010	N2_031_016G1	N2_031	16	CS	USA	male	NA	yes	773	26	27837348
BrooksB_2017	SRR5406011	N2_031_014G1	N2_031	14	CS	USA	male	NA	yes	773	26	37983496
BrooksB_2017	SRR5406012	N2_031_012G1	N2_031	12	CS	USA	male	NA	yes	773	26	18668740
BrooksB_2017	SRR5406013	N2_031_010G1	N2_031	10	CS	USA	male	NA	yes	773	26	72848016
BrooksB_2017	SRR5406014	N2_031_008G1	N2_031	8	CS	USA	male	NA	yes	773	26	43757968
ChuDM_2017	SRR8942377	NCS-022-Stool-infant_microbiome	NCS022	42	vaginal	USA	male	breast	no	2535	32.6	22221570
ChuDM_2017	SRR8942421	NCS-067-Stool-infant_microbiome	NCS067	42	CS	USA	female	combined	no	2565	36.4	44561860
GasparriniAJ_2019	SRR9865451	N001.A	N001	23.67	CS	USA	male	breast	yes	830	26.6	9021840
GasparriniAJ_2019	SRR9865452	N001.B	N001	26.92	CS	USA	male	breast	yes	830	26.6	7664308
GasparriniAJ_2019	SRR9865449	N001.C	N001	40.93	CS	USA	male	breast	yes	830	26.6	9340290
GasparriniAJ_2019	SRR9865656	N001.D	N001	62.66	CS	USA	male	breast	yes	830	26.6	4494778
GasparriniAJ_2019	SRR9865624	N001.E	N001	76.07	CS	USA	male	breast	yes	830	26.6	8325358
GasparriniAJ_2019	SRR9865622	N001.G	N001	498.88	CS	USA	male	NA	yes	830	26.6	6903088
GasparriniAJ_2019	SRR9865473	N002.A	N002	26.98	CS	USA	male	combined	yes	1000	26.1	7118222
GasparriniAJ_2019	SRR9865474	N002.B	N002	36.98	CS	USA	male	combined	yes	1000	26.1	4673334
GasparriniAJ_2019	SRR9865463	N002.C	N002	47.23	CS	USA	male	combined	yes	1000	26.1	7339106
GasparriniAJ_2019	SRR9865464	N002.D	N002	57.6	CS	USA	male	combined	yes	1000	26.1	4320700
GasparriniAJ_2019	SRR9865461	N002.E	N002	68.03	CS	USA	male	combined	yes	1000	26.1	3944446
GasparriniAJ_2019	SRR9865785	N003.A	N003	15.08	CS	USA	female	combined	yes	800	27	11283356
GasparriniAJ_2019	SRR9865784	N003.B	N003	22.58	CS	USA	female	combined	yes	800	27	4920750
GasparriniAJ_2019	SRR9865775	N003.C	N003	26.08	CS	USA	female	combined	yes	800	27	5780202
GasparriniAJ_2019	SRR9865773	N003.E	N003	46.8	CS	USA	female	combined	yes	800	27	6026682
GasparriniAJ_2019	SRR9865772	N003.F	N003	57.1	CS	USA	female	combined	yes	800	27	4161970
GasparriniAJ_2019	SRR9865771	N003.G	N003	62.73	CS	USA	female	combined	yes	800	27	6537292
GasparriniAJ_2019	SRR9865770	N003.H	N003	77.2	CS	USA	female	combined	yes	800	27	11091252
GasparriniAJ_2019	SRR9865786	N004.A	N004	10.86	CS	USA	female	combined	yes	830	28.7	2985582
GasparriniAJ_2019	SRR9865549	N004.B	N004	15	CS	USA	female	combined	yes	830	28.7	6436866
GasparriniAJ_2019	SRR9865550	N004.C	N004	22.73	CS	USA	female	combined	yes	830	28.7	3399456
GasparriniAJ_2019	SRR9865559	N004.D	N004	28.87	CS	USA	female	combined	yes	830	28.7	3374824
GasparriniAJ_2019	SRR9865560	N004.E	N004	37.87	CS	USA	female	combined	yes	830	28.7	4287880
GasparriniAJ_2019	SRR9865561	N004.F	N004	44.49	CS	USA	female	combined	yes	830	28.7	5494700
GasparriniAJ_2019	SRR9865562	N004.G	N004	187.57	CS	USA	female	NA	yes	830	28.7	7062120
GasparriniAJ_2019	SRR9865563	N004.H	N004	316.73	CS	USA	female	NA	yes	830	28.7	9552720
GasparriniAJ_2019	SRR9865564	N005.A	N005	10.4	vaginal	USA	female	combined	yes	1120	27.7	4070656
GasparriniAJ_2019	SRR9865565	N005.B	N005	28.37	vaginal	USA	female	combined	yes	1120	27.7	4507414
GasparriniAJ_2019	SRR9865500	N005.D	N005	36.96	vaginal	USA	female	combined	yes	1120	27.7	4599182
GasparriniAJ_2019	SRR9865667	N005.E	N005	41.45	vaginal	USA	female	combined	yes	1120	27.7	2963110
GasparriniAJ_2019	SRR9865502	N005.F	N005	46.12	vaginal	USA	female	combined	yes	1120	27.7	8863120
GasparriniAJ_2019	SRR9865501	N005.G	N005	50.62	vaginal	USA	female	combined	yes	1120	27.7	5830858
GasparriniAJ_2019	SRR9865504	N005.H	N005	57.62	vaginal	USA	female	combined	yes	1120	27.7	6933038
GasparriniAJ_2019	SRR9865503	N005.I	N005	185.59	vaginal	USA	female	NA	yes	1120	27.7	8478742
GasparriniAJ_2019	SRR9865834	N007.A	N007	22.82	CS	USA	female	breast	yes	400	23.1	4619184
GasparriniAJ_2019	SRR9865835	N007.B	N007	38.75	CS	USA	female	breast	yes	400	23.1	2483504
GasparriniAJ_2019	SRR9865832	N007.C	N007	55.81	CS	USA	female	breast	yes	400	23.1	4952476
GasparriniAJ_2019	SRR9865833	N007.D	N007	74.42	CS	USA	female	breast	yes	400	23.1	7685196
GasparriniAJ_2019	SRR9865836	N007.E	N007	88.18	CS	USA	female	breast	yes	400	23.1	6185666
GasparriniAJ_2019	SRR9865837	N007.F	N007	99.07	CS	USA	female	NA	yes	400	23.1	7859172
GasparriniAJ_2019	SRR9865663	N007.G	N007	116.92	CS	USA	female	NA	yes	400	23.1	8105394
GasparriniAJ_2019	SRR9865662	N007.H	N007	425.31	CS	USA	female	NA	yes	400	23.1	4060062
GasparriniAJ_2019	SRR9865661	N007.I	N007	556.34	CS	USA	female	NA	yes	400	23.1	6363842
GasparriniAJ_2019	SRR9865660	N008.A	N008	17.69	CS	USA	male	breast	yes	920	28.6	5954586
GasparriniAJ_2019	SRR9865738	N008.B	N008	45.11	CS	USA	male	breast	yes	920	28.6	3149204
GasparriniAJ_2019	SRR9865665	N008.D	N008	83.09	CS	USA	male	breast	yes	920	28.6	5340912
GasparriniAJ_2019	SRR9865664	N008.G	N008	118.1	CS	USA	male	NA	yes	920	28.6	8892232
GasparriniAJ_2019	SRR9865659	N008.H	N008	125.05	CS	USA	male	NA	yes	920	28.6	6767216
GasparriniAJ_2019	SRR9865650	N008.I	N008	316.9	CS	USA	male	NA	yes	920	28.6	10277590
GasparriniAJ_2019	SRR9865841	N008.J	N008	358.05	CS	USA	male	NA	yes	920	28.6	3707640
GasparriniAJ_2019	SRR9865668	N009.A	N009	24.62	CS	USA	male	breast	yes	800	25.4	3081872
GasparriniAJ_2019	SRR9865670	N009.C	N009	70.17	CS	USA	male	breast	yes	800	25.4	7152612
GasparriniAJ_2019	SRR9865829	N009.D	N009	364.15	CS	USA	male	NA	yes	800	25.4	13008172
GasparriniAJ_2019	SRR9865830	N009.E	N009	471.52	CS	USA	male	NA	yes	800	25.4	8774264
GasparriniAJ_2019	SRR9865831	N010.F	N010	40.91	vaginal	USA	male	combined	yes	930	25.7	5037700
GasparriniAJ_2019	SRR9865840	N010.G	N010	48.02	vaginal	USA	male	combined	yes	930	25.7	2064804
GasparriniAJ_2019	SRR9865672	N010.H	N010	56.67	vaginal	USA	male	combined	yes	930	25.7	4495312
GasparriniAJ_2019	SRR9865424	N010.J	N010	199.29	vaginal	USA	male	NA	yes	930	25.7	8124280
GasparriniAJ_2019	SRR9865423	N010.K	N010	383.6	vaginal	USA	male	NA	yes	930	25.7	6004570
GasparriniAJ_2019	SRR9865434	N010.L	N010	442.41	vaginal	USA	male	NA	yes	930	25.7	7627940
GasparriniAJ_2019	SRR9865433	N011.A	N011	60.1	CS	USA	male	breast	yes	810	26.4	6263792
GasparriniAJ_2019	SRR9865420	N011.B	N011	203.96	CS	USA	male	NA	yes	810	26.4	5391504
GasparriniAJ_2019	SRR9865422	N011.D	N011	397.07	CS	USA	male	NA	yes	810	26.4	6309608
GasparriniAJ_2019	SRR9865421	N011.E	N011	457.16	CS	USA	male	NA	yes	810	26.4	5195390
GasparriniAJ_2019	SRR9865436	N012.A	N012	42.94	CS	USA	female	breast	yes	630	26.4	5261082
GasparriniAJ_2019	SRR9865435	N012.B	N012	45.94	CS	USA	female	breast	yes	630	26.4	6769612
GasparriniAJ_2019	SRR9865483	N012.C	N012	80.42	CS	USA	female	breast	yes	630	26.4	7808398
GasparriniAJ_2019	SRR9865484	N012.D	N012	92.18	CS	USA	female	NA	yes	630	26.4	3803052
GasparriniAJ_2019	SRR9865724	N012.E	N012	103.95	CS	USA	female	NA	yes	630	26.4	6667618
GasparriniAJ_2019	SRR9865723	N012.H	N012	397.07	CS	USA	female	NA	yes	630	26.4	3918642
GasparriniAJ_2019	SRR9865720	N012.I	N012	457.07	CS	USA	female	NA	yes	630	26.4	10477256
GasparriniAJ_2019	SRR9865721	N013.A	N013	45.26	CS	USA	male	breast	yes	810	24.7	5263192
GasparriniAJ_2019	SRR9865759	N013.C	N013	93.38	CS	USA	male	NA	yes	810	24.7	6038708
GasparriniAJ_2019	SRR9865776	N013.D	N013	271.49	CS	USA	male	NA	yes	810	24.7	10508474
GasparriniAJ_2019	SRR9865541	N013.F	N013	380.64	CS	USA	male	NA	yes	810	24.7	7480262
GasparriniAJ_2019	SRR9865552	N014.A	N014	51.35	CS	USA	female	combined	yes	740	26	7973948
GasparriniAJ_2019	SRR9865551	N014.B	N014	66.97	CS	USA	female	combined	yes	740	26	2426316
GasparriniAJ_2019	SRR9865540	N014.E	N014	294.8	CS	USA	female	NA	yes	740	26	5408338
GasparriniAJ_2019	SRR9865539	N014.F	N014	362.91	CS	USA	female	NA	yes	740	26	7456834
GasparriniAJ_2019	SRR9865554	N015.A	N015	9.72	CS	USA	female	breast	yes	1000	26.7	7169040
GasparriniAJ_2019	SRR9865553	N015.B	N015	12.57	CS	USA	female	breast	yes	1000	26.7	2822128
GasparriniAJ_2019	SRR9865698	N015.C	N015	32.2	CS	USA	female	breast	yes	1000	26.7	5594154
GasparriniAJ_2019	SRR9865699	N015.D	N015	46.87	CS	USA	female	breast	yes	1000	26.7	5993038
GasparriniAJ_2019	SRR9865688	N015.E	N015	64.22	CS	USA	female	breast	yes	1000	26.7	4521004
GasparriniAJ_2019	SRR9865689	N015.F	N015	96.8	CS	USA	female	NA	yes	1000	26.7	4726562
GasparriniAJ_2019	SRR9865686	N015.G	N015	215.31	CS	USA	female	NA	yes	1000	26.7	3726752
GasparriniAJ_2019	SRR9865687	N015.H	N015	295.04	CS	USA	female	NA	yes	1000	26.7	10676282
GasparriniAJ_2019	SRR9865684	N015.I	N015	369.13	CS	USA	female	NA	yes	1000	26.7	3712338
GasparriniAJ_2019	SRR9865685	N015.J	N015	459.35	CS	USA	female	NA	yes	1000	26.7	10832950
GasparriniAJ_2019	SRR9865533	N016.A	N016	35.68	CS	USA	female	breast	yes	510	23.9	2986290
GasparriniAJ_2019	SRR9865548	N016.B	N016	46.75	CS	USA	female	breast	yes	510	23.9	8708476
GasparriniAJ_2019	SRR9865545	N016.E	N016	139.47	CS	USA	female	NA	yes	510	23.9	3184178
GasparriniAJ_2019	SRR9865532	N016.F	N016	150.44	CS	USA	female	NA	yes	510	23.9	5161884
GasparriniAJ_2019	SRR9865531	N016.G	N016	479.63	CS	USA	female	NA	yes	510	23.9	12613638
GasparriniAJ_2019	SRR9865765	N018.A	N018	13.23	vaginal	USA	female	breast	yes	680	24.6	4686986
GasparriniAJ_2019	SRR9865760	N018.B	N018	25.77	vaginal	USA	female	breast	yes	680	24.6	6560798
GasparriniAJ_2019	SRR9865761	N018.C	N018	61.03	vaginal	USA	female	breast	yes	680	24.6	3848884
GasparriniAJ_2019	SRR9865490	N018.D	N018	175.26	vaginal	USA	female	NA	yes	680	24.6	8404116
GasparriniAJ_2019	SRR9865489	N018.E	N018	215.66	vaginal	USA	female	NA	yes	680	24.6	10738422
GasparriniAJ_2019	SRR9865492	N018.F	N018	257.68	vaginal	USA	female	NA	yes	680	24.6	9470768
GasparriniAJ_2019	SRR9865491	N018.G	N018	371.75	vaginal	USA	female	NA	yes	680	24.6	7032310
GasparriniAJ_2019	SRR9865494	N019.A	N019	20.76	CS	USA	male	combined	yes	1030	27.4	7010148
GasparriniAJ_2019	SRR9865493	N019.B	N019	27.52	CS	USA	male	combined	yes	1030	27.4	5758350
GasparriniAJ_2019	SRR9865496	N019.C	N019	34.65	CS	USA	male	combined	yes	1030	27.4	7374448
GasparriniAJ_2019	SRR9865607	N019.G	N019	309.05	CS	USA	male	NA	yes	1030	27.4	11232304
GasparriniAJ_2019	SRR9865608	N020.A	N020	18.04	CS	USA	female	combined	yes	805	28	4136336
GasparriniAJ_2019	SRR9865605	N020.B	N020	21.15	CS	USA	female	combined	yes	805	28	5813534
GasparriniAJ_2019	SRR9865619	N020.D	N020	70	CS	USA	female	combined	yes	805	28	4897784
GasparriniAJ_2019	SRR9865620	N020.E	N020	75.34	CS	USA	female	combined	yes	805	28	10495206
GasparriniAJ_2019	SRR9865609	N020.F	N020	80.87	CS	USA	female	combined	yes	805	28	5372422
GasparriniAJ_2019	SRR9865610	N020.G	N020	94.88	CS	USA	female	NA	yes	805	28	5114500
GasparriniAJ_2019	SRR9865603	N020.H	N020	438.96	CS	USA	female	NA	yes	805	28	7977996
GasparriniAJ_2019	SRR9865756	N021.C	N021	61.43	CS	USA	male	breast	yes	840	24.6	2019838
GasparriniAJ_2019	SRR9865755	N021.D	N021	67.54	CS	USA	male	breast	yes	840	24.6	9286734
GasparriniAJ_2019	SRR9865499	N021.E	N021	73.78	CS	USA	male	breast	yes	840	24.6	9896086
GasparriniAJ_2019	SRR9865497	N021.G	N021	208.86	CS	USA	male	NA	yes	840	24.6	8457868
GasparriniAJ_2019	SRR9865488	N021.H	N021	488.79	CS	USA	male	NA	yes	840	24.6	5329812
GasparriniAJ_2019	SRR9865485	N022.C	N022	43.3	CS	USA	female	combined	yes	700	24.7	3531782
GasparriniAJ_2019	SRR9865732	N022.D	N022	78.61	CS	USA	female	combined	yes	700	24.7	8164122
GasparriniAJ_2019	SRR9865733	N022.E	N022	235.37	CS	USA	female	NA	yes	700	24.7	5093926
GasparriniAJ_2019	SRR9865734	N022.F	N022	307.61	CS	USA	female	NA	yes	700	24.7	10727572
GasparriniAJ_2019	SRR9865735	N022.G	N022	388.7	CS	USA	female	NA	yes	700	24.7	8237382
GasparriniAJ_2019	SRR9865777	N022.H	N022	485.49	CS	USA	female	NA	yes	700	24.7	8414582
GasparriniAJ_2019	SRR9865747	N023.B	N023	38.08	CS	USA	male	breast	yes	580	23.4	8956370
GasparriniAJ_2019	SRR9865748	N023.C	N023	80.62	CS	USA	male	breast	yes	580	23.4	7259336
GasparriniAJ_2019	SRR9865749	N023.D	N023	160.49	CS	USA	male	NA	yes	580	23.4	4189572
GasparriniAJ_2019	SRR9865750	N023.E	N023	422.49	CS	USA	male	NA	yes	580	23.4	4558310
GasparriniAJ_2019	SRR9865711	N023.F	N023	510.65	CS	USA	male	NA	yes	580	23.4	4889654
GasparriniAJ_2019	SRR9865710	N024.A	N024	77.69	vaginal	USA	male	breast	yes	880	24.7	5203364
GasparriniAJ_2019	SRR9865713	N024.B	N024	246.87	vaginal	USA	male	NA	yes	880	24.7	8912422
GasparriniAJ_2019	SRR9865712	N024.C	N024	295.88	vaginal	USA	male	NA	yes	880	24.7	4458784
GasparriniAJ_2019	SRR9865707	N024.D	N024	385.73	vaginal	USA	male	NA	yes	880	24.7	8608766
GasparriniAJ_2019	SRR9865706	N024.E	N024	474.96	vaginal	USA	male	NA	yes	880	24.7	9232262
GasparriniAJ_2019	SRR9865742	N025.A	N025	22.96	CS	USA	male	combined	yes	1010	27.9	5239644
GasparriniAJ_2019	SRR9865739	N025.B	N025	39.27	CS	USA	male	combined	yes	1010	27.9	10387012
GasparriniAJ_2019	SRR9865740	N025.C	N025	92.42	CS	USA	male	NA	yes	1010	27.9	8097614
GasparriniAJ_2019	SRR9865728	N025.D	N025	114.51	CS	USA	male	NA	yes	1010	27.9	5173392
GasparriniAJ_2019	SRR9865729	N025.E	N025	188.42	CS	USA	male	NA	yes	1010	27.9	6161678
GasparriniAJ_2019	SRR9865726	N025.F	N025	361.68	CS	USA	male	NA	yes	1010	27.9	6915210
GasparriniAJ_2019	SRR9865727	N025.G	N025	471.45	CS	USA	male	NA	yes	1010	27.9	3736960
GasparriniAJ_2019	SRR9865432	N026.A	N026	30.01	vaginal	USA	male	breast	yes	860	25.9	7457948
GasparriniAJ_2019	SRR9865431	N026.B	N026	97.89	vaginal	USA	male	NA	yes	860	25.9	6499474
GasparriniAJ_2019	SRR9865442	N026.C	N026	105.17	vaginal	USA	male	NA	yes	860	25.9	8648004
GasparriniAJ_2019	SRR9865441	N026.D	N026	140.04	vaginal	USA	male	NA	yes	860	25.9	9680030
GasparriniAJ_2019	SRR9865428	N026.E	N026	166.03	vaginal	USA	male	NA	yes	860	25.9	5235336
GasparriniAJ_2019	SRR9865427	N026.F	N026	280.85	vaginal	USA	male	NA	yes	860	25.9	3141330
GasparriniAJ_2019	SRR9865430	N026.G	N026	407.01	vaginal	USA	male	NA	yes	860	25.9	4021754
GasparriniAJ_2019	SRR9865429	N027.A	N027	17.59	vaginal	USA	female	combined	yes	890	25	7798240
GasparriniAJ_2019	SRR9865426	N027.C	N027	43.57	vaginal	USA	female	combined	yes	890	25	7834510
GasparriniAJ_2019	SRR9865425	N027.D	N027	49.61	vaginal	USA	female	combined	yes	890	25	10467390
GasparriniAJ_2019	SRR9865676	N027.E	N027	71.14	vaginal	USA	female	combined	yes	890	25	3432376
GasparriniAJ_2019	SRR9865677	N027.F	N027	79.74	vaginal	USA	female	combined	yes	890	25	8173318
GasparriniAJ_2019	SRR9865678	N027.G	N027	281.94	vaginal	USA	female	NA	yes	890	25	10977964
GasparriniAJ_2019	SRR9865694	N028.A	N028	23.11	CS	USA	male	combined	yes	695	24.4	5593584
GasparriniAJ_2019	SRR9865838	N028.B	N028	38.2	CS	USA	male	combined	yes	695	24.4	8426076
GasparriniAJ_2019	SRR9865839	N028.C	N028	51.44	CS	USA	male	combined	yes	695	24.4	7461350
GasparriniAJ_2019	SRR9865674	N028.D	N028	75.36	CS	USA	male	combined	yes	695	24.4	4602262
GasparriniAJ_2019	SRR9865675	N028.E	N028	218.72	CS	USA	male	NA	yes	695	24.4	7143654
GasparriniAJ_2019	SRR9865758	N028.F	N028	279.72	CS	USA	male	NA	yes	695	24.4	4692206
GasparriniAJ_2019	SRR9865693	N028.G	N028	413.72	CS	USA	male	NA	yes	695	24.4	7913364
GasparriniAJ_2019	SRR9865440	N029.A	N029	10.31	CS	USA	female	breast	yes	960	26.4	4596932
GasparriniAJ_2019	SRR9865439	N029.B	N029	17.93	CS	USA	female	breast	yes	960	26.4	2883144
GasparriniAJ_2019	SRR9865438	N029.C	N029	43.65	CS	USA	female	breast	yes	960	26.4	7172126
GasparriniAJ_2019	SRR9865437	N029.D	N029	193.79	CS	USA	female	NA	yes	960	26.4	4079186
GasparriniAJ_2019	SRR9865658	N029.E	N029	274.89	CS	USA	female	NA	yes	960	26.4	4751162
GasparriniAJ_2019	SRR9865657	N029.F	N029	366.92	CS	USA	female	NA	yes	960	26.4	4340878
GasparriniAJ_2019	SRR9865450	N029.G	N029	459.83	CS	USA	female	NA	yes	960	26.4	13805342
GasparriniAJ_2019	SRR9865638	N030.A	N030	29.24	CS	USA	female	breast	yes	830	25.9	8062666
GasparriniAJ_2019	SRR9865639	N030.B	N030	42.23	CS	USA	female	breast	yes	830	25.9	4049152
GasparriniAJ_2019	SRR9865636	N030.C	N030	49.51	CS	USA	female	breast	yes	830	25.9	5160360
GasparriniAJ_2019	SRR9865752	N030.D	N030	56.99	CS	USA	female	breast	yes	830	25.9	7373284
GasparriniAJ_2019	SRR9865642	N030.F	N030	312.22	CS	USA	female	NA	yes	830	25.9	6052820
GasparriniAJ_2019	SRR9865651	N030.G	N030	422.35	CS	USA	female	NA	yes	830	25.9	5273884
GasparriniAJ_2019	SRR9865530	N031.C	N031	67.21	CS	USA	male	breast	yes	570	25.7	4459706
GasparriniAJ_2019	SRR9865529	N031.E	N031	109.86	CS	USA	male	NA	yes	570	25.7	3061988
GasparriniAJ_2019	SRR9865791	N031.F	N031	133.44	CS	USA	male	NA	yes	570	25.7	8144880
GasparriniAJ_2019	SRR9865790	N032.B	N032	70.84	CS	USA	female	breast	yes	580	24.7	10898338
GasparriniAJ_2019	SRR9865801	N032.C	N032	75.6	CS	USA	female	breast	yes	580	24.7	5473774
GasparriniAJ_2019	SRR9865800	N032.D	N032	78.45	CS	USA	female	breast	yes	580	24.7	5530562
GasparriniAJ_2019	SRR9865803	N032.E	N032	91.09	CS	USA	female	NA	yes	580	24.7	8666356
GasparriniAJ_2019	SRR9865802	N032.F	N032	233.53	CS	USA	female	NA	yes	580	24.7	8679966
GasparriniAJ_2019	SRR9865623	N033.A	N033	16.71	CS	USA	male	combined	yes	1300	27	7930194
GasparriniAJ_2019	SRR9865455	N033.B	N033	36.26	CS	USA	male	combined	yes	1300	27	9168108
GasparriniAJ_2019	SRR9865456	N033.C	N033	56.04	CS	USA	male	combined	yes	1300	27	5104624
GasparriniAJ_2019	SRR9865477	N033.D	N033	63.08	CS	USA	male	combined	yes	1300	27	5680036
GasparriniAJ_2019	SRR9865478	N033.E	N033	71.69	CS	USA	male	combined	yes	1300	27	9634322
GasparriniAJ_2019	SRR9865475	N033.F	N033	198.4	CS	USA	male	NA	yes	1300	27	5045284
GasparriniAJ_2019	SRR9865476	N033.G	N033	294.69	CS	USA	male	NA	yes	1300	27	2285156
GasparriniAJ_2019	SRR9865506	N035.A	N035	25.86	CS	USA	female	combined	yes	1180	27.7	10367750
GasparriniAJ_2019	SRR9865505	N035.B	N035	45.04	CS	USA	female	combined	yes	1180	27.7	4872052
GasparriniAJ_2019	SRR9865508	N035.C	N035	55.39	CS	USA	female	combined	yes	1180	27.7	2708256
GasparriniAJ_2019	SRR9865507	N035.D	N035	73.42	CS	USA	female	combined	yes	1180	27.7	3338702
GasparriniAJ_2019	SRR9865822	N035.E	N035	82.66	CS	USA	female	combined	yes	1180	27.7	5373850
GasparriniAJ_2019	SRR9865820	N035.G	N035	297.5	CS	USA	female	NA	yes	1180	27.7	15250138
GasparriniAJ_2019	SRR9865821	N035.H	N035	396.91	CS	USA	female	NA	yes	1180	27.7	9254100
GasparriniAJ_2019	SRR9865700	N036.B	N036	27.22	CS	USA	male	breast	yes	880	26.7	5421940
GasparriniAJ_2019	SRR9865701	N036.C	N036	61.22	CS	USA	male	breast	yes	880	26.7	6474480
GasparriniAJ_2019	SRR9865544	N036.D	N036	292.14	CS	USA	male	NA	yes	880	26.7	6712180
GasparriniAJ_2019	SRR9865543	N036.E	N036	367.47	CS	USA	male	NA	yes	880	26.7	10459198
GasparriniAJ_2019	SRR9865534	N036.F	N036	454.04	CS	USA	male	NA	yes	880	26.7	7854576
GasparriniAJ_2019	SRR9865766	N037.A	N037	14.88	vaginal	USA	female	breast	yes	850	26.6	5429420
GasparriniAJ_2019	SRR9865767	N037.B	N037	24.01	vaginal	USA	female	breast	yes	850	26.6	6181384
GasparriniAJ_2019	SRR9865768	N037.C	N037	44.66	vaginal	USA	female	breast	yes	850	26.6	6275034
GasparriniAJ_2019	SRR9865762	N037.E	N037	231.19	vaginal	USA	female	NA	yes	850	26.6	6108060
GasparriniAJ_2019	SRR9865763	N037.F	N037	365.22	vaginal	USA	female	NA	yes	850	26.6	6864294
GasparriniAJ_2019	SRR9865764	N037.G	N037	476.74	vaginal	USA	female	NA	yes	850	26.6	7103678
GasparriniAJ_2019	SRR9865708	N038.B	N038	21.93	CS	USA	male	combined	yes	920	26.9	3211762
GasparriniAJ_2019	SRR9865697	N038.C	N038	31.87	CS	USA	male	combined	yes	920	26.9	4724524
GasparriniAJ_2019	SRR9865696	N038.D	N038	41.4	CS	USA	male	combined	yes	920	26.9	6972774
GasparriniAJ_2019	SRR9865527	N038.E	N038	56.98	CS	USA	male	combined	yes	920	26.9	5028766
GasparriniAJ_2019	SRR9865528	N038.F	N038	62.84	CS	USA	male	combined	yes	920	26.9	7300412
GasparriniAJ_2019	SRR9865525	N038.G	N038	77.79	CS	USA	male	combined	yes	920	26.9	6914222
GasparriniAJ_2019	SRR9865526	N038.H	N038	92.58	CS	USA	male	NA	yes	920	26.9	6305074
GasparriniAJ_2019	SRR9865523	N038.I	N038	202.81	CS	USA	male	NA	yes	920	26.9	7576924
GasparriniAJ_2019	SRR9865524	N039.A	N039	14.46	vaginal	USA	male	breast	yes	1340	28.1	7145878
GasparriniAJ_2019	SRR9865521	N039.B	N039	22.39	vaginal	USA	male	breast	yes	1340	28.1	3324298
GasparriniAJ_2019	SRR9865522	N039.C	N039	30.14	vaginal	USA	male	breast	yes	1340	28.1	5635370
GasparriniAJ_2019	SRR9865520	N039.E	N039	172.98	vaginal	USA	male	NA	yes	1340	28.1	11611900
GasparriniAJ_2019	SRR9865743	N039.F	N039	261.4	vaginal	USA	male	NA	yes	1340	28.1	9782360
GasparriniAJ_2019	SRR9865744	N039.G	N039	352.19	vaginal	USA	male	NA	yes	1340	28.1	3779130
GasparriniAJ_2019	SRR9865741	N039.H	N039	456.24	vaginal	USA	male	NA	yes	1340	28.1	9171262
GasparriniAJ_2019	SRR9865652	N040.A	N040	11.87	vaginal	USA	female	breast	yes	1080	27.9	7045548
GasparriniAJ_2019	SRR9865454	N040.B	N040	36	vaginal	USA	female	breast	yes	1080	27.9	4520054
GasparriniAJ_2019	SRR9865626	N040.D	N040	183.92	vaginal	USA	female	NA	yes	1080	27.9	10082114
GasparriniAJ_2019	SRR9865635	N040.E	N040	279.94	vaginal	USA	female	NA	yes	1080	27.9	3637072
GasparriniAJ_2019	SRR9865736	N040.F	N040	382.71	vaginal	USA	female	NA	yes	1080	27.9	8326872
GasparriniAJ_2019	SRR9865625	N040.G	N040	431.78	vaginal	USA	female	NA	yes	1080	27.9	5351876
GasparriniAJ_2019	SRR9865536	N041.A	N041	31.24	CS	USA	female	breast	yes	770	26.7	7056332
GasparriniAJ_2019	SRR9865535	N041.B	N041	49.85	CS	USA	female	breast	yes	770	26.7	10778510
GasparriniAJ_2019	SRR9865616	N041.C	N041	66.22	CS	USA	female	breast	yes	770	26.7	12756640
GasparriniAJ_2019	SRR9865617	N041.D	N041	78.7	CS	USA	female	breast	yes	770	26.7	6517698
GasparriniAJ_2019	SRR9865618	N041.E	N041	90.48	CS	USA	female	NA	yes	770	26.7	11189944
GasparriniAJ_2019	SRR9865627	N041.F	N041	104.05	CS	USA	female	NA	yes	770	26.7	5291208
GasparriniAJ_2019	SRR9865628	N041.G	N041	209.05	CS	USA	female	NA	yes	770	26.7	6039690
GasparriniAJ_2019	SRR9865629	N041.H	N041	295.03	CS	USA	female	NA	yes	770	26.7	7049500
GasparriniAJ_2019	SRR9865630	N041.I	N041	490.04	CS	USA	female	NA	yes	770	26.7	4115582
GasparriniAJ_2019	SRR9865465	T0101B.A	T0101B	3.63	CS	USA	male	combined	no	2329	34.7	11017464
GasparriniAJ_2019	SRR9865466	T0101B.B	T0101B	49.61	CS	USA	male	combined	no	2329	34.7	10527712
GasparriniAJ_2019	SRR9865481	T0101B.C	T0101B	99.5	CS	USA	male	NA	no	2329	34.7	4981784
GasparriniAJ_2019	SRR9865482	T0101B.D	T0101B	180.38	CS	USA	male	NA	no	2329	34.7	8395946
GasparriniAJ_2019	SRR9865590	T0101B.E	T0101B	244.34	CS	USA	male	NA	no	2329	34.7	10253486
GasparriniAJ_2019	SRR9865589	T0101B.F	T0101B	343.68	CS	USA	male	NA	no	2329	34.7	9876602
GasparriniAJ_2019	SRR9865592	T0101B.G	T0101B	408.36	CS	USA	male	NA	no	2329	34.7	6635002
GasparriniAJ_2019	SRR9865746	T0101B.I	T0101B	528.41	CS	USA	male	NA	no	2329	34.7	7597642
GasparriniAJ_2019	SRR9865600	T0108A.B	T0108A	38.37	vaginal	USA	male	formula	no	2600	36.3	7048814
GasparriniAJ_2019	SRR9865599	T0108A.C	T0108A	65.63	vaginal	USA	male	formula	no	2600	36.3	7327954
GasparriniAJ_2019	SRR9865598	T0108A.D	T0108A	121.61	vaginal	USA	male	NA	no	2600	36.3	3482680
GasparriniAJ_2019	SRR9865597	T0108A.E	T0108A	233.69	vaginal	USA	male	NA	no	2600	36.3	7797820
GasparriniAJ_2019	SRR9865596	T0108A.F	T0108A	304.86	vaginal	USA	male	NA	no	2600	36.3	3442012
GasparriniAJ_2019	SRR9865613	T0108A.H	T0108A	409.48	vaginal	USA	male	NA	no	2600	36.3	8585988
GasparriniAJ_2019	SRR9865612	T0108A.I	T0108A	523.79	vaginal	USA	male	NA	no	2600	36.3	9305418
GasparriniAJ_2019	SRR9865781	T0108B.B	T0108B	38.37	CS	USA	male	formula	no	2380	36.3	6783590
GasparriniAJ_2019	SRR9865778	T0108B.C	T0108B	65.63	CS	USA	male	formula	no	2380	36.3	14225584
GasparriniAJ_2019	SRR9865779	T0108B.D	T0108B	121.42	CS	USA	male	NA	no	2380	36.3	8564090
GasparriniAJ_2019	SRR9865792	T0108B.E	T0108B	233.67	CS	USA	male	NA	no	2380	36.3	4869680
GasparriniAJ_2019	SRR9865793	T0108B.F	T0108B	304.91	CS	USA	male	NA	no	2380	36.3	4917330
GasparriniAJ_2019	SRR9865782	T0108B.H	T0108B	438.8	CS	USA	male	NA	no	2380	36.3	8263042
GasparriniAJ_2019	SRR9865783	T0108B.I	T0108B	523.83	CS	USA	male	NA	no	2380	36.3	4260848
GasparriniAJ_2019	SRR9865795	T0108B.J	T0108B	601	CS	USA	male	NA	no	2380	36.3	8870020
GasparriniAJ_2019	SRR9865646	T0122A.B	T0122A	11.39	CS	USA	male	formula	no	2274	36.4	5226732
GasparriniAJ_2019	SRR9865645	T0122A.C	T0122A	48.5	CS	USA	male	formula	no	2274	36.4	5877078
GasparriniAJ_2019	SRR9865644	T0122A.D	T0122A	100.44	CS	USA	male	NA	no	2274	36.4	5988464
GasparriniAJ_2019	SRR9865649	T0122A.E	T0122A	197.5	CS	USA	male	NA	no	2274	36.4	2279304
GasparriniAJ_2019	SRR9865648	T0122A.F	T0122A	230.42	CS	USA	male	NA	no	2274	36.4	14596712
GasparriniAJ_2019	SRR9865447	T0122A.G	T0122A	318.63	CS	USA	male	NA	no	2274	36.4	4009626
GasparriniAJ_2019	SRR9865448	T0122A.H	T0122A	349.73	CS	USA	male	NA	no	2274	36.4	7893610
GasparriniAJ_2019	SRR9865457	T0122A.I	T0122A	440.71	CS	USA	male	NA	no	2274	36.4	5520590
GasparriniAJ_2019	SRR9865445	T0122B.C	T0122B	48.56	CS	USA	male	formula	no	2421	36.4	9303958
GasparriniAJ_2019	SRR9865446	T0122B.D	T0122B	100.46	CS	USA	male	NA	no	2421	36.4	6203172
GasparriniAJ_2019	SRR9865459	T0122B.E	T0122B	167.33	CS	USA	male	NA	no	2421	36.4	6027386
GasparriniAJ_2019	SRR9865460	T0122B.F	T0122B	286.44	CS	USA	male	NA	no	2421	36.4	9283992
GasparriniAJ_2019	SRR9865653	T0122B.G	T0122B	349.72	CS	USA	male	NA	no	2421	36.4	9223660
GasparriniAJ_2019	SRR9865595	T0122B.H	T0122B	440.71	CS	USA	male	NA	no	2421	36.4	7303358
GasparriniAJ_2019	SRR9865655	T0122B.I	T0122B	541.74	CS	USA	male	NA	no	2421	36.4	4570286
GasparriniAJ_2019	SRR9865654	T0160B.B	T0160B	15.9	CS	USA	male	combined	no	2340	36.3	9677184
GasparriniAJ_2019	SRR9865641	T0160B.C	T0160B	63.5	CS	USA	male	combined	no	2340	36.3	8015672
GasparriniAJ_2019	SRR9865640	T0160B.D	T0160B	121.54	CS	USA	male	NA	no	2340	36.3	10206142
GasparriniAJ_2019	SRR9865754	T0160B.E	T0160B	169.31	CS	USA	male	NA	no	2340	36.3	10068052
GasparriniAJ_2019	SRR9865753	T0160B.F	T0160B	230.73	CS	USA	male	NA	no	2340	36.3	12540560
GasparriniAJ_2019	SRR9865637	T0160B.G	T0160B	289.77	CS	USA	male	NA	no	2340	36.3	7372388
GasparriniAJ_2019	SRR9865751	T0160B.H	T0160B	377.76	CS	USA	male	NA	no	2340	36.3	4030370
GasparriniAJ_2019	SRR9865671	T0160B.I	T0160B	440.67	CS	USA	male	NA	no	2340	36.3	7994022
GasparriniAJ_2019	SRR9865682	T0160B.J	T0160B	527.57	CS	USA	male	NA	no	2340	36.3	5399626
GasparriniAJ_2019	SRR9865588	T0168A.A	T0168A	2.32	vaginal	USA	male	formula	no	2735	36.7	11750326
GasparriniAJ_2019	SRR9865587	T0168A.B	T0168A	38.39	vaginal	USA	male	formula	no	2735	36.7	11094178
GasparriniAJ_2019	SRR9865594	T0168A.C	T0168A	67.42	vaginal	USA	male	formula	no	2735	36.7	3519746
GasparriniAJ_2019	SRR9865582	T0168A.E	T0168A	193.3	vaginal	USA	male	NA	no	2735	36.7	10431966
GasparriniAJ_2019	SRR9865581	T0168A.F	T0168A	247.31	vaginal	USA	male	NA	no	2735	36.7	11067234
GasparriniAJ_2019	SRR9865580	T0168A.G	T0168A	297.32	vaginal	USA	male	NA	no	2735	36.7	4863440
GasparriniAJ_2019	SRR9865579	T0168A.H	T0168A	369.31	vaginal	USA	male	NA	no	2735	36.7	7378666
GasparriniAJ_2019	SRR9865578	T0168A.I	T0168A	425.36	vaginal	USA	male	NA	no	2735	36.7	10037564
GasparriniAJ_2019	SRR9865577	T0168A.J	T0168A	536.54	vaginal	USA	male	NA	no	2735	36.7	7294802
GasparriniAJ_2019	SRR9865576	T0168A.K	T0168A	620.33	vaginal	USA	male	NA	no	2735	36.7	5041602
GasparriniAJ_2019	SRR9865788	T0171A.B	T0171A	43.29	CS	USA	female	combined	no	2520	36.4	7420330
GasparriniAJ_2019	SRR9865789	T0171A.C	T0171A	105.82	CS	USA	female	NA	no	2520	36.4	13357036
GasparriniAJ_2019	SRR9865556	T0171A.D	T0171A	191.85	CS	USA	female	NA	no	2520	36.4	8942278
GasparriniAJ_2019	SRR9865555	T0171A.E	T0171A	249.61	CS	USA	female	NA	no	2520	36.4	14226152
GasparriniAJ_2019	SRR9865558	T0171A.F	T0171A	310.35	CS	USA	female	NA	no	2520	36.4	11807608
GasparriniAJ_2019	SRR9865557	T0171A.G	T0171A	371.35	CS	USA	female	NA	no	2520	36.4	8752102
GasparriniAJ_2019	SRR9865568	T0171A.H	T0171A	439.66	CS	USA	female	NA	no	2520	36.4	11266894
GasparriniAJ_2019	SRR9865567	T0171A.I	T0171A	532.61	CS	USA	female	NA	no	2520	36.4	5937274
GasparriniAJ_2019	SRR9865570	T0171A.J	T0171A	627.72	CS	USA	female	NA	no	2520	36.4	8175770
GasparriniAJ_2019	SRR9865569	T0171B.B	T0171B	43.81	CS	USA	female	combined	no	2490	36.4	5096904
GasparriniAJ_2019	SRR9865572	T0171B.C	T0171B	105.83	CS	USA	female	NA	no	2490	36.4	10162542
GasparriniAJ_2019	SRR9865571	T0171B.D	T0171B	132.42	CS	USA	female	NA	no	2490	36.4	4674170
GasparriniAJ_2019	SRR9865704	T0171B.E	T0171B	191.85	CS	USA	female	NA	no	2490	36.4	7893532
GasparriniAJ_2019	SRR9865705	T0171B.F	T0171B	249.58	CS	USA	female	NA	no	2490	36.4	7544298
GasparriniAJ_2019	SRR9865702	T0171B.G	T0171B	312.38	CS	USA	female	NA	no	2490	36.4	5048046
GasparriniAJ_2019	SRR9865703	T0171B.H	T0171B	371.44	CS	USA	female	NA	no	2490	36.4	7857226
GasparriniAJ_2019	SRR9865716	T0171B.I	T0171B	439.65	CS	USA	female	NA	no	2490	36.4	3519910
GasparriniAJ_2019	SRR9865717	T0171B.J	T0171B	532.59	CS	USA	female	NA	no	2490	36.4	5796458
GasparriniAJ_2019	SRR9865714	T0171B.K	T0171B	627.73	CS	USA	female	NA	no	2490	36.4	4791074
GibsonMK_2016	SRR3131975	3-A2	37.02	27.63	CS	USA	male	NA	yes	1530	29	2440662
GibsonMK_2016	SRR3132487	3-E5	37.02	39.58	CS	USA	male	NA	yes	1530	29	3060726
GibsonMK_2016	SRR3131997	1-E1	40.01	21.21	vaginal	USA	male	NA	yes	700	24	2935682
GibsonMK_2016	SRR3131834	1-F1	40.01	23.38	vaginal	USA	male	NA	yes	700	24	3582742
GibsonMK_2016	SRR3131774	1-G1	40.01	30	vaginal	USA	male	NA	yes	700	24	3340886
GibsonMK_2016	SRR3132473	1-H1	40.01	35.13	vaginal	USA	male	NA	yes	700	24	7590760
GibsonMK_2016	SRR3131772	2-B4	40.01	40	vaginal	USA	male	NA	yes	700	24	6128228
GibsonMK_2016	SRR3132219	7-A1	40.01	43.25	vaginal	USA	male	NA	yes	700	24	5820928
GibsonMK_2016	SRR3131901	1-A2	40.01	44.04	vaginal	USA	male	NA	yes	700	24	17863692
GibsonMK_2016	SRR3131740	1-B2	40.01	47.13	vaginal	USA	male	NA	yes	700	24	5970090
GibsonMK_2016	SRR3132019	7-A2	40.01	48.75	vaginal	USA	male	NA	yes	700	24	12429316
GibsonMK_2016	SRR3131838	7-A3	40.01	51.63	vaginal	USA	male	NA	yes	700	24	4777816
GibsonMK_2016	SRR3132011	7-A4	40.01	83.38	vaginal	USA	male	NA	yes	700	24	8812932
GibsonMK_2016	SRR3131874	1-C2	41.01	28.13	CS	USA	female	NA	yes	800	24	5164174
GibsonMK_2016	SRR3132157	1-D2	41.01	32.25	CS	USA	female	NA	yes	800	24	5395704
GibsonMK_2016	SRR3131800	7-A5	43.01	25	vaginal	USA	male	NA	yes	940	27	11493188
GibsonMK_2016	SRR3132227	7-A7	43.01	46.13	vaginal	USA	male	NA	yes	940	27	8286466
GibsonMK_2016	SRR3132097	7-A8	43.01	58.5	vaginal	USA	male	NA	yes	940	27	11505112
GibsonMK_2016	SRR3131816	7-B2	48.01	17.58	CS	USA	male	NA	yes	1250	27	14306612
GibsonMK_2016	SRR3131768	3-B2	48.01	25.38	CS	USA	male	NA	yes	1250	27	5975132
GibsonMK_2016	SRR3131842	3-H2	48.01	27	CS	USA	male	NA	yes	1250	27	4782538
GibsonMK_2016	SRR3132029	3-H3	48.01	29.4	CS	USA	male	NA	yes	1250	27	7832334
GibsonMK_2016	SRR3131734	4-C2	53.01	36.13	CS	USA	male	NA	yes	1129	28	5047490
GibsonMK_2016	SRR3132001	7-B3	54.01	16.38	vaginal	USA	female	NA	yes	1140	27	6842658
GibsonMK_2016	SRR3131826	7-B4	54.01	23.75	vaginal	USA	female	NA	yes	1140	27	10083462
GibsonMK_2016	SRR3132205	7-B6	54.01	49.5	vaginal	USA	female	NA	yes	1140	27	10043882
GibsonMK_2016	SRR3132239	1-E2	55.01	11.25	vaginal	USA	female	NA	yes	760	24	4030280
GibsonMK_2016	SRR3132405	1-F2	55.01	12.92	vaginal	USA	female	NA	yes	760	24	4473980
GibsonMK_2016	SRR3131844	2-C4	55.01	31.13	vaginal	USA	female	NA	yes	760	24	2295312
GibsonMK_2016	SRR3132365	1-G2	55.01	34.38	vaginal	USA	female	NA	yes	760	24	6213434
GibsonMK_2016	SRR3131812	3-H4	56.01	12.46	CS	USA	female	NA	yes	1050	27	5194754
GibsonMK_2016	SRR3132253	3-F5	56.01	14.48	CS	USA	female	NA	yes	1050	27	6889016
GibsonMK_2016	SRR3132339	6-H7	56.01	16.33	CS	USA	female	NA	yes	1050	27	4952440
GibsonMK_2016	SRR3132419	6-G8	56.01	18.21	CS	USA	female	NA	yes	1050	27	4794964
GibsonMK_2016	SRR3131792	3-A3	56.01	29.21	CS	USA	female	NA	yes	1050	27	7600682
GibsonMK_2016	SRR3131706	6-H8	56.01	31.58	CS	USA	female	NA	yes	1050	27	3581522
GibsonMK_2016	SRR3131961	3-A4	56.01	33.2	CS	USA	female	NA	yes	1050	27	5032664
GibsonMK_2016	SRR3131748	3-A5	56.01	35.08	CS	USA	female	NA	yes	1050	27	4944784
GibsonMK_2016	SRR3132127	3-G5	56.01	37.33	CS	USA	female	NA	yes	1050	27	7570578
GibsonMK_2016	SRR3131868	1-H2	58.01	43.46	vaginal	USA	male	NA	yes	850	25	5816288
GibsonMK_2016	SRR3131704	1-A3	58.01	54.46	vaginal	USA	male	NA	yes	850	25	11350266
GibsonMK_2016	SRR3132133	3-D2	68.02	9.69	CS	USA	female	NA	yes	510	24	5847468
GibsonMK_2016	SRR3132407	7-B7	68.02	36.88	CS	USA	female	NA	yes	510	24	6128378
GibsonMK_2016	SRR3132309	3-B3--7-B8	68.02	39.53	CS	USA	female	NA	yes	510	24	3634768
GibsonMK_2016	SRR3131780	3-B4	68.02	53.46	CS	USA	female	NA	yes	510	24	3288274
GibsonMK_2016	SRR3132341	7-C1	68.02	53.96	CS	USA	female	NA	yes	510	24	8473020
GibsonMK_2016	SRR3131796	7-C2	68.02	55.71	CS	USA	female	NA	yes	510	24	9921934
GibsonMK_2016	SRR3131979	7-C3	68.02	56.46	CS	USA	female	NA	yes	510	24	4656264
GibsonMK_2016	SRR3131758	7-C4	68.02	76.96	CS	USA	female	NA	yes	510	24	15668214
GibsonMK_2016	SRR3132027	3-C3	76.01	19.08	CS	USA	female	NA	yes	1480	31	3589226
GibsonMK_2016	SRR3131987	3-B5	76.01	21.46	CS	USA	female	NA	yes	1480	31	8074712
GibsonMK_2016	SRR3132267	3-E2	76.01	29.58	CS	USA	female	NA	yes	1480	31	3061510
GibsonMK_2016	SRR3132103	3-D4	76.01	35.08	CS	USA	female	NA	yes	1480	31	4669964
GibsonMK_2016	SRR3131808	3-C4	76.03	20.88	CS	USA	male	NA	yes	1710	31	4950526
GibsonMK_2016	SRR3132057	6-A8	76.03	25.25	CS	USA	male	NA	yes	1710	31	2660272
GibsonMK_2016	SRR3132389	3-A6	76.03	27.5	CS	USA	male	NA	yes	1710	31	2262134
GibsonMK_2016	SRR3131927	1-B3	88.01	32.58	CS	USA	female	NA	yes	870	28	7495506
GibsonMK_2016	SRR3132137	2-D4	88.01	43.83	CS	USA	female	NA	yes	870	28	3312194
GibsonMK_2016	SRR3132263	2-E4	89.01	63.17	vaginal	USA	female	NA	yes	636	23	2470678
GibsonMK_2016	SRR3131746	3-G1	90.01	27.58	CS	USA	female	NA	yes	850	25	6857624
GibsonMK_2016	SRR3132343	1-D3	91.02	66.88	vaginal	USA	female	NA	yes	540	23	2088162
GibsonMK_2016	SRR3131969	7-C5	97.01	34.63	vaginal	USA	male	NA	yes	690	23	7736340
GibsonMK_2016	SRR3132175	7-C6	97.01	41.58	vaginal	USA	male	NA	yes	690	23	10823584
GibsonMK_2016	SRR3131720	7-C8	98.01	33.54	CS	USA	female	NA	yes	860	25	3483266
GibsonMK_2016	SRR3132217	1-F3	98.01	40.83	CS	USA	female	NA	yes	860	25	4425018
GibsonMK_2016	SRR3132053	7-D1	98.01	42.5	CS	USA	female	NA	yes	860	25	9776836
GibsonMK_2016	SRR3132281	7-D2	98.01	71.33	CS	USA	female	NA	yes	860	25	6101634
GibsonMK_2016	SRR3132189	1-G3	107.01	31.52	CS	USA	male	NA	yes	740	26	4215448
GibsonMK_2016	SRR3132295	2-G4	107.01	34.88	CS	USA	male	NA	yes	740	26	27117878
GibsonMK_2016	SRR3131848	2-H4	107.01	42.13	CS	USA	male	NA	yes	740	26	2671166
GibsonMK_2016	SRR3131935	1-A4	107.02	28.15	CS	USA	male	NA	yes	610	26	5383170
GibsonMK_2016	SRR3131786	2-A5	107.02	29.5	CS	USA	male	NA	yes	610	26	4547580
GibsonMK_2016	SRR3131692	1-B4	107.02	31.5	CS	USA	male	NA	yes	610	26	4771250
GibsonMK_2016	SRR3131886	1-C4	107.02	33.13	CS	USA	male	NA	yes	610	26	3112726
GibsonMK_2016	SRR3132179	1-D4	107.02	34.5	CS	USA	male	NA	yes	610	26	3065656
GibsonMK_2016	SRR3132203	1-E4	107.02	37.02	CS	USA	male	NA	yes	610	26	3950496
GibsonMK_2016	SRR3132353	1-G4	107.02	38.84	CS	USA	male	NA	yes	610	26	2907838
GibsonMK_2016	SRR3131722	1-A5	107.02	41.92	CS	USA	male	NA	yes	610	26	3453946
GibsonMK_2016	SRR3131917	1-B5	107.02	46.38	CS	USA	male	NA	yes	610	26	3911070
GibsonMK_2016	SRR3132095	1-C5	107.02	56.24	CS	USA	male	NA	yes	610	26	5440200
GibsonMK_2016	SRR3132411	1-E5	107.02	64.5	CS	USA	male	NA	yes	610	26	5690732
GibsonMK_2016	SRR3132479	3-F2	110.01	11.25	vaginal	USA	female	NA	yes	950	28	7149988
GibsonMK_2016	SRR3132445	3-E3	110.01	13.21	vaginal	USA	female	NA	yes	950	28	16188268
GibsonMK_2016	SRR3132275	3-E4	110.01	15.17	vaginal	USA	female	NA	yes	950	28	3557796
GibsonMK_2016	SRR3132017	3-C5	110.01	17	vaginal	USA	female	NA	yes	950	28	2000804
GibsonMK_2016	SRR3132397	3-H1	110.01	43.64	vaginal	USA	female	NA	yes	950	28	2500086
GibsonMK_2016	SRR3132287	3-F3	110.01	45.25	vaginal	USA	female	NA	yes	950	28	7005058
GibsonMK_2016	SRR3131736	3-D6	110.01	47.63	vaginal	USA	female	NA	yes	950	28	3194262
GibsonMK_2016	SRR3132065	3-E7	110.01	49.53	vaginal	USA	female	NA	yes	950	28	2855646
GibsonMK_2016	SRR3131989	4-E1	110.01	51.63	vaginal	USA	female	NA	yes	950	28	2435906
GibsonMK_2016	SRR3132197	3-E8	110.01	53.63	vaginal	USA	female	NA	yes	950	28	4161590
GibsonMK_2016	SRR3132063	1-F5--7-D3	111.01	31.88	CS	USA	female	NA	yes	960	28	11357150
GibsonMK_2016	SRR3132245	7-D4	111.01	35.25	CS	USA	female	NA	yes	960	28	7487648
GibsonMK_2016	SRR3132147	1-G5	120.01	16.33	CS	USA	male	NA	yes	720	27	3140104
GibsonMK_2016	SRR3132091	1-H5	120.01	24.08	CS	USA	male	NA	yes	720	27	5734100
GibsonMK_2016	SRR3132221	3-C6	121.01	14.58	CS	USA	female	NA	yes	1000	27	7273656
GibsonMK_2016	SRR3132463	3-F4	121.01	18.58	CS	USA	female	NA	yes	1000	27	6863700
GibsonMK_2016	SRR3131850	3-E6	121.01	20.33	CS	USA	female	NA	yes	1000	27	3058080
GibsonMK_2016	SRR3131937	4-C3	121.01	49.25	CS	USA	female	NA	yes	1000	27	3756332
GibsonMK_2016	SRR3132085	3-F6	121.01	52.75	CS	USA	female	NA	yes	1000	27	5766656
GibsonMK_2016	SRR3131882	3-F7	121.01	55.88	CS	USA	female	NA	yes	1000	27	3477796
GibsonMK_2016	SRR3132423	3-F8	121.01	57.51	CS	USA	female	NA	yes	1000	27	2061600
GibsonMK_2016	SRR3132317	1-A6	122.01	22.58	CS	USA	female	NA	yes	840	29	5203564
GibsonMK_2016	SRR3132455	7-D5	122.01	25.46875	CS	USA	female	NA	yes	840	29	11485014
GibsonMK_2016	SRR3132089	7-D7	122.01	39.4583333333358	CS	USA	female	NA	yes	840	29	15665780
GibsonMK_2016	SRR3132231	7-D8	122.01	42.5833333333358	CS	USA	female	NA	yes	840	29	10589434
GibsonMK_2016	SRR3131925	7-E1	122.01	49.5895833333343	CS	USA	female	NA	yes	840	29	13104842
GibsonMK_2016	SRR3132241	1-C6	126.01	51.99	vaginal	USA	female	NA	yes	740	25	4737320
GibsonMK_2016	SRR3131766	1-D6	126.01	57.03	vaginal	USA	female	NA	yes	740	25	5316260
GibsonMK_2016	SRR3132153	4-E2	139.01	17.26	CS	USA	male	NA	yes	1260	31	2845388
GibsonMK_2016	SRR3131832	4-G1	139.01	21.09	CS	USA	male	NA	yes	1260	31	2670834
GibsonMK_2016	SRR3131694	3-G7	139.01	23.35	CS	USA	male	NA	yes	1260	31	6086542
GibsonMK_2016	SRR3132361	3-G8	139.01	25.2	CS	USA	male	NA	yes	1260	31	2188300
GibsonMK_2016	SRR3132387	4-F2	139.01	30.19	CS	USA	male	NA	yes	1260	31	6931230
GibsonMK_2016	SRR3132429	4-D3	139.01	32.04	CS	USA	male	NA	yes	1260	31	5101234
GibsonMK_2016	SRR3132355	4-E3	144.01	12.39	CS	USA	male	NA	yes	1470	30	2648436
GibsonMK_2016	SRR3132251	4-A1	144.01	16.23	CS	USA	male	NA	yes	1470	30	9286150
GibsonMK_2016	SRR3131696	3-B8	144.01	18.25	CS	USA	male	NA	yes	1470	30	3987420
GibsonMK_2016	SRR3131732	4-H2	144.01	22.22	CS	USA	male	NA	yes	1470	30	2357416
GibsonMK_2016	SRR3131884	4-A3	144.01	36.47	CS	USA	male	NA	yes	1470	30	4138058
GibsonMK_2016	SRR3132181	3-A7	144.02	14.48	CS	USA	female	NA	yes	1400	30	11127430
GibsonMK_2016	SRR3131943	3-A8	144.02	16.23	CS	USA	female	NA	yes	1400	30	3513544
GibsonMK_2016	SRR3132357	3-B7	144.02	18.25	CS	USA	female	NA	yes	1400	30	3271066
GibsonMK_2016	SRR3132201	4-G3	144.02	20.21	CS	USA	female	NA	yes	1400	30	5277622
GibsonMK_2016	SRR3131880	3-C8	144.02	22.22	CS	USA	female	NA	yes	1400	30	4028292
GibsonMK_2016	SRR3132043	1-E6--7-E7	145.01	20.86	vaginal	USA	male	NA	yes	790	28	10610330
GibsonMK_2016	SRR3131702	7-F1	145.01	53.88	vaginal	USA	male	NA	yes	790	28	14081386
GibsonMK_2016	SRR3132329	7-F2	145.01	54.89	vaginal	USA	male	NA	yes	790	28	10408436
GibsonMK_2016	SRR3131995	1-G6	151.01	20.86	vaginal	USA	male	NA	yes	640	24	3742592
GibsonMK_2016	SRR3132143	7-F3	151.01	42.7569444444453	vaginal	USA	male	NA	yes	640	24	11777938
GibsonMK_2016	SRR3132313	7-F4	151.01	55.8645833333358	vaginal	USA	male	NA	yes	640	24	5600766
GibsonMK_2016	SRR3132113	7-F5	151.01	57.257638888892	vaginal	USA	male	NA	yes	640	24	10570496
GibsonMK_2016	SRR3132335	1-B7	159.01	39.36	vaginal	USA	female	NA	yes	670	24	5796720
GibsonMK_2016	SRR3132449	2-E5	161.01	17.65	vaginal	USA	male	NA	yes	840	25	4571766
GibsonMK_2016	SRR3132291	2-F5	161.01	20.47	vaginal	USA	male	NA	yes	840	25	3706374
GibsonMK_2016	SRR3131965	1-D7	167.01	18.88	vaginal	USA	female	NA	yes	800	26	6359418
GibsonMK_2016	SRR3132117	2-G5	167.01	22.83	vaginal	USA	female	NA	yes	800	26	2919252
GibsonMK_2016	SRR3131941	3-D7	171.01	12.72	CS	USA	female	NA	yes	1147	30	8949444
GibsonMK_2016	SRR3132185	3-D8	171.01	14.96	CS	USA	female	NA	yes	1147	30	3059084
GibsonMK_2016	SRR3132015	4-D1	171.01	16.72	CS	USA	female	NA	yes	1147	30	8611286
GibsonMK_2016	SRR3132067	4-B3	171.01	18.97	CS	USA	female	NA	yes	1147	30	3234112
GibsonMK_2016	SRR3132049	4-A4	171.01	20.67	CS	USA	female	NA	yes	1147	30	6064992
GibsonMK_2016	SRR3131894	4-B4	171.01	24.56	CS	USA	female	NA	yes	1147	30	2225702
GibsonMK_2016	SRR3131860	4-A5	171.01	26.35	CS	USA	female	NA	yes	1147	30	7971954
GibsonMK_2016	SRR3132167	4-F5	171.01	28.35	CS	USA	female	NA	yes	1147	30	3204858
GibsonMK_2016	SRR3131726	7-F7	175.01	23.43	CS	USA	male	NA	yes	730	24	11730808
GibsonMK_2016	SRR3132379	7-F8	175.01	34.68	CS	USA	male	NA	yes	730	24	13135570
GibsonMK_2016	SRR3132439	7-G2	175.01	37	CS	USA	male	NA	yes	730	24	16295986
GibsonMK_2016	SRR3132261	7-G3	175.01	79.63	CS	USA	male	NA	yes	730	24	5038360
GibsonMK_2016	SRR3132483	7-G4	175.01	82.18	CS	USA	male	NA	yes	730	24	10179838
GibsonMK_2016	SRR3131977	4-F6	180.01	9.69	CS	USA	female	NA	yes	1180	27	6826072
GibsonMK_2016	SRR3131794	4-F7	180.01	11.49	CS	USA	female	NA	yes	1180	27	3054528
GibsonMK_2016	SRR3131788	4-C8	180.01	13.51	CS	USA	female	NA	yes	1180	27	5993198
GibsonMK_2016	SRR3131710	4-C4	180.01	15.52	CS	USA	female	NA	yes	1180	27	4702070
GibsonMK_2016	SRR3132005	4-G6	180.01	21.67	CS	USA	female	NA	yes	1180	27	5162142
GibsonMK_2016	SRR3132211	4-D4	180.01	23.67	CS	USA	female	NA	yes	1180	27	6515668
GibsonMK_2016	SRR3131913	4-C5	180.01	25.65	CS	USA	female	NA	yes	1180	27	5501672
GibsonMK_2016	SRR3132139	4-H6	180.01	27.49	CS	USA	female	NA	yes	1180	27	5752702
GibsonMK_2016	SRR3132115	4-E8	180.01	29.34	CS	USA	female	NA	yes	1180	27	4749346
GibsonMK_2016	SRR3132191	4-E4	180.01	52.37	CS	USA	female	NA	yes	1180	27	6424604
GibsonMK_2016	SRR3132345	4-F4	180.01	58.59	CS	USA	female	NA	yes	1180	27	3468708
GibsonMK_2016	SRR3132443	4-B7	180.01	60.12	CS	USA	female	NA	yes	1180	27	6196156
GibsonMK_2016	SRR3132075	4-B5	181.01	14.23	CS	USA	female	NA	yes	840	27	11523198
GibsonMK_2016	SRR3132233	4-G5	181.01	16.24	CS	USA	female	NA	yes	840	27	15527086
GibsonMK_2016	SRR3131909	4-H5	181.01	22.22	CS	USA	female	NA	yes	840	27	3068958
GibsonMK_2016	SRR3132321	4-H7	181.01	24.47	CS	USA	female	NA	yes	840	27	6495176
GibsonMK_2016	SRR3132477	4-A6	181.01	50.64	CS	USA	female	NA	yes	840	27	6522968
GibsonMK_2016	SRR3132285	4-A7	181.01	52.35	CS	USA	female	NA	yes	840	27	7492492
GibsonMK_2016	SRR3132033	4-A8	181.01	56.87	CS	USA	female	NA	yes	840	27	3961456
GibsonMK_2016	SRR3132415	4-G4	181.01	60.73	CS	USA	female	NA	yes	840	27	11676842
GibsonMK_2016	SRR3131782	1-G7	184.01	33.48	CS	USA	female	NA	yes	690	30	14065076
GibsonMK_2016	SRR3132457	1-H7	184.01	41.55	CS	USA	female	NA	yes	690	30	6613998
GibsonMK_2016	SRR3131971	1-A8	189.01	29.86	CS	USA	male	NA	yes	700	25	3666224
GibsonMK_2016	SRR3131985	7-H3	189.01	29.9937500000015	CS	USA	male	NA	yes	700	25	10850178
GibsonMK_2016	SRR3131784	1-B8	189.01	37.22	CS	USA	male	NA	yes	700	25	2092086
GibsonMK_2016	SRR3131764	7-H4	189.01	39.8694444444409	CS	USA	male	NA	yes	700	25	17313884
GibsonMK_2016	SRR3131967	7-H5	189.01	41.5965277777796	CS	USA	male	NA	yes	700	25	11964794
GibsonMK_2016	SRR3132177	7-H6	189.01	42.711111111108	CS	USA	male	NA	yes	700	25	14502464
GibsonMK_2016	SRR3132349	2-A6	190.01	6.1	CS	USA	female	NA	no	1270	31	2679510
GibsonMK_2016	SRR3132111	1-D8	190.01	8.34	CS	USA	female	NA	no	1270	31	7335874
GibsonMK_2016	SRR3132271	1-E8	190.01	10.01	CS	USA	female	NA	no	1270	31	4168926
GibsonMK_2016	SRR3132195	2-B6	190.01	12.1	CS	USA	female	NA	no	1270	31	6770468
GibsonMK_2016	SRR3132025	4-D7	194.01	25.5	CS	USA	male	NA	yes	1130	29	6378700
GibsonMK_2016	SRR3131718	4-H4	194.01	33.27	CS	USA	male	NA	yes	1130	29	6070830
GibsonMK_2016	SRR3131770	4-E6	194.01	35.11	CS	USA	male	NA	yes	1130	29	8608610
GibsonMK_2016	SRR3132265	4-B6	195.01	12.96	vaginal	USA	female	NA	yes	1110	28	12463566
GibsonMK_2016	SRR3132135	4-C6	195.01	15.48	vaginal	USA	female	NA	yes	1110	28	3316920
GibsonMK_2016	SRR3132451	4-G8	195.01	17.6	vaginal	USA	female	NA	yes	1110	28	7773880
GibsonMK_2016	SRR3131712	5-H2	195.01	46.4	vaginal	USA	female	NA	yes	1110	28	7172492
GibsonMK_2016	SRR3132425	5-D5	195.01	52.21	vaginal	USA	female	NA	yes	1110	28	4102704
GibsonMK_2016	SRR3132319	4-F8	197.01	9.59	CS	USA	female	NA	yes	1330	29	18664330
GibsonMK_2016	SRR3132393	4-D5	197.01	13.71	CS	USA	female	NA	yes	1330	29	3740252
GibsonMK_2016	SRR3131846	4-D6	197.01	17.37	CS	USA	female	NA	yes	1330	29	3891876
GibsonMK_2016	SRR3132371	4-E5	197.01	27.49	CS	USA	female	NA	yes	1330	29	4838420
GibsonMK_2016	SRR3132289	5-A1	197.01	29.74	CS	USA	female	NA	yes	1330	29	6919706
GibsonMK_2016	SRR3131955	4-E7	197.01	31.56	CS	USA	female	NA	yes	1330	29	4545826
GibsonMK_2016	SRR3132447	5-B1	197.01	33.75	CS	USA	female	NA	yes	1330	29	5766744
GibsonMK_2016	SRR3131892	5-B2	197.01	35.67	CS	USA	female	NA	yes	1330	29	5790898
GibsonMK_2016	SRR3131728	7-H8	198.01	21.9694444444467	CS	USA	male	NA	yes	810	24	12400252
GibsonMK_2016	SRR3132401	8-A1	198.01	28.9736111111124	CS	USA	male	NA	yes	810	24	9445500
GibsonMK_2016	SRR3131840	8-A2	198.01	29.9465277777781	CS	USA	male	NA	yes	810	24	9857402
GibsonMK_2016	SRR3132021	8-A3	198.01	37.9770833333314	CS	USA	male	NA	yes	810	24	10367464
GibsonMK_2016	SRR3132225	8-A6	198.01	77.3541666666642	CS	USA	male	NA	yes	810	24	22046908
GibsonMK_2016	SRR3132435	8-A7	205.01	31	CS	USA	female	NA	yes	800	26	4402046
GibsonMK_2016	SRR3132235	8-B1	205.01	38.97	CS	USA	female	NA	yes	800	26	9900142
GibsonMK_2016	SRR3132003	8-B2	205.01	39.72	CS	USA	female	NA	yes	800	26	7921168
GibsonMK_2016	SRR3131818	8-B3	205.01	66.14	CS	USA	female	NA	yes	800	26	10236824
GibsonMK_2016	SRR3131802	1-H8	209.01	71.76	CS	USA	male	NA	yes	670	25	6182632
GibsonMK_2016	SRR3132187	2-A1	209.01	74.38	CS	USA	male	NA	yes	670	25	3594082
GibsonMK_2016	SRR3131716	2-D6	219.01	18.4	CS	USA	male	NA	yes	1315	30	2732994
GibsonMK_2016	SRR3132363	2-B1	219.01	23	CS	USA	male	NA	yes	1315	30	5604128
GibsonMK_2016	SRR3131915	5-H3	234.01	8.7	CS	USA	female	NA	yes	830	25	2854326
GibsonMK_2016	SRR3132385	5-F4	234.01	12.28	CS	USA	female	NA	yes	830	25	2056128
GibsonMK_2016	SRR3131866	5-A3	234.01	16.95	CS	USA	female	NA	yes	830	25	4724192
GibsonMK_2016	SRR3132079	5-B3	234.01	25.86	CS	USA	female	NA	yes	830	25	3774848
GibsonMK_2016	SRR3131738	5-H4	234.01	27.39	CS	USA	female	NA	yes	830	25	5485622
GibsonMK_2016	SRR3131907	5-C3	234.01	29.76	CS	USA	female	NA	yes	830	25	4208502
GibsonMK_2016	SRR3131878	5-A5	234.01	31.65	CS	USA	female	NA	yes	830	25	4352986
GibsonMK_2016	SRR3132161	8-C1	234.01	35.26	CS	USA	female	NA	yes	830	25	12179072
GibsonMK_2016	SRR3132223	5-D4	234.01	50.76	CS	USA	female	NA	yes	830	25	3022938
GibsonMK_2016	SRR3132061	5-B5	234.01	52.65	CS	USA	female	NA	yes	830	25	2512246
GibsonMK_2016	SRR3132465	5-A6	234.01	54.5	CS	USA	female	NA	yes	830	25	3186852
GibsonMK_2016	SRR3132163	5-F3	234.01	56.65	CS	USA	female	NA	yes	830	25	4029928
GibsonMK_2016	SRR3131798	8-C3	234.01	56.65	CS	USA	female	NA	yes	830	25	11867270
GibsonMK_2016	SRR3131945	5-C5	234.01	64.27	CS	USA	female	NA	yes	830	25	4424274
GibsonMK_2016	SRR3132101	5-C6	234.01	66.32	CS	USA	female	NA	yes	830	25	4327854
GibsonMK_2016	SRR3131714	5-C2	234.02	14.47	CS	USA	female	NA	yes	510	25	8289054
GibsonMK_2016	SRR3131899	6-B8	234.02	16.95	CS	USA	female	NA	yes	510	25	5983416
GibsonMK_2016	SRR3132199	5-G5	234.02	34.75	CS	USA	female	NA	yes	510	25	4216648
GibsonMK_2016	SRR3131822	5-G1	234.02	36.67	CS	USA	female	NA	yes	510	25	4214776
GibsonMK_2016	SRR3132347	5-F2	234.02	38.64	CS	USA	female	NA	yes	510	25	4252986
GibsonMK_2016	SRR3132399	5-D3	234.02	40.64	CS	USA	female	NA	yes	510	25	3943640
GibsonMK_2016	SRR3131760	8-C5	234.02	42.59	CS	USA	female	NA	yes	510	25	9937006
GibsonMK_2016	SRR3132047	5-A2	234.02	59.89	CS	USA	female	NA	yes	510	25	2582618
GibsonMK_2016	SRR3132413	5-G2	234.02	62.22	CS	USA	female	NA	yes	510	25	2344264
GibsonMK_2016	SRR3131756	5-F7	234.02	66.67	CS	USA	female	NA	yes	510	25	3006490
GibsonMK_2016	SRR3131939	5-H5	237.01	36.75	vaginal	USA	female	NA	yes	1470	29	3037252
GibsonMK_2016	SRR3132367	5-E3	237.01	38.56	vaginal	USA	female	NA	yes	1470	29	3329678
GibsonMK_2016	SRR3132359	5-E5	240.01	10.65	vaginal	USA	female	NA	yes	1420	30	3398158
GibsonMK_2016	SRR3132209	5-D2	240.01	11.65	vaginal	USA	female	NA	yes	1420	30	4324170
GibsonMK_2016	SRR3132087	5-A4	240.01	12.65	vaginal	USA	female	NA	yes	1420	30	12017250
GibsonMK_2016	SRR3131790	5-F1	240.01	13.76	vaginal	USA	female	NA	yes	1420	30	6358760
GibsonMK_2016	SRR3132183	5-F5	240.01	14.51	vaginal	USA	female	NA	yes	1420	30	5748898
GibsonMK_2016	SRR3132193	5-E2	240.01	15.51	vaginal	USA	female	NA	yes	1420	30	3906770
GibsonMK_2016	SRR3131730	5-C4	240.01	32.64	vaginal	USA	female	NA	yes	1420	30	7129196
GibsonMK_2016	SRR3132045	2-F6	244.01	10.52	CS	USA	female	NA	yes	1460	29	7847926
GibsonMK_2016	SRR3132255	5-D8	250.01	14.66	CS	USA	female	NA	yes	979	29	2481378
GibsonMK_2016	SRR3132093	6-D1	250.01	18.28	CS	USA	female	NA	yes	979	29	13156748
GibsonMK_2016	SRR3131810	5-D6	250.01	20.26	CS	USA	female	NA	yes	979	29	8907962
GibsonMK_2016	SRR3131778	5-E6	265.01	16.36	vaginal	USA	male	NA	yes	1000	25	11100606
GibsonMK_2016	SRR3131919	6-E1	265.01	20.71	vaginal	USA	male	NA	yes	1000	25	4515066
GibsonMK_2016	SRR3132485	5-B7	265.01	22.72	vaginal	USA	male	NA	yes	1000	25	8181862
GibsonMK_2016	SRR3131830	5-G7	265.01	24.85	vaginal	USA	male	NA	yes	1000	25	2709916
GibsonMK_2016	SRR3132125	5-E8	265.01	26.7	vaginal	USA	male	NA	yes	1000	25	3503650
GibsonMK_2016	SRR3131754	5-H8	265.01	28.83	vaginal	USA	male	NA	yes	1000	25	4351070
GibsonMK_2016	SRR3131724	6-F1	265.01	58.21	vaginal	USA	male	NA	yes	1000	25	2329484
GibsonMK_2016	SRR3131959	5-F6	265.01	60.09	vaginal	USA	male	NA	yes	1000	25	12790304
GibsonMK_2016	SRR3132299	5-H7	265.01	64.35	vaginal	USA	male	NA	yes	1000	25	4977586
GibsonMK_2016	SRR3131856	6-G1	265.01	66.25	vaginal	USA	male	NA	yes	1000	25	2602714
GibsonMK_2016	SRR3132301	5-F8	265.01	68.97	vaginal	USA	male	NA	yes	1000	25	7317368
GibsonMK_2016	SRR3132307	5-C7	265.01	74.2	vaginal	USA	male	NA	yes	1000	25	7596734
GibsonMK_2016	SRR3132173	8-C7	267.01	16.2562499999985	vaginal	USA	female	NA	yes	690	23	2872682
GibsonMK_2016	SRR3132471	8-D2	271.01	27.8944444444423	vaginal	USA	female	NA	yes	610	23	12842020
GibsonMK_2016	SRR3132279	8-D3	271.01	32.8874999999971	vaginal	USA	female	NA	yes	610	23	20995080
GibsonMK_2016	SRR3132453	8-D4	271.01	157.723611111112	vaginal	USA	female	NA	yes	610	23	3558006
GibsonMK_2016	SRR3131931	2-G6	278.01	7.01	vaginal	USA	female	NA	no	1000	27	4707086
GibsonMK_2016	SRR3132213	2-H6	278.01	9.01	vaginal	USA	female	NA	no	1000	27	3544398
GibsonMK_2016	SRR3132421	2-C1	278.01	11.19	vaginal	USA	female	NA	no	1000	27	4233462
GibsonMK_2016	SRR3131949	2-D1	286.02	17	CS	USA	female	NA	yes	990	27	6696950
GibsonMK_2016	SRR3132059	2-E1	286.02	18.06	CS	USA	female	NA	yes	990	27	2784180
GibsonMK_2016	SRR3131876	2-F1	286.02	19.88	CS	USA	female	NA	yes	990	27	9470344
GibsonMK_2016	SRR3131698	2-G1	286.02	21.23	CS	USA	female	NA	yes	990	27	7086598
GibsonMK_2016	SRR3132427	2-H1	286.02	24.78	CS	USA	female	NA	yes	990	27	3151526
GibsonMK_2016	SRR3131957	2-A2	286.02	25.77	CS	USA	female	NA	yes	990	27	3181188
GibsonMK_2016	SRR3131776	2-B2	286.02	29.5	CS	USA	female	NA	yes	990	27	2590260
GibsonMK_2016	SRR3131814	2-C2	286.02	35.72	CS	USA	female	NA	yes	990	27	7589044
GibsonMK_2016	SRR3132165	2-A7	286.02	35.83	CS	USA	female	NA	yes	990	27	4066768
GibsonMK_2016	SRR3132099	2-D2	286.02	43.6	CS	USA	female	NA	yes	990	27	4437566
GibsonMK_2016	SRR3132369	2-B7	286.02	54.73	CS	USA	female	NA	yes	990	27	3574230
GibsonMK_2016	SRR3132395	2-C7	286.02	57.84	CS	USA	female	NA	yes	990	27	3468242
GibsonMK_2016	SRR3132041	5-G6	294.01	16.71	CS	USA	female	NA	yes	1440	31	5015342
GibsonMK_2016	SRR3132489	5-G8	294.01	22.86	CS	USA	female	NA	yes	1440	31	3480694
GibsonMK_2016	SRR3131890	8-D7	295.01	53.65	vaginal	USA	female	NA	yes	890	27	7940654
GibsonMK_2016	SRR3132433	8-D8	295.01	64.12	vaginal	USA	female	NA	yes	890	27	5466900
GibsonMK_2016	SRR3132009	6-A2	302.01	16.65	CS	USA	male	NA	yes	710	31	3527516
GibsonMK_2016	SRR3132077	2-E7	303.01	18.15	CS	USA	male	NA	yes	830	26	12507934
GibsonMK_2016	SRR3131864	2-F7	303.01	23.71	CS	USA	male	NA	yes	830	26	4950150
GibsonMK_2016	SRR3132277	2-E2	303.01	24.25	CS	USA	male	NA	yes	830	26	8513018
GibsonMK_2016	SRR3132467	2-F2	303.01	27.5	CS	USA	male	NA	yes	830	26	5041664
GibsonMK_2016	SRR3132331	2-G2	303.01	29.4	CS	USA	male	NA	yes	830	26	4077162
GibsonMK_2016	SRR3131742	2-G7	303.01	30.27	CS	USA	male	NA	yes	830	26	3531924
GibsonMK_2016	SRR3132391	2-H7	303.01	32.26	CS	USA	male	NA	yes	830	26	4771410
GibsonMK_2016	SRR3131911	2-A8	303.01	36.13	CS	USA	male	NA	yes	830	26	4326800
GibsonMK_2016	SRR3131744	2-B8	303.01	37.72	CS	USA	male	NA	yes	830	26	4316490
GibsonMK_2016	SRR3131806	2-H2	303.01	38.63	CS	USA	male	NA	yes	830	26	5767298
GibsonMK_2016	SRR3131752	2-A3	303.01	40.48	CS	USA	male	NA	yes	830	26	3366868
GibsonMK_2016	SRR3131991	2-B3	303.01	47.45	CS	USA	male	NA	yes	830	26	4884568
GibsonMK_2016	SRR3132013	2-C3	309.01	28.9	CS	USA	female	NA	yes	830	28	2123700
GibsonMK_2016	SRR3131862	2-C8	309.01	31.14	CS	USA	female	NA	yes	830	28	6496152
GibsonMK_2016	SRR3132169	2-D8	312.01	31.71	vaginal	USA	female	NA	yes	1120	27	11620572
GibsonMK_2016	SRR3132381	6-C1	313.01	42.51	CS	USA	female	NA	yes	1270	28	3200286
GibsonMK_2016	SRR3131824	6-B2	313.01	44.83	CS	USA	female	NA	yes	1270	28	2480880
GibsonMK_2016	SRR3131762	6-C2	313.01	46.73	CS	USA	female	NA	yes	1270	28	5407138
GibsonMK_2016	SRR3132237	6-B6	313.01	50.28	CS	USA	female	NA	yes	1270	28	2097318
GibsonMK_2016	SRR3131750	5-C8	319.01	11.86	CS	USA	male	NA	yes	1250	30	3173344
GibsonMK_2016	SRR3131993	5-E7	319.01	13.58	CS	USA	male	NA	yes	1250	30	10365244
GibsonMK_2016	SRR3132105	5-H6	319.01	15.09	CS	USA	male	NA	yes	1250	30	6605348
GibsonMK_2016	SRR3132039	6-B3	319.01	23.69	CS	USA	male	NA	yes	1250	30	12497706
GibsonMK_2016	SRR3131820	6-B4	319.01	25.86	CS	USA	male	NA	yes	1250	30	2883614
GibsonMK_2016	SRR3131999	6-B5	319.01	27.85	CS	USA	male	NA	yes	1250	30	10113542
GibsonMK_2016	SRR3132123	8-E3	321.01	9.76458333332994	CS	USA	male	NA	yes	590	23	3294560
GibsonMK_2016	SRR3132337	8-E4	321.01	18.8381944444409	CS	USA	male	NA	yes	590	23	7189018
GibsonMK_2016	SRR3131983	6-C5	336.01	17.14	CS	USA	female	NA	yes	400	23	2506564
GibsonMK_2016	SRR3131963	6-C3	338.01	8.82	CS	USA	male	NA	yes	600	24	3649560
GibsonMK_2016	SRR3131921	8-E6	338.01	28.9812499999971	CS	USA	male	NA	yes	600	24	5932650
GibsonMK_2016	SRR3132249	2-F3	338.01	29.6	CS	USA	male	NA	yes	600	24	12758826
GibsonMK_2016	SRR3132373	2-G8	338.01	31.65	CS	USA	male	NA	yes	600	24	22608232
GibsonMK_2016	SRR3131905	8-F1	340.01	18.8694444444409	CS	USA	male	NA	yes	800	25	2801584
GibsonMK_2016	SRR3132141	8-F2	340.01	19.2208333333328	CS	USA	male	NA	yes	800	25	5252568
GibsonMK_2016	SRR3132417	6-B7	341.01	15.61	vaginal	USA	female	NA	yes	1120	27	10773600
GibsonMK_2016	SRR3132243	6-D2	341.01	19.39	vaginal	USA	female	NA	yes	1120	27	4501442
GibsonMK_2016	SRR3132461	6-D3	341.01	21.77	vaginal	USA	female	NA	yes	1120	27	2782682
GibsonMK_2016	SRR3132469	6-D5	341.01	41.16	vaginal	USA	female	NA	yes	1120	27	4086504
GibsonMK_2016	SRR3131872	6-D6	341.01	43.51	vaginal	USA	female	NA	yes	1120	27	5463584
GibsonMK_2016	SRR3132311	8-F5	343.01	42.8458333333328	vaginal	USA	male	NA	yes	930	25	7578108
GibsonMK_2016	SRR3131933	8-F7	343.01	49.8347222222219	vaginal	USA	male	NA	yes	930	25	5065582
GibsonMK_2016	SRR3132129	2-G3	345.02	33.48	CS	USA	male	NA	yes	630	29	2643540
GibsonMK_2016	SRR3132131	6-E2	345.02	45.33	CS	USA	male	NA	yes	630	29	5642212
GibsonMK_2016	SRR3132121	6-E4	355.01	21.97	vaginal	USA	female	NA	yes	1145	29	3071832
GibsonMK_2016	SRR3132315	6-F2	355.01	30	vaginal	USA	female	NA	yes	1145	29	5624388
GibsonMK_2016	SRR3132107	6-F3	355.01	32.83	vaginal	USA	female	NA	yes	1145	29	7115970
GibsonMK_2016	SRR3132145	6-F5	355.01	38.52	vaginal	USA	female	NA	yes	1145	29	2385540
GibsonMK_2016	SRR3132327	6-F4	355.01	40.63	vaginal	USA	female	NA	yes	1145	29	7834790
GibsonMK_2016	SRR3131903	6-F6	361.01	12.38	CS	USA	male	NA	yes	1410	30	6287600
GibsonMK_2016	SRR3132441	6-G4	361.01	14.53	CS	USA	male	NA	yes	1410	30	11281014
GibsonMK_2016	SRR3132083	6-G6	361.01	16.26	CS	USA	male	NA	yes	1410	30	8935508
GibsonMK_2016	SRR3131973	6-H3	361.01	18	CS	USA	male	NA	yes	1410	30	4049840
GibsonMK_2016	SRR3132481	6-G2	363.01	10.89	vaginal	USA	female	NA	yes	890	26	3727302
GibsonMK_2016	SRR3131836	6-A5	363.01	32.7	vaginal	USA	female	NA	yes	890	26	4236672
GibsonMK_2016	SRR3132403	6-A6	363.01	34.63	vaginal	USA	female	NA	yes	890	26	5704502
GibsonMK_2016	SRR3132215	6-A7	363.01	38.77	vaginal	USA	female	NA	yes	890	26	8391442
GibsonMK_2016	SRR3131896	6-G7	363.01	42.15	vaginal	USA	female	NA	yes	890	26	7043304
GibsonMK_2016	SRR3132159	6-H6	364.01	14.88	vaginal	USA	male	NA	yes	1175	30	4144626
GibsonMK_2016	SRR3131708	6-F7	364.01	16.75	vaginal	USA	male	NA	yes	1175	30	8144272
GibsonMK_2016	SRR3131804	6-A3	364.01	18.02	vaginal	USA	male	NA	yes	1175	30	8723638
GibsonMK_2016	SRR3132023	6-A4	364.01	20.3	vaginal	USA	male	NA	yes	1175	30	4282168
GibsonMK_2016	SRR3132081	8-G1	370.01	48.878472222219	vaginal	USA	female	NA	yes	680	24	10321856
GibsonMK_2016	SRR3132259	8-G2	370.01	49.8972222222219	vaginal	USA	female	NA	yes	680	24	7074490
GibsonMK_2016	SRR3132437	8-G3	370.01	60.8874999999971	vaginal	USA	female	NA	yes	680	24	16047792
GibsonMK_2016	SRR3132269	8-G4	370.01	62.2673611111095	vaginal	USA	female	NA	yes	680	24	11215170
GibsonMK_2016	SRR3131854	8-G6	383.01	21.7395833333358	vaginal	USA	male	NA	yes	900	26	5175648
GibsonMK_2016	SRR3132071	8-G7	383.01	26.9520833333299	vaginal	USA	male	NA	yes	900	26	12876844
LouYC_2024	SRR13622571	L2_013_014G1	13	14	vaginal	USA	female	NA	yes	1449	29.86	35442540
LouYC_2024	SRR13622560	L2_013_015G1	13	15	vaginal	USA	female	NA	yes	1449	29.86	54495024
LouYC_2024	SRR13622956	L2_013_017G1	13	17	vaginal	USA	female	NA	yes	1449	29.86	26376874
LouYC_2024	SRR13622945	L2_013_021G1	13	21	vaginal	USA	female	NA	yes	1449	29.86	26423390
LouYC_2024	SRR13622933	L2_013_023G1	13	23	vaginal	USA	female	NA	yes	1449	29.86	28403968
LouYC_2024	SRR13622922	L2_013_025G1	13	25	vaginal	USA	female	NA	yes	1449	29.86	48749968
LouYC_2024	SRR13622911	L2_013_033G1	13	33	vaginal	USA	female	NA	yes	1449	29.86	35657534
LouYC_2024	SRR13622900	L2_013_036G1	13	36	vaginal	USA	female	NA	yes	1449	29.86	41412096
LouYC_2024	SRR13622889	L2_013_037G1	13	37	vaginal	USA	female	NA	yes	1449	29.86	49361906
LouYC_2024	SRR13622878	L2_013_043G1	13	43	vaginal	USA	female	NA	yes	1449	29.86	43478808
LouYC_2024	SRR13622867	L2_013_122G1	13	122	vaginal	USA	female	NA	yes	1449	29.86	66890572
LouYC_2024	SRR13622856	L2_013_245G1	13	245	vaginal	USA	female	NA	yes	1449	29.86	39505728
LouYC_2024	SRR13622846	L2_013_371G1	13	371	vaginal	USA	female	NA	yes	1449	29.86	26058126
LouYC_2024	SRR25947222	L4_013_616G1	13	616	vaginal	USA	female	NA	yes	1449	29.86	56894738
LouYC_2024	SRR25947211	L4_013_644G1	13	644	vaginal	USA	female	NA	yes	1449	29.86	70267698
LouYC_2024	SRR25947526	L4_013_731G1	13	731	vaginal	USA	female	NA	yes	1449	29.86	76644788
LouYC_2024	SRR25947515	L5_013_921G1	13	921	vaginal	USA	female	NA	yes	1449	29.86	60289194
LouYC_2024	SRR25947503	L5_013_1098G1	13	1098	vaginal	USA	female	NA	yes	1449	29.86	56726040
LouYC_2024	SRR13622823	L2_019_008G1	19	8	vaginal	USA	male	NA	yes	1190	27.43	46312846
LouYC_2024	SRR13622812	L2_019_009G1	19	9	vaginal	USA	male	NA	yes	1190	27.43	46332618
LouYC_2024	SRR13622801	L2_019_010G1	19	10	vaginal	USA	male	NA	yes	1190	27.43	44302360
LouYC_2024	SRR25947330	L4_019_015G1	19	15	vaginal	USA	male	NA	yes	1190	27.43	72048850
LouYC_2024	SRR25947352	L4_019_019G1	19	19	vaginal	USA	male	NA	yes	1190	27.43	33754254
LouYC_2024	SRR25947488	L4_019_024G1	19	24	vaginal	USA	male	NA	yes	1190	27.43	62581152
LouYC_2024	SRR13622790	L2_019_030G1	19	30	vaginal	USA	male	NA	yes	1190	27.43	30347020
LouYC_2024	SRR13622779	L2_019_036G1	19	36	vaginal	USA	male	NA	yes	1190	27.43	26190878
LouYC_2024	SRR13622768	L2_019_037G1	19	37	vaginal	USA	male	NA	yes	1190	27.43	26545854
LouYC_2024	SRR25947476	L4_019_044G1	19	44	vaginal	USA	male	NA	yes	1190	27.43	67422418
LouYC_2024	SRR25947465	L4_019_044G2	19	44	vaginal	USA	male	NA	yes	1190	27.43	56856422
LouYC_2024	SRR13622757	L2_019_061G1	19	61	vaginal	USA	male	NA	yes	1190	27.43	35628158
LouYC_2024	SRR13622746	L2_019_070G1	19	70	vaginal	USA	male	NA	yes	1190	27.43	43379064
LouYC_2024	SRR13622735	L2_019_084G1	19	84	vaginal	USA	male	NA	yes	1190	27.43	55511478
LouYC_2024	SRR13622724	L2_019_119G1	19	119	vaginal	USA	male	NA	yes	1190	27.43	53106692
LouYC_2024	SRR13622712	L2_019_244G1	19	244	vaginal	USA	male	NA	yes	1190	27.43	29499418
LouYC_2024	SRR13622703	L2_019_365G1	19	365	vaginal	USA	male	NA	yes	1190	27.43	25402850
LouYC_2024	SRR25947499	L4_019_488G1	19	488	vaginal	USA	male	NA	yes	1190	27.43	66489074
LouYC_2024	SRR25947184	L4_019_604G1	19	604	vaginal	USA	male	NA	yes	1190	27.43	56527130
LouYC_2024	SRR25947454	L4_019_604G2	19	604	vaginal	USA	male	NA	yes	1190	27.43	57085876
LouYC_2024	SRR25947195	L4_019_731G1	19	731	vaginal	USA	male	NA	yes	1190	27.43	64275270
LouYC_2024	SRR25947308	L5_019_908G1	19	908	vaginal	USA	male	NA	yes	1190	27.43	56667980
LouYC_2024	SRR25947319	L5_019_1095G1	19	1095	vaginal	USA	male	NA	yes	1190	27.43	117997952
LouYC_2024	SRR25947135	L4_023_006G1	23	6	CS	USA	male	NA	yes	1219	29.14	49141698
LouYC_2024	SRR25947129	L4_023_006G2	23	6	CS	USA	male	NA	yes	1219	29.14	51383308
LouYC_2024	SRR13622688	L2_023_009G1	23	9	CS	USA	male	NA	yes	1219	29.14	39736700
LouYC_2024	SRR13622687	L2_023_015G1	23	15	CS	USA	male	NA	yes	1219	29.14	38664240
LouYC_2024	SRR25947128	L4_023_016G1	23	16	CS	USA	male	NA	yes	1219	29.14	87325812
LouYC_2024	SRR13622686	L2_023_037G1	23	37	CS	USA	male	NA	yes	1219	29.14	51030930
LouYC_2024	SRR13622685	L2_023_042G1	23	42	CS	USA	male	NA	yes	1219	29.14	42603456
LouYC_2024	SRR25947126	L4_023_047G1	23	47	CS	USA	male	NA	yes	1219	29.14	71930456
LouYC_2024	SRR13622684	L2_023_053G1	23	53	CS	USA	male	NA	yes	1219	29.14	34629096
LouYC_2024	SRR13622681	L2_023_067G1	23	67	CS	USA	male	NA	yes	1219	29.14	30191082
LouYC_2024	SRR13622680	L2_023_068G1	23	68	CS	USA	male	NA	yes	1219	29.14	37576532
LouYC_2024	SRR13622679	L2_023_074G1	23	74	CS	USA	male	NA	yes	1219	29.14	46440818
LouYC_2024	SRR13622678	L2_023_084G1	23	84	CS	USA	male	NA	yes	1219	29.14	44507292
LouYC_2024	SRR13622677	L2_023_126G1	23	126	CS	USA	male	NA	yes	1219	29.14	25999380
LouYC_2024	SRR13622676	L2_023_246G1	23	246	CS	USA	male	NA	yes	1219	29.14	27672014
LouYC_2024	SRR13622675	L2_023_383G1	23	383	CS	USA	male	NA	yes	1219	29.14	30626722
LouYC_2024	SRR25947130	L4_023_489G1	23	489	CS	USA	male	NA	yes	1219	29.14	73308496
LouYC_2024	SRR25947131	L4_023_621G1	23	621	CS	USA	male	NA	yes	1219	29.14	76509430
LouYC_2024	SRR25947132	L4_023_752G1	23	752	CS	USA	male	NA	yes	1219	29.14	57811302
LouYC_2024	SRR25947406	L4_037_004G1	37	4	CS	USA	male	NA	yes	1565	29.43	59543100
LouYC_2024	SRR13622657	L2_037_008G1	37	8	CS	USA	male	NA	yes	1565	29.43	44906452
LouYC_2024	SRR13622656	L2_037_008G2	37	8	CS	USA	male	NA	yes	1565	29.43	58036246
LouYC_2024	SRR13622655	L2_037_015G1	37	15	CS	USA	male	NA	yes	1565	29.43	37088180
LouYC_2024	SRR13622654	L2_037_016G1	37	16	CS	USA	male	NA	yes	1565	29.43	26185696
LouYC_2024	SRR13622653	L2_037_023G1	37	23	CS	USA	male	NA	yes	1565	29.43	19259596
LouYC_2024	SRR13622652	L2_037_039G1	37	39	CS	USA	male	NA	yes	1565	29.43	47845044
LouYC_2024	SRR13622651	L2_037_043G1	37	43	CS	USA	male	NA	yes	1565	29.43	46347652
LouYC_2024	SRR13622649	L2_037_047G1	37	47	CS	USA	male	NA	yes	1565	29.43	57065188
LouYC_2024	SRR13622648	L2_037_060G1	37	60	CS	USA	male	NA	yes	1565	29.43	63248444
LouYC_2024	SRR13622647	L2_037_123G1	37	123	CS	USA	male	NA	yes	1565	29.43	28598170
LouYC_2024	SRR13622646	L2_037_240G1	37	240	CS	USA	male	NA	yes	1565	29.43	37657030
LouYC_2024	SRR13622645	L2_037_371G1	37	371	CS	USA	male	NA	yes	1565	29.43	48685786
LouYC_2024	SRR25947407	L4_037_489G1	37	489	CS	USA	male	NA	yes	1565	29.43	50793772
LouYC_2024	SRR25947408	L4_037_606G1	37	606	CS	USA	male	NA	yes	1565	29.43	65596882
LouYC_2024	SRR25947409	L4_037_722G1	37	722	CS	USA	male	NA	yes	1565	29.43	58427408
LouYC_2024	SRR25947410	L5_037_918G1	37	918	CS	USA	male	NA	yes	1565	29.43	76769200
LouYC_2024	SRR25947411	L5_037_1300G1	37	1300	CS	USA	male	NA	yes	1565	29.43	71960934
LouYC_2024	SRR13622633	L2_039_015G1	39	15	CS	USA	male	NA	yes	870	29.57	38865238
LouYC_2024	SRR13622632	L2_039_019G1	39	19	CS	USA	male	NA	yes	870	29.57	52046920
LouYC_2024	SRR13622631	L2_039_034G1	39	34	CS	USA	male	NA	yes	870	29.57	35852164
LouYC_2024	SRR13622630	L2_039_038G1	39	38	CS	USA	male	NA	yes	870	29.57	30728158
LouYC_2024	SRR13622629	L2_039_044G1	39	44	CS	USA	male	NA	yes	870	29.57	26489384
LouYC_2024	SRR13622628	L2_039_045G1	39	45	CS	USA	male	NA	yes	870	29.57	26102388
LouYC_2024	SRR13622627	L2_039_055G1	39	55	CS	USA	male	NA	yes	870	29.57	49253932
LouYC_2024	SRR13622625	L2_039_055G2	39	55	CS	USA	male	NA	yes	870	29.57	48129012
LouYC_2024	SRR13622624	L2_039_061G1	39	61	CS	USA	male	NA	yes	870	29.57	53974384
LouYC_2024	SRR13622623	L2_039_064G1	39	64	CS	USA	male	NA	yes	870	29.57	44940332
LouYC_2024	SRR13622622	L2_039_121G1	39	121	CS	USA	male	NA	yes	870	29.57	50223758
LouYC_2024	SRR13622621	L2_039_239G1	39	239	CS	USA	male	NA	yes	870	29.57	34350300
LouYC_2024	SRR13622620	L2_039_362G1	39	362	CS	USA	male	NA	yes	870	29.57	49104892
LouYC_2024	SRR25947400	L4_039_719G1	39	719	CS	USA	male	NA	yes	870	29.57	57868654
LouYC_2024	SRR13622618	L2_040_008G1	40	8	CS	USA	male	NA	yes	648	25.86	35237158
LouYC_2024	SRR13622617	L2_040_010G1	40	10	CS	USA	male	NA	yes	648	25.86	33104656
LouYC_2024	SRR13622616	L2_040_017G1	40	17	CS	USA	male	NA	yes	648	25.86	58098220
LouYC_2024	SRR13622614	L2_040_024G1	40	24	CS	USA	male	NA	yes	648	25.86	39209944
LouYC_2024	SRR13622613	L2_040_038G1	40	38	CS	USA	male	NA	yes	648	25.86	44829850
LouYC_2024	SRR13622612	L2_040_060G1	40	60	CS	USA	male	NA	yes	648	25.86	41357174
LouYC_2024	SRR13622611	L2_040_066G1	40	66	CS	USA	male	NA	yes	648	25.86	38707042
LouYC_2024	SRR13622610	L2_040_071G1	40	71	CS	USA	male	NA	yes	648	25.86	32362176
LouYC_2024	SRR25947394	L4_040_089G1	40	89	CS	USA	male	NA	yes	648	25.86	64392306
LouYC_2024	SRR13622609	L2_040_089G1	40	89	CS	USA	male	NA	yes	648	25.86	61100476
LouYC_2024	SRR13622608	L2_040_097G1	40	97	CS	USA	male	NA	yes	648	25.86	66240694
LouYC_2024	SRR13622607	L2_040_100G1	40	100	CS	USA	male	NA	yes	648	25.86	47525236
LouYC_2024	SRR13622606	L2_040_124G1	40	124	CS	USA	male	NA	yes	648	25.86	49051354
LouYC_2024	SRR13622605	L2_040_225G1	40	225	CS	USA	male	NA	yes	648	25.86	27137158
LouYC_2024	SRR13622603	L2_040_365G1	40	365	CS	USA	male	NA	yes	648	25.86	32208566
LouYC_2024	SRR25947395	L4_040_493G1	40	493	CS	USA	male	NA	yes	648	25.86	68746510
LouYC_2024	SRR25947399	L4_040_608G1	40	608	CS	USA	male	NA	yes	648	25.86	57853656
LouYC_2024	SRR25947396	L4_040_727G1	40	727	CS	USA	male	NA	yes	648	25.86	70474892
LouYC_2024	SRR25947397	L5_040_916G1	40	916	CS	USA	male	NA	yes	648	25.86	109092214
LouYC_2024	SRR25947398	L5_040_1263G1	40	1263	CS	USA	male	NA	yes	648	25.86	60426806
LouYC_2024	SRR13622602	L2_041_012G1	41	12	CS	USA	male	NA	yes	425	25.57	54735994
LouYC_2024	SRR13622601	L2_041_013G1	41	13	CS	USA	male	NA	yes	425	25.57	35089528
LouYC_2024	SRR13622600	L2_041_016G1	41	16	CS	USA	male	NA	yes	425	25.57	48474518
LouYC_2024	SRR13622599	L2_041_024G1	41	24	CS	USA	male	NA	yes	425	25.57	48755878
LouYC_2024	SRR13622598	L2_041_030G1	41	30	CS	USA	male	NA	yes	425	25.57	74704666
LouYC_2024	SRR13622597	L2_041_050G1	41	50	CS	USA	male	NA	yes	425	25.57	55798792
LouYC_2024	SRR13622596	L2_041_071G1	41	71	CS	USA	male	NA	yes	425	25.57	25056646
LouYC_2024	SRR13622595	L2_041_073G1	41	73	CS	USA	male	NA	yes	425	25.57	29472356
LouYC_2024	SRR13622594	L2_041_087G1	41	87	CS	USA	male	NA	yes	425	25.57	59341172
LouYC_2024	SRR13622592	L2_041_093G1	41	93	CS	USA	male	NA	yes	425	25.57	31349740
LouYC_2024	SRR13622591	L2_041_096G1	41	96	CS	USA	male	NA	yes	425	25.57	26523950
LouYC_2024	SRR13622590	L2_041_124G1	41	124	CS	USA	male	NA	yes	425	25.57	16097104
LouYC_2024	SRR13622589	L2_041_366G1	41	366	CS	USA	male	NA	yes	425	25.57	51556790
LouYC_2024	SRR25947247	L4_041_488G1	41	488	CS	USA	male	NA	yes	425	25.57	69835546
LouYC_2024	SRR25947248	L4_041_606G1	41	606	CS	USA	male	NA	yes	425	25.57	77118850
LouYC_2024	SRR25947249	L4_041_724G1	41	724	CS	USA	male	NA	yes	425	25.57	72148022
LouYC_2024	SRR25947250	L5_041_918G1	41	918	CS	USA	male	NA	yes	425	25.57	67405618
LouYC_2024	SRR25947390	L5_041_1331G1	41	1331	CS	USA	male	NA	yes	425	25.57	77154486
LouYC_2024	SRR13622580	L2_057_008G1	57	8	CS	USA	female	NA	yes	797	27.14	21161260
LouYC_2024	SRR13622579	L2_057_014G1	57	14	CS	USA	female	NA	yes	797	27.14	61835952
LouYC_2024	SRR13622578	L2_057_017G1	57	17	CS	USA	female	NA	yes	797	27.14	67533840
LouYC_2024	SRR13622577	L2_057_019G1	57	19	CS	USA	female	NA	yes	797	27.14	56875120
LouYC_2024	SRR13622576	L2_057_020G1	57	20	CS	USA	female	NA	yes	797	27.14	25902628
LouYC_2024	SRR13622575	L2_057_039G1	57	39	CS	USA	female	NA	yes	797	27.14	48246204
LouYC_2024	SRR13622574	L2_057_045G1	57	45	CS	USA	female	NA	yes	797	27.14	51493734
LouYC_2024	SRR13622573	L2_057_048G1	57	48	CS	USA	female	NA	yes	797	27.14	29386258
LouYC_2024	SRR13622572	L2_057_051G1	57	51	CS	USA	female	NA	yes	797	27.14	40746186
LouYC_2024	SRR13622570	L2_057_061G1	57	61	CS	USA	female	NA	yes	797	27.14	46540324
LouYC_2024	SRR13622569	L2_057_072G1	57	72	CS	USA	female	NA	yes	797	27.14	41824988
LouYC_2024	SRR13622568	L2_057_122G1	57	122	CS	USA	female	NA	yes	797	27.14	44241520
LouYC_2024	SRR13622567	L2_057_244G1	57	244	CS	USA	female	NA	yes	797	27.14	42506460
LouYC_2024	SRR25947237	L4_057_489G1	57	489	CS	USA	female	NA	yes	797	27.14	68246454
LouYC_2024	SRR25947235	L4_057_603G1	57	603	CS	USA	female	NA	yes	797	27.14	76123162
LouYC_2024	SRR25947238	L4_057_726G1	57	726	CS	USA	female	NA	yes	797	27.14	68096324
LouYC_2024	SRR25947239	L5_057_914G1	57	914	CS	USA	female	NA	yes	797	27.14	89203020
LouYC_2024	SRR25947240	L5_057_1179G1	57	1179	CS	USA	female	NA	yes	797	27.14	65712268
LouYC_2024	SRR13622957	L3_058_007G1	58	7	CS	USA	female	NA	yes	795	28.71	38762338
LouYC_2024	SRR13622955	L3_058_013G1	58	13	CS	USA	female	NA	yes	795	28.71	61959522
LouYC_2024	SRR13622954	L3_058_022G1	58	22	CS	USA	female	NA	yes	795	28.71	55997656
LouYC_2024	SRR13622953	L3_058_028G1	58	28	CS	USA	female	NA	yes	795	28.71	63507820
LouYC_2024	SRR13622952	L3_058_036G1	58	36	CS	USA	female	NA	yes	795	28.71	73486500
LouYC_2024	SRR13622951	L3_058_043G1	58	43	CS	USA	female	NA	yes	795	28.71	76053520
LouYC_2024	SRR13622950	L3_058_047G1	58	47	CS	USA	female	NA	yes	795	28.71	52420508
LouYC_2024	SRR13622949	L3_058_052G1	58	52	CS	USA	female	NA	yes	795	28.71	70935466
LouYC_2024	SRR13622948	L3_058_063G1	58	63	CS	USA	female	NA	yes	795	28.71	85559642
LouYC_2024	SRR13622947	L3_058_072G1	58	72	CS	USA	female	NA	yes	795	28.71	58948846
LouYC_2024	SRR13622946	L3_058_144G1	58	144	CS	USA	female	NA	yes	795	28.71	64737602
LouYC_2024	SRR13622944	L3_058_256G1	58	256	CS	USA	female	NA	yes	795	28.71	57597962
LouYC_2024	SRR13622943	L3_058_382G1	58	382	CS	USA	female	NA	yes	795	28.71	48761860
LouYC_2024	SRR13622566	L2_059_008G1	59	8	CS	USA	male	NA	yes	1101	28.71	54983218
LouYC_2024	SRR13622565	L2_059_009G1	59	9	CS	USA	male	NA	yes	1101	28.71	27638068
LouYC_2024	SRR13622564	L2_059_011G1	59	11	CS	USA	male	NA	yes	1101	28.71	18242342
LouYC_2024	SRR13622563	L2_059_023G1	59	23	CS	USA	male	NA	yes	1101	28.71	24508918
LouYC_2024	SRR13622561	L2_059_037G2	59	37	CS	USA	male	NA	yes	1101	28.71	98181388
LouYC_2024	SRR13622562	L2_059_037G1	59	37	CS	USA	male	NA	yes	1101	28.71	76358092
LouYC_2024	SRR13622559	L2_059_038G1	59	38	CS	USA	male	NA	yes	1101	28.71	45605080
LouYC_2024	SRR13622558	L2_059_043G1	59	43	CS	USA	male	NA	yes	1101	28.71	36262014
LouYC_2024	SRR13622557	L2_059_044G1	59	44	CS	USA	male	NA	yes	1101	28.71	45083230
LouYC_2024	SRR13622556	L2_059_052G1	59	52	CS	USA	male	NA	yes	1101	28.71	36412764
LouYC_2024	SRR13622555	L2_059_256G1	59	256	CS	USA	male	NA	yes	1101	28.71	49291102
LouYC_2024	SRR13622554	L2_059_382G1	59	382	CS	USA	male	NA	yes	1101	28.71	57725052
LouYC_2024	SRR13622942	L3_060_008G1	60	8	CS	USA	female	NA	yes	931	28.71	71020750
LouYC_2024	SRR13622941	L3_060_013G1	60	13	CS	USA	female	NA	yes	931	28.71	69940084
LouYC_2024	SRR13622940	L3_060_019G1	60	19	CS	USA	female	NA	yes	931	28.71	69769560
LouYC_2024	SRR13622939	L3_060_022G1	60	22	CS	USA	female	NA	yes	931	28.71	87644262
LouYC_2024	SRR13622938	L3_060_031G1	60	31	CS	USA	female	NA	yes	931	28.71	44124454
LouYC_2024	SRR13622937	L3_060_038G1	60	38	CS	USA	female	NA	yes	931	28.71	54197090
LouYC_2024	SRR13622936	L3_060_043G1	60	43	CS	USA	female	NA	yes	931	28.71	45238748
LouYC_2024	SRR13622935	L3_060_052G1	60	52	CS	USA	female	NA	yes	931	28.71	57525496
LouYC_2024	SRR13622932	L3_060_057G1	60	57	CS	USA	female	NA	yes	931	28.71	115588274
LouYC_2024	SRR13622931	L3_060_144G1	60	144	CS	USA	female	NA	yes	931	28.71	48099724
LouYC_2024	SRR13622930	L3_060_256G1	60	256	CS	USA	female	NA	yes	931	28.71	68731080
LouYC_2024	SRR13622929	L3_060_382G1	60	382	CS	USA	female	NA	yes	931	28.71	62245408
LouYC_2024	SRR13622928	L3_063_009G1	63	9	CS	USA	male	NA	yes	1209	29.29	56451768
LouYC_2024	SRR13622927	L3_063_017G1	63	17	CS	USA	male	NA	yes	1209	29.29	94931868
LouYC_2024	SRR13622926	L3_063_023G1	63	23	CS	USA	male	NA	yes	1209	29.29	61195288
LouYC_2024	SRR25947233	L4_063_029G1	63	29	CS	USA	male	NA	yes	1209	29.29	74938612
LouYC_2024	SRR13622925	L3_063_029G1	63	29	CS	USA	male	NA	yes	1209	29.29	68962292
LouYC_2024	SRR13622924	L3_063_040G1	63	40	CS	USA	male	NA	yes	1209	29.29	48825862
LouYC_2024	SRR13622923	L3_063_052G1	63	52	CS	USA	male	NA	yes	1209	29.29	75998824
LouYC_2024	SRR25947234	L4_063_061G1	63	61	CS	USA	male	NA	yes	1209	29.29	73981800
LouYC_2024	SRR13622921	L3_063_061G1	63	61	CS	USA	male	NA	yes	1209	29.29	55636130
LouYC_2024	SRR13622920	L3_063_126G1	63	126	CS	USA	male	NA	yes	1209	29.29	6072602
LouYC_2024	SRR25947555	L4_063_126G1	63	126	CS	USA	male	NA	yes	1209	29.29	73831458
LouYC_2024	SRR13622918	L3_063_250G1	63	250	CS	USA	male	NA	yes	1209	29.29	28991754
LouYC_2024	SRR13622917	L3_063_250G2	63	250	CS	USA	male	NA	yes	1209	29.29	27723598
LouYC_2024	SRR13622916	L3_063_368G1	63	368	CS	USA	male	NA	yes	1209	29.29	118567864
LouYC_2024	SRR25947554	L4_063_368G1	63	368	CS	USA	male	NA	yes	1209	29.29	69434802
LouYC_2024	SRR25947553	L4_063_488G1	63	488	CS	USA	male	NA	yes	1209	29.29	71487968
LouYC_2024	SRR25947552	L4_063_609G1	63	609	CS	USA	male	NA	yes	1209	29.29	66631544
LouYC_2024	SRR25947556	L4_063_733G1	63	733	CS	USA	male	NA	yes	1209	29.29	70018092
LouYC_2024	SRR25947551	L5_063_915G1	63	915	CS	USA	male	NA	yes	1209	29.29	66197640
LouYC_2024	SRR25947550	L5_063_1162G1	63	1162	CS	USA	male	NA	yes	1209	29.29	100296666
LouYC_2024	SRR13622905	L3_069_008G1	69	8	CS	USA	female	NA	yes	1179	28.14	47644544
LouYC_2024	SRR13622904	L3_069_015G1	69	15	CS	USA	female	NA	yes	1179	28.14	49537686
LouYC_2024	SRR13622903	L3_069_024G1	69	24	CS	USA	female	NA	yes	1179	28.14	58813888
LouYC_2024	SRR13622902	L3_069_033G1	69	33	CS	USA	female	NA	yes	1179	28.14	45905928
LouYC_2024	SRR13622901	L3_069_036G1	69	36	CS	USA	female	NA	yes	1179	28.14	61027228
LouYC_2024	SRR13622899	L3_069_049G1	69	49	CS	USA	female	NA	yes	1179	28.14	59756000
LouYC_2024	SRR13622898	L3_069_051G1	69	51	CS	USA	female	NA	yes	1179	28.14	85286442
LouYC_2024	SRR13622897	L3_069_061G1	69	61	CS	USA	female	NA	yes	1179	28.14	125870000
LouYC_2024	SRR13622896	L3_069_073G1	69	73	CS	USA	female	NA	yes	1179	28.14	65538308
LouYC_2024	SRR13622895	L3_069_115G1	69	115	CS	USA	female	NA	yes	1179	28.14	32245312
LouYC_2024	SRR13622894	L3_069_242G1	69	242	CS	USA	female	NA	yes	1179	28.14	55862140
LouYC_2024	SRR13622893	L3_069_375G1	69	375	CS	USA	female	NA	yes	1179	28.14	59850342
LouYC_2024	SRR25947383	L4_072_006G1	72	6	vaginal	USA	male	NA	yes	1357	28	76598016
LouYC_2024	SRR13622891	L3_072_006G1	72	6	vaginal	USA	male	NA	yes	1357	28	43942096
LouYC_2024	SRR13622890	L3_072_011G1	72	11	vaginal	USA	male	NA	yes	1357	28	66174144
LouYC_2024	SRR13622888	L3_072_017G1	72	17	vaginal	USA	male	NA	yes	1357	28	73866300
LouYC_2024	SRR13622887	L3_072_025G1	72	25	vaginal	USA	male	NA	yes	1357	28	49637986
LouYC_2024	SRR25947537	L4_072_032G2	72	32	vaginal	USA	male	NA	yes	1357	28	64641674
LouYC_2024	SRR25947534	L4_072_032G1	72	32	vaginal	USA	male	NA	yes	1357	28	62698380
LouYC_2024	SRR13622886	L3_072_032G1	72	32	vaginal	USA	male	NA	yes	1357	28	53751144
LouYC_2024	SRR13622885	L3_072_039G1	72	39	vaginal	USA	male	NA	yes	1357	28	50344952
LouYC_2024	SRR13622884	L3_072_048G1	72	48	vaginal	USA	male	NA	yes	1357	28	63105690
LouYC_2024	SRR25947384	L4_072_050G1	72	50	vaginal	USA	male	NA	yes	1357	28	78160814
LouYC_2024	SRR13622883	L3_072_057G1	72	57	vaginal	USA	male	NA	yes	1357	28	52637938
LouYC_2024	SRR13622882	L3_072_063G1	72	63	vaginal	USA	male	NA	yes	1357	28	56779170
LouYC_2024	SRR25947386	L4_072_120G1	72	120	vaginal	USA	male	NA	yes	1357	28	64029292
LouYC_2024	SRR13622881	L3_072_123G1	72	123	vaginal	USA	male	NA	yes	1357	28	77786532
LouYC_2024	SRR25947388	L4_072_243G1	72	243	vaginal	USA	male	NA	yes	1357	28	75918446
LouYC_2024	SRR13622880	L3_072_243G1	72	243	vaginal	USA	male	NA	yes	1357	28	60487020
LouYC_2024	SRR25947389	L4_072_362G1	72	362	vaginal	USA	male	NA	yes	1357	28	74184682
LouYC_2024	SRR13622879	L3_072_362G1	72	362	vaginal	USA	male	NA	yes	1357	28	86216134
LouYC_2024	SRR25947530	L4_072_488G1	72	488	vaginal	USA	male	NA	yes	1357	28	61747214
LouYC_2024	SRR25947531	L4_072_608G1	72	608	vaginal	USA	male	NA	yes	1357	28	65248766
LouYC_2024	SRR25947532	L4_072_732G1	72	732	vaginal	USA	male	NA	yes	1357	28	48351948
LouYC_2024	SRR25947533	L5_072_995G1	72	995	vaginal	USA	male	NA	yes	1357	28	84856260
LouYC_2024	SRR25947387	L5_072_1098G1	72	1098	vaginal	USA	male	NA	yes	1357	28	76372798
LouYC_2024	SRR13622852	L3_098_004G1	98	4	CS	USA	male	NA	yes	1500	29.86	43475698
LouYC_2024	SRR25947205	L4_098_004G1	98	4	CS	USA	male	NA	yes	1500	29.86	56710802
LouYC_2024	SRR25947206	L4_098_005G1	98	5	CS	USA	male	NA	yes	1500	29.86	43414758
LouYC_2024	SRR13622851	L3_098_007G1	98	7	CS	USA	male	NA	yes	1500	29.86	49497520
LouYC_2024	SRR25947207	L4_098_011G1	98	11	CS	USA	male	NA	yes	1500	29.86	70278110
LouYC_2024	SRR13622850	L3_098_011G1	98	11	CS	USA	male	NA	yes	1500	29.86	68321828
LouYC_2024	SRR13622849	L3_098_023G1	98	23	CS	USA	male	NA	yes	1500	29.86	46494048
LouYC_2024	SRR13622848	L3_098_030G1	98	30	CS	USA	male	NA	yes	1500	29.86	54444876
LouYC_2024	SRR25947528	L4_098_030G1	98	30	CS	USA	male	NA	yes	1500	29.86	59049314
LouYC_2024	SRR13622551	L3_098_047G1	98	47	CS	USA	male	NA	yes	1500	29.86	55292404
LouYC_2024	SRR13622847	L3_098_053G1	98	53	CS	USA	male	NA	yes	1500	29.86	54914682
LouYC_2024	SRR25947208	L4_098_054G1	98	54	CS	USA	male	NA	yes	1500	29.86	58042578
LouYC_2024	SRR13622845	L3_098_121G1	98	121	CS	USA	male	NA	yes	1500	29.86	51261040
LouYC_2024	SRR25947209	L4_098_220G1	98	220	CS	USA	male	NA	yes	1500	29.86	80794502
LouYC_2024	SRR13622844	L3_098_220G1	98	220	CS	USA	male	NA	yes	1500	29.86	78690796
LouYC_2024	SRR13622843	L3_098_234G1	98	234	CS	USA	male	NA	yes	1500	29.86	75001908
LouYC_2024	SRR25947527	L4_098_243G1	98	243	CS	USA	male	NA	yes	1500	29.86	76056460
LouYC_2024	SRR13622842	L3_098_332G1	98	332	CS	USA	male	NA	yes	1500	29.86	72786428
LouYC_2024	SRR25947215	L4_098_332G1	98	332	CS	USA	male	NA	yes	1500	29.86	82658620
LouYC_2024	SRR25947214	L4_098_486G1	98	486	CS	USA	male	NA	yes	1500	29.86	61129048
LouYC_2024	SRR25947213	L4_098_615G1	98	615	CS	USA	male	NA	yes	1500	29.86	64125474
LouYC_2024	SRR25947212	L5_098_907G1	98	907	CS	USA	male	NA	yes	1500	29.86	70794854
LouYC_2024	SRR25947210	L5_098_1091G1	98	1091	CS	USA	male	NA	yes	1500	29.86	70906178
LouYC_2024	SRR25947514	L4_101_006G1	101	6	CS	USA	female	NA	no	1231	29.14	77186532
LouYC_2024	SRR13622840	L3_101_006G1	101	6	CS	USA	female	NA	no	1231	29.14	58236216
LouYC_2024	SRR25947516	L4_101_015G1	101	15	CS	USA	female	NA	no	1231	29.14	69735178
LouYC_2024	SRR13622839	L3_101_015G1	101	15	CS	USA	female	NA	no	1231	29.14	55035086
LouYC_2024	SRR13622838	L3_101_022G1	101	22	CS	USA	female	NA	no	1231	29.14	56391986
LouYC_2024	SRR13622837	L3_101_030G1	101	30	CS	USA	female	NA	no	1231	29.14	54107684
LouYC_2024	SRR25947524	L4_101_030G1	101	30	CS	USA	female	NA	no	1231	29.14	67286216
LouYC_2024	SRR13622836	L3_101_036G1	101	36	CS	USA	female	NA	no	1231	29.14	78921610
LouYC_2024	SRR13622834	L3_101_044G1	101	44	CS	USA	female	NA	no	1231	29.14	55562206
LouYC_2024	SRR13622833	L3_101_054G1	101	54	CS	USA	female	NA	no	1231	29.14	56599316
LouYC_2024	SRR25947512	L4_101_067G1	101	67	CS	USA	female	NA	no	1231	29.14	64393738
LouYC_2024	SRR13622832	L3_101_124G1	101	124	CS	USA	female	NA	no	1231	29.14	52496276
LouYC_2024	SRR25947517	L4_101_124G1	101	124	CS	USA	female	NA	no	1231	29.14	67396224
LouYC_2024	SRR25947518	L4_101_248G1	101	248	CS	USA	female	NA	no	1231	29.14	68281316
LouYC_2024	SRR13622831	L3_101_248G1	101	248	CS	USA	female	NA	no	1231	29.14	52782666
LouYC_2024	SRR25947519	L4_101_367G1	101	367	CS	USA	female	NA	no	1231	29.14	74021992
LouYC_2024	SRR13622830	L3_101_367G1	101	367	CS	USA	female	NA	no	1231	29.14	52483768
LouYC_2024	SRR25947520	L4_101_500G1	101	500	CS	USA	female	NA	no	1231	29.14	83239412
LouYC_2024	SRR25947521	L4_101_609G1	101	609	CS	USA	female	NA	no	1231	29.14	72237876
LouYC_2024	SRR25947522	L5_101_934G1	101	934	CS	USA	female	NA	no	1231	29.14	92440272
LouYC_2024	SRR25947523	L5_101_1101G1	101	1101	CS	USA	female	NA	no	1231	29.14	79632152
LouYC_2024	SRR25947347	L4_108_006G1	108	6	CS	USA	female	NA	yes	944	28.86	75186602
LouYC_2024	SRR13622805	L3_108_007G1	108	7	CS	USA	female	NA	yes	944	28.86	82330624
LouYC_2024	SRR13622804	L3_108_010G1	108	10	CS	USA	female	NA	yes	944	28.86	81529040
LouYC_2024	SRR13622803	L3_108_017G1	108	17	CS	USA	female	NA	yes	944	28.86	48954108
LouYC_2024	SRR13622802	L3_108_028G1	108	28	CS	USA	female	NA	yes	944	28.86	51203736
LouYC_2024	SRR13622800	L3_108_031G1	108	31	CS	USA	female	NA	yes	944	28.86	66052130
LouYC_2024	SRR25947346	L4_108_031G1	108	31	CS	USA	female	NA	yes	944	28.86	85006076
LouYC_2024	SRR13622799	L3_108_039G1	108	39	CS	USA	female	NA	yes	944	28.86	81096390
LouYC_2024	SRR13622798	L3_108_048G1	108	48	CS	USA	female	NA	yes	944	28.86	64155490
LouYC_2024	SRR25947349	L4_108_054G1	108	54	CS	USA	female	NA	yes	944	28.86	65072450
LouYC_2024	SRR13622797	L3_108_054G1	108	54	CS	USA	female	NA	yes	944	28.86	86274740
LouYC_2024	SRR13622796	L3_108_077G1	108	77	CS	USA	female	NA	yes	944	28.86	77973846
LouYC_2024	SRR13622795	L3_108_103G1	108	103	CS	USA	female	NA	yes	944	28.86	57430924
LouYC_2024	SRR25947350	L4_108_365G1	108	365	CS	USA	female	NA	yes	944	28.86	75618604
LouYC_2024	SRR13622794	L3_108_365G1	108	365	CS	USA	female	NA	yes	944	28.86	91372354
LouYC_2024	SRR25947351	L4_108_497G1	108	497	CS	USA	female	NA	yes	944	28.86	58665618
LouYC_2024	SRR25947348	L4_108_605G1	108	605	CS	USA	female	NA	yes	944	28.86	56869672
LouYC_2024	SRR25947353	L5_108_962G1	108	962	CS	USA	female	NA	yes	944	28.86	83060350
LouYC_2024	SRR25947354	L5_108_1088G1	108	1088	CS	USA	female	NA	yes	944	28.86	80536254
LouYC_2024	SRR25947338	L4_114_005G1	114	5	CS	USA	male	NA	yes	1456	32.14	4729194
LouYC_2024	SRR13622792	L3_114_007G1	114	7	CS	USA	male	NA	yes	1456	32.14	69321562
LouYC_2024	SRR13622791	L3_114_016G1	114	16	CS	USA	male	NA	yes	1456	32.14	67621004
LouYC_2024	SRR13622789	L3_114_025G1	114	25	CS	USA	male	NA	yes	1456	32.14	88082284
LouYC_2024	SRR25947339	L4_114_031G1	114	31	CS	USA	male	NA	yes	1456	32.14	76039106
LouYC_2024	SRR13622788	L3_114_031G1	114	31	CS	USA	male	NA	yes	1456	32.14	29083190
LouYC_2024	SRR25947336	L4_114_031G2	114	31	CS	USA	male	NA	yes	1456	32.14	74280646
LouYC_2024	SRR13622787	L3_114_043G1	114	43	CS	USA	male	NA	yes	1456	32.14	57347704
LouYC_2024	SRR13622786	L3_114_123G1	114	123	CS	USA	male	NA	yes	1456	32.14	58724532
LouYC_2024	SRR25947340	L4_114_123G1	114	123	CS	USA	male	NA	yes	1456	32.14	76550672
LouYC_2024	SRR13622785	L3_114_237G1	114	237	CS	USA	male	NA	yes	1456	32.14	85295230
LouYC_2024	SRR25947342	L4_114_237G1	114	237	CS	USA	male	NA	yes	1456	32.14	56777390
LouYC_2024	SRR25947343	L4_114_360G1	114	360	CS	USA	male	NA	yes	1456	32.14	76233662
LouYC_2024	SRR13622784	L3_114_360G1	114	360	CS	USA	male	NA	yes	1456	32.14	66623600
LouYC_2024	SRR25947344	L4_114_494G1	114	494	CS	USA	male	NA	yes	1456	32.14	65274050
LouYC_2024	SRR25947345	L4_114_612G1	114	612	CS	USA	male	NA	yes	1456	32.14	62589232
LouYC_2024	SRR13622760	L3_128_007G1	128	7	vaginal	USA	female	NA	yes	1019	27.43	56025354
LouYC_2024	SRR13622759	L3_128_009G1	128	9	vaginal	USA	female	NA	yes	1019	27.43	119418222
LouYC_2024	SRR13622758	L3_128_015G1	128	15	vaginal	USA	female	NA	yes	1019	27.43	61786380
LouYC_2024	SRR13622756	L3_128_020G1	128	20	vaginal	USA	female	NA	yes	1019	27.43	55967130
LouYC_2024	SRR13622755	L3_128_029G1	128	29	vaginal	USA	female	NA	yes	1019	27.43	52891674
LouYC_2024	SRR13622754	L3_128_037G1	128	37	vaginal	USA	female	NA	yes	1019	27.43	7117866
LouYC_2024	SRR13622753	L3_128_043G1	128	43	vaginal	USA	female	NA	yes	1019	27.43	52709216
LouYC_2024	SRR13622752	L3_128_054G1	128	54	vaginal	USA	female	NA	yes	1019	27.43	72568540
LouYC_2024	SRR13622751	L3_128_070G1	128	70	vaginal	USA	female	NA	yes	1019	27.43	50867066
LouYC_2024	SRR13622750	L3_128_124G1	128	124	vaginal	USA	female	NA	yes	1019	27.43	59407032
LouYC_2024	SRR13622749	L3_128_245G1	128	245	vaginal	USA	female	NA	yes	1019	27.43	50115358
LouYC_2024	SRR13622748	L3_128_361G1	128	361	vaginal	USA	female	NA	yes	1019	27.43	49743850
LouYC_2024	SRR25947466	L4_145_007G1	145	7	vaginal	USA	female	NA	yes	1401	31.29	60973858
LouYC_2024	SRR25947467	L4_145_020G1	145	20	vaginal	USA	female	NA	yes	1401	31.29	63355402
LouYC_2024	SRR25947460	L4_145_031G1	145	31	vaginal	USA	female	NA	yes	1401	31.29	58007244
LouYC_2024	SRR25947469	L4_145_056G1	145	56	vaginal	USA	female	NA	yes	1401	31.29	95747440
LouYC_2024	SRR25947470	L4_145_117G1	145	117	vaginal	USA	female	NA	yes	1401	31.29	66659826
LouYC_2024	SRR25947472	L4_145_240G1	145	240	vaginal	USA	female	NA	yes	1401	31.29	70961886
LouYC_2024	SRR25947471	L4_145_363G1	145	363	vaginal	USA	female	NA	yes	1401	31.29	63042818
LouYC_2024	SRR25947473	L4_145_695G1	145	695	vaginal	USA	female	NA	yes	1401	31.29	63453940
LouYC_2024	SRR25947459	L4_145_713G1	145	713	vaginal	USA	female	NA	yes	1401	31.29	71644980
LouYC_2024	SRR25947468	L4_145_742G1	145	742	vaginal	USA	female	NA	yes	1401	31.29	69566262
LouYC_2024	SRR25947461	L5_145_912G1	145	912	vaginal	USA	female	NA	yes	1401	31.29	73337420
LouYC_2024	SRR25947474	L5_145_1100G1	145	1100	vaginal	USA	female	NA	yes	1401	31.29	76958232
LouYC_2024	SRR25947277	L4_168_017G1	168	17	CS	USA	female	NA	no	1018	30.57	70586884
LouYC_2024	SRR25947282	L4_168_020G1	168	20	CS	USA	female	NA	no	1018	30.57	70631460
LouYC_2024	SRR25947283	L4_168_023G1	168	23	CS	USA	female	NA	no	1018	30.57	67151288
LouYC_2024	SRR25947278	L4_168_047G1	168	47	CS	USA	female	NA	no	1018	30.57	74526904
LouYC_2024	SRR25947284	L4_168_050G1	168	50	CS	USA	female	NA	no	1018	30.57	50506860
LouYC_2024	SRR25947279	L4_168_052G1	168	52	CS	USA	female	NA	no	1018	30.57	71021452
LouYC_2024	SRR25947286	L4_168_060G1	168	60	CS	USA	female	NA	no	1018	30.57	74970878
LouYC_2024	SRR25947287	L4_168_257G1	168	257	CS	USA	female	NA	no	1018	30.57	62735998
LouYC_2024	SRR25947288	L4_168_610G1	168	610	CS	USA	female	NA	no	1018	30.57	63468528
LouYC_2024	SRR25947289	L4_168_729G1	168	729	CS	USA	female	NA	no	1018	30.57	53795900
LouYC_2024	SRR25947290	L5_168_923G1	168	923	CS	USA	female	NA	no	1018	30.57	118810342
LouYC_2024	SRR25947285	L5_168_1104G1	168	1104	CS	USA	female	NA	no	1018	30.57	68963098
LouYC_2024	SRR25947275	L4_169_007G1	169	7	vaginal	USA	female	NA	yes	1050	26.29	65960124
LouYC_2024	SRR25947274	L4_169_031G1	169	31	vaginal	USA	female	NA	yes	1050	26.29	65190104
LouYC_2024	SRR25947273	L4_169_054G1	169	54	vaginal	USA	female	NA	yes	1050	26.29	69738844
LouYC_2024	SRR25947272	L4_169_059G1	169	59	vaginal	USA	female	NA	yes	1050	26.29	70671490
LouYC_2024	SRR25947271	L4_169_127G1	169	127	vaginal	USA	female	NA	yes	1050	26.29	65393046
LouYC_2024	SRR25947269	L4_169_133G1	169	133	vaginal	USA	female	NA	yes	1050	26.29	74478584
LouYC_2024	SRR25947268	L4_169_242G1	169	242	vaginal	USA	female	NA	yes	1050	26.29	57372604
LouYC_2024	SRR25947267	L4_169_375G1	169	375	vaginal	USA	female	NA	yes	1050	26.29	76178038
LouYC_2024	SRR25947266	L4_169_611G1	169	611	vaginal	USA	female	NA	yes	1050	26.29	72582068
LouYC_2024	SRR25947265	L4_169_730G1	169	730	vaginal	USA	female	NA	yes	1050	26.29	63719366
LouYC_2024	SRR25947264	L5_169_914G1	169	914	vaginal	USA	female	NA	yes	1050	26.29	89269912
LouYC_2024	SRR25947119	L5_169_1092G1	169	1092	vaginal	USA	female	NA	yes	1050	26.29	97574072
LouYC_2024	SRR25947171	L4_171_009G1	171	9	CS	USA	male	NA	yes	1119	29.43	38624456
LouYC_2024	SRR25947172	L4_171_028G1	171	28	CS	USA	male	NA	yes	1119	29.43	65173626
LouYC_2024	SRR25947175	L4_171_034G2	171	34	CS	USA	male	NA	yes	1119	29.43	6305018
LouYC_2024	SRR25947173	L4_171_034G1	171	34	CS	USA	male	NA	yes	1119	29.43	6562082
LouYC_2024	SRR25947169	L4_171_058G1	171	58	CS	USA	male	NA	yes	1119	29.43	61880938
LouYC_2024	SRR25947252	L4_171_062G1	171	62	CS	USA	male	NA	yes	1119	29.43	105835828
LouYC_2024	SRR25947253	L4_171_067G1	171	67	CS	USA	male	NA	yes	1119	29.43	75556336
LouYC_2024	SRR25947251	L4_171_080G1	171	80	CS	USA	male	NA	yes	1119	29.43	66318756
LouYC_2024	SRR25947254	L4_171_124G1	171	124	CS	USA	male	NA	yes	1119	29.43	70441838
LouYC_2024	SRR25947255	L4_171_250G1	171	250	CS	USA	male	NA	yes	1119	29.43	58955788
LouYC_2024	SRR25947256	L4_171_371G1	171	371	CS	USA	male	NA	yes	1119	29.43	77855590
LouYC_2024	SRR25947263	L4_171_596G1	171	596	CS	USA	male	NA	yes	1119	29.43	67670682
LouYC_2024	SRR25947262	L4_171_726G1	171	726	CS	USA	male	NA	yes	1119	29.43	59542048
LouYC_2024	SRR25947170	L5_171_918G1	171	918	CS	USA	male	NA	yes	1119	29.43	86537888
LouYC_2024	SRR25947261	L5_171_1112G1	171	1112	CS	USA	male	NA	yes	1119	29.43	91647618
LouYC_2024	SRR25947153	L4_179_011G1	179	11	vaginal	USA	male	NA	yes	983	25.71	46407726
LouYC_2024	SRR25947150	L4_179_028G1	179	28	vaginal	USA	male	NA	yes	983	25.71	66358118
LouYC_2024	SRR25947149	L4_179_120G1	179	120	vaginal	USA	male	NA	yes	983	25.71	77187048
LouYC_2024	SRR25947148	L4_179_258G1	179	258	vaginal	USA	male	NA	yes	983	25.71	65286784
LouYC_2024	SRR25947445	L4_179_615G1	179	615	vaginal	USA	male	NA	yes	983	25.71	61384348
LouYC_2024	SRR25947444	L4_179_766G1	179	766	vaginal	USA	male	NA	yes	983	25.71	68871320
MasiAC_2021	ERR4407044	NEW1001.S95.L003	364	15	vaginal	UK	female	breast	yes	600	24	20194258
MasiAC_2021	ERR4407045	NEW1002.S96.L003	364	19	vaginal	UK	female	breast	yes	600	24	8614694
MasiAC_2021	ERR4407046	NEW1482.S98.L003	364	22	vaginal	UK	female	breast	yes	600	24	8131924
MasiAC_2021	ERR4407047	NEW1003.S97.L003	364	23	vaginal	UK	female	breast	yes	600	24	25733794
MasiAC_2021	ERR4407048	NEW1484.S99.L003	364	28	vaginal	UK	female	breast	yes	600	24	8992986
MasiAC_2021	ERR4407049	NEW1481.S110.L007	364	31	vaginal	UK	female	breast	yes	600	24	18333846
MasiAC_2021	ERR4407050	NEW1486.S79.L003	364	41	vaginal	UK	female	breast	yes	600	24	18979524
MasiAC_2021	ERR4407051	NEW1005.S98.L004	364	58	vaginal	UK	female	breast	yes	600	24	22022004
MasiAC_2021	ERR4407052	NEW1006.S99.L004	364	64	vaginal	UK	female	breast	yes	600	24	3125692
MasiAC_2021	ERR4406595	NEW1007.S132.L005	367	12	vaginal	UK	male	combined	yes	640	24	4919154
MasiAC_2021	ERR4406596	NEW1008.S133.L005	367	14	vaginal	UK	male	combined	yes	640	24	6681416
MasiAC_2021	ERR4406597	NEW1009.S134.L005	367	16	vaginal	UK	male	combined	yes	640	24	8446480
MasiAC_2021	ERR4406598	NEW1010.S135.L005	367	18	vaginal	UK	male	combined	yes	640	24	26529018
MasiAC_2021	ERR4406599	NEW1011.S100.L004	367	20	vaginal	UK	male	formula	yes	640	24	11548382
MasiAC_2021	ERR4406600	NEW1487.S80.L003	367	21	vaginal	UK	male	formula	yes	640	24	5647246
MasiAC_2021	ERR4406602	NEW1013.S137.L005	367	37	vaginal	UK	male	formula	yes	640	24	9591400
MasiAC_2021	ERR4406603	NEW1014.S101.L004	367	42	vaginal	UK	male	formula	yes	640	24	17425290
MasiAC_2021	ERR4406604	NEW1015.S102.L004	367	53	vaginal	UK	male	formula	yes	640	24	13248770
MasiAC_2021	ERR4406605	NEW1494.S51.L002	369	0	vaginal	UK	female	solid	yes	705	24	17961590
MasiAC_2021	ERR4406606	NEW1489.S154.L005	369	12	vaginal	UK	female	breast	yes	705	24	16188706
MasiAC_2021	ERR4406607	NEW1016.S138.L005	369	16	vaginal	UK	female	breast	yes	705	24	50127338
MasiAC_2021	ERR4406608	NEW1017.S139.L005	369	18	vaginal	UK	female	breast	yes	705	24	3224634
MasiAC_2021	ERR4406609	NEW1493.S83.L003	369	21	vaginal	UK	female	breast	yes	705	24	20800840
MasiAC_2021	ERR4406610	NEW1490.S81.L003	369	29	vaginal	UK	female	breast	yes	705	24	35313278
MasiAC_2021	ERR4406611	NEW1491.S82.L003	369	33	vaginal	UK	female	breast	yes	705	24	31337722
MasiAC_2021	ERR4406612	NEW1018.S140.L005	369	40	vaginal	UK	female	breast	yes	705	24	55048234
MasiAC_2021	ERR4406613	NEW1019.S141.L005	369	48	vaginal	UK	female	breast	yes	705	24	34103376
MasiAC_2021	ERR4406614	NEW1020.S103.L004	369	55	vaginal	UK	female	breast	yes	705	24	26760138
MasiAC_2021	ERR4406615	NEW1021.S104.L004	369	71	vaginal	UK	female	breast	yes	705	24	19792028
MasiAC_2021	ERR4406616	NEW1488.S153.L005	369	76	vaginal	UK	female	combined	yes	705	24	33357708
MasiAC_2021	ERR4406617	NEW1022.S105.L004	369	82	vaginal	UK	female	combined	yes	705	24	23613410
MasiAC_2021	ERR4406618	NEW1023.S106.L004	369	89	vaginal	UK	female	combined	yes	705	24	33798174
MasiAC_2021	ERR4406619	NEW1024.S107.L004	369	94	vaginal	UK	female	combined	yes	705	24	24049764
MasiAC_2021	ERR4406620	NEW1025.S142.L005	379	11	CS	UK	female	breast	yes	710	25	47257130
MasiAC_2021	ERR4406621	NEW1496.S100.L003	379	16	CS	UK	female	breast	yes	710	25	7296388
MasiAC_2021	ERR4406622	NEW1026.S143.L005	379	18	CS	UK	female	breast	yes	710	25	15147306
MasiAC_2021	ERR4406623	NEW1027.S108.L004	379	22	CS	UK	female	breast	yes	710	25	27261966
MasiAC_2021	ERR4406624	NEW1510.S103.L004	381	13	vaginal	UK	female	breast	yes	700	25	16917340
MasiAC_2021	ERR4406625	NEW1509.S102.L004	381	86	vaginal	UK	female	combined	yes	700	25	16896774
MasiAC_2021	ERR4406626	NEW1508.S101.L004	381	93	vaginal	UK	female	combined	yes	700	25	12560356
MasiAC_2021	ERR4407053	NEW1034.S149.L005	393	5	CS	UK	male	breast	yes	700	25	23570672
MasiAC_2021	ERR4407054	NEW1035.S150.L005	393	7	CS	UK	male	breast	yes	700	25	23203950
MasiAC_2021	ERR4407055	NEW1036.S151.L005	393	9	CS	UK	male	breast	yes	700	25	46403784
MasiAC_2021	ERR4407056	NEW1037.S152.L005	393	11	CS	UK	male	breast	yes	700	25	40909254
MasiAC_2021	ERR4407057	NEW1038.S153.L005	393	13	CS	UK	male	breast	yes	700	25	18520768
MasiAC_2021	ERR4407058	NEW1039.S154.L005	393	22	CS	UK	male	breast	yes	700	25	37268012
MasiAC_2021	ERR4407059	NEW1040.S218.L008	393	24	CS	UK	male	breast	yes	700	25	2815572
MasiAC_2021	ERR4407061	NEW1042.S157.L005	393	28	CS	UK	male	breast	yes	700	25	36548156
MasiAC_2021	ERR4407062	NEW1043.S109.L004	393	31	CS	UK	male	breast	yes	700	25	23451664
MasiAC_2021	ERR4407063	NEW1044.S110.L004	393	40	CS	UK	male	breast	yes	700	25	16549890
MasiAC_2021	ERR4407064	NEW1045.S111.L004	393	50	CS	UK	male	breast	yes	700	25	19869482
MasiAC_2021	ERR4407065	NEW1046.S158.L005	393	57	CS	UK	male	combined	yes	700	25	5051338
MasiAC_2021	ERR4407066	NEW1047.S112.L004	393	65	CS	UK	male	combined	yes	700	25	35387340
MasiAC_2021	ERR4407067	NEW1048.S159.L005	393	70	CS	UK	male	formula	yes	700	25	50696888
MasiAC_2021	ERR4407068	NEW1049.S113.L004	393	74	CS	UK	male	formula	yes	700	25	14730566
MasiAC_2021	ERR4407069	NEW1050.S114.L004	393	83	CS	UK	male	formula	yes	700	25	11418668
MasiAC_2021	ERR4407070	NEW1051.S115.L004	393	108	CS	UK	male	formula	yes	700	25	17653076
MasiAC_2021	ERR4407071	NEW1052.S160.L005	393	128	CS	UK	male	formula	yes	700	25	13664038
MasiAC_2021	ERR4406627	NEW1053.S161.L005	394	7	vaginal	UK	female	breast	yes	520	23	19939846
MasiAC_2021	ERR4406629	NEW1524.S89.L003	394	14	vaginal	UK	female	breast	yes	520	23	22171312
MasiAC_2021	ERR4406630	NEW1055.S163.L005	394	16	vaginal	UK	female	breast	yes	520	23	9518392
MasiAC_2021	ERR4406631	NEW1056.S198.L007	394	25	vaginal	UK	female	breast	yes	520	23	6377930
MasiAC_2021	ERR4406632	NEW1057.S199.L007	394	27	vaginal	UK	female	breast	yes	520	23	13672108
MasiAC_2021	ERR4406633	NEW1058.S116.L004	394	29	vaginal	UK	female	breast	yes	520	23	25134246
MasiAC_2021	ERR4406634	NEW1059.S117.L004	394	38	vaginal	UK	female	breast	yes	520	23	26227542
MasiAC_2021	ERR4406635	NEW1060.S118.L004	394	45	vaginal	UK	female	breast	yes	520	23	23844866
MasiAC_2021	ERR4406636	NEW1061.S119.L004	394	64	vaginal	UK	female	breast	yes	520	23	23555808
MasiAC_2021	ERR4406638	NEW1521.S88.L003	394	82	vaginal	UK	female	breast	yes	520	23	17977528
MasiAC_2021	ERR4406639	NEW1064.S120.L004	394	107	vaginal	UK	female	breast	yes	520	23	17869914
MasiAC_2021	ERR4406640	NEW1065.S234.L008	394	113	vaginal	UK	female	breast	yes	520	23	46958912
MasiAC_2021	ERR4406641	NEW1066.S121.L004	394	156	vaginal	UK	female	breast	yes	520	23	14484504
MasiAC_2021	ERR4406642	NEW1067.S122.L004	394	162	vaginal	UK	female	breast	yes	520	23	14262740
MasiAC_2021	ERR4407175	NEW1527.S104.L004	395	9	CS	UK	male	breast	yes	640	25	19205684
MasiAC_2021	ERR4407176	NEW1069.S123.L004	395	11	CS	UK	male	breast	yes	640	25	22827348
MasiAC_2021	ERR4407177	NEW1070.S202.L007	395	12	CS	UK	male	breast	yes	640	25	4022732
MasiAC_2021	ERR4407178	NEW1072.S204.L007	395	40	CS	UK	male	combined	yes	640	25	2550852
MasiAC_2021	ERR4407179	NEW1073.S124.L004	395	50	CS	UK	male	combined	yes	640	25	28178704
MasiAC_2021	ERR4407181	NEW1077.S125.L004	395	108	CS	UK	male	formula	yes	640	25	9700700
MasiAC_2021	ERR4406643	NEW1562.S159.L005	403	4	vaginal	UK	female	breast	yes	860	26	25335574
MasiAC_2021	ERR4406644	NEW1555.S109.L004	403	12	vaginal	UK	female	breast	yes	860	26	12386042
MasiAC_2021	ERR4406645	NEW1564.S98.L004	403	15	vaginal	UK	female	breast	yes	860	26	18032994
MasiAC_2021	ERR4406646	NEW1563.S97.L004	403	22	vaginal	UK	female	breast	yes	860	26	13104636
MasiAC_2021	ERR4406647	NEW1090.S165.L006	403	30	vaginal	UK	female	breast	yes	860	26	19276556
MasiAC_2021	ERR4406648	NEW1091.S166.L006	403	38	vaginal	UK	female	breast	yes	860	26	16180334
MasiAC_2021	ERR4406649	NEW1092.S167.L006	403	46	vaginal	UK	female	breast	yes	860	26	12598134
MasiAC_2021	ERR4406650	NEW1094.S168.L006	403	59	vaginal	UK	female	breast	yes	860	26	17319746
MasiAC_2021	ERR4406651	NEW1556.S110.L004	403	300	vaginal	UK	female	breast	yes	860	26	17739352
MasiAC_2021	ERR4406652	NEW1582.S115.L004	405	7	vaginal	UK	female	breast	yes	750	26	19547480
MasiAC_2021	ERR4406653	NEW1588.S121.L004	405	9	vaginal	UK	female	breast	yes	750	26	15412154
MasiAC_2021	ERR4406654	NEW1577.S110.L004	405	12	vaginal	UK	female	breast	yes	750	26	11356618
MasiAC_2021	ERR4406655	NEW1584.S117.L004	405	14	vaginal	UK	female	breast	yes	750	26	17431392
MasiAC_2021	ERR4406656	NEW1587.S120.L004	405	17	vaginal	UK	female	breast	yes	750	26	22828746
MasiAC_2021	ERR4406657	NEW1580.S113.L004	405	19	vaginal	UK	female	breast	yes	750	26	29792078
MasiAC_2021	ERR4406658	NEW1583.S116.L004	405	21	vaginal	UK	female	breast	yes	750	26	25768378
MasiAC_2021	ERR4406659	NEW1581.S114.L004	405	23	vaginal	UK	female	breast	yes	750	26	17590892
MasiAC_2021	ERR4406660	NEW1578.S111.L004	405	27	vaginal	UK	female	breast	yes	750	26	29132732
MasiAC_2021	ERR4406661	NEW1586.S119.L004	405	29	vaginal	UK	female	breast	yes	750	26	18758514
MasiAC_2021	ERR4406662	NEW1574.S107.L004	405	35	vaginal	UK	female	breast	yes	750	26	13066728
MasiAC_2021	ERR4406663	NEW1095.S169.L006	405	42	vaginal	UK	female	breast	yes	750	26	13717650
MasiAC_2021	ERR4406664	NEW1576.S109.L004	405	49	vaginal	UK	female	breast	yes	750	26	9733026
MasiAC_2021	ERR4406665	NEW1575.S108.L004	405	56	vaginal	UK	female	breast	yes	750	26	21234436
MasiAC_2021	ERR4406666	NEW1579.S112.L004	405	63	vaginal	UK	female	breast	yes	750	26	24716606
MasiAC_2021	ERR4406667	NEW1566.S99.L004	405	84	vaginal	UK	female	breast	yes	750	26	12834698
MasiAC_2021	ERR4406668	NEW1570.S103.L004	405	111	vaginal	UK	female	breast	yes	750	26	8633294
MasiAC_2021	ERR4406669	NEW1571.S104.L004	405	119	vaginal	UK	female	breast	yes	750	26	19074542
MasiAC_2021	ERR4406670	NEW1567.S100.L004	405	125	vaginal	UK	female	breast	yes	750	26	20939434
MasiAC_2021	ERR4406671	NEW1569.S102.L004	405	132	vaginal	UK	female	breast	yes	750	26	17579800
MasiAC_2021	ERR4406672	NEW1568.S101.L004	405	255	vaginal	UK	female	breast	yes	750	26	21510414
MasiAC_2021	ERR4406673	NEW1572.S105.L004	405	300	vaginal	UK	female	breast	yes	750	26	19058940
MasiAC_2021	ERR4406674	NEW1585.S118.L004	405	374	vaginal	UK	female	breast	yes	750	26	19040728
MasiAC_2021	ERR4406675	NEW1573.S106.L004	405	383	vaginal	UK	female	breast	yes	750	26	18982356
MasiAC_2021	ERR4407072	NEW1602.S134.L005	408	8	vaginal	UK	male	breast	yes	855	25	22621922
MasiAC_2021	ERR4407073	NEW1593.S126.L004	408	13	vaginal	UK	male	breast	yes	855	25	15988812
MasiAC_2021	ERR4407074	NEW1599.S132.L005	408	15	vaginal	UK	male	breast	yes	855	25	42554022
MasiAC_2021	ERR4407075	NEW1603.S135.L005	408	20	vaginal	UK	male	breast	yes	855	25	18020328
MasiAC_2021	ERR4407076	NEW1096.S170.L006	408	21	vaginal	UK	male	breast	yes	855	25	17675812
MasiAC_2021	ERR4407077	NEW1098.S171.L006	408	25	vaginal	UK	male	combined	yes	855	25	18754752
MasiAC_2021	ERR4407078	NEW1099.S211.L007	408	27	vaginal	UK	male	combined	yes	855	25	58069494
MasiAC_2021	ERR4407079	NEW1100.S173.L006	408	29	vaginal	UK	male	formula	yes	855	25	22634410
MasiAC_2021	ERR4407080	NEW1101.S212.L007	408	37	vaginal	UK	male	formula	yes	855	25	4785936
MasiAC_2021	ERR4407081	NEW1102.S212.L008	408	43	vaginal	UK	male	formula	yes	855	25	2547026
MasiAC_2021	ERR4407082	NEW1103.S175.L006	408	53	vaginal	UK	male	formula	yes	855	25	17031132
MasiAC_2021	ERR4407083	NEW1104.S176.L006	408	67	vaginal	UK	male	formula	yes	855	25	14847748
MasiAC_2021	ERR4407084	NEW1589.S122.L004	408	76	vaginal	UK	male	formula	yes	855	25	16680214
MasiAC_2021	ERR4407085	NEW1105.S177.L006	408	88	vaginal	UK	male	formula	yes	855	25	24149110
MasiAC_2021	ERR4407086	NEW1106.S178.L006	408	94	vaginal	UK	male	formula	yes	855	25	31355292
MasiAC_2021	ERR4407087	NEW1595.S128.L004	408	100	vaginal	UK	male	formula	yes	855	25	15699732
MasiAC_2021	ERR4407088	NEW1601.S133.L005	408	123	vaginal	UK	male	solid	yes	855	25	22165800
MasiAC_2021	ERR4407089	NEW1591.S124.L004	408	126	vaginal	UK	male	solid	yes	855	25	24813952
MasiAC_2021	ERR4407090	NEW1597.S130.L004	408	137	vaginal	UK	male	solid	yes	855	25	25537602
MasiAC_2021	ERR4407091	NEW1600.S136.L005	408	158	vaginal	UK	male	solid	yes	855	25	8475852
MasiAC_2021	ERR4407092	NEW1592.S125.L004	408	171	vaginal	UK	male	solid	yes	855	25	20626918
MasiAC_2021	ERR4407093	NEW1596.S129.L004	408	192	vaginal	UK	male	solid	yes	855	25	18717270
MasiAC_2021	ERR4407094	NEW1594.S127.L004	408	244	vaginal	UK	male	solid	yes	855	25	25594476
MasiAC_2021	ERR4407095	NEW1590.S123.L004	408	339	vaginal	UK	male	solid	yes	855	25	19505546
MasiAC_2021	ERR4407096	NEW1598.S131.L005	408	393	vaginal	UK	male	solid	yes	855	25	23464820
MasiAC_2021	ERR4407182	NEW1113.S213.L007	410	0	vaginal	UK	male	solid	yes	520	23	6404508
MasiAC_2021	ERR4407183	NEW1626.S153.L005	410	7	vaginal	UK	male	breast	yes	520	23	31212252
MasiAC_2021	ERR4407184	NEW1114.S214.L007	410	8	vaginal	UK	male	breast	yes	520	23	11424208
MasiAC_2021	ERR4407185	NEW1628.S7.L001	410	11	vaginal	UK	male	breast	yes	520	23	27366536
MasiAC_2021	ERR4407186	NEW1116.S184.L006	410	14	vaginal	UK	male	breast	yes	520	23	20187680
MasiAC_2021	ERR4407187	NEW1117.S185.L006	410	16	vaginal	UK	male	breast	yes	520	23	14304594
MasiAC_2021	ERR4407188	NEW1625.S138.L005	410	20	vaginal	UK	male	breast	yes	520	23	8694316
MasiAC_2021	ERR4407189	NEW1119.S215.L007	410	31	vaginal	UK	male	breast	yes	520	23	32696862
MasiAC_2021	ERR4407190	NEW1120.S187.L006	410	37	vaginal	UK	male	breast	yes	520	23	10217882
MasiAC_2021	ERR4407191	NEW1627.S60.L002	410	44	vaginal	UK	male	breast	yes	520	23	27487778
MasiAC_2021	ERR4407192	NEW1122.S217.L007	410	58	vaginal	UK	male	breast	yes	520	23	15389774
MasiAC_2021	ERR4407193	NEW1621.S137.L005	410	64	vaginal	UK	male	breast	yes	520	23	19428510
MasiAC_2021	ERR4407194	NEW1624.S6.L001	410	73	vaginal	UK	male	breast	yes	520	23	6629418
MasiAC_2021	ERR4407195	NEW1123.S188.L006	410	80	vaginal	UK	male	combined	yes	520	23	41540118
MasiAC_2021	ERR4407196	NEW1124.S218.L007	410	88	vaginal	UK	male	formula	yes	520	23	8258130
MasiAC_2021	ERR4407197	NEW1623.S152.L005	410	96	vaginal	UK	male	formula	yes	520	23	9338684
MasiAC_2021	ERR4407199	NEW1126.S220.L007	410	109	vaginal	UK	male	formula	yes	520	23	4426592
MasiAC_2021	ERR4407200	NEW1622.S151.L005	410	188	vaginal	UK	male	solid	yes	520	23	9806494
MasiAC_2021	ERR4407097	NEW1136.S1.L001	415	9	CS	UK	female	breast	yes	640	27	15628130
MasiAC_2021	ERR4407098	NEW1137.S2.L001	415	10	CS	UK	female	breast	yes	640	27	39005998
MasiAC_2021	ERR4407099	NEW1138.S3.L001	415	16	CS	UK	female	breast	yes	640	27	5973902
MasiAC_2021	ERR4407100	NEW1139.S193.L006	415	18	CS	UK	female	breast	yes	640	27	18078432
MasiAC_2021	ERR4407101	NEW1140.S4.L001	415	20	CS	UK	female	breast	yes	640	27	10734184
MasiAC_2021	ERR4407102	NEW1141.S194.L006	415	23	CS	UK	female	breast	yes	640	27	17302486
MasiAC_2021	ERR4407103	NEW1142.S195.L006	415	25	CS	UK	female	breast	yes	640	27	12497660
MasiAC_2021	ERR4407104	NEW1143.S196.L006	415	27	CS	UK	female	breast	yes	640	27	32071502
MasiAC_2021	ERR4407105	NEW1631.S156.L005	415	33	CS	UK	female	breast	yes	640	27	26109162
MasiAC_2021	ERR4407106	NEW1144.S197.L006	415	37	CS	UK	female	formula	yes	640	27	12311974
MasiAC_2021	ERR4407107	NEW1146.S226.L008	415	52	CS	UK	female	formula	yes	640	27	29710922
MasiAC_2021	ERR4407108	NEW1147.S5.L001	415	55	CS	UK	female	formula	yes	640	27	65664686
MasiAC_2021	ERR4407109	NEW1630.S155.L005	415	59	CS	UK	female	formula	yes	640	27	13169432
MasiAC_2021	ERR4407110	NEW1148.S227.L008	415	65	CS	UK	female	formula	yes	640	27	17031812
MasiAC_2021	ERR4407111	NEW1149.S228.L008	415	72	CS	UK	female	formula	yes	640	27	32527458
MasiAC_2021	ERR4406676	NEW1171.S211.L008	420	6	vaginal	UK	male	breast	yes	1150	27	6173370
MasiAC_2021	ERR4406677	NEW1172.S13.L001	420	7	vaginal	UK	male	breast	yes	1150	27	24515130
MasiAC_2021	ERR4406678	NEW1641.S61.L002	420	17	vaginal	UK	male	breast	yes	1150	27	6096048
MasiAC_2021	ERR4406679	NEW1174.S15.L001	420	19	vaginal	UK	male	breast	yes	1150	27	22573080
MasiAC_2021	ERR4406680	NEW1643.S62.L002	420	21	vaginal	UK	male	breast	yes	1150	27	16207826
MasiAC_2021	ERR4406681	NEW1175.S16.L001	420	26	vaginal	UK	male	breast	yes	1150	27	25604158
MasiAC_2021	ERR4406682	NEW1642.S139.L005	420	28	vaginal	UK	male	breast	yes	1150	27	24610352
MasiAC_2021	ERR4406683	NEW1640.S165.L006	420	30	vaginal	UK	male	combined	yes	1150	27	46750552
MasiAC_2021	ERR4406684	NEW1644.S166.L006	420	67	vaginal	UK	male	solid	yes	1150	27	30901060
MasiAC_2021	ERR4406685	NEW1648.S170.L006	420	78	vaginal	UK	male	solid	yes	1150	27	20061954
MasiAC_2021	ERR4406686	NEW1645.S167.L006	420	106	vaginal	UK	male	solid	yes	1150	27	4860964
MasiAC_2021	ERR4406687	NEW1647.S169.L006	420	416	vaginal	UK	male	solid	yes	1150	27	43762434
MasiAC_2021	ERR4406688	NEW1646.S168.L006	420	475	vaginal	UK	male	solid	yes	1150	27	29651784
MasiAC_2021	ERR4406689	NEW1650.S172.L006	422	12	CS	UK	male	breast	yes	570	23	29487688
MasiAC_2021	ERR4406690	NEW1652.S173.L006	422	14	CS	UK	male	breast	yes	570	23	36475654
MasiAC_2021	ERR4406691	NEW1651.S140.L005	422	25	CS	UK	male	breast	yes	570	23	45283180
MasiAC_2021	ERR4406692	NEW1178.S239.L008	422	34	CS	UK	male	solid	yes	570	23	16884302
MasiAC_2021	ERR4406693	NEW1179.S19.L001	422	45	CS	UK	male	formula	yes	570	23	35880474
MasiAC_2021	ERR4406694	NEW1649.S171.L006	422	51	CS	UK	male	formula	yes	570	23	13398392
MasiAC_2021	ERR4406695	NEW1180.S240.L008	422	60	CS	UK	male	formula	yes	570	23	17663758
MasiAC_2021	ERR4406696	NEW1182.S241.L008	422	71	CS	UK	male	formula	yes	570	23	18386994
MasiAC_2021	ERR4406697	NEW1184.S242.L008	422	102	CS	UK	male	formula	yes	570	23	7537424
MasiAC_2021	ERR4406698	NEW1185.S20.L001	423	12	CS	UK	female	breast	yes	500	23	8818388
MasiAC_2021	ERR4406699	NEW1186.S21.L001	423	14	CS	UK	female	breast	yes	500	23	23503074
MasiAC_2021	ERR4406700	NEW1655.S63.L002	423	22	CS	UK	female	breast	yes	500	23	22120638
MasiAC_2021	ERR4406701	NEW1659.S178.L006	423	26	CS	UK	female	breast	yes	500	23	10195876
MasiAC_2021	ERR4406702	NEW1658.S11.L001	423	30	CS	UK	female	solid	yes	500	23	4407262
MasiAC_2021	ERR4406703	NEW1656.S8.L001	423	52	CS	UK	female	formula	yes	500	23	23223126
MasiAC_2021	ERR4406704	NEW1187.S243.L008	423	60	CS	UK	female	formula	yes	500	23	23127448
MasiAC_2021	ERR4406705	NEW1654.S175.L006	423	67	CS	UK	female	formula	yes	500	23	18612436
MasiAC_2021	ERR4406706	NEW1653.S174.L006	423	74	CS	UK	female	formula	yes	500	23	29785848
MasiAC_2021	ERR4406707	NEW1188.S244.L008	423	81	CS	UK	female	formula	yes	500	23	17704304
MasiAC_2021	ERR4406708	NEW1657.S177.L006	423	92	CS	UK	female	formula	yes	500	23	16513580
MasiAC_2021	ERR4406709	NEW1189.S22.L001	423	98	CS	UK	female	formula	yes	500	23	14406400
MasiAC_2021	ERR4406710	NEW1190.S245.L008	423	104	CS	UK	female	formula	yes	500	23	24879324
MasiAC_2021	ERR4407112	NEW1664.S181.L006	424	8	vaginal	UK	female	breast	yes	510	23	24736316
MasiAC_2021	ERR4407113	NEW1191.S246.L008	424	14	vaginal	UK	female	breast	yes	510	23	12658950
MasiAC_2021	ERR4407114	NEW1669.S185.L006	424	23	vaginal	UK	female	breast	yes	510	23	16286548
MasiAC_2021	ERR4407116	NEW1675.S190.L006	424	40	vaginal	UK	female	breast	yes	510	23	20631098
MasiAC_2021	ERR4407117	NEW1666.S182.L006	424	41	vaginal	UK	female	breast	yes	510	23	24589762
MasiAC_2021	ERR4407118	NEW1670.S186.L006	424	47	vaginal	UK	female	breast	yes	510	23	13669012
MasiAC_2021	ERR4407119	NEW1671.S187.L006	424	54	vaginal	UK	female	breast	yes	510	23	9600678
MasiAC_2021	ERR4407120	NEW1193.S248.L008	424	61	vaginal	UK	female	breast	yes	510	23	13425504
MasiAC_2021	ERR4407121	NEW1674.S189.L006	424	74	vaginal	UK	female	breast	yes	510	23	11321056
MasiAC_2021	ERR4407122	NEW1194.S249.L008	424	85	vaginal	UK	female	breast	yes	510	23	16528266
MasiAC_2021	ERR4407123	NEW1195.S250.L008	424	92	vaginal	UK	female	breast	yes	510	23	18537928
MasiAC_2021	ERR4407124	NEW1196.S251.L008	424	101	vaginal	UK	female	breast	yes	510	23	16594746
MasiAC_2021	ERR4407125	NEW1672.S12.L001	424	106	vaginal	UK	female	breast	yes	510	23	14830792
MasiAC_2021	ERR4407126	NEW1667.S183.L006	424	190	vaginal	UK	female	breast	yes	510	23	18091026
MasiAC_2021	ERR4407127	NEW1668.S184.L006	424	226	vaginal	UK	female	breast	yes	510	23	15809646
MasiAC_2021	ERR4407128	NEW1673.S188.L006	424	232	vaginal	UK	female	breast	yes	510	23	15350892
MasiAC_2021	ERR4407129	NEW1665.S1.L001	424	317	vaginal	UK	female	breast	yes	510	23	49766292
MasiAC_2021	ERR4406711	NEW1216.S37.L002	431	5	vaginal	UK	female	breast	yes	640	24	14547242
MasiAC_2021	ERR4406712	NEW1696.S206.L007	431	8	vaginal	UK	female	breast	yes	640	24	29519362
MasiAC_2021	ERR4406713	NEW1684.S196.L006	431	11	vaginal	UK	female	breast	yes	640	24	19076682
MasiAC_2021	ERR4406714	NEW1683.S3.L001	431	13	vaginal	UK	female	breast	yes	640	24	13120738
MasiAC_2021	ERR4406715	NEW1689.S200.L007	431	16	vaginal	UK	female	breast	yes	640	24	16828550
MasiAC_2021	ERR4406716	NEW1692.S203.L007	431	17	vaginal	UK	female	breast	yes	640	24	27268480
MasiAC_2021	ERR4406717	NEW1687.S14.L001	431	20	vaginal	UK	female	breast	yes	640	24	13630956
MasiAC_2021	ERR4406718	NEW1694.S204.L007	431	20	vaginal	UK	female	breast	yes	640	24	30093308
MasiAC_2021	ERR4406719	NEW1693.S15.L001	431	27	vaginal	UK	female	breast	yes	640	24	9881034
MasiAC_2021	ERR4406720	NEW1685.S197.L006	431	30	vaginal	UK	female	breast	yes	640	24	14624876
MasiAC_2021	ERR4406721	NEW1217.S38.L002	431	40	vaginal	UK	female	breast	yes	640	24	18344136
MasiAC_2021	ERR4406722	NEW1218.S39.L002	431	48	vaginal	UK	female	breast	yes	640	24	9942364
MasiAC_2021	ERR4406723	NEW1219.S40.L002	431	55	vaginal	UK	female	breast	yes	640	24	15962892
MasiAC_2021	ERR4406724	NEW1220.S78.L003	431	63	vaginal	UK	female	breast	yes	640	24	22320584
MasiAC_2021	ERR4406725	NEW1221.S41.L002	431	71	vaginal	UK	female	breast	yes	640	24	17402720
MasiAC_2021	ERR4406726	NEW1697.S207.L007	431	80	vaginal	UK	female	breast	yes	640	24	33446940
MasiAC_2021	ERR4406727	NEW1690.S201.L007	431	86	vaginal	UK	female	breast	yes	640	24	30985392
MasiAC_2021	ERR4406728	NEW1688.S199.L007	431	93	vaginal	UK	female	breast	yes	640	24	25034872
MasiAC_2021	ERR4406729	NEW1686.S198.L007	431	99	vaginal	UK	female	breast	yes	640	24	25876114
MasiAC_2021	ERR4406730	NEW1695.S205.L007	431	168	vaginal	UK	female	breast	yes	640	24	8479690
MasiAC_2021	ERR4406731	NEW1691.S202.L007	431	233	vaginal	UK	female	breast	yes	640	24	15255092
MasiAC_2021	ERR4406732	NEW1698.S208.L007	431	343	vaginal	UK	female	breast	yes	640	24	13487818
MasiAC_2021	ERR4406733	NEW1230.S84.L003	440	11	vaginal	UK	female	breast	yes	1580	30	33063794
MasiAC_2021	ERR4406734	NEW1231.S85.L003	440	13	vaginal	UK	female	breast	yes	1580	30	19861104
MasiAC_2021	ERR4406735	NEW1715.S221.L007	440	17	vaginal	UK	female	combined	yes	1580	30	22784462
MasiAC_2021	ERR4406736	NEW1232.S45.L002	440	19	vaginal	UK	female	combined	yes	1580	30	12025600
MasiAC_2021	ERR4406737	NEW1712.S218.L007	440	21	vaginal	UK	female	combined	yes	1580	30	8734338
MasiAC_2021	ERR4406738	NEW1717.S223.L007	440	24	vaginal	UK	female	combined	yes	1580	30	11371830
MasiAC_2021	ERR4406739	NEW1233.S86.L003	440	26	vaginal	UK	female	breast	yes	1580	30	18509448
MasiAC_2021	ERR4406740	NEW1713.S219.L007	440	29	vaginal	UK	female	breast	yes	1580	30	24477514
MasiAC_2021	ERR4406741	NEW1716.S222.L007	440	34	vaginal	UK	female	breast	yes	1580	30	19244010
MasiAC_2021	ERR4406742	NEW1234.S59.L002	440	42	vaginal	UK	female	breast	yes	1580	30	13318288
MasiAC_2021	ERR4406743	NEW1719.S224.L007	440	53	vaginal	UK	female	breast	yes	1580	30	20550150
MasiAC_2021	ERR4406744	NEW1705.S213.L007	440	60	vaginal	UK	female	breast	yes	1580	30	17061892
MasiAC_2021	ERR4406745	NEW1709.S215.L007	440	68	vaginal	UK	female	breast	yes	1580	30	14594470
MasiAC_2021	ERR4406746	NEW1710.S216.L007	440	73	vaginal	UK	female	breast	yes	1580	30	15168394
MasiAC_2021	ERR4406747	NEW1718.S18.L001	440	80	vaginal	UK	female	breast	yes	1580	30	3928644
MasiAC_2021	ERR4406748	NEW1707.S214.L007	440	96	vaginal	UK	female	solid	yes	1580	30	13466170
MasiAC_2021	ERR4406750	NEW1706.S16.L001	440	110	vaginal	UK	female	solid	yes	1580	30	5800832
MasiAC_2021	ERR4406751	NEW1711.S217.L007	440	116	vaginal	UK	female	solid	yes	1580	30	16545400
MasiAC_2021	ERR4406753	NEW1745.S244.L008	447	10	vaginal	UK	female	breast	yes	620	24	13519958
MasiAC_2021	ERR4406754	NEW1749.S248.L008	447	11	vaginal	UK	female	breast	yes	620	24	21883952
MasiAC_2021	ERR4406755	NEW1735.S235.L008	447	17	vaginal	UK	female	breast	yes	620	24	16462480
MasiAC_2021	ERR4406756	NEW1740.S240.L008	447	20	vaginal	UK	female	breast	yes	620	24	7291882
MasiAC_2021	ERR4406757	NEW1739.S239.L008	447	40	vaginal	UK	female	breast	yes	620	24	18049706
MasiAC_2021	ERR4406758	NEW1743.S242.L008	447	46	vaginal	UK	female	breast	yes	620	24	21993216
MasiAC_2021	ERR4406759	NEW1736.S236.L008	447	53	vaginal	UK	female	breast	yes	620	24	22648310
MasiAC_2021	ERR4406760	NEW1747.S246.L008	447	61	vaginal	UK	female	breast	yes	620	24	11071676
MasiAC_2021	ERR4406761	NEW1738.S238.L008	447	69	vaginal	UK	female	breast	yes	620	24	12284252
MasiAC_2021	ERR4406762	NEW1748.S247.L008	447	201	vaginal	UK	female	breast	yes	620	24	14015528
MasiAC_2021	ERR4406763	NEW1737.S237.L008	447	207	vaginal	UK	female	breast	yes	620	24	16312352
MasiAC_2021	ERR4406764	NEW1741.S241.L008	447	217	vaginal	UK	female	breast	yes	620	24	18246544
MasiAC_2021	ERR4406766	NEW1746.S245.L008	447	501	vaginal	UK	female	solid	yes	620	24	11624566
MasiAC_2021	ERR4406767	NEW1772.S40.L002	450	9	CS	UK	female	breast	yes	720	26	13841498
MasiAC_2021	ERR4406768	NEW1774.S42.L002	450	11	CS	UK	female	breast	yes	720	26	7690596
MasiAC_2021	ERR4406769	NEW1773.S41.L002	450	14	CS	UK	female	breast	yes	720	26	15463008
MasiAC_2021	ERR4406770	NEW1761.S257.L008	450	18	CS	UK	female	breast	yes	720	26	24720876
MasiAC_2021	ERR4406771	NEW1768.S36.L002	450	21	CS	UK	female	breast	yes	720	26	8368634
MasiAC_2021	ERR4406772	NEW1776.S44.L002	450	25	CS	UK	female	breast	yes	720	26	25879094
MasiAC_2021	ERR4406773	NEW1764.S260.L008	450	29	CS	UK	female	breast	yes	720	26	25917450
MasiAC_2021	ERR4406774	NEW1767.S35.L002	450	31	CS	UK	female	breast	yes	720	26	13425762
MasiAC_2021	ERR4406775	NEW1769.S37.L002	450	41	CS	UK	female	breast	yes	720	26	9735704
MasiAC_2021	ERR4406776	NEW1766.S34.L002	450	54	CS	UK	female	breast	yes	720	26	17382908
MasiAC_2021	ERR4406777	NEW1771.S39.L002	450	60	CS	UK	female	breast	yes	720	26	19837684
MasiAC_2021	ERR4406778	NEW1770.S38.L002	450	149	CS	UK	female	solid	yes	720	26	13411472
MasiAC_2021	ERR4406779	NEW1762.S258.L008	450	153	CS	UK	female	solid	yes	720	26	11988618
MasiAC_2021	ERR4406780	NEW1760.S256.L008	450	176	CS	UK	female	solid	yes	720	26	31368768
MasiAC_2021	ERR4406781	NEW1775.S43.L002	450	222	CS	UK	female	solid	yes	720	26	9542188
MasiAC_2021	ERR4406782	NEW1763.S259.L008	450	230	CS	UK	female	solid	yes	720	26	27206956
MasiAC_2021	ERR4407130	NEW1782.S40.L002	451	6	vaginal	UK	male	breast	yes	500	24	11354066
MasiAC_2021	ERR4407131	NEW1788.S14.L001	451	8	vaginal	UK	male	breast	yes	500	24	4374048
MasiAC_2021	ERR4407132	NEW1787.S50.L002	451	10	vaginal	UK	male	breast	yes	500	24	9266626
MasiAC_2021	ERR4407133	NEW1785.S48.L002	451	23	vaginal	UK	male	breast	yes	500	24	14387920
MasiAC_2021	ERR4407134	NEW1783.S47.L002	451	25	vaginal	UK	male	breast	yes	500	24	36441774
MasiAC_2021	ERR4407135	NEW1786.S49.L002	451	27	vaginal	UK	male	breast	yes	500	24	7370600
MasiAC_2021	ERR4407136	NEW1784.S13.L001	451	38	vaginal	UK	male	breast	yes	500	24	8362536
MasiAC_2021	ERR4407137	NEW1779.S11.L001	451	48	vaginal	UK	male	breast	yes	500	24	17566368
MasiAC_2021	ERR4407138	NEW1778.S46.L002	451	57	vaginal	UK	male	breast	yes	500	24	20876222
MasiAC_2021	ERR4407139	NEW1777.S45.L002	451	88	vaginal	UK	male	formula	yes	500	24	13491868
MasiAC_2021	ERR4407140	NEW1780.S19.L001	451	95	vaginal	UK	male	formula	yes	500	24	9100150
MasiAC_2021	ERR4407141	NEW1241.S88.L003	451	106	vaginal	UK	male	formula	yes	500	24	20539986
MasiAC_2021	ERR4406783	NEW1799.S58.L002	457	9	vaginal	UK	male	breast	yes	840	25	11425826
MasiAC_2021	ERR4406784	NEW1804.S62.L002	457	12	vaginal	UK	male	breast	yes	840	25	12014444
MasiAC_2021	ERR4406785	NEW1797.S56.L002	457	15	vaginal	UK	male	breast	yes	840	25	18709986
MasiAC_2021	ERR4406786	NEW1795.S55.L002	457	17	vaginal	UK	male	breast	yes	840	25	19271960
MasiAC_2021	ERR4406787	NEW1803.S61.L002	457	19	vaginal	UK	male	breast	yes	840	25	47234644
MasiAC_2021	ERR4406789	NEW1800.S59.L002	457	23	vaginal	UK	male	breast	yes	840	25	23499406
MasiAC_2021	ERR4406790	NEW1798.S57.L002	457	25	vaginal	UK	male	breast	yes	840	25	10085148
MasiAC_2021	ERR4406791	NEW1790.S52.L002	457	27	vaginal	UK	male	breast	yes	840	25	8656934
MasiAC_2021	ERR4406792	NEW1789.S51.L002	457	29	vaginal	UK	male	breast	yes	840	25	10558596
MasiAC_2021	ERR4406793	NEW1801.S60.L002	457	31	vaginal	UK	male	breast	yes	840	25	8956672
MasiAC_2021	ERR4406794	NEW1792.S54.L002	457	38	vaginal	UK	male	breast	yes	840	25	4377466
MasiAC_2021	ERR4406795	NEW1791.S53.L002	457	45	vaginal	UK	male	breast	yes	840	25	7384614
MasiAC_2021	ERR4406796	NEW1794.S21.L001	457	51	vaginal	UK	male	solid	yes	840	25	13782938
MasiAC_2021	ERR4406797	NEW1793.S20.L001	457	63	vaginal	UK	male	solid	yes	840	25	11853460
MasiAC_2021	ERR4406798	NEW1807.S22.L001	463	8	CS	UK	male	breast	yes	530	26	12004042
MasiAC_2021	ERR4406799	NEW1808.S65.L002	463	13	CS	UK	male	breast	yes	530	26	5022982
MasiAC_2021	ERR4406800	NEW1812.S23.L001	463	16	CS	UK	male	breast	yes	530	26	14832904
MasiAC_2021	ERR4406801	NEW1809.S66.L002	463	20	CS	UK	male	breast	yes	530	26	9685998
MasiAC_2021	ERR4406802	NEW1805.S63.L002	463	26	CS	UK	male	breast	yes	530	26	5854946
MasiAC_2021	ERR4406803	NEW1811.S15.L001	463	28	CS	UK	male	breast	yes	530	26	41937408
MasiAC_2021	ERR4406805	NEW1806.S64.L002	463	41	CS	UK	male	combined	yes	530	26	14726716
MasiAC_2021	ERR4406924	NEW2160.S197.L007	465	10	vaginal	UK	male	breast	yes	650	23	39672598
MasiAC_2021	ERR4406925	NEW2169.S184.L006	465	20	vaginal	UK	male	breast	yes	650	23	11440492
MasiAC_2021	ERR4406806	NEW1820.S72.L003	465	21	vaginal	UK	male	breast	yes	650	23	13563914
MasiAC_2021	ERR4406807	NEW1817.S70.L003	465	23	vaginal	UK	male	breast	yes	650	23	9218394
MasiAC_2021	ERR4406808	NEW1243.S51.L002	465	27	vaginal	UK	male	breast	yes	650	23	40315294
MasiAC_2021	ERR4406809	NEW1818.S25.L001	465	29	vaginal	UK	male	breast	yes	650	23	11807388
MasiAC_2021	ERR4406810	NEW1819.S71.L003	465	32	vaginal	UK	male	breast	yes	650	23	27450218
MasiAC_2021	ERR4406811	NEW1813.S24.L001	465	38	vaginal	UK	male	breast	yes	650	23	13895420
MasiAC_2021	ERR4406926	NEW2185.S136.L005	465	40	vaginal	UK	male	breast	yes	650	23	7965676
MasiAC_2021	ERR4406927	NEW2126.S115.L004	465	46	vaginal	UK	male	breast	yes	650	23	14696530
MasiAC_2021	ERR4406928	NEW2112.S104.L004	465	50	vaginal	UK	male	breast	yes	650	23	18862422
MasiAC_2021	ERR4406929	NEW2085.S81.L003	465	55	vaginal	UK	male	breast	yes	650	23	25289148
MasiAC_2021	ERR4406930	NEW2165.S201.L007	465	58	vaginal	UK	male	breast	yes	650	23	14748300
MasiAC_2021	ERR4406931	NEW2121.S171.L006	465	81	vaginal	UK	male	breast	yes	650	23	45434286
MasiAC_2021	ERR4406932	NEW2191.S219.L007	465	89	vaginal	UK	male	breast	yes	650	23	21147814
MasiAC_2021	ERR4406933	NEW2127.S116.L004	465	93	vaginal	UK	male	breast	yes	650	23	24889192
MasiAC_2021	ERR4406812	NEW1829.S80.L003	465	142	vaginal	UK	male	breast	yes	650	23	11054450
MasiAC_2021	ERR4406813	NEW1828.S79.L003	465	181	vaginal	UK	male	breast	yes	650	23	6406958
MasiAC_2021	ERR4406814	NEW1816.S69.L003	465	187	vaginal	UK	male	breast	yes	650	23	9823932
MasiAC_2021	ERR4406815	NEW1815.S68.L003	465	194	vaginal	UK	male	breast	yes	650	23	26883678
MasiAC_2021	ERR4406816	NEW1814.S67.L003	465	201	vaginal	UK	male	breast	yes	650	23	11921964
MasiAC_2021	ERR4406817	NEW1824.S232.L008	465	208	vaginal	UK	male	breast	yes	650	23	31495778
MasiAC_2021	ERR4406818	NEW1823.S75.L003	465	214	vaginal	UK	male	breast	yes	650	23	38371748
MasiAC_2021	ERR4406819	NEW1831.S82.L003	465	219	vaginal	UK	male	breast	yes	650	23	20731656
MasiAC_2021	ERR4406820	NEW1827.S78.L003	465	230	vaginal	UK	male	breast	yes	650	23	17517284
MasiAC_2021	ERR4406821	NEW1833.S84.L003	465	240	vaginal	UK	male	breast	yes	650	23	19172966
MasiAC_2021	ERR4406822	NEW1826.S77.L003	465	251	vaginal	UK	male	breast	yes	650	23	7271358
MasiAC_2021	ERR4406823	NEW1832.S78.L003	465	258	vaginal	UK	male	breast	yes	650	23	27244922
MasiAC_2021	ERR4406824	NEW1822.S74.L003	465	274	vaginal	UK	male	breast	yes	650	23	7946410
MasiAC_2021	ERR4406825	NEW1830.S81.L003	465	280	vaginal	UK	male	breast	yes	650	23	10749410
MasiAC_2021	ERR4406826	NEW1244.S52.L002	465	327	vaginal	UK	male	breast	yes	650	23	11945498
MasiAC_2021	ERR4406827	NEW1821.S73.L003	465	341	vaginal	UK	male	breast	yes	650	23	13159082
MasiAC_2021	ERR4406828	NEW1245.S53.L002	465	365	vaginal	UK	male	breast	yes	650	23	20202916
MasiAC_2021	ERR4406829	NEW1843.S79.L003	473	4	vaginal	UK	female	breast	yes	705	25	10967920
MasiAC_2021	ERR4406830	NEW1838.S17.L001	473	11	vaginal	UK	female	breast	yes	705	25	20740120
MasiAC_2021	ERR4406831	NEW1836.S86.L003	473	13	vaginal	UK	female	breast	yes	705	25	14057470
MasiAC_2021	ERR4406832	NEW1841.S20.L001	473	20	vaginal	UK	female	breast	yes	705	25	19995028
MasiAC_2021	ERR4406833	NEW1834.S16.L001	473	21	vaginal	UK	female	breast	yes	705	25	13161556
MasiAC_2021	ERR4406834	NEW1842.S87.L003	473	25	vaginal	UK	female	breast	yes	705	25	22409360
MasiAC_2021	ERR4406835	NEW1835.S85.L003	473	28	vaginal	UK	female	breast	yes	705	25	24184026
MasiAC_2021	ERR4406836	NEW1840.S19.L001	473	32	vaginal	UK	female	combined	yes	705	25	38753382
MasiAC_2021	ERR4406837	NEW1839.S187.L007	473	38	vaginal	UK	female	combined	yes	705	25	6387206
MasiAC_2021	ERR4406838	NEW1246.S89.L003	473	44	vaginal	UK	female	combined	yes	705	25	21053904
MasiAC_2021	ERR4406839	NEW1259.S58.L002	478	5	vaginal	UK	female	breast	yes	600	24	18898508
MasiAC_2021	ERR4406840	NEW1873.S129.L004	478	20	vaginal	UK	female	breast	yes	600	24	18337918
MasiAC_2021	ERR4406841	NEW1260.S98.L003	478	22	vaginal	UK	female	breast	yes	600	24	17332526
MasiAC_2021	ERR4406842	NEW1871.S127.L004	478	24	vaginal	UK	female	breast	yes	600	24	12202652
MasiAC_2021	ERR4406843	NEW1261.S61.L002	478	27	vaginal	UK	female	combined	yes	600	24	16967860
MasiAC_2021	ERR4406844	NEW1262.S62.L002	478	29	vaginal	UK	female	combined	yes	600	24	15405394
MasiAC_2021	ERR4406845	NEW1263.S63.L002	478	31	vaginal	UK	female	combined	yes	600	24	22598072
MasiAC_2021	ERR4406846	NEW1869.S25.L001	478	38	vaginal	UK	female	combined	yes	600	24	15834486
MasiAC_2021	ERR4406847	NEW1264.S64.L002	478	45	vaginal	UK	female	combined	yes	600	24	13011208
MasiAC_2021	ERR4406848	NEW1265.S99.L004	478	53	vaginal	UK	female	combined	yes	600	24	26206210
MasiAC_2021	ERR4406849	NEW1872.S128.L004	478	70	vaginal	UK	female	combined	yes	600	24	3773916
MasiAC_2021	ERR4406850	NEW1266.S100.L004	478	77	vaginal	UK	female	combined	yes	600	24	28124884
MasiAC_2021	ERR4406851	NEW1870.S126.L004	478	80	vaginal	UK	female	combined	yes	600	24	14296582
MasiAC_2021	ERR4406948	NEW2109.S83.L003	479	3	vaginal	UK	female	breast	yes	900	25	10801636
MasiAC_2021	ERR4406949	NEW2056.S24.L001	479	9	vaginal	UK	female	breast	yes	900	25	34588100
MasiAC_2021	ERR4406950	NEW2047.S55.L002	479	12	vaginal	UK	female	breast	yes	900	25	58543718
MasiAC_2021	ERR4406951	NEW2074.S165.L006	479	14	vaginal	UK	female	breast	yes	900	25	29961486
MasiAC_2021	ERR4406952	NEW2158.S134.L005	479	16	vaginal	UK	female	breast	yes	900	25	19540658
MasiAC_2021	ERR4406953	NEW2113.S105.L004	479	19	vaginal	UK	female	breast	yes	900	25	8068560
MasiAC_2021	ERR4406954	NEW2139.S124.L004	479	28	vaginal	UK	female	breast	yes	900	25	20608076
MasiAC_2021	ERR4406955	NEW2182.S212.L007	479	32	vaginal	UK	female	breast	yes	900	25	20529956
MasiAC_2021	ERR4406956	NEW2094.S90.L003	479	36	vaginal	UK	female	breast	yes	900	25	12817268
[truncated: 3,685 more rows]
