# Supplementary material for: The Gut Resistome Atlas in Preterm Infants Enables Prediction of Necrotizing Enterocolitis Onset
Source: Adv Sci (Weinh). 2025 Sep 30;12(45):e05154. doi: 10.1002/advs.202505154 (PMC12677589; doi:10.1002/advs.202505154)
Supplement: Supplementary file 3 — Supplemental Table 2 [file ADVS-12-e05154-s001.xlsx]

## Sheet: Types
ARG type	Number of samples	Prevalence	Mean abundance (capc)
multidrug	5684	1	3.65426
MLS	5680	0.999296	1.73087
bacitracin	5675	0.998417	0.721111
beta_lactam	5671	0.997713	1.15212
tetracycline	5654	0.994722	0.482772
trimethoprim	5415	0.952674	0.269712
aminoglycoside	5362	0.94335	0.593066
polymyxin	5268	0.926812	0.924886
quinolone	5145	0.905172	0.160675
mupirocin	5100	0.897255	0.223967
fosfomycin	5004	0.880366	0.169612
OPA	4851	0.853448	0.316298
PT	4253	0.748241	0.00264303
chloramphenicol	3132	0.55102	0.0369986
rifamycin	2696	0.474314	0.00144888
defensin	2126	0.374032	0.0241672
vancomycin	2077	0.365412	0.0120898
streptothricin	2005	0.352745	0.0449306
novobiocin	1821	0.320373	0.000192383
sulfonamide	1653	0.290816	0.0833509
bleomycin	1504	0.264602	0.0629752
fusidic_acid	648	0.114004	0.00387872
AFA	404	0.0710767	7.95294e-05
bicyclomycin	316	0.0555947	0.00114569
florfenicol	142	0.0249824	0.00462296
tunicamycin	11	0.00193526	0.000107061
puromycin	5	0.000879662	2.16738e-05
tetracenomycin_C	3	0.000527797	9.59041e-08

## Sheet: Subtypes
ARG subtype	Number of samples	Prevalence	Mean abundance (capc)
bacitracin__bacA	5675	0.998417	0.716039
multidrug__Other_major_facilitator_superfamily_transporter	5492	0.966221	0.269136
macrolide-lincosamide-streptogramin__macB	5389	0.9481	0.0745663
multidrug__msbA	5208	0.916256	0.26164
multidrug__efrA	5154	0.906756	0.0538634
polymyxin__ugd	5110	0.899015	0.240166
multidrug__emrB	4981	0.876319	0.0881932
multidrug__acrF	4973	0.874912	0.13164
multidrug__efrB	4950	0.870866	0.0451544
multidrug__MexB	4942	0.869458	0.0179016
multidrug__mdtK	4928	0.866995	0.357258
multidrug__emrA	4919	0.865412	0.0913173
multidrug__tolC	4860	0.855032	0.106292
multidrug__sdeY	4850	0.853272	0.0345642
polymyxin__rosB	4842	0.851865	0.0878902
multidrug__mdtF	4818	0.847643	0.0372282
multidrug__MuxB	4800	0.844476	0.0131632
multidrug__mdtE	4795	0.843596	0.0826775
multidrug__emrD	4782	0.841309	0.248254
other_peptide_antibiotics__microcin efflux pumu gene yojI	4780	0.840957	0.189834
macrolide-lincosamide-streptogramin__macA	4768	0.838846	0.0742717
beta_lactam__Klebsiella pneumoniae OmpK37	4764	0.838142	0.239452
multidrug__MuxC	4747	0.835151	0.00847074
quinolone__norB	4746	0.834975	0.0242876
multidrug__Escherichia coli mdfA	4733	0.832688	0.235771
polymyxin__rosA	4717	0.829873	0.0591754
multidrug__MexE	4708	0.82829	0.0213827
multidrug__mdtH	4694	0.825827	0.221861
multidrug__smeE	4655	0.818966	0.0035778
polymyxin__arnA	4606	0.810345	0.203201
multidrug__mdtL	4602	0.809641	0.202774
tetracycline__tet(M)	4593	0.808058	0.125595
multidrug__Escherichia coli acrA	4590	0.80753	0.0263355
multidrug__acrE	4590	0.80753	0.0497197
polymyxin__eptA	4533	0.797502	0.147798
polymyxin__pmrF	4518	0.794863	0.17686
multidrug__Klebsiella pneumoniae acrA	4477	0.78765	0.0430673
tetracycline__tetB(P)	4472	0.78677	0.0420275
tetracycline__tet(34)	4458	0.784307	0.043791
other_peptide_antibiotics__ArnT	4447	0.782372	0.126464
multidrug__MexF	4358	0.766714	0.00100476
pleuromutilin_tiamulin__TaeA	4238	0.745602	0.0026333
multidrug__oqxB	4201	0.739092	0.0427963
macrolide-lincosamide-streptogramin__lmrD	4185	0.736277	0.0171027
multidrug__Enterobacter cloacae acrA	4153	0.730647	0.0150883
macrolide-lincosamide-streptogramin__lsa(A)	4087	0.719036	0.0791529
multidrug__patA	4059	0.71411	0.00186994
beta_lactam__blaZ	3994	0.702674	0.252265
quinolone__norA	3990	0.70197	0.0878635
mupirocin__mupA	3951	0.695109	0.156963
multidrug__emeA	3944	0.693878	0.0641451
multidrug__oqxA	3931	0.69159	0.0418106
multidrug__Staphylococcys aureus LmrS	3911	0.688072	0.0574542
multidrug__patB	3901	0.686312	0.00146005
multidrug__mdtM	3894	0.685081	0.142772
multidrug__mdtN	3833	0.674349	0.0286911
macrolide-lincosamide-streptogramin__erm(C)	3832	0.674173	1.00077
beta_lactam__mecA	3753	0.660274	0.0935088
tetracycline__tet(A)	3704	0.651654	0.0328666
trimethoprim__dfrE	3695	0.65007	0.0730676
aminoglycoside__AAC(6')-Ie-APH(2'')-Ia	3691	0.649367	0.194657
multidrug__mdtP	3686	0.648487	0.0348334
quinolone__sdrM	3650	0.642153	0.0334312
trimethoprim__dfrC	3600	0.633357	0.115515
tetracycline__tetA(60)	3513	0.618051	0.000473925
bacitracin__bcrA	3491	0.61418	0.00507032
multidrug__MexA	3365	0.592013	0.00144863
tetracycline__tet(O)	3260	0.57354	0.0230579
macrolide-lincosamide-streptogramin__msr(A)	3203	0.563512	0.0805425
mupirocin__Bifidobacteria intrinsic ileS conferring resistance to mupirocin	3188	0.560873	0.0668279
multidrug__mexN	3015	0.530436	0.000505243
multidrug__MexD	3003	0.528325	0.000737993
multidrug__mdtO	2924	0.514426	0.0323747
macrolide-lincosamide-streptogramin__erm(B)	2882	0.507037	0.0851817
fosfomycin__FosA6	2812	0.494722	0.0555211
macrolide-lincosamide-streptogramin__mph(C)	2771	0.487509	0.0509869
fosfomycin__FosA5	2749	0.483638	0.0377418
multidrug__amrB	2720	0.478536	0.000339844
beta_lactam__Escherichia coli ampC	2638	0.46411	0.100809
multidrug__smeF	2551	0.448804	0.000698697
multidrug__emrY	2535	0.445989	0.0264024
multidrug__pmrA	2535	0.445989	0.00225885
multidrug__emrK	2520	0.44335	0.0335857
tetracycline__tet(W)	2508	0.441239	0.0161643
tetracycline__tet(35)	2420	0.425757	0.00158196
fosfomycin__FosB	2382	0.419071	0.0132949
multidrug__Escherichia coli emrE	2381	0.418895	0.123399
fosfomycin__FosA	2365	0.41608	0.0422616
multidrug__Acinetobacter baumannii AmvA	2358	0.414849	0.00075937
multidrug__oprC	2262	0.397959	5.62375e-05
macrolide-lincosamide-streptogramin__mel	2226	0.391626	0.0146112
aminoglycoside__aad(6)	2217	0.390042	0.0482683
tetracycline__tetB(60)	2123	0.373505	0.000167271
aminoglycoside__ANT(6)-Ia	2117	0.372449	0.0374413
multidrug__mepA	2074	0.364884	0.016501
mupirocin__mupB	1999	0.351689	0.000175748
aminoglycoside__APH(3')-IIIa	1997	0.351337	0.0342542
multidrug__ParS	1982	0.348698	0.00130281
macrolide-lincosamide-streptogramin__erm(X)	1963	0.345355	0.00900789
trimethoprim__dfrA3	1904	0.334975	0.000457422
beta_lactam__Other class C beta-lactamase	1898	0.33392	0.00278583
macrolide-lincosamide-streptogramin__erm(33)	1879	0.330577	0.00924569
streptothricin__SAT-4	1871	0.32917	0.0388503
rifamycin__rphA	1856	0.326531	8.74405e-05
tetracycline__tet(S)	1825	0.321077	0.00673032
novobiocin__novA	1821	0.320373	0.000192383
tetracycline__tetA(P)	1788	0.314567	0.0549987
aminoglycoside__ANT(4')-Ib	1784	0.313863	0.0507682
macrolide-lincosamide-streptogramin__erm(A)	1764	0.310345	0.0251321
multidrug__OprM	1700	0.299085	0.00123946
beta_lactam__SHV-53	1698	0.298733	0.0207902
tetracycline__tet(38)	1694	0.29803	0.00810515
beta_lactam__ACT-17	1648	0.289937	0.0108284
beta_lactam__SHV-39	1637	0.288001	0.0274967
defensin__Clostridium perfringens mprF	1634	0.287474	0.0194202
macrolide-lincosamide-streptogramin__RlmA(II)	1627	0.286242	0.00247315
beta_lactam__ACT-30	1586	0.279029	0.0062061
tetracycline__tet(32)	1572	0.276566	0.00606601
beta_lactam__ACT-29	1553	0.273223	0.00274589
rifamycin__rphB	1535	0.270056	0.000139812
macrolide-lincosamide-streptogramin__vga(A)	1508	0.265306	0.0552756
bleomycin__bleomycin resistance protein	1504	0.264602	0.0629741
beta_lactam__SHV-1	1501	0.264075	0.00254511
tetracycline__tet(K)	1495	0.263019	0.0179612
fosfomycin__FosB5	1490	0.262139	0.00418022
beta_lactam__TEM-117	1473	0.259148	0.0533074
multidrug__Klebsiella pneumoniae KpnG	1473	0.259148	0.00063959
beta_lactam__SHV-22	1467	0.258093	0.00420676
beta_lactam__TEM-1	1463	0.257389	0.0331485
beta_lactam__SHV-4	1452	0.255454	0.00381633
beta_lactam__mreA	1441	0.253519	0.00414178
beta_lactam__SHV-123	1439	0.253167	0.00487031
chloramphenicol__catA4	1417	0.249296	0.00408103
multidrug__mexW	1415	0.248944	0.000886813
multidrug__mexK	1396	0.245602	0.000740495
beta_lactam__ACT-16	1393	0.245074	0.00248059
tetracycline__tet(O/W)	1380	0.242787	0.00136062
multidrug__MuxA	1377	0.242259	0.000391115
beta_lactam__SHV-6	1352	0.237861	0.00238505
aminoglycoside__APH(3')-Ia	1321	0.232407	0.0169991
macrolide-lincosamide-streptogramin__LlmA 23S ribosomal RNA methyltransferase	1320	0.232231	0.000917977
tetracycline__tetB(46)	1272	0.223786	0.00108071
polymyxin__mcr-8.1	1218	0.214286	0.000397699
beta_lactam__TEM-193	1215	0.213758	0.0136183
beta_lactam__TEM-192	1198	0.210767	0.0132749
beta_lactam__SHV-112	1177	0.207072	0.00374682
macrolide-lincosamide-streptogramin__vgaALC	1176	0.206897	0.0134495
aminoglycoside__APH(3'')-Ib	1155	0.203202	0.0476599
beta_lactam__ACT-15	1153	0.20285	0.00226713
aminoglycoside__aadA	1151	0.202498	0.0119935
vancomycin__vanG	1149	0.202146	0.00171486
trimethoprim__dfrG	1144	0.201267	0.0171595
aminoglycoside__APH(6)-Id	1142	0.200915	0.0388235
tetracycline__tet(W/N/W)	1141	0.200739	0.00067466
sulfonamide__sul1	1139	0.200387	0.0508598
multidrug__mdeA	1114	0.195989	0.00440864
beta_lactam__TEM-7	1112	0.195637	0.00753555
multidrug__mexQ	1097	0.192998	0.00115796
fosfomycin__FosB4	1093	0.192294	0.00785352
multidrug__smeD	1088	0.191414	0.000267738
beta_lactam__ACT-20	1060	0.186488	0.000669477
multidrug__adeF	1023	0.179979	0.000160372
macrolide-lincosamide-streptogramin__mph(B)	1009	0.177516	0.0205493
beta_lactam__ACT-23	1000	0.175932	0.00374568
beta_lactam__TEM-118	996	0.175229	0.00323737
beta_lactam__TEM-178	979	0.172238	0.00286709
macrolide-lincosamide-streptogramin__lsa(B)	970	0.170654	0.00301876
beta_lactam__SHV-21	964	0.169599	0.000440572
beta_lactam__SHV-20	959	0.168719	0.000412911
beta_lactam__TEM-63	953	0.167664	0.00288517
beta_lactam__SHV-51	950	0.167136	0.000468735
chloramphenicol__catI	950	0.167136	0.0121144
tetracycline__tet(Q)	941	0.165552	0.0292616
beta_lactam__ACT-5	941	0.165552	0.00108508
aminoglycoside__ANT(9)-Ia	933	0.164145	0.0201129
polymyxin__mcr-9.1	930	0.163617	0.00314675
beta_lactam__OXY-1-4	929	0.163441	0.00181135
multidrug__mdsB	926	0.162913	0.00220876
beta_lactam__ACT-27	926	0.162913	0.000389066
beta_lactam__OXY-1-1	922	0.16221	0.00290644
beta_lactam__OXY-6-4	920	0.161858	0.00293032
fosfomycin__Acinetobacter baumannii AbaF	916	0.161154	0.000189639
tetracycline__tetA(46)	916	0.161154	0.000591253
beta_lactam__OXY-1-6	908	0.159747	0.00246845
multidrug__mtrC	907	0.159571	7.08205e-05
beta_lactam__ACT-28	905	0.159219	0.00108928
beta_lactam__ACT-18	899	0.158163	0.00240471
beta_lactam__MIR-23	893	0.157108	0.00231423
fosfomycin__FosA3	892	0.156932	0.00119613
macrolide-lincosamide-streptogramin__lsa(C)	892	0.156932	0.00475909
beta_lactam__SHV-168	886	0.155876	0.000521644
beta_lactam__TEM-87	886	0.155876	0.00153569
beta_lactam__LEN-6	882	0.155172	0.0017461
beta_lactam__OXY-6-2	877	0.154293	0.00142317
beta_lactam__ACT-7	875	0.153941	0.000695942
aminoglycoside__amrB	867	0.152533	1.78172e-05
beta_lactam__SHV-125	867	0.152533	0.00034201
macrolide-lincosamide-streptogramin__vat(B)	852	0.149894	0.00108135
beta_lactam__OXY-6-1	845	0.148663	0.0013581
polymyxin__mcr-10.1	831	0.1462	0.00617925
beta_lactam__TEM-12	823	0.144792	0.00118112
beta_lactam__ACT-21	822	0.144616	0.00124932
beta_lactam__TEM-91	815	0.143385	0.00085588
beta_lactam__TEM-185	813	0.143033	0.000731009
multidrug__cdeA	811	0.142681	0.00390214
multidrug__efmA	809	0.142329	0.00769467
macrolide-lincosamide-streptogramin__msr(C)	808	0.142153	0.0123072
beta_lactam__SHV-27	802	0.141098	0.000244173
beta_lactam__TEM-59	799	0.14057	0.00104649
beta_lactam__TEM-114	795	0.139866	0.000842179
multidrug__mtrE	794	0.13969	8.28478e-05
beta_lactam__TEM-75	790	0.138987	0.000746068
beta_lactam__MIR-2	789	0.138811	0.000453364
beta_lactam__TEM-177	788	0.138635	0.000671909
tetracycline__tet(L)	785	0.138107	0.0114568
beta_lactam__ACT-25	781	0.137403	0.000389511
beta_lactam__CMY-48	773	0.135996	0.0031192
beta_lactam__SHV-14	770	0.135468	0.000250033
beta_lactam__ACT-6	766	0.134764	0.000236145
beta_lactam__SHV-126	757	0.133181	0.00108806
beta_lactam__CMY-59	756	0.133005	0.0020047
beta_lactam__ACT-14	752	0.132301	0.000431732
macrolide-lincosamide-streptogramin__lnu(A)	747	0.131422	0.0222682
beta_lactam__ACT-31	747	0.131422	0.000562245
beta_lactam__OXY-6-3	742	0.130542	0.0008055
beta_lactam__OXY-1-3	741	0.130366	0.000924218
beta_lactam__CDD-2	738	0.129838	0.00242281
aminoglycoside__ANT(6)-Ib	737	0.129662	0.00164536
beta_lactam__TEM-102	735	0.12931	0.000784493
beta_lactam__SHV-167	730	0.128431	0.000390736
beta_lactam__TEM-194	729	0.128255	0.000336555
beta_lactam__SHV-12	726	0.127727	0.000119552
beta_lactam__TEM-136	726	0.127727	0.000572901
multidrug__mtrD	726	0.127727	6.85716e-05
sulfonamide__sul2	721	0.126847	0.031354
multidrug__ceoB	713	0.12544	6.03457e-05
trimethoprim__dfrF	713	0.12544	0.0116288
beta_lactam__MIR-14	708	0.12456	0.000481885
beta_lactam__CDD-1	702	0.123505	0.00133122
beta_lactam__SHV-127	700	0.123153	0.000132607
beta_lactam__CFE-1	699	0.122977	0.00111642
multidrug__RanA	689	0.121217	0.00175761
beta_lactam__OXY-5-1	686	0.12069	0.00089438
beta_lactam__CMH-1	676	0.11893	0.00021613
multidrug__hmrM	667	0.117347	0.000718605
aminoglycoside__APH(6)-Ic	666	0.117171	0.000938459
beta_lactam__OXY-1-2	665	0.116995	0.000474973
beta_lactam__ACT-37	656	0.115412	0.000631124
beta_lactam__TEM-43	653	0.114884	0.000331407
beta_lactam__TEM-121	652	0.114708	0.000277261
beta_lactam__SHV-19	650	0.114356	0.000104458
beta_lactam__MIR-9	645	0.113476	0.000883573
beta_lactam__TEM-127	644	0.1133	0.000382852
beta_lactam__CfxA2	640	0.112597	0.00877368
beta_lactam__TEM-182	638	0.112245	0.000344901
aminoglycoside__AAC(6')-Ii	635	0.111717	0.0130981
beta_lactam__TEM-147	630	0.110837	0.000166921
beta_lactam__OXY-2-8	630	0.110837	0.00413644
beta_lactam__TEM-16	622	0.10943	0.000317767
beta_lactam__ACT-24	621	0.109254	0.000466671
beta_lactam__ACT-36	619	0.108902	0.000345646
beta_lactam__TEM-135	614	0.108023	0.000443846
beta_lactam__TEM-133	609	0.107143	0.000154423
multidrug__bpeF	609	0.107143	1.86266e-05
beta_lactam__MIR-6	608	0.106967	0.000933985
beta_lactam__TEM-88	607	0.106791	0.000207975
beta_lactam__TEM-162	598	0.105208	0.000146192
beta_lactam__TEM-123	593	0.104328	0.000216317
beta_lactam__TEM-6	592	0.104152	0.000306375
multidrug__lmrP	591	0.103976	0.00169685
beta_lactam__SHV-23	583	0.102569	0.000127731
vancomycin__vanTG	583	0.102569	0.000177036
beta_lactam__CfxA3	579	0.101865	0.00599824
beta_lactam__TEM-107	576	0.101337	0.000219424
beta_lactam__ACT-4	575	0.101161	0.000541317
beta_lactam__ACT-13	574	0.100985	0.000323301
beta_lactam__TEM-184	570	0.100281	0.000263897
beta_lactam__VIM-1	565	0.0994018	0.001388
beta_lactam__TEM-42	564	0.0992259	0.000146756
beta_lactam__OXY-5-2	563	0.09905	0.000351514
beta_lactam__CMY-34	559	0.0983462	0.00217615
beta_lactam__CMY-70	553	0.0972906	0.000465964
multidrug__RanB	546	0.0960591	0.000517794
beta_lactam__TEM-95	541	0.0951795	0.000148025
beta_lactam__TEM-60	540	0.0950035	0.000202425
vancomycin__vanD	538	0.0946517	0.00042219
beta_lactam__TEM-146	534	0.0939479	0.000137891
macrolide-lincosamide-streptogramin__lnu(C)	531	0.0934201	0.00469683
beta_lactam__TEM-187	527	0.0927164	9.97673e-05
beta_lactam__OXY-4-1	527	0.0927164	0.000380956
beta_lactam__CMY-26	527	0.0927164	0.000644016
beta_lactam__CMY-99	525	0.0923645	0.00151822
beta_lactam__ACT-12	522	0.0918367	0.000625384
beta_lactam__ACT-22	521	0.0916608	0.000435899
fusidic_acid__fusB	518	0.091133	0.00333954
beta_lactam__OXY-2-5	507	0.0891977	0.00262653
macrolide-lincosamide-streptogramin__erm(F)	500	0.0879662	0.0184438
beta_lactam__CMY-64	498	0.0876144	0.000623584
aminoglycoside__aadA23	495	0.0870866	0.0063166
beta_lactam__CMY-85	495	0.0870866	0.000568333
tetracycline__tet(44)	494	0.0869106	0.0010439
aminoglycoside__ANT(2'')-Ia	493	0.0867347	0.00331429
beta_lactam__TEM-55	493	0.0867347	0.00012937
beta_lactam__CMY-112	493	0.0867347	0.000361376
beta_lactam__CfxA5	488	0.085855	0.00279439
multidrug__mexH	480	0.0844476	0.000562078
beta_lactam__TEM-138	478	0.0840957	0.000131075
beta_lactam__TEM-134	477	0.0839198	0.000130503
beta_lactam__SHV-152	475	0.0835679	6.40651e-05
beta_lactam__CMY-115	471	0.0828642	0.00113329
beta_lactam__CMY-82	470	0.0826882	0.000586628
quinolone__QnrB30	468	0.0823364	0.000655453
vancomycin__vanYB	466	0.0819845	7.3886e-05
beta_lactam__TEM-167	464	0.0816327	0.000116589
beta_lactam__MIR-13	464	0.0816327	0.000390036
beta_lactam__TEM-159	463	0.0814567	0.000267452
beta_lactam__CMY-41	463	0.0814567	0.000263288
beta_lactam__OXY-2-10	457	0.0804011	0.000490372
beta_lactam__TEM-8	456	0.0802252	0.000103542
macrolide-lincosamide-streptogramin__optrA	456	0.0802252	0.000207345
beta_lactam__LEN-14	455	0.0800493	0.000635598
beta_lactam__ACT-35	454	0.0798733	8.28533e-05
multidrug__OpmH	453	0.0796974	0.00057239
multidrug__mexP	450	0.0791696	0.000427752
beta_lactam__MIR-5	449	0.0789937	0.000341761
beta_lactam__CMY-72	448	0.0788177	0.000801049
beta_lactam__TEM-94	434	0.0763547	7.61227e-05
quinolone__Acinetobacter baumannii AbaQ	432	0.0760028	0.000330202
beta_lactam__SHV-28	429	0.075475	7.73176e-05
fosfomycin__FosA7	427	0.0751232	0.00470097
multidrug__opmE	427	0.0751232	0.000412486
beta_lactam__TEM-169	424	0.0745954	7.63797e-05
aminoglycoside__aadA12	423	0.0744194	0.00245156
multidrug__MexC	420	0.0738916	0.000436434
beta_lactam__MIR-17	420	0.0738916	0.000379331
aminoglycoside__APH(2'')-If	419	0.0737157	0.00145758
quinolone__QnrE1	419	0.0737157	0.00309121
beta_lactam__OXY-2-6	418	0.0735398	0.00167626
chloramphenicol__cmx	417	0.0733638	0.000529471
beta_lactam__cepA	416	0.0731879	0.00464644
tetracycline__tet(B)	416	0.0731879	0.0223373
aminoglycoside__aadA17	413	0.0726601	0.00196536
beta_lactam__ACT-19	408	0.0717804	0.00013291
beta_lactam__SHV-162	407	0.0716045	4.80161e-05
chloramphenicol__catD	405	0.0712526	0.000345443
beta_lactam__CMY-90	405	0.0712526	0.000318704
beta_lactam__OXY-2-1	404	0.0710767	0.00110407
quinolone__QnrB61	399	0.070197	0.000371391
macrolide-lincosamide-streptogramin__mph(A)	398	0.0700211	0.024774
beta_lactam__TEM-83	393	0.0691414	5.90965e-05
macrolide-lincosamide-streptogramin__erm(Q)	392	0.0689655	0.00203869
beta_lactam__CMY-45	391	0.0687896	0.00131957
multidrug__OprN	390	0.0686137	0.000322803
multidrug__mexJ	390	0.0686137	0.000451536
beta_lactam__CMY-100	390	0.0686137	0.000488671
chloramphenicol__catS	388	0.0682618	0.000853078
beta_lactam__CMY-135	388	0.0682618	0.000527388
aminoglycoside__aadA22	387	0.0680859	0.00230769
beta_lactam__CfxA4	387	0.0680859	0.00115679
defensin__Listeria monocytogenes mprF	387	0.0680859	1.40478e-05
multidrug__PmpM	387	0.0680859	0.00117534
beta_lactam__SHV-30	385	0.067734	5.02919e-05
beta_lactam__SRT-2	385	0.067734	0.00435155
multidrug__OprJ	383	0.0673821	0.000470938
beta_lactam__CfxA	382	0.0672062	0.0006023
beta_lactam__TEM-108	382	0.0672062	5.70042e-05
quinolone__QnrB54	382	0.0672062	0.000572719
beta_lactam__TEM-209	381	0.0670303	5.64004e-05
macrolide-lincosamide-streptogramin__mef(En2)	380	0.0668543	0.00567928
defensin__Streptococcus agalactiae mprF	379	0.0666784	0.00451252
multidrug__OpmB	377	0.0663265	0.000373003
multidrug__abeM	377	0.0663265	0.000503757
beta_lactam__CMY-113	377	0.0663265	0.000431909
beta_lactam__TEM-199	376	0.0661506	5.15561e-05
beta_lactam__SHV-93	373	0.0656228	6.29156e-05
beta_lactam__TEM-30	373	0.0656228	6.3924e-05
beta_lactam__CMY-13	372	0.0654469	0.000342422
chloramphenicol__catIII	371	0.0652709	8.52754e-05
tetracycline__tet(40)	369	0.0649191	0.000805119
beta_lactam__CMY-119	369	0.0649191	0.000578239
beta_lactam__CMY-58	368	0.0647431	0.000311911
aminoglycoside__AAC(6')-Ib7	363	0.0638635	0.000527569
vancomycin__vanC	360	0.0633357	0.000273704
beta_lactam__TEM-89	356	0.0626319	0.00013217
macrolide-lincosamide-streptogramin__lsa(D)	356	0.0626319	0.000493202
aminoglycoside__aadA21	354	0.0622801	0.00132409
macrolide-lincosamide-streptogramin__erm(T)	354	0.0622801	0.00282574
multidrug__adeI	353	0.0621042	0.000177792
beta_lactam__CMY-77	353	0.0621042	0.000158331
multidrug__mexG	351	0.0617523	0.000752475
multidrug__opmD	351	0.0617523	0.000440716
beta_lactam__SHV-11	348	0.0612245	2.18382e-05
beta_lactam__OXY-2-2	348	0.0612245	0.000546241
beta_lactam__CMY-104	347	0.0610486	0.000140001
macrolide-lincosamide-streptogramin__poxtA	346	0.0608726	0.000165412
multidrug__abeS	345	0.0606967	0.000585355
quinolone__QnrE2	345	0.0606967	0.00126146
beta_lactam__OXY-2-7	345	0.0606967	0.000470034
beta_lactam__CMY-37	343	0.0603448	0.00055355
chloramphenicol__catB11	342	0.0601689	9.63369e-05
chloramphenicol__catB2	341	0.059993	5.80474e-05
beta_lactam__MIR-3	341	0.059993	0.000301844
multidrug__mexV	335	0.0589374	0.000417781
beta_lactam__TEM-195	334	0.0587614	4.13729e-05
beta_lactam__ACT-2	334	0.0587614	0.000674161
beta_lactam__CfxA6	333	0.0585855	0.0027279
beta_lactam__SHV-105	333	0.0585855	0.000301367
beta_lactam__ACT-9	331	0.0582336	0.000136124
beta_lactam__OXY-2-9	331	0.0582336	0.000500305
multidrug__mdsC	330	0.0580577	4.19848e-05
beta_lactam__TEM-49	329	0.0578818	5.72917e-05
multidrug__abcA	329	0.0578818	0.000971076
macrolide-lincosamide-streptogramin__VatI	329	0.0578818	7.38667e-05
beta_lactam__CTX-M-3	328	0.0577058	0.00733584
beta_lactam__SHV-128	328	0.0577058	2.06529e-05
beta_lactam__SHV-147	326	0.057354	2.41674e-05
beta_lactam__CTX-M-10	325	0.057178	0.000244932
beta_lactam__CMY-73	325	0.057178	0.000430141
beta_lactam__CMY-42	325	0.057178	0.000197733
beta_lactam__OXY-2-3	323	0.0568262	0.000447008
macrolide-lincosamide-streptogramin__mef(E)	322	0.0566502	0.000621285
quinolone__QnrB37	321	0.0564743	0.000245666
beta_lactam__TEM-3	320	0.0562984	3.98054e-05
beta_lactam__SHV-163	318	0.0559465	8.2224e-05
beta_lactam__TEM-164	318	0.0559465	3.83224e-05
beta_lactam__CMY-2	317	0.0557706	0.00149439
beta_lactam__CMY-78	317	0.0557706	0.000139226
bicyclomycin__bcr-1	316	0.0555947	0.00114569
vancomycin__vanYA	316	0.0555947	6.07244e-05
macrolide-lincosamide-streptogramin__lnu(P)	314	0.0552428	0.00256552
beta_lactam__TEM-128	313	0.0550669	5.17369e-05
aminoglycoside__aadA24	312	0.0548909	0.000966536
beta_lactam__MIR-11	311	0.054715	0.000120638
beta_lactam__TEM-21	310	0.0545391	3.17009e-05
beta_lactam__MIR-15	309	0.0543631	0.000129294
beta_lactam__CMY-66	308	0.0541872	0.000293034
aminoglycoside__APH(3')-IIb	307	0.0540113	0.00142897
vancomycin__vanUG	307	0.0540113	0.00103478
chloramphenicol__plasmid-encoded cat (pp-cat)	306	0.0538353	0.000147308
beta_lactam__OXY-2-4	305	0.0536594	0.000336787
multidrug__mexM	304	0.0534835	0.000301302
aminoglycoside__AAC(6')-Ic	302	0.0531316	0.00508825
beta_lactam__MIR-1	302	0.0531316	0.000104407
beta_lactam__TEM-122	301	0.0529557	4.2883e-05
chloramphenicol__Pseudomonas aeruginos catB7	299	0.0526038	0.00137787
beta_lactam__CMY-46	298	0.0524279	0.000157285
beta_lactam__CMY-61	297	0.0522519	0.00023747
beta_lactam__CblA-1	296	0.052076	0.0019366
beta_lactam__CMY-4	296	0.052076	0.000595147
aminoglycoside__ANT(3'')-IIa	296	0.052076	0.000321546
beta_lactam__SHV-37	295	0.0519001	0.000340024
beta_lactam__MIR-12	293	0.0515482	0.000103165
beta_lactam__OXA-50	292	0.0513723	0.00131521
tetracycline__tet(T)	292	0.0513723	1.90275e-05
chloramphenicol__Agrobacterium fabrum chloramphenicol acetyltransferase	291	0.0511963	7.00731e-05
beta_lactam__CMY-49	290	0.0510204	5.59745e-05
beta_lactam__OXA-2	286	0.0503167	0.00254097
aminoglycoside__aadK	285	0.0501407	4.32178e-05
beta_lactam__TEM-124	284	0.0499648	5.13964e-05
trimethoprim__dfrK	283	0.0497889	0.000100979
beta_lactam__SHV-180	282	0.0496129	0.00017551
beta_lactam__CMY-27	279	0.0490852	0.000676266
beta_lactam__CMY-101	279	0.0490852	0.000163601
quinolone__QnrB31	278	0.0489092	0.000497647
macrolide-lincosamide-streptogramin__erm(G)	276	0.0485574	0.00214607
multidrug__mdsA	275	0.0483814	8.02662e-05
beta_lactam__CFE-2	273	0.0480296	0.000137457
beta_lactam__SHV-187	272	0.0478536	0.000141599
aminoglycoside__aadA5	272	0.0478536	0.0155975
beta_lactam__CMY-98	271	0.0476777	0.000448081
macrolide-lincosamide-streptogramin__vat(E)	269	0.0473258	0.00024093
beta_lactam__TEM-144	266	0.046798	2.59233e-05
antibacterial_fatty_acid__farB	266	0.046798	7.27587e-05
beta_lactam__TEM-188	265	0.0466221	4.87822e-05
trimethoprim__dfrA17	264	0.0464462	0.0223702
beta_lactam__CMY-76	263	0.0462702	0.000184415
beta_lactam__PDC-5	262	0.0460943	0.000542293
beta_lactam__Yrc-1	261	0.0459184	0.000338516
beta_lactam__ACT-33	261	0.0459184	5.59667e-05
tetracycline__tetX2	260	0.0457424	0.00575056
tetracycline__tet(J)	260	0.0457424	0.00337961
aminoglycoside__aadA13	259	0.0455665	0.000453196
beta_lactam__TEM-149	259	0.0455665	2.19616e-05
multidrug__oprA	259	0.0455665	2.43963e-05
trimethoprim__dfrA16	257	0.0452146	0.00152952
beta_lactam__TEM-208	256	0.0450387	3.21402e-05
beta_lactam__ACT-32	256	0.0450387	7.19722e-05
beta_lactam__CMY-84	255	0.0448628	7.25416e-05
vancomycin__vanTC	254	0.0446868	0.000212404
beta_lactam__SRT-1	253	0.0445109	0.000788347
quinolone__QnrB50	249	0.0438072	0.000127938
beta_lactam__Sed1 beta-lactamase	247	0.0434553	0.000376767
rifamycin__RbpA	247	0.0434553	0.000102808
beta_lactam__SHV-81	245	0.0431034	1.64851e-05
trimethoprim__dfrA5	245	0.0431034	0.00272472
beta_lactam__TEM-101	243	0.0427516	4.58843e-05
beta_lactam__TEM-183	243	0.0427516	1.87369e-05
quinolone__QnrB8	243	0.0427516	0.000272433
quinolone__QnrB20	241	0.0423997	0.000187007
beta_lactam__TEM-125	240	0.0422238	1.9031e-05
beta_lactam__TEM-48	239	0.0420479	2.90934e-05
beta_lactam__CMY-103	239	0.0420479	4.07534e-05
beta_lactam__SHV-26	238	0.0418719	0.00010859
beta_lactam__TEM-219	238	0.0418719	1.506e-05
tetracycline__tet(D)	238	0.0418719	0.00873515
beta_lactam__CMY-40	238	0.0418719	0.000171152
beta_lactam__SHV-65	237	0.041696	2.26832e-05
quinolone__QnrB3	237	0.041696	0.000148439
beta_lactam__TEM-96	236	0.0415201	2.71442e-05
beta_lactam__PDC-1	235	0.0413441	0.000264876
beta_lactam__SHV-135	235	0.0413441	0.000136556
beta_lactam__SHV-173	234	0.0411682	1.27676e-05
quinolone__QnrB35	234	0.0411682	0.0006223
beta_lactam__TEM-150	233	0.0409923	1.64745e-05
beta_lactam__OXA-486	233	0.0409923	0.000403613
chloramphenicol__Enterococcus faecalis chloramphenicol acetyltransferase	232	0.0408163	0.00343963
quinolone__QnrB21	232	0.0408163	0.000587464
quinolone__QnrB11	232	0.0408163	9.70803e-05
multidrug__Pseudomonas aeruginosa emrE	230	0.0404645	0.000837532
beta_lactam__ACT-8	230	0.0404645	0.000120909
multidrug__adeH	229	0.0402885	8.94764e-05
beta_lactam__BIL-1	229	0.0402885	0.000259719
beta_lactam__CMY-63	229	0.0402885	0.000160991
beta_lactam__SHV-52	228	0.0401126	3.5247e-05
aminoglycoside__AAC(6')-Ib8	228	0.0401126	0.000277867
beta_lactam__CTX-M-108	227	0.0399367	0.00334355
chloramphenicol__Staphylococcus intermedius chloramphenicol acetyltransferase	226	0.0397607	0.00266218
tetracycline__tet(37)	226	0.0397607	0.000525915
beta_lactam__SHV-137	225	0.0395848	3.91148e-05
beta_lactam__MIR-4	225	0.0395848	0.00026154
quinolone__QnrB72	224	0.0394089	0.000104884
quinolone__QnrB5	223	0.0392329	0.000333321
multidrug__ykkD	222	0.039057	6.14188e-05
beta_lactam__SHV-35	220	0.0387051	3.71902e-05
aminoglycoside__aadA15	220	0.0387051	0.000147019
quinolone__QnrB67	220	0.0387051	0.000127076
aminoglycoside__aadS	219	0.0385292	0.00511645
beta_lactam__ACT-1	218	0.0383533	0.000277108
polymyxin__mcr-4.5	216	0.0380014	1.1377e-05
beta_lactam__SHV-129	214	0.0376495	1.97013e-05
beta_lactam__SHV-186	214	0.0376495	3.02731e-05
beta_lactam__SHV-70	213	0.0374736	1.75083e-05
quinolone__QnrB60	213	0.0374736	0.000480334
beta_lactam__OKP-A-14	212	0.0372977	2.01229e-05
quinolone__QnrB33	212	0.0372977	0.00025295
quinolone__QnrB25	211	0.0371217	0.000510582
vancomycin__vanO	211	0.0371217	2.06794e-05
beta_lactam__LEN-3	209	0.0367699	0.000371978
tetracycline__tet(U)	208	0.0365939	0.00678256
beta_lactam__OXY-3-1	208	0.0365939	0.000105144
beta_lactam__CMY-79	208	0.0365939	9.34231e-05
tetracycline__tet(X3)	207	0.036418	0.000709714
trimethoprim__dfrA15	207	0.036418	0.000440435
quinolone__QnrB4	206	0.0362421	0.000182237
quinolone__QnrB55	206	0.0362421	0.0001486
trimethoprim__dfrA1	205	0.0360662	0.00812092
quinolone__QnrB74	204	0.0358902	9.77945e-05
beta_lactam__SHV-124	203	0.0357143	1.2103e-05
beta_lactam__TEM-106	203	0.0357143	1.30353e-05
quinolone__QnrB22	203	0.0357143	0.000157639
beta_lactam__CMY-39	203	0.0357143	8.68009e-05
aminoglycoside__AAC(3)-IId	201	0.0353624	0.00483957
aminoglycoside__aadA25	201	0.0353624	0.000250424
beta_lactam__ACT-38	201	0.0353624	1.90273e-05
beta_lactam__CTX-M-55	200	0.0351865	0.0027314
beta_lactam__ACT-3	200	0.0351865	0.000380006
tetracycline__tet(41)	199	0.0350106	0.00179683
beta_lactam__PDC-7	199	0.0350106	0.000129704
beta_lactam__CMY-80	199	0.0350106	3.66159e-05
beta_lactam__TEM-153	197	0.0346587	1.57105e-05
beta_lactam__TEM-214	197	0.0346587	1.6441e-05
beta_lactam__LEN-11	197	0.0346587	0.000303604
antibacterial_fatty_acid__farA	196	0.0344828	6.77062e-06
beta_lactam__CMY-67	196	0.0344828	4.81781e-05
macrolide-lincosamide-streptogramin__vat(A)	196	0.0344828	4.6227e-05
beta_lactam__CTX-M-107	195	0.0343068	0.000869206
beta_lactam__CTX-M-123	195	0.0343068	0.00128664
aminoglycoside__APH(3')-IIa	195	0.0343068	0.000259932
beta_lactam__CTX-M-15	194	0.0341309	0.0017271
beta_lactam__SHV-57	194	0.0341309	1.16301e-05
macrolide-lincosamide-streptogramin__vat(F)	194	0.0341309	0.000596833
beta_lactam__CKO-1	193	0.033955	0.00302345
beta_lactam__Bla1	192	0.033779	6.26561e-05
beta_lactam__CMY-6	192	0.033779	0.000821945
beta_lactam__CTX-M-109	191	0.0336031	0.00191034
beta_lactam__CTX-M-117	191	0.0336031	0.00132063
beta_lactam__TEM-52	191	0.0336031	1.71146e-05
beta_lactam__SHV-121	190	0.0334272	0.000520581
aminoglycoside__AAC(3)-IIe	190	0.0334272	0.00256152
beta_lactam__CTX-M-1	189	0.0332512	0.000268171
beta_lactam__SHV-42	189	0.0332512	0.000422476
tetracycline__Corynebacterium striatum tetA	189	0.0332512	0.000461871
beta_lactam__CTX-M-11	187	0.0328994	0.000572164
beta_lactam__TEM-205	187	0.0328994	1.80516e-05
beta_lactam__LEN-7	187	0.0328994	0.000357934
beta_lactam__PDC-10	187	0.0328994	0.00011155
tetracycline__tetA(48)	185	0.0325475	3.56555e-05
beta_lactam__SHV-7	182	0.0320197	1.84168e-05
beta_lactam__TEM-152	181	0.0318438	1.81474e-05
trimethoprim__dfrA7	181	0.0318438	7.99796e-05
beta_lactam__CTX-M-95	179	0.0314919	2.17391e-05
tetracycline__tetX1	179	0.0314919	0.00471633
beta_lactam__SHV-77	178	0.031316	7.82766e-06
beta_lactam__MIR-16	178	0.031316	3.05848e-05
beta_lactam__SHV-5	176	0.0309641	2.0992e-05
fusidic_acid__fusC	176	0.0309641	0.000539148
beta_lactam__CTX-M-22	175	0.0307882	0.000195379
tetracycline__tetX6	174	0.0306122	0.000376661
beta_lactam__CMY-93	174	0.0306122	3.98628e-05
vancomycin__vanYF	173	0.0304363	2.42949e-05
vancomycin__vanYD	173	0.0304363	0.000251851
beta_lactam__BUT-1	173	0.0304363	0.000228969
beta_lactam__CMY-38	173	0.0304363	0.000289769
beta_lactam__CTX-M-53	172	0.0302604	0.000325186
tetracycline__tet(X)	172	0.0302604	0.00035917
beta_lactam__TEM-186	171	0.0300844	1.54007e-05
quinolone__QnrB27	171	0.0300844	0.000138817
beta_lactam__CTX-M-52	170	0.0299085	0.000154294
aminoglycoside__aadA3	170	0.0299085	0.00217466
beta_lactam__CTX-M-144	168	0.0295567	0.000389756
beta_lactam__OXA-488	168	0.0295567	0.000186983
beta_lactam__SHV-61	168	0.0295567	1.11123e-05
fosfomycin__FosX	168	0.0295567	7.52672e-05
vancomycin__vanA	167	0.0293807	9.2619e-05
beta_lactam__GIL-1	167	0.0293807	0.000114198
beta_lactam__LEN-39	167	0.0293807	8.61145e-05
aminoglycoside__AAC(6')-Iad	167	0.0293807	6.99556e-05
beta_lactam__CTX-M-30	166	0.0292048	0.000126525
beta_lactam__CTX-M-35	166	0.0292048	2.49408e-05
beta_lactam__TEM-15	166	0.0292048	1.33604e-05
sulfonamide__sul4	166	0.0292048	9.04662e-06
beta_lactam__CMY-31	166	0.0292048	2.57773e-05
beta_lactam__SHV-25	165	0.0290289	0.00071444
quinolone__QnrB71	165	0.0290289	7.37169e-05
beta_lactam__SHV-16	163	0.028677	1.57372e-05
quinolone__QnrB12	163	0.028677	5.95726e-05
beta_lactam__CTX-M-132	162	0.0285011	0.000103722
beta_lactam__TEM-24	162	0.0285011	2.44252e-05
beta_lactam__CMY-50	162	0.0285011	1.64519e-05
beta_lactam__ACT-10	162	0.0285011	1.85439e-05
beta_lactam__CMY-81	162	0.0285011	6.56524e-05
tetracycline__tet(X5)	161	0.0283251	0.000236124
beta_lactam__CTX-M-42	160	0.0281492	0.000268757
trimethoprim__dfrA14	160	0.0281492	0.00994631
beta_lactam__CMY-68	160	0.0281492	2.98892e-05
beta_lactam__SHV-76	159	0.0279733	0.000178352
beta_lactam__PDC-81	158	0.0277973	9.38036e-05
beta_lactam__SHV-45	158	0.0277973	0.000136739
beta_lactam__TEM-90	158	0.0277973	1.06111e-05
fosfomycin__FosD	158	0.0277973	7.56057e-05
beta_lactam__TEM-129	157	0.0276214	1.21061e-05
beta_lactam__OXA-34	157	0.0276214	0.000430213
macrolide-lincosamide-streptogramin__lnu(E)	157	0.0276214	7.67325e-05
beta_lactam__CTX-M-54	156	0.0274455	0.000116637
beta_lactam__SHV-133	156	0.0274455	9.52379e-06
beta_lactam__TEM-78	156	0.0274455	1.19475e-05
vancomycin__vanYG1	156	0.0274455	7.44886e-05
beta_lactam__PLA-6	156	0.0274455	0.000292888
aminoglycoside__aadA4	155	0.0272695	0.000280912
polymyxin__mcr-7.1	154	0.0270936	1.48246e-05
quinolone__QnrB38	154	0.0270936	0.000437124
beta_lactam__CTX-M-62	153	0.0269177	7.88649e-05
aminoglycoside__aadA8	152	0.0267417	0.00112364
beta_lactam__SHV-89	152	0.0267417	0.000431824
polymyxin__mcr-3.5	152	0.0267417	5.89914e-06
beta_lactam__CMY-75	151	0.0265658	2.9372e-05
beta_lactam__CTX-M-12	148	0.026038	5.26139e-05
beta_lactam__SHV-142	148	0.026038	0.000342044
chloramphenicol__Campylobacter coli chloramphenicol acetyltransferase	148	0.026038	0.000233856
tetracycline__tet(C)	147	0.0258621	0.000456993
beta_lactam__CTX-M-23	145	0.0255102	2.76044e-05
beta_lactam__SHV-29	145	0.0255102	2.05921e-05
beta_lactam__RUB-1	145	0.0255102	0.000113059
beta_lactam__SHV-109	144	0.0253343	8.24522e-06
beta_lactam__TEM-115	144	0.0253343	9.65663e-06
vancomycin__vanYM	144	0.0253343	0.00243472
vancomycin__vanXD	144	0.0253343	0.000379087
beta_lactam__SHV-145	143	0.0251583	5.48856e-06
vancomycin__vanB	143	0.0251583	2.0494e-05
vancomycin__vanHD	143	0.0251583	0.00031863
beta_lactam__CTX-M-2	142	0.0249824	2.34868e-05
beta_lactam__SHV-69	142	0.0249824	9.3423e-06
beta_lactam__CTX-M-157	141	0.0248065	6.34302e-05
beta_lactam__TEM-201	141	0.0248065	9.6779e-06
florfenicol__floR	141	0.0248065	0.00454419
chloramphenicol__catB10	141	0.0248065	2.62782e-05
quinolone__QnrB73	141	0.0248065	2.79624e-05
beta_lactam__CTX-M-37	140	0.0246305	6.04859e-05
aminoglycoside__aadA2	139	0.0244546	0.00106009
beta_lactam__PLA-2a	139	0.0244546	0.00028671
beta_lactam__CMY-74	137	0.0241027	2.37421e-05
beta_lactam__TEM-82	136	0.0239268	2.28025e-05
aminoglycoside__aadA8b	136	0.0239268	0.000756856
streptothricin__SAT-2	136	0.0239268	0.00606511
beta_lactam__NDM-5	135	0.0237509	0.00936998
beta_lactam__TEM-131	135	0.0237509	7.34518e-06
quinolone__QnrB68	135	0.0237509	2.95759e-05
macrolide-lincosamide-streptogramin__LpeB	134	0.0235749	1.51071e-06
quinolone__QnrB19	134	0.0235749	7.78504e-05
beta_lactam__CTX-M-79	133	0.023399	3.11137e-05
beta_lactam__NDM-19	133	0.023399	0.00459426
beta_lactam__OXA-485	133	0.023399	6.63385e-05
beta_lactam__SHV-140	133	0.023399	1.00573e-05
vancomycin__vanZF	133	0.023399	2.30956e-05
beta_lactam__CTX-M-34	132	0.0232231	3.47924e-05
beta_lactam__CMY-28	132	0.0232231	5.43288e-05
aminoglycoside__APH(2'')-IIa	131	0.0230471	0.00047315
beta_lactam__TEM-145	131	0.0230471	8.82845e-06
beta_lactam__TEM-148	131	0.0230471	7.55942e-06
beta_lactam__SPR-1	131	0.0230471	0.00110124
quinolone__QnrB1	131	0.0230471	0.000160956
beta_lactam__CTX-M-96	130	0.0228712	2.0847e-05
beta_lactam__TEM-109	130	0.0228712	9.32837e-06
aminoglycoside__amrA	129	0.0226953	6.25476e-06
beta_lactam__SHV-59	129	0.0226953	6.85338e-06
beta_lactam__PDC-85	129	0.0226953	4.31859e-05
quinolone__QnrB56	129	0.0226953	5.36262e-05
beta_lactam__CBP-1	128	0.0225194	0.000349275
beta_lactam__ACI-1	128	0.0225194	0.000468972
beta_lactam__CMY-44	128	0.0225194	4.43107e-05
beta_lactam__PDC-3	128	0.0225194	3.49163e-05
beta_lactam__PDC-88	127	0.0223434	4.31148e-05
beta_lactam__CTX-M-68	126	0.0221675	2.57465e-05
beta_lactam__SHV-149	126	0.0221675	5.19647e-06
beta_lactam__NDM-3	125	0.0219916	0.00213296
chloramphenicol__catB3	125	0.0219916	0.00188059
beta_lactam__OKP-B-12	125	0.0219916	0.00053157
beta_lactam__CMY-53	125	0.0219916	2.46852e-05
beta_lactam__MIR-10	125	0.0219916	1.23603e-05
beta_lactam__NDM-2	124	0.0218156	0.00208422
quinolone__QnrB13	124	0.0218156	3.32405e-05
beta_lactam__NDM-12	123	0.0216397	0.00181924
quinolone__QnrB65	123	0.0216397	5.50756e-05
beta_lactam__CMY-94	123	0.0216397	1.97584e-05
beta_lactam__HERA-4	123	0.0216397	7.8457e-05
beta_lactam__NDM-1	122	0.0214638	0.00314186
beta_lactam__NDM-15	122	0.0214638	0.00174387
beta_lactam__SHV-156	122	0.0214638	4.7623e-06
beta_lactam__TEM-33	122	0.0214638	5.97454e-06
beta_lactam__CMY-108	122	0.0214638	2.10344e-05
beta_lactam__CMY-83	122	0.0214638	1.89413e-05
beta_lactam__SHV-67	121	0.0212878	6.78495e-06
quinolone__QnrB59	121	0.0212878	1.95164e-05
quinolone__QnrB2	121	0.0212878	0.000109862
beta_lactam__PDC-82	120	0.0211119	3.37635e-05
chloramphenicol__Lactobacillus reuteri cat-TC	120	0.0211119	0.000467486
chloramphenicol__catA8	120	0.0211119	0.00296807
macrolide-lincosamide-streptogramin__vat(C)	120	0.0211119	2.47567e-05
beta_lactam__NDM-10	119	0.020936	0.00178686
beta_lactam__SHV-60	119	0.020936	7.53145e-06
beta_lactam__TEM-54	119	0.020936	7.08147e-06
aminoglycoside__AAC(3)-IIc	119	0.020936	0.00056747
beta_lactam__CMY-35	119	0.020936	0.000111946
aminoglycoside__ANT(3'')-IIc	118	0.02076	4.07567e-05
beta_lactam__CTX-M-139	118	0.02076	1.405e-05
beta_lactam__TEM-112	118	0.02076	9.05084e-06
beta_lactam__TEM-116	118	0.02076	9.68628e-06
beta_lactam__OXA-226	118	0.02076	0.000201206
beta_lactam__OKP-A-15	118	0.02076	6.90542e-05
beta_lactam__NDM-14	117	0.0205841	0.000661589
beta_lactam__TEM-217	117	0.0205841	8.4327e-06
beta_lactam__TEM-70	116	0.0204082	7.92051e-06
beta_lactam__L1 beta-lactamase	116	0.0204082	0.000666915
beta_lactam__CTX-M-44	116	0.0204082	2.48094e-05
quinolone__QnrB49	116	0.0204082	1.55341e-05
beta_lactam__CMY-47	116	0.0204082	1.50926e-05
aminoglycoside__Other streptomycin resistance protein	115	0.0202322	0.00261292
aminoglycoside__APH(3')-IIc	115	0.0202322	0.000593497
multidrug__CrcB	115	0.0202322	0.00279775
quinolone__QnrB28	115	0.0202322	5.58131e-05
beta_lactam__PDC-89	115	0.0202322	2.40907e-05
beta_lactam__LEN-21	114	0.0200563	8.41226e-05
aminoglycoside__AAC(6')-Iih	114	0.0200563	4.77676e-05
aminoglycoside__AAC(6')-Im	113	0.0198804	0.000455522
tetracycline__tet(X4)	113	0.0198804	3.21903e-05
beta_lactam__LEN-4	113	0.0198804	6.29836e-05
beta_lactam__LEN-41	113	0.0198804	7.40179e-05
macrolide-lincosamide-streptogramin__vat(H)	113	0.0198804	1.35179e-05
quinolone__QnrB32	113	0.0198804	6.58023e-05
beta_lactam__PDC-2	113	0.0198804	4.73525e-05
beta_lactam__CTX-M-33	112	0.0197044	1.84536e-05
beta_lactam__NDM-20	112	0.0197044	0.00045279
beta_lactam__TEM-168	112	0.0197044	1.11851e-05
quinolone__QnrB34	112	0.0197044	2.47302e-05
beta_lactam__SHV-63	111	0.0195285	4.19447e-06
beta_lactam__HERA-1	111	0.0195285	4.957e-05
beta_lactam__CMY-20	110	0.0193526	2.21625e-05
beta_lactam__NDM-16	109	0.0191766	0.000568948
beta_lactam__NDM-7	109	0.0191766	0.000388328
beta_lactam__NDM-17	108	0.0190007	0.00020856
aminoglycoside__AAC(3)-IIa	108	0.0190007	0.000236419
chloramphenicol__catII from Escherichia coli K-12	108	0.0190007	0.00126946
beta_lactam__CTX-M-155	107	0.0188248	6.45361e-06
beta_lactam__CTX-M-59	107	0.0188248	6.34238e-06
beta_lactam__SHV-188	107	0.0188248	3.57879e-05
beta_lactam__TEM-190	107	0.0188248	6.72498e-06
trimethoprim__dfrA32	107	0.0188248	8.5407e-05
beta_lactam__CTX-M-71	106	0.0186488	5.78715e-06
beta_lactam__SHV-92	106	0.0186488	5.90966e-06
beta_lactam__CMY-102	106	0.0186488	2.45301e-05
beta_lactam__PDC-92	106	0.0186488	3.58291e-05
beta_lactam__PDC-9	106	0.0186488	0.000105747
beta_lactam__CTX-M-69	105	0.0184729	5.96842e-06
beta_lactam__SHV-154	105	0.0184729	5.5128e-05
beta_lactam__PDC-91	104	0.018297	2.29998e-05
beta_lactam__TEM-143	104	0.018297	4.54972e-06
beta_lactam__CMY-51	104	0.018297	5.30541e-05
beta_lactam__NDM-11	103	0.018121	0.000141463
beta_lactam__PDC-86	103	0.018121	1.96795e-05
beta_lactam__SHV-36	103	0.018121	9.53133e-05
macrolide-lincosamide-streptogramin__lmrC	103	0.018121	5.14885e-06
beta_lactam__PDC-90	103	0.018121	2.05212e-05
beta_lactam__NDM-6	101	0.0177692	3.00381e-05
beta_lactam__PDC-87	101	0.0177692	1.77548e-05
beta_lactam__SHV-43	101	0.0177692	3.95455e-06
polymyxin__ICR-Mo	101	0.0177692	1.16469e-05
beta_lactam__CMY-114	101	0.0177692	1.9825e-05
beta_lactam__NDM-13	100	0.0175932	7.77169e-05
beta_lactam__NDM-9	100	0.0175932	6.77874e-05
beta_lactam__SHV-165	100	0.0175932	8.12187e-06
chloramphenicol__catB9	98	0.0172414	4.22909e-05
beta_lactam__SHV-50	97	0.0170654	1.03932e-05
macrolide-lincosamide-streptogramin__lnu(B)	97	0.0170654	0.0011174
macrolide-lincosamide-streptogramin__lsa(E)	97	0.0170654	0.00168352
beta_lactam__CMY-110	97	0.0170654	9.09337e-06
beta_lactam__PDC-73	96	0.0168895	2.16253e-05
beta_lactam__SHV-40	95	0.0167136	1.0441e-05
tetracycline__otr(A)	95	0.0167136	1.73773e-05
quinolone__QnrB66	95	0.0167136	8.0941e-05
beta_lactam__OXA-573	94	0.0165376	0.00011743
beta_lactam__CMY-15	94	0.0165376	4.05465e-05
quinolone__QnrB70	94	0.0165376	1.58078e-05
beta_lactam__OXA-569	93	0.0163617	0.000199265
beta_lactam__TEM-157	93	0.0163617	4.44249e-06
aminoglycoside__aadA27	92	0.0161858	0.00026136
beta_lactam__NDM-8	92	0.0161858	1.19349e-05
beta_lactam__TEM-126	92	0.0161858	5.16694e-06
beta_lactam__CMY-65	92	0.0161858	3.70223e-05
beta_lactam__TEM-71	91	0.0160099	1.76597e-05
beta_lactam__CMY-117	91	0.0160099	1.09355e-05
beta_lactam__PDC-93	91	0.0160099	1.19701e-05
fosfomycin__FosA4	90	0.0158339	8.28888e-05
beta_lactam__PDC-84	90	0.0158339	1.73021e-05
fosfomycin__FosB6	90	0.0158339	0.0003055
beta_lactam__HERA-5	90	0.0158339	2.7494e-05
beta_lactam__HERA-6	90	0.0158339	2.81568e-05
beta_lactam__TEM-73	89	0.015658	4.49175e-06
beta_lactam__LEN-26	89	0.015658	3.06134e-05
beta_lactam__PDC-83	89	0.015658	1.36521e-05
beta_lactam__TEM-211	88	0.0154821	5.34442e-06
beta_lactam__LEN-13	88	0.0154821	4.61709e-05
beta_lactam__CMY-87	88	0.0154821	6.60064e-05
fosfomycin__FosB1	88	0.0154821	0.00190569
beta_lactam__SHV-94	87	0.0153061	3.79714e-06
beta_lactam__TEM-216	87	0.0153061	5.56104e-06
beta_lactam__OKP-B-5	86	0.0151302	1.07524e-05
chloramphenicol__Vibrio anguillarum chloramphenicol acetyltransferase	86	0.0151302	3.56789e-05
beta_lactam__BJP-1	85	0.0149543	3.03256e-05
beta_lactam__TEM-139	85	0.0149543	4.92189e-06
chloramphenicol__catB8	85	0.0149543	1.56405e-05
beta_lactam__ADC-68	85	0.0149543	2.27335e-05
beta_lactam__CTX-M-58	84	0.0147783	3.68341e-06
beta_lactam__SHV-80	84	0.0147783	2.87622e-06
beta_lactam__SHV-99	84	0.0147783	3.98156e-06
beta_lactam__TEM-67	84	0.0147783	4.21029e-06
beta_lactam__SHV-111	83	0.0146024	4.16625e-06
beta_lactam__SHV-49	83	0.0146024	3.50762e-06
beta_lactam__SHV-120	83	0.0146024	0.000139933
quinolone__QnrB16	83	0.0146024	2.46302e-05
beta_lactam__SHV-41	82	0.0144265	3.34573e-06
quinolone__QnrB14	82	0.0144265	1.23838e-05
beta_lactam__TEM-213	81	0.0142505	7.13724e-06
polymyxin__mcr-4.4	81	0.0142505	6.03043e-06
tetracycline__tetA	81	0.0142505	6.52761e-05
beta_lactam__ADC-77	80	0.0140746	3.39709e-05
beta_lactam__TEM-141	80	0.0140746	3.43695e-06
macrolide-lincosamide-streptogramin__erm(35)	80	0.0140746	2.66898e-05
beta_lactam__PDC-80	80	0.0140746	2.37673e-05
macrolide-lincosamide-streptogramin__vat(D)	80	0.0140746	1.06494e-05
beta_lactam__CTX-M-101	79	0.0138987	2.89338e-06
beta_lactam__CTX-M-32	79	0.0138987	5.93386e-06
beta_lactam__NDM-18	79	0.0138987	2.99448e-06
beta_lactam__OXA-574	79	0.0138987	7.20777e-05
beta_lactam__SHV-122	79	0.0138987	2.89325e-06
beta_lactam__SHV-15	79	0.0138987	3.77e-06
beta_lactam__ADC-79	79	0.0138987	3.04764e-05
beta_lactam__LEN-40	79	0.0138987	1.29958e-05
beta_lactam__HERA-8	79	0.0138987	2.45733e-05
beta_lactam__SHV-185	78	0.0137227	3.01266e-06
beta_lactam__TEM-57	78	0.0137227	6.17564e-06
beta_lactam__CMY-16	78	0.0137227	8.98789e-05
chloramphenicol__catII	78	0.0137227	0.000408187
beta_lactam__TEM-132	77	0.0135468	5.90551e-06
chloramphenicol__Enterococcus faecium chloramphenicol acetyltransferase	77	0.0135468	4.34442e-05
beta_lactam__OKP-B-7	77	0.0135468	0.000262534
rifamycin__arr-2	77	0.0135468	0.000968833
beta_lactam__CTX-M-89	76	0.0133709	2.78378e-06
beta_lactam__NDM-4	76	0.0133709	7.29523e-06
beta_lactam__SHV-164	76	0.0133709	2.10635e-05
beta_lactam__TEM-166	76	0.0133709	4.49409e-06
beta_lactam__LEN-15	76	0.0133709	2.47407e-05
beta_lactam__CTX-M-60	75	0.0131949	3.53648e-06
beta_lactam__CTX-M-77	75	0.0131949	2.05852e-05
beta_lactam__PLA-3	75	0.0131949	6.69922e-05
beta_lactam__ACC-1	75	0.0131949	0.000125411
beta_lactam__SHV-64	74	0.013019	2.54164e-06
beta_lactam__TEM-142	74	0.013019	3.03308e-06
macrolide-lincosamide-streptogramin__cfr(E)	74	0.013019	0.000155722
beta_lactam__TEM-93	74	0.013019	8.55286e-06
beta_lactam__SHV-62	74	0.013019	3.4635e-05
quinolone__QnrB57	74	0.013019	1.85779e-05
beta_lactam__CMY-116	74	0.013019	1.40559e-05
beta_lactam__SHV-143	73	0.0128431	2.41223e-06
beta_lactam__SHV-172	73	0.0128431	2.60805e-06
beta_lactam__SHV-79	73	0.0128431	2.51439e-06
beta_lactam__OXA-417	73	0.0128431	6.31292e-05
beta_lactam__OKP-B-6	73	0.0128431	0.000281314
beta_lactam__CTX-M-156	72	0.0126671	2.24371e-06
beta_lactam__SHV-159	72	0.0126671	2.40973e-06
macrolide-lincosamide-streptogramin__cfr(C)	72	0.0126671	7.30812e-05
polymyxin__mcr-3.3	72	0.0126671	3.90362e-06
aminoglycoside__AAC(6')-Ib-cr	72	0.0126671	0.00266546
beta_lactam__OXA-36	72	0.0126671	7.46666e-05
quinolone__QnrB64	72	0.0126671	2.51156e-05
macrolide-lincosamide-streptogramin__erm(45)	72	0.0126671	0.000487323
beta_lactam__TEM-196	71	0.0124912	4.37703e-06
polymyxin__mcr-3.8	71	0.0124912	5.16454e-06
beta_lactam__OKP-A-16	71	0.0124912	7.17264e-05
vancomycin__vanE	71	0.0124912	4.63693e-06
beta_lactam__SHV-9	70	0.0123153	1.95899e-06
beta_lactam__CTX-M-115	70	0.0123153	2.66701e-05
beta_lactam__TEM-163	70	0.0123153	4.01141e-06
tetracycline__tet(H)	70	0.0123153	1.28602e-05
beta_lactam__TEM-111	68	0.0119634	4.38172e-06
beta_lactam__OKP-B-13	68	0.0119634	0.00017737
quinolone__QnrB10	68	0.0119634	6.3963e-06
macrolide-lincosamide-streptogramin__Erm(52)	66	0.0116115	6.38332e-05
beta_lactam__OKP-A-12	66	0.0116115	7.39084e-05
beta_lactam__CTX-M-103	65	0.0114356	2.81552e-06
beta_lactam__TEM-26	65	0.0114356	3.13399e-06
multidrug__Klebsiella pneumoniae KpnH	64	0.0112597	4.06815e-06
beta_lactam__TEM-79	63	0.0110837	3.12208e-06
macrolide-lincosamide-streptogramin__lnu(G)	63	0.0110837	0.00256401
beta_lactam__CMY-95	63	0.0110837	6.69314e-06
beta_lactam__TEM-156	62	0.0109078	4.14145e-06
beta_lactam__ADC-6	62	0.0109078	2.174e-05
beta_lactam__SHV-8	61	0.0107319	1.79211e-06
trimethoprim__dfrA25	61	0.0107319	1.2454e-05
beta_lactam__OKP-B-10	61	0.0107319	0.000114771
chloramphenicol__Streptococcus suis chloramphenicol acetyltransferase	60	0.0105559	9.37061e-05
trimethoprim__dfrA12	60	0.0105559	0.00500967
beta_lactam__SHV-71	60	0.0105559	4.61294e-05
beta_lactam__OXA-1	60	0.0105559	0.00402264
quinolone__QnrB45	60	0.0105559	2.64798e-05
beta_lactam__PDC-8	60	0.0105559	7.63124e-06
beta_lactam__ADC-8	59	0.01038	1.02687e-05
beta_lactam__CTX-M-82	59	0.01038	1.5061e-06
beta_lactam__TEM-86	59	0.01038	3.04031e-06
quinolone__QnrB69	59	0.01038	7.66528e-06
beta_lactam__LEN-42	59	0.01038	1.62522e-05
beta_lactam__TEM-151	58	0.0102041	3.93116e-06
beta_lactam__SHV-144	58	0.0102041	3.56136e-05
beta_lactam__CMY-14	58	0.0102041	6.32202e-06
beta_lactam__LRG-1	58	0.0102041	2.91684e-05
beta_lactam__ORN-2	58	0.0102041	0.000202528
beta_lactam__CTX-M-72	57	0.0100281	1.74367e-06
beta_lactam__SHV-85	57	0.0100281	1.75651e-06
beta_lactam__TEM-113	57	0.0100281	4.23408e-06
vancomycin__vanHM	57	0.0100281	0.00251814
vancomycin__vanM	57	0.0100281	0.00145504
beta_lactam__ORN-5	57	0.0100281	0.000156622
beta_lactam__DHA-1	57	0.0100281	0.000128103
beta_lactam__OKP-A-1	57	0.0100281	7.79058e-06
beta_lactam__HERA-3	57	0.0100281	9.86988e-06
beta_lactam__ADC-73	56	0.00985222	1.69673e-05
beta_lactam__SHV-160	56	0.00985222	1.54507e-06
beta_lactam__TEM-130	56	0.00985222	2.27139e-06
beta_lactam__SHV-103	55	0.00967628	1.28252e-05
beta_lactam__TEM-105	55	0.00967628	2.97919e-06
pleuromutilin_tiamulin__tva(A)	55	0.00967628	2.98303e-06
beta_lactam__PDC-74	55	0.00967628	7.30258e-06
beta_lactam__CTX-M-64	54	0.00950035	7.25817e-06
beta_lactam__SHV-34	54	0.00950035	6.30146e-06
beta_lactam__ORN-3	54	0.00950035	0.000188521
beta_lactam__LEN-8	53	0.00932442	1.21054e-05
beta_lactam__SHV-96	53	0.00932442	2.36838e-06
beta_lactam__TER-2	53	0.00932442	1.6824e-05
macrolide-lincosamide-streptogramin__cipA	53	0.00932442	9.78057e-06
beta_lactam__ADC-3	53	0.00932442	9.06494e-06
beta_lactam__CMY-71	53	0.00932442	7.66758e-06
beta_lactam__ADC-25	52	0.00914849	2.31438e-05
macrolide-lincosamide-streptogramin__clcD	52	0.00914849	1.20845e-05
macrolide-lincosamide-streptogramin__lmrB	52	0.00914849	0.00012423
beta_lactam__SHV-84	52	0.00914849	2.18384e-06
beta_lactam__CMY-118	52	0.00914849	4.22485e-06
aminoglycoside__AAC(6')-Ib11	52	0.00914849	0.000166441
beta_lactam__PLA-1	52	0.00914849	5.38528e-05
beta_lactam__CTX-M-131	51	0.00897255	3.83785e-06
beta_lactam__CTX-M-74	51	0.00897255	6.98497e-06
beta_lactam__SHV-33	51	0.00897255	2.23731e-05
beta_lactam__PDC-76	51	0.00897255	6.22096e-06
aminoglycoside__AAC(6')-Ib-Suzhou	51	0.00897255	0.000190216
beta_lactam__LEN-12	51	0.00897255	1.02372e-05
beta_lactam__HERA-2	51	0.00897255	7.14272e-06
quinolone__QnrB36	51	0.00897255	6.81866e-06
beta_lactam__ADC-30	50	0.00879662	1.85025e-05
beta_lactam__ADC-76	50	0.00879662	1.82819e-05
beta_lactam__DHA-20	50	0.00879662	7.89402e-05
beta_lactam__SHV-18	50	0.00879662	3.83716e-05
beta_lactam__OKP-B-11	50	0.00879662	2.71324e-06
aminoglycoside__AAC(6')-Ib-Hangzhou	50	0.00879662	7.55206e-05
beta_lactam__CMY-43	50	0.00879662	9.89599e-06
beta_lactam__DHA-22	49	0.00862069	0.000110814
beta_lactam__LEN-30	49	0.00862069	7.4651e-06
aminoglycoside__ANT(3'')-IIb	48	0.00844476	1.22222e-05
beta_lactam__SHV-66	48	0.00844476	1.88563e-06
aminoglycoside__AAC(6')-Ib10	48	0.00844476	6.67531e-05
rifamycin__arr-3	48	0.00844476	0.000128166
quinolone__QnrB46	48	0.00844476	6.14216e-06
beta_lactam__OKP-B-8	48	0.00844476	2.33328e-05
beta_lactam__LEN-17	48	0.00844476	7.48613e-06
beta_lactam__ORN-4	48	0.00844476	9.07846e-05
trimethoprim__dfrA18	48	0.00844476	2.58402e-06
beta_lactam__CTX-M-80	47	0.00826882	1.47244e-06
beta_lactam__OXA-570	47	0.00826882	9.23735e-05
beta_lactam__SHV-179	47	0.00826882	2.18348e-06
tetracycline__tet(39)	47	0.00826882	1.74824e-05
beta_lactam__ADC-22	47	0.00826882	5.56799e-06
aminoglycoside__AAC(6')-Ib9	47	0.00826882	9.31776e-05
trimethoprim__dfrA30	46	0.00809289	0.00017625
beta_lactam__PDC-79	46	0.00809289	1.10115e-05
beta_lactam__SHV-78	45	0.00791696	1.92178e-06
beta_lactam__SHV-110	45	0.00791696	6.21996e-06
aminoglycoside__AAC(6')-Ib'	45	0.00791696	0.00012721
beta_lactam__CMY-7	45	0.00791696	3.16459e-06
beta_lactam__OXA-15	45	0.00791696	2.4283e-05
beta_lactam__ORN-6	45	0.00791696	5.46214e-05
chloramphenicol__fexA	44	0.00774103	0.00017552
defensin__Bacillus subtilis mprF	44	0.00774103	0.000115605
beta_lactam__SHV-182	44	0.00774103	1.38595e-06
florfenicol__pp-flo	44	0.00774103	7.87728e-05
beta_lactam__ADC-2	44	0.00774103	1.10488e-05
multidrug__smeA	44	0.00774103	2.17585e-05
beta_lactam__DHA-7	44	0.00774103	7.75185e-05
beta_lactam__ADC-19	44	0.00774103	2.1772e-05
beta_lactam__CMY-105	44	0.00774103	4.59734e-06
aminoglycoside__AAC(6')-Ib	44	0.00774103	8.14793e-05
beta_lactam__CMY-55	44	0.00774103	4.89568e-06
beta_lactam__LAT-1	44	0.00774103	1.74904e-05
beta_lactam__OKP-B-1	44	0.00774103	2.79441e-05
beta_lactam__OXA-141	44	0.00774103	2.19504e-05
beta_lactam__CTX-M-142	43	0.0075651	1.76495e-06
vancomycin__vanF	43	0.0075651	2.57258e-06
quinolone__QnrD1	43	0.0075651	4.64323e-05
beta_lactam__TEM-47	43	0.0075651	3.37977e-06
quinolone__QnrB41	43	0.0075651	3.1387e-06
beta_lactam__PDC-75	43	0.0075651	2.18229e-06
beta_lactam__SHV-82	42	0.00738916	1.64627e-06
beta_lactam__CTX-M-75	42	0.00738916	1.23252e-05
beta_lactam__OXA-140	42	0.00738916	0.000638267
beta_lactam__DHA-19	42	0.00738916	2.98056e-05
beta_lactam__LEN-1	42	0.00738916	8.544e-06
fosfomycin__FosA2	42	0.00738916	0.000179274
beta_lactam__OXA-347	41	0.00721323	3.19955e-05
beta_lactam__OXA-65	41	0.00721323	8.04966e-06
beta_lactam__SHV-189	41	0.00721323	8.26866e-06
macrolide-lincosamide-streptogramin__lnu(D)	41	0.00721323	6.88341e-06
beta_lactam__DHA-12	41	0.00721323	2.09485e-05
beta_lactam__OXA-250	40	0.0070373	8.63533e-06
beta_lactam__OXA-338	40	0.0070373	1.22945e-05
beta_lactam__TEM-40	40	0.0070373	5.65977e-06
beta_lactam__ADC-23	40	0.0070373	1.14366e-05
beta_lactam__ORN-1	40	0.0070373	6.47258e-05
macrolide-lincosamide-streptogramin__vga(B)	40	0.0070373	8.84974e-05
macrolide-lincosamide-streptogramin__vga(C)	40	0.0070373	1.83836e-06
beta_lactam__SHV-72	40	0.0070373	7.58903e-06
beta_lactam__SHV-104	39	0.00686137	1.18139e-06
vancomycin__vanHF	39	0.00686137	2.48642e-06
beta_lactam__OXA-373	39	0.00686137	3.68303e-05
beta_lactam__DHA-6	39	0.00686137	2.28725e-05
trimethoprim__dfrA22	39	0.00686137	3.3603e-05
aminoglycoside__AAC(6')-Iid	39	0.00686137	0.000220201
beta_lactam__ADC-18	39	0.00686137	3.16383e-05
aminoglycoside__aadA7	39	0.00686137	2.25291e-05
beta_lactam__SHV-24	39	0.00686137	1.37129e-06
aminoglycoside__AAC(6')-Ib3	39	0.00686137	3.70419e-05
beta_lactam__DHA-13	39	0.00686137	2.09017e-05
beta_lactam__DHA-16	39	0.00686137	1.34716e-05
beta_lactam__OKP-A-2	39	0.00686137	1.23821e-05
beta_lactam__OKP-B-20	39	0.00686137	1.11184e-05
beta_lactam__ACC-5	39	0.00686137	9.8819e-06
beta_lactam__SHV-32	38	0.00668543	1.36887e-05
beta_lactam__SHV-86	38	0.00668543	9.97029e-07
beta_lactam__MAB	38	0.00668543	4.30482e-06
beta_lactam__DHA-9	38	0.00668543	5.79048e-05
beta_lactam__OKP-B-18	37	0.0065095	8.0158e-06
beta_lactam__TEM-84	37	0.0065095	1.14435e-05
fosfomycin__FosM2	37	0.0065095	3.83906e-06
beta_lactam__CTX-M-141	37	0.0065095	1.00817e-05
quinolone__QnrB15	37	0.0065095	8.04271e-06
beta_lactam__OXA-427	37	0.0065095	0.000148887
tetracycline__tetB(48)	36	0.00633357	1.95045e-05
beta_lactam__OKP-B-2	36	0.00633357	1.2701e-05
rifamycin__arr-4	36	0.00633357	5.69417e-06
beta_lactam__ACC-3	36	0.00633357	0.000580064
aminoglycoside__APH(4)-Ia	35	0.00615764	0.000995346
aminoglycoside__ANT(3'')-Ii-AAC(6')-IId fusion protein	35	0.00615764	1.89706e-05
quinolone__QnrB23	35	0.00615764	2.7084e-06
beta_lactam__CTX-M-88	34	0.0059817	6.88655e-07
beta_lactam__SHV-153	34	0.0059817	1.87113e-06
multidrug__blt	34	0.0059817	8.30591e-05
quinolone__QnrB18	34	0.0059817	4.46492e-06
quinolone__QnrB43	34	0.0059817	4.19638e-06
beta_lactam__SHV-151	34	0.0059817	2.63847e-06
beta_lactam__CTX-M-29	33	0.00580577	6.75175e-07
beta_lactam__SHV-75	33	0.00580577	5.54996e-06
macrolide-lincosamide-streptogramin__cfr(B)	33	0.00580577	6.80775e-06
macrolide-lincosamide-streptogramin__vmlR	33	0.00580577	0.000116353
vancomycin__vanXM	33	0.00580577	0.000464979
beta_lactam__OXA-211	33	0.00580577	1.45176e-05
beta_lactam__SHV-158	33	0.00580577	1.93231e-06
beta_lactam__SHV-73	33	0.00580577	3.98335e-06
beta_lactam__CMY-36	33	0.00580577	2.7318e-06
trimethoprim__DfrA43_TMP	33	0.00580577	2.53738e-05
polymyxin__mcr-3.9	33	0.00580577	3.04204e-06
aminoglycoside__aadA16	32	0.00562984	0.000127698
beta_lactam__CTX-M-116	32	0.00562984	7.8585e-07
beta_lactam__SHV-108	32	0.00562984	2.82969e-06
beta_lactam__OKP-B-4	32	0.00562984	4.7138e-06
beta_lactam__ACC-4	32	0.00562984	4.3304e-06
beta_lactam__OXA-178	31	0.00545391	5.13384e-06
beta_lactam__TEM-11	31	0.00545391	1.82818e-06
beta_lactam__ADC-5	31	0.00545391	3.03213e-06
beta_lactam__OXA-117	31	0.00545391	9.51307e-06
beta_lactam__OXA-33	31	0.00545391	2.55279e-05
fosfomycin__FosM1	31	0.00545391	8.90402e-06
beta_lactam__CMY-25	31	0.00545391	2.45783e-06
beta_lactam__DHA-21	31	0.00545391	1.48223e-05
beta_lactam__LEN-10	31	0.00545391	5.71466e-06
vancomycin__vanZA	31	0.00545391	5.12797e-06
beta_lactam__CTX-M-31	30	0.00527797	1.44053e-06
beta_lactam__SHV-134	30	0.00527797	7.63314e-07
beta_lactam__TEM-53	30	0.00527797	1.58296e-06
beta_lactam__OXA-262	30	0.00527797	1.18275e-05
beta_lactam__TER-1	30	0.00527797	8.32751e-06
vancomycin__vanXF	30	0.00527797	1.6954e-06
beta_lactam__OKP-A-7	30	0.00527797	2.66549e-06
beta_lactam__ADC-13	30	0.00527797	4.2336e-06
beta_lactam__MOX-7	30	0.00527797	7.13677e-05
beta_lactam__CMY-30	30	0.00527797	1.50255e-06
beta_lactam__DHA-5	30	0.00527797	1.08397e-05
beta_lactam__OXA-212	29	0.00510204	3.2081e-05
beta_lactam__OXA-444	29	0.00510204	2.07251e-05
aminoglycoside__aadA6/aadA10	29	0.00510204	8.5932e-05
quinolone__QnrB9	29	0.00510204	3.43459e-06
beta_lactam__OKP-B-3	29	0.00510204	7.46586e-06
beta_lactam__LEN-18	29	0.00510204	1.69442e-05
beta_lactam__CTX-M-20	29	0.00510204	1.2261e-06
beta_lactam__TEM-198	28	0.00492611	8.15223e-07
beta_lactam__TEM-29	28	0.00492611	1.08117e-06
chloramphenicol__cmlA5	28	0.00492611	0.00263272
quinolone__QnrS8	28	0.00492611	0.000399724
quinolone__lfrA	28	0.00492611	8.42487e-07
beta_lactam__OXA-200	28	0.00492611	7.18925e-06
beta_lactam__OXA-270	28	0.00492611	8.39758e-06
beta_lactam__LAP-2	28	0.00492611	0.000258854
quinolone__QnrB26	28	0.00492611	2.45241e-06
beta_lactam__CSA-2	28	0.00492611	4.08938e-05
beta_lactam__CTX-M-114	27	0.00475018	5.28272e-07
beta_lactam__CTX-M-43	27	0.00475018	2.3748e-06
beta_lactam__CTX-M-66	27	0.00475018	6.06334e-07
rifamycin__iri	27	0.00475018	4.60059e-06
tetracycline__tet(33)	27	0.00475018	1.22928e-05
beta_lactam__OXA-209	26	0.00457424	7.1654e-06
beta_lactam__SHV-150	26	0.00457424	1.01022e-06
macrolide-lincosamide-streptogramin__erm(40)	26	0.00457424	2.03185e-06
quinolone__QnrS7	26	0.00457424	0.000194403
tetracycline__tet(45)	26	0.00457424	3.96818e-07
beta_lactam__SHV-38	26	0.00457424	6.41191e-06
beta_lactam__OXA-401	26	0.00457424	8.62562e-06
bacitracin__BahA	26	0.00457424	1.38213e-06
beta_lactam__BcII	26	0.00457424	1.64337e-05
beta_lactam__OXA-334	26	0.00457424	8.92965e-06
beta_lactam__SHV-107	26	0.00457424	1.10736e-06
beta_lactam__OXA-272	26	0.00457424	3.65804e-06
beta_lactam__SHV-183	26	0.00457424	7.32954e-07
beta_lactam__DHA-14	26	0.00457424	8.54563e-06
beta_lactam__CMA-2	26	0.00457424	6.44316e-06
vancomycin__vanTN	26	0.00457424	8.95147e-07
quinolone__QnrS5	25	0.00439831	0.000183358
beta_lactam__ADC-82	25	0.00439831	1.93956e-06
beta_lactam__CMY-56	25	0.00439831	7.23754e-07
beta_lactam__CMY-60	25	0.00439831	9.99916e-07
quinolone__QnrB17	25	0.00439831	4.98728e-05
beta_lactam__PDC-78	25	0.00439831	2.84344e-06
aminoglycoside__APH(2'')-IIIa	25	0.00439831	0.000144763
quinolone__QnrS10	24	0.00422238	0.000222368
beta_lactam__TEM-72	24	0.00422238	1.14696e-06
beta_lactam__OXA-333	24	0.00422238	0.000100074
beta_lactam__SHV-97	24	0.00422238	5.62033e-07
tetracycline__tet(59)	24	0.00422238	2.14453e-05
beta_lactam__ADC-17	24	0.00422238	2.91823e-06
trimethoprim__dfrI	24	0.00422238	1.99875e-06
beta_lactam__CMY-12	24	0.00422238	2.10514e-06
beta_lactam__CMY-32	24	0.00422238	2.31762e-06
beta_lactam__DHA-10	24	0.00422238	6.74723e-06
beta_lactam__DHA-18	24	0.00422238	2.52245e-06
quinolone__QnrB24	24	0.00422238	2.78681e-06
beta_lactam__CSA-1	24	0.00422238	3.1598e-05
beta_lactam__LEN-38	24	0.00422238	2.0936e-06
beta_lactam__LEN-34	24	0.00422238	3.78058e-06
beta_lactam__OXA-415	24	0.00422238	8.02926e-06
polymyxin__mcr-4.1	24	0.00422238	2.44087e-06
aminoglycoside__AAC(6')-33	24	0.00422238	4.16166e-06
chloramphenicol__Pseudomonas aeruginos catB6	23	0.00404645	5.10725e-06
beta_lactam__SHV-178	23	0.00404645	1.03887e-06
beta_lactam__Acinetobacter baumannii AmpC beta-lactamase	23	0.00404645	4.20164e-06
beta_lactam__OXA-71	23	0.00404645	4.95858e-06
fosfomycin__FosL1	23	0.00404645	2.76316e-06
aminoglycoside__AAC(6')-Iz	23	0.00404645	0.000299398
quinolone__QnrB7	23	0.00404645	1.73678e-06
beta_lactam__PDC-77	23	0.00404645	7.87272e-06
beta_lactam__CTX-M-36	22	0.00387051	4.16369e-07
beta_lactam__OXA-173	22	0.00387051	7.38931e-06
beta_lactam__OXA-92	22	0.00387051	3.53546e-06
macrolide-lincosamide-streptogramin__cfr(A)	22	0.00387051	3.79898e-06
macrolide-lincosamide-streptogramin__erm(50)	22	0.00387051	9.22119e-06
multidrug__opcM	22	0.00387051	2.41384e-06
beta_lactam__OXA-234	22	0.00387051	5.23946e-06
macrolide-lincosamide-streptogramin__mef(B)	22	0.00387051	0.000193163
tetracycline__tet(V)	22	0.00387051	2.15555e-06
beta_lactam__TEM-104	22	0.00387051	1.04978e-06
beta_lactam__ADC-15	22	0.00387051	1.51592e-06
beta_lactam__LAP-1	22	0.00387051	6.96446e-05
beta_lactam__CMY-86	22	0.00387051	2.52547e-06
beta_lactam__DHA-2	22	0.00387051	5.09225e-06
vancomycin__vanI	22	0.00387051	1.37369e-06
tetracycline__tet(36)	22	0.00387051	1.00433e-06
fosfomycin__FosC2	22	0.00387051	3.52864e-06
chloramphenicol__catQ	21	0.00369458	6.32829e-06
quinolone__QnrS15	21	0.00369458	0.000166142
quinolone__QnrS9	21	0.00369458	0.000107481
streptothricin__SatA	21	0.00369458	1.49685e-05
beta_lactam__ADC-16	21	0.00369458	1.63296e-06
quinolone__QnrB48	21	0.00369458	2.8994e-06
beta_lactam__OKP-A-11	21	0.00369458	3.24712e-06
beta_lactam__FAR-1	21	0.00369458	1.20887e-06
beta_lactam__blaS1	21	0.00369458	2.74362e-06
beta_lactam__OKP-A-3	21	0.00369458	2.84664e-06
beta_lactam__SHV-119	20	0.00351865	1.00207e-06
beta_lactam__TEM-85	20	0.00351865	8.12542e-07
beta_lactam__SHV-46	20	0.00351865	5.45845e-07
beta_lactam__OXA-408	20	0.00351865	3.56384e-06
quinolone__QnrS3	20	0.00351865	0.000157918
chloramphenicol__cmlA6	20	0.00351865	0.000371547
beta_lactam__CTX-M-124	20	0.00351865	2.22491e-06
beta_lactam__CMY-5	20	0.00351865	6.84956e-07
quinolone__QnrB44	20	0.00351865	2.89136e-06
beta_lactam__OKP-B-17	20	0.00351865	7.14849e-06
beta_lactam__OKP-B-19	20	0.00351865	1.38364e-06
vancomycin__vanN	20	0.00351865	3.76083e-06
macrolide-lincosamide-streptogramin__vga(E)	20	0.00351865	4.22949e-07
beta_lactam__OXA-392	20	0.00351865	1.72851e-06
beta_lactam__CTX-M-5	19	0.00334272	1.45561e-06
multidrug__cmeC	19	0.00334272	2.07333e-06
aminoglycoside__APH(2'')-IVa	19	0.00334272	1.95165e-05
beta_lactam__OXA-281	19	0.00334272	2.60752e-06
beta_lactam__OXA-10	19	0.00334272	0.00116824
beta_lactam__OXA-421	19	0.00334272	2.19423e-06
beta_lactam__TEM-80	19	0.00334272	9.67674e-07
beta_lactam__CMY-23	19	0.00334272	1.17009e-06
beta_lactam__SHV-141	19	0.00334272	3.94477e-06
beta_lactam__DHA-15	19	0.00334272	6.25568e-06
beta_lactam__OKP-A-6	19	0.00334272	2.95228e-06
beta_lactam__OKP-A-8	19	0.00334272	4.77366e-06
beta_lactam__LEN-19	19	0.00334272	1.54787e-06
beta_lactam__TEM-137	19	0.00334272	5.367e-07
beta_lactam__OXA-64	19	0.00334272	3.82854e-06
beta_lactam__CTX-M-14	18	0.00316678	2.59172e-05
beta_lactam__CTX-M-158	18	0.00316678	7.59629e-07
beta_lactam__CTX-M-92	18	0.00316678	1.95374e-06
beta_lactam__TEM-20	18	0.00316678	1.00727e-06
chloramphenicol__Salmonella enterica cmlA	18	0.00316678	0.000365969
beta_lactam__OXA-413	18	0.00316678	2.88109e-06
beta_lactam__TEM-68	18	0.00316678	8.2375e-07
multidrug__bmr	18	0.00316678	9.71143e-05
beta_lactam__SHV-98	18	0.00316678	5.34334e-07
quinolone__QnrS11	18	0.00316678	5.34944e-05
quinolone__QnrS2	18	0.00316678	3.10806e-05
beta_lactam__KPC-17	18	0.00316678	7.64727e-05
polymyxin__mcr-5.1	18	0.00316678	1.24411e-06
beta_lactam__OXA-309	18	0.00316678	2.77266e-06
beta_lactam__CMY-57	18	0.00316678	8.39193e-07
quinolone__QnrB6	18	0.00316678	2.87354e-06
beta_lactam__OXA-210	18	0.00316678	3.78748e-06
beta_lactam__OKP-A-9	18	0.00316678	1.52176e-06
beta_lactam__ACC-2	18	0.00316678	1.50557e-06
beta_lactam__OXA-320	18	0.00316678	1.49656e-06
aminoglycoside__AAC(3)-VIa	18	0.00316678	0.000568284
aminoglycoside__AAC(3)-IV	17	0.00299085	0.00124714
beta_lactam__CTX-M-137	17	0.00299085	4.37229e-05
beta_lactam__CTX-M-28	17	0.00299085	3.71032e-07
multidrug__OprZ	17	0.00299085	3.01463e-06
beta_lactam__OXA-275	17	0.00299085	1.57027e-05
beta_lactam__OXA-342	17	0.00299085	7.00377e-06
beta_lactam__OXA-90	17	0.00299085	7.72018e-06
quinolone__QnrS4	17	0.00299085	4.29808e-05
beta_lactam__KPC-22	17	0.00299085	4.14894e-05
beta_lactam__Burkholderia pseudomallei Omp38	17	0.00299085	4.4295e-06
beta_lactam__LEN-51	17	0.00299085	7.40861e-06
beta_lactam__CMY-17	17	0.00299085	9.21884e-07
macrolide-lincosamide-streptogramin__clbB	17	0.00299085	1.59641e-05
beta_lactam__CMA-1	17	0.00299085	6.20742e-06
rifamycin__arr-8	17	0.00299085	3.81531e-06
chloramphenicol__Clostridium butyricum catB	17	0.00299085	4.30345e-06
vancomycin__vanP	17	0.00299085	7.52959e-07
aminoglycoside__AAC(6')-Ib4	17	0.00299085	3.3932e-06
beta_lactam__TEM-76	16	0.00281492	9.59963e-07
macrolide-lincosamide-streptogramin__ole(C)	16	0.00281492	2.4698e-06
beta_lactam__SHV-74	16	0.00281492	6.63651e-07
beta_lactam__OXA-126	16	0.00281492	5.38966e-06
beta_lactam__OXA-455	16	0.00281492	2.13187e-06
beta_lactam__OXA-85	16	0.00281492	5.23755e-05
pleuromutilin_tiamulin__msr(G)	16	0.00281492	6.00757e-06
quinolone__QnrD2	16	0.00281492	1.70507e-05
beta_lactam__TEM-158	16	0.00281492	5.4722e-07
trimethoprim__dfrA27	16	0.00281492	0.000141414
quinolone__QnrB62	16	0.00281492	1.45808e-06
vancomycin__vanHB	16	0.00281492	6.84618e-06
aminoglycoside__AAC(6')-Iy	15	0.00263899	4.37262e-05
beta_lactam__CTX-M-6	15	0.00263899	7.27066e-07
beta_lactam__OXA-114a	15	0.00263899	1.01312e-05
macrolide-lincosamide-streptogramin__clbA	15	0.00263899	1.75382e-06
macrolide-lincosamide-streptogramin__ere(D)	15	0.00263899	3.78004e-05
macrolide-lincosamide-streptogramin__erm(39)	15	0.00263899	9.39759e-06
sulfonamide__sul3	15	0.00263899	0.00112808
beta_lactam__SHV-101	15	0.00263899	8.60022e-07
multidrug__efpA	15	0.00263899	8.11844e-06
aminoglycoside__aadA10	15	0.00263899	3.52429e-05
beta_lactam__SHV-157	15	0.00263899	3.93685e-07
beta_lactam__KPC-9	15	0.00263899	1.71617e-05
beta_lactam__OKP-A-10	15	0.00263899	4.37228e-07
beta_lactam__MOX-8	15	0.00263899	2.91529e-06
beta_lactam__CMY-21	15	0.00263899	1.40545e-06
beta_lactam__DHA-17	15	0.00263899	1.09413e-05
aminoglycoside__AAC(6')-If	15	0.00263899	4.91018e-05
beta_lactam__MOX-4	15	0.00263899	4.99209e-06
aminoglycoside__APH(2'')-Ig	15	0.00263899	6.37196e-06
aminoglycoside__APH(3')-Ib	14	0.00246305	3.70226e-06
beta_lactam__ADC-58	14	0.00246305	9.63267e-06
trimethoprim__dfrD	14	0.00246305	1.26389e-06
beta_lactam__KPC-16	14	0.00246305	5.67178e-05
beta_lactam__KPC-2	14	0.00246305	9.87959e-05
beta_lactam__KPC-3	14	0.00246305	5.68948e-05
beta_lactam__TEM-189	14	0.00246305	2.41833e-07
beta_lactam__TEM-22	14	0.00246305	2.8577e-07
beta_lactam__BcI	14	0.00246305	3.37758e-06
beta_lactam__CTX-M-76	14	0.00246305	1.20064e-06
beta_lactam__OXA-429	14	0.00246305	1.97167e-06
macrolide-lincosamide-streptogramin__erm(D)	14	0.00246305	1.49176e-06
chloramphenicol__cmlA1	14	0.00246305	7.65811e-05
aminoglycoside__AAC(6')-Iak	14	0.00246305	2.578e-05
beta_lactam__CRP-1	14	0.00246305	1.13516e-06
beta_lactam__SHV-100	14	0.00246305	5.13628e-07
aminoglycoside__AAC(3)-Ib/AAC(6')-Ib''	14	0.00246305	9.79433e-07
fosfomycin__FosB3	14	0.00246305	2.85225e-05
beta_lactam__OXA-208	13	0.00228712	1.81919e-06
macrolide-lincosamide-streptogramin__erm(31)	13	0.00228712	7.80218e-07
beta_lactam__RAHN-1	13	0.00228712	3.33685e-05
vancomycin__vanHA	13	0.00228712	2.69434e-06
beta_lactam__BCL-1	13	0.00228712	5.59813e-07
beta_lactam__OXA-21	13	0.00228712	2.49528e-06
vancomycin__vanXB	13	0.00228712	5.19061e-06
beta_lactam__ADC-42	13	0.00228712	5.22344e-06
beta_lactam__Bla2	13	0.00228712	2.73412e-06
beta_lactam__OXA-273	13	0.00228712	1.72894e-06
beta_lactam__CMY-132	13	0.00228712	1.79963e-06
beta_lactam__CMY-33	13	0.00228712	7.8886e-07
beta_lactam__CAR-1	13	0.00228712	1.64446e-06
beta_lactam__DHA-3	13	0.00228712	6.11055e-07
aminoglycoside__aadA6	13	0.00228712	2.5066e-05
beta_lactam__MOX-5	13	0.00228712	3.45112e-06
beta_lactam__CMY-62	13	0.00228712	3.66078e-07
tetracycline__tet(56)	13	0.00228712	2.20706e-06
macrolide-lincosamide-streptogramin__erm(49)	13	0.00228712	7.50013e-05
beta_lactam__KPC-11	13	0.00228712	1.2564e-05
beta_lactam__KPC-4	13	0.00228712	7.54065e-06
beta_lactam__OXA-9	13	0.00228712	0.00053792
quinolone__QnrB42	13	0.00228712	1.097e-05
beta_lactam__CTX-M-27	12	0.00211119	3.51508e-05
beta_lactam__OXA-22	12	0.00211119	8.87087e-06
aminoglycoside__APH(3')-VIa	12	0.00211119	6.28239e-06
beta_lactam__OXA-120	12	0.00211119	1.28684e-06
tetracycline__tet(G)	12	0.00211119	5.92165e-06
quinolone__QnrS1	12	0.00211119	2.25925e-05
beta_lactam__LEN-37	12	0.00211119	8.09875e-07
quinolone__QnrB58	12	0.00211119	1.94721e-06
beta_lactam__OKP-A-5	12	0.00211119	9.74667e-07
trimethoprim__dfrA8	12	0.00211119	0.000533339
quinolone__QnrB29	12	0.00211119	1.02212e-06
beta_lactam__AQU-1	12	0.00211119	1.35561e-05
beta_lactam__OXA-47	12	0.00211119	1.20757e-06
beta_lactam__RAHN-2	12	0.00211119	4.95879e-06
beta_lactam__OXA-443	11	0.00193526	1.50447e-05
beta_lactam__TEM-160	11	0.00193526	3.09739e-07
macrolide-lincosamide-streptogramin__erm(36)	11	0.00193526	1.14228e-05
tunicamycin__tmrB	11	0.00193526	0.000107061
vancomycin__vanXA	11	0.00193526	2.24543e-06
beta_lactam__ADC-43	11	0.00193526	1.70278e-06
beta_lactam__OXA-407	11	0.00193526	6.97475e-06
rifamycin__arr-1	11	0.00193526	4.76443e-06
tetracycline__tet(43)	11	0.00193526	1.76328e-06
polymyxin__mcr-3.1	11	0.00193526	7.40348e-07
beta_lactam__CARB-10	11	0.00193526	1.43911e-06
beta_lactam__TEM-220	11	0.00193526	8.27823e-07
macrolide-lincosamide-streptogramin__mph(L)	11	0.00193526	8.54368e-06
beta_lactam__OXA-724	11	0.00193526	5.45961e-06
beta_lactam__CMY-111	11	0.00193526	1.71867e-06
beta_lactam__CMY-24	11	0.00193526	1.2118e-06
chloramphenicol__cmlA4	11	0.00193526	1.39094e-05
beta_lactam__OKP-A-4	11	0.00193526	1.79768e-06
beta_lactam__OKP-B-9	11	0.00193526	9.17633e-07
beta_lactam__LEN-9	11	0.00193526	1.90332e-06
beta_lactam__MOX-2	11	0.00193526	1.90803e-06
aminoglycoside__AAC(6')-Iai	11	0.00193526	1.46578e-06
beta_lactam__BSU-1	11	0.00193526	2.5054e-06
beta_lactam__KPC-12	11	0.00193526	6.04394e-06
beta_lactam__CTX-M-78	10	0.00175932	4.80307e-07
beta_lactam__OXA-457	10	0.00175932	7.49678e-06
beta_lactam__LEN-35	10	0.00175932	5.75854e-07
beta_lactam__Other class A beta-lactamase	10	0.00175932	1.18847e-06
macrolide-lincosamide-streptogramin__linG	10	0.00175932	0.000903265
aminoglycoside__AAC(3)-IIg	10	0.00175932	0.000258164
beta_lactam__ADC-14	10	0.00175932	5.06762e-07
beta_lactam__CTX-M-134	10	0.00175932	8.10063e-06
trimethoprim__dfrA19	10	0.00175932	0.000496192
beta_lactam__CTX-M-45	10	0.00175932	5.63354e-05
beta_lactam__LEN-16	10	0.00175932	1.401e-06
beta_lactam__CMY-22	10	0.00175932	5.54341e-07
beta_lactam__BES-1	10	0.00175932	4.08067e-07
beta_lactam__LEN-23	10	0.00175932	1.41084e-06
beta_lactam__BAT-1	10	0.00175932	2.01772e-07
beta_lactam__MOX-3	10	0.00175932	1.58735e-06
beta_lactam__OXA-224	10	0.00175932	2.35315e-07
vancomycin__vanH_in_vanP_cl	10	0.00175932	6.42377e-07
beta_lactam__KPC-14	10	0.00175932	3.16071e-06
beta_lactam__KPC-5	10	0.00175932	4.67505e-06
multidrug__fexB	9	0.00158339	2.6498e-06
beta_lactam__CTX-M-100	9	0.00158339	5.42533e-07
tetracycline__tet(57)	9	0.00158339	1.69993e-06
beta_lactam__ADC-39	9	0.00158339	9.97758e-07
beta_lactam__OXA-116	9	0.00158339	4.41067e-07
beta_lactam__OXA-196	9	0.00158339	1.15671e-06
beta_lactam__OXA-350	9	0.00158339	5.78215e-07
beta_lactam__OXA-51	9	0.00158339	1.04689e-06
macrolide-lincosamide-streptogramin__lnu(H)	9	0.00158339	1.12738e-05
beta_lactam__OXA-84	9	0.00158339	5.7179e-07
beta_lactam__FOX-5	9	0.00158339	1.6995e-06
aminoglycoside__aadA11	9	0.00158339	2.14958e-06
beta_lactam__OXA-147	9	0.00158339	1.90421e-05
beta_lactam__TEM-34	9	0.00158339	1.52622e-07
beta_lactam__CTX-M-21	9	0.00158339	3.32384e-05
beta_lactam__TEM-28	9	0.00158339	1.92979e-07
beta_lactam__TEM-92	9	0.00158339	3.03147e-07
beta_lactam__DES-1	9	0.00158339	3.91016e-06
beta_lactam__MOX-6	9	0.00158339	2.73974e-06
macrolide-lincosamide-streptogramin__erm(K)	9	0.00158339	5.92928e-07
macrolide-lincosamide-streptogramin__carA	9	0.00158339	3.70615e-07
beta_lactam__FONA-5	9	0.00158339	9.3836e-06
polymyxin__mcr-3.10	9	0.00158339	4.85901e-07
polymyxin__mcr-3.7	9	0.00158339	4.27604e-07
beta_lactam__OXA-4	9	0.00158339	2.31953e-07
beta_lactam__OXA-324	9	0.00158339	8.39135e-07
beta_lactam__KPC-10	9	0.00158339	1.08769e-06
macrolide-lincosamide-streptogramin__ere(A)	9	0.00158339	0.000400282
beta_lactam__OXA-3	8	0.00140746	1.50853e-06
beta_lactam__OXA-305	8	0.00140746	1.13496e-06
beta_lactam__OXA-98	8	0.00140746	5.3949e-07
beta_lactam__OXA-69	8	0.00140746	6.75347e-07
polymyxin__mcr-3.19	8	0.00140746	3.72147e-07
beta_lactam__SHV-95	8	0.00140746	1.67003e-07
beta_lactam__OXA-14	8	0.00140746	3.76062e-06
beta_lactam__CTX-M-38	8	0.00140746	1.20949e-07
quinolone__QnrB40	8	0.00140746	1.57148e-06
beta_lactam__SGM-7	8	0.00140746	1.03571e-07
aminoglycoside__ANT(4')-Ia	8	0.00140746	6.42616e-07
beta_lactam__FONA-2	8	0.00140746	5.56279e-06
macrolide-lincosamide-streptogramin__srm(B)	8	0.00140746	2.18981e-07
multidrug__mefF	8	0.00140746	3.15968e-06
aminoglycoside__AAC(6')-IIc	8	0.00140746	0.000341966
beta_lactam__OXA-103	7	0.00123153	2.9517e-06
beta_lactam__OXA-283	7	0.00123153	1.9822e-06
beta_lactam__cphA2	7	0.00123153	2.61735e-06
defensin__Brucella suis mprF	7	0.00123153	0.000104761
trimethoprim__dfrA24	7	0.00123153	2.78662e-05
aminoglycoside__APH(2'')-Ie	7	0.00123153	9.92478e-05
beta_lactam__CTX-M-91	7	0.00123153	3.40227e-07
beta_lactam__TEM-120	7	0.00123153	1.86545e-07
beta_lactam__TEM-207	7	0.00123153	2.24069e-07
beta_lactam__ADC-62	7	0.00123153	3.33991e-07
beta_lactam__BcIII	7	0.00123153	1.6646e-06
beta_lactam__CTX-M-61	7	0.00123153	6.00741e-07
beta_lactam__OXA-106	7	0.00123153	5.12319e-07
beta_lactam__OXA-176	7	0.00123153	5.37788e-07
beta_lactam__OXA-384	7	0.00123153	5.78034e-07
tetracycline__tet(Z)	7	0.00123153	2.07242e-06
aminoglycoside__AAC(6')-Iaa	7	0.00123153	7.29327e-06
beta_lactam__OXA-267	7	0.00123153	8.25691e-07
beta_lactam__OXA-282	7	0.00123153	1.46125e-06
beta_lactam__TEM-45	7	0.00123153	4.39331e-07
macrolide-lincosamide-streptogramin__mph(K)	7	0.00123153	0.000127251
beta_lactam__ADC-44	7	0.00123153	2.89136e-07
beta_lactam__OXA-12	7	0.00123153	1.52549e-05
beta_lactam__OXA-206	7	0.00123153	3.52413e-07
beta_lactam__OXA-344	7	0.00123153	4.77781e-07
beta_lactam__OXA-430	7	0.00123153	6.7356e-07
beta_lactam__CTX-M-19	7	0.00123153	3.26497e-05
beta_lactam__CMY-29	7	0.00123153	1.29858e-07
beta_lactam__OXA-11	7	0.00123153	3.43976e-07
beta_lactam__OXA-16	7	0.00123153	3.03844e-06
beta_lactam__OXA-19	7	0.00123153	3.69697e-07
beta_lactam__ROB-1	7	0.00123153	1.2195e-06
chloramphenicol__cmlA8	7	0.00123153	4.16078e-07
beta_lactam__CTX-M-160	7	0.00123153	4.94189e-06
beta_lactam__SHV-3	7	0.00123153	5.78284e-07
beta_lactam__TEM-154	7	0.00123153	2.68634e-07
beta_lactam__LEN-43	7	0.00123153	1.71283e-06
beta_lactam__CMY-69	7	0.00123153	1.66442e-07
beta_lactam__FONA-6	7	0.00123153	2.48603e-05
polymyxin__mcr-5.2	7	0.00123153	9.45082e-07
beta_lactam__FOX-2	7	0.00123153	7.70787e-06
beta_lactam__EXO beta-lactamase	7	0.00123153	4.30729e-07
aminoglycoside__AAC(6')-31	7	0.00123153	5.60257e-06
beta_lactam__CTX-M-122	7	0.00123153	4.78141e-07
beta_lactam__FONA-4	7	0.00123153	1.14457e-05
beta_lactam__LRA-1	7	0.00123153	8.7491e-07
beta_lactam__CTX-M-26	6	0.00105559	4.85182e-07
beta_lactam__OXA-317	6	0.00105559	2.64766e-07
beta_lactam__OXA-403	6	0.00105559	2.35124e-07
beta_lactam__OXA-460	6	0.00105559	2.38761e-06
beta_lactam__CTX-M-106	6	0.00105559	1.46427e-06
multidrug__tap	6	0.00105559	7.14648e-07
polymyxin__pgpB	6	0.00105559	7.15755e-07
beta_lactam__OXA-100	6	0.00105559	4.2005e-07
beta_lactam__OXA-249	6	0.00105559	4.88759e-07
beta_lactam__OXA-332	6	0.00105559	2.98854e-07
beta_lactam__OXA-362	6	0.00105559	8.59219e-07
beta_lactam__OXA-274	6	0.00105559	3.45556e-06
aminoglycoside__AAC(6')-IIa	6	0.00105559	0.000312766
beta_lactam__CcrA beta-lactamase	6	0.00105559	2.18227e-06
beta_lactam__TEM-81	6	0.00105559	1.41548e-07
beta_lactam__OXA-67	6	0.00105559	7.05467e-07
beta_lactam__OXA-79	6	0.00105559	2.58481e-06
beta_lactam__CTX-M-105	6	0.00105559	8.62231e-07
beta_lactam__CTX-M-99	6	0.00105559	7.1393e-07
quinolone__QnrS6	6	0.00105559	4.87067e-06
beta_lactam__OXA-101	6	0.00105559	1.34436e-07
beta_lactam__OXA-17	6	0.00105559	6.33116e-07
beta_lactam__OXA-183	6	0.00105559	3.90797e-07
beta_lactam__OXA-251	6	0.00105559	1.11934e-06
beta_lactam__OXA-28	6	0.00105559	3.47079e-07
beta_lactam__CTX-M-111	6	0.00105559	7.02455e-06
beta_lactam__CTX-M-121	6	0.00105559	5.79493e-07
beta_lactam__CTX-M-13	6	0.00105559	8.80873e-07
beta_lactam__CTX-M-147	6	0.00105559	1.03771e-05
beta_lactam__CTX-M-16	6	0.00105559	1.62685e-05
beta_lactam__CTX-M-87	6	0.00105559	2.49145e-06
trimethoprim__dfrA28	6	0.00105559	8.89471e-06
beta_lactam__TEM-197	6	0.00105559	1.38834e-06
beta_lactam__LEN-25	6	0.00105559	2.72529e-07
beta_lactam__OXA-32	6	0.00105559	3.76529e-07
beta_lactam__BKC-1	6	0.00105559	5.52337e-08
beta_lactam__LUT-6	6	0.00105559	2.2998e-07
beta_lactam__SHV-83	6	0.00105559	3.16167e-07
beta_lactam__CMY-18	6	0.00105559	5.74394e-07
aminoglycoside__AAC(2')-IIa	6	0.00105559	7.79436e-05
beta_lactam__OXA-31	6	0.00105559	2.01649e-07
beta_lactam__CTX-M-4	6	0.00105559	3.32438e-07
beta_lactam__CMY-133	6	0.00105559	2.26341e-07
beta_lactam__KPC-15	6	0.00105559	7.72533e-07
pleuromutilin_tiamulin__msr(I)	6	0.00105559	7.42948e-07
beta_lactam__SHV-161	6	0.00105559	3.4803e-07
beta_lactam__CepS	6	0.00105559	6.81355e-07
beta_lactam__MOX-9	6	0.00105559	1.35167e-05
beta_lactam__OXA-459	6	0.00105559	2.5016e-06
multidrug__ceoA	6	0.00105559	1.79263e-07
macrolide-lincosamide-streptogramin__ereA2	6	0.00105559	3.76901e-06
aminoglycoside__APH(3')-VI	5	0.000879662	1.47548e-06
aminoglycoside__armA	5	0.000879662	3.95334e-06
multidrug__ykkC	5	0.000879662	3.62151e-05
quinolone__QnrVC3	5	0.000879662	4.11441e-06
vancomycin__vanHO	5	0.000879662	3.22388e-07
macrolide-lincosamide-streptogramin__lnu(F)	5	0.000879662	6.98752e-05
puromycin__puromycin resistance protein	5	0.000879662	2.16738e-05
beta_lactam__ADC-31	5	0.000879662	2.37767e-07
beta_lactam__OXA-358	5	0.000879662	2.21467e-07
beta_lactam__AER-1	5	0.000879662	7.6037e-07
beta_lactam__TEM-4	5	0.000879662	2.12436e-07
beta_lactam__OXA-576	5	0.000879662	1.19043e-06
beta_lactam__ADC-4	5	0.000879662	6.33187e-07
beta_lactam__OXA-343	5	0.000879662	2.70151e-07
beta_lactam__FOX-7	5	0.000879662	8.38655e-06
beta_lactam__SHV-48	5	0.000879662	6.30679e-08
beta_lactam__OXA-13	5	0.000879662	3.18949e-07
beta_lactam__OXA-240	5	0.000879662	3.20136e-07
beta_lactam__OXA-246	5	0.000879662	1.14231e-07
beta_lactam__OXA-368	5	0.000879662	2.1073e-07
vancomycin__vanXO	5	0.000879662	6.3655e-07
beta_lactam__CTX-M-126	5	0.000879662	6.43473e-06
beta_lactam__CTX-M-67	5	0.000879662	1.16306e-07
beta_lactam__CTX-M-85	5	0.000879662	8.08955e-07
beta_lactam__CTX-M-9	5	0.000879662	9.0904e-07
beta_lactam__CTX-M-90	5	0.000879662	1.14614e-06
beta_lactam__CTX-M-93	5	0.000879662	6.94011e-06
quinolone__QnrS12	5	0.000879662	5.49243e-07
beta_lactam__TEM-171	5	0.000879662	3.35732e-07
bacitracin__bcrB	5	0.000879662	6.51288e-07
quinolone__QnrB47	5	0.000879662	1.28889e-06
beta_lactam__SHV-102	5	0.000879662	2.52365e-07
vancomycin__vanXI	5	0.000879662	2.21378e-07
beta_lactam__mecC	5	0.000879662	9.6407e-08
streptothricin__SAT-3	5	0.000879662	2.72663e-07
beta_lactam__CMY-8	5	0.000879662	2.26626e-06
tetracycline__tet(50)	5	0.000879662	3.85755e-07
beta_lactam__CTX-M-25	5	0.000879662	3.86265e-07
beta_lactam__FONA-1	5	0.000879662	3.46e-06
multidrug__bpeE	5	0.000879662	3.86389e-07
aminoglycoside__AAC(2')-Ic	4	0.00070373	1.78048e-06
aminoglycoside__aadA14	4	0.00070373	4.35779e-07
beta_lactam__CMY-1	4	0.00070373	2.64182e-07
beta_lactam__OXA-107	4	0.00070373	2.2653e-07
beta_lactam__OXA-363	4	0.00070373	1.79884e-07
aminoglycoside__AAC(3)-IIIb	4	0.00070373	1.48724e-05
beta_lactam__OXA-364	4	0.00070373	3.51044e-07
beta_lactam__PRC-1	4	0.00070373	2.20146e-06
beta_lactam__SHV-44	4	0.00070373	6.23558e-08
beta_lactam__blaC	4	0.00070373	1.31339e-06
beta_lactam__CARB-18	4	0.00070373	1.49752e-05
beta_lactam__GOB-7	4	0.00070373	3.14397e-06
beta_lactam__OXA-377	4	0.00070373	4.02233e-07
beta_lactam__OXA-284	4	0.00070373	3.51129e-07
beta_lactam__OXA-76	4	0.00070373	4.26631e-07
beta_lactam__CTX-M-86	4	0.00070373	6.25258e-08
chloramphenicol__cmlB1	4	0.00070373	8.1864e-07
polymyxin__mcr-1.10	4	0.00070373	8.99671e-08
beta_lactam__ADC-11	4	0.00070373	2.82609e-07
beta_lactam__OXA-108	4	0.00070373	8.0637e-07
beta_lactam__cphA6	4	0.00070373	7.80244e-06
beta_lactam__ADC-41	4	0.00070373	3.32033e-07
beta_lactam__OXA-129	4	0.00070373	4.34738e-08
beta_lactam__OXA-142	4	0.00070373	1.5883e-07
quinolone__QnrVC7	4	0.00070373	6.8498e-05
beta_lactam__CTX-M-47	4	0.00070373	1.96181e-07
beta_lactam__CTX-M-81	4	0.00070373	3.03268e-07
beta_lactam__CTX-M-102	4	0.00070373	2.70253e-07
rifamycin__arr-5	4	0.00070373	2.94263e-06
beta_lactam__y56	4	0.00070373	5.48924e-08
polymyxin__mcr-4.3	4	0.00070373	1.80371e-07
beta_lactam__TEM-176	4	0.00070373	8.44661e-08
polymyxin__mcr-3.11	4	0.00070373	8.40882e-08
beta_lactam__OXA-91	4	0.00070373	2.83972e-07
beta_lactam__CTX-M-8	4	0.00070373	5.30212e-07
trimethoprim__dfrA20	4	0.00070373	1.7568e-06
beta_lactam__KPC-13	4	0.00070373	3.30277e-07
aminoglycoside__AAC(6')-30/AAC(6')-Ib' fusion protein	4	0.00070373	6.34918e-08
beta_lactam__OXA-325	4	0.00070373	7.22637e-08
macrolide-lincosamide-streptogramin__ole(B)	4	0.00070373	8.38299e-08
beta_lactam__mecD	4	0.00070373	1.4678e-07
beta_lactam__LUS-1	4	0.00070373	6.60291e-07
beta_lactam__LRA-10	4	0.00070373	5.6084e-07
chloramphenicol__CatU	4	0.00070373	1.98242e-07
beta_lactam__CTX-M-159	4	0.00070373	2.56893e-07
beta_lactam__SHV-56	4	0.00070373	7.0028e-08
trimethoprim__dfrB6	4	0.00070373	2.1277e-06
beta_lactam__CTX-M-40	3	0.000527797	2.2165e-08
beta_lactam__IDC-1	3	0.000527797	1.37498e-07
beta_lactam__OXA-225	3	0.000527797	1.26449e-06
beta_lactam__OXA-23	3	0.000527797	1.85252e-06
beta_lactam__OXA-483	3	0.000527797	5.95025e-07
beta_lactam__cphA7	3	0.000527797	1.22747e-06
bleomycin__BLMT	3	0.000527797	1.12195e-06
macrolide-lincosamide-streptogramin__mph(O)	3	0.000527797	1.12189e-06
macrolide-lincosamide-streptogramin__vga(E) Staphylococcus cohnii	3	0.000527797	3.68187e-06
quinolone__mfpA	3	0.000527797	3.42318e-07
quinolone__QepA4	3	0.000527797	1.13297e-06
beta_lactam__ADC-60	3	0.000527797	1.97983e-07
beta_lactam__CARB-22	3	0.000527797	8.55238e-07
beta_lactam__OXA-172	3	0.000527797	1.65228e-07
beta_lactam__OXA-242	3	0.000527797	1.1476e-07
beta_lactam__OXA-361	3	0.000527797	2.13492e-07
beta_lactam__OXA-404	3	0.000527797	2.12761e-07
beta_lactam__OXA-174	3	0.000527797	2.66094e-07
beta_lactam__CSP-1	3	0.000527797	7.88143e-08
beta_lactam__OXA-314	3	0.000527797	2.24484e-07
macrolide-lincosamide-streptogramin__erm(38)	3	0.000527797	3.37235e-07
beta_lactam__CARB-5	3	0.000527797	4.72343e-07
beta_lactam__CTX-M-7	3	0.000527797	1.90299e-07
polymyxin__mcr-1.5	3	0.000527797	1.22351e-07
beta_lactam__ADC-12	3	0.000527797	2.72549e-07
beta_lactam__ADC-75	3	0.000527797	4.62409e-07
beta_lactam__ESP-1	3	0.000527797	6.05045e-07
beta_lactam__SHV-55	3	0.000527797	6.19244e-08
macrolide-lincosamide-streptogramin__erm(Y)	3	0.000527797	3.74221e-08
polymyxin__mcr-1.4	3	0.000527797	8.25397e-07
beta_lactam__ADC-21	3	0.000527797	3.19969e-07
beta_lactam__OXA-20	3	0.000527797	2.57157e-07
chloramphenicol__Streptomyces lividans cmlR	3	0.000527797	2.67726e-07
macrolide-lincosamide-streptogramin__lin	3	0.000527797	2.16586e-06
beta_lactam__OXA-248	3	0.000527797	2.39028e-07
beta_lactam__OXA-380	3	0.000527797	4.88087e-07
quinolone__QnrVC4	3	0.000527797	8.14959e-05
quinolone__QnrVC5	3	0.000527797	4.12603e-05
beta_lactam__CTX-M-110	3	0.000527797	7.25838e-08
beta_lactam__CTX-M-48	3	0.000527797	6.57528e-08
beta_lactam__CTX-M-84	3	0.000527797	4.00293e-08
beta_lactam__AQU-2	3	0.000527797	2.1345e-08
beta_lactam__LEN-5	3	0.000527797	2.59567e-07
beta_lactam__OXA-37	3	0.000527797	3.62015e-07
beta_lactam__OXA-441	3	0.000527797	2.60077e-07
beta_lactam__LEN-36	3	0.000527797	1.27751e-07
macrolide-lincosamide-streptogramin__erm(34)	3	0.000527797	1.39662e-07
polymyxin__mcr-3.2	3	0.000527797	9.71748e-08
beta_lactam__OXA-263	3	0.000527797	3.47532e-07
polymyxin__mcr-2.2	3	0.000527797	2.78492e-08
beta_lactam__OXA-257	3	0.000527797	1.42387e-07
beta_lactam__CTX-M-56	3	0.000527797	9.94742e-08
beta_lactam__FOX-9	3	0.000527797	2.69835e-06
beta_lactam__MOX-1	3	0.000527797	6.62086e-07
beta_lactam__OXA-323	3	0.000527797	8.53618e-08
beta_lactam__LUT-3	3	0.000527797	2.38252e-07
trimethoprim__dfrA26	3	0.000527797	2.68857e-06
multidrug__mefJ	3	0.000527797	2.77371e-07
aminoglycoside__AAC(6')-32	3	0.000527797	1.15368e-06
beta_lactam__PAC-1	3	0.000527797	1.52827e-07
beta_lactam__LEN-20	3	0.000527797	5.55071e-08
beta_lactam__LRA-18	3	0.000527797	1.16779e-07
beta_lactam__OCH-3	3	0.000527797	9.62663e-06
beta_lactam__CTX-M-41	3	0.000527797	2.10426e-07
polymyxin__mcr-6.1	3	0.000527797	2.81414e-07
tetracenomycin_C__tcmA	3	0.000527797	9.59041e-08
beta_lactam__OXA-271	3	0.000527797	3.12097e-07
aminoglycoside__APH(3')-VIIa	2	0.000351865	4.02735e-07
aminoglycoside__npmA	2	0.000351865	5.15113e-07
beta_lactam__OXA-166	2	0.000351865	1.58432e-07
beta_lactam__OXA-239	2	0.000351865	3.66396e-07
beta_lactam__OXA-398	2	0.000351865	3.64219e-07
quinolone__QnrVC6	2	0.000351865	1.48287e-07
tetracycline__tet(42)	2	0.000351865	3.04728e-07
trimethoprim__DfrA36	2	0.000351865	3.91013e-06
quinolone__qepA	2	0.000351865	1.93678e-07
aminoglycoside__rmtB	2	0.000351865	2.16476e-07
beta_lactam__CARB-14	2	0.000351865	1.80654e-07
beta_lactam__CARB-23	2	0.000351865	2.49073e-06
beta_lactam__CARB-8	2	0.000351865	1.53168e-07
beta_lactam__OXA-203	2	0.000351865	7.88554e-08
beta_lactam__OXA-376	2	0.000351865	1.01677e-07
beta_lactam__OXA-400	2	0.000351865	2.53616e-08
beta_lactam__OXA-46	2	0.000351865	3.01938e-07
macrolide-lincosamide-streptogramin__erm(37)	2	0.000351865	3.53372e-06
beta_lactam__CIA-1	2	0.000351865	2.82493e-07
beta_lactam__CME-1	2	0.000351865	1.12982e-06
beta_lactam__IND-12	2	0.000351865	5.77435e-07
beta_lactam__OXA-437	2	0.000351865	2.90894e-06
beta_lactam__OXA-449	2	0.000351865	4.69558e-07
beta_lactam__CRD3-1	2	0.000351865	5.35271e-07
beta_lactam__OXA-919	2	0.000351865	6.11123e-07
macrolide-lincosamide-streptogramin__sal(A)	2	0.000351865	9.3296e-08
polymyxin__mcr-1.6	2	0.000351865	1.27376e-07
beta_lactam__OXA-104	2	0.000351865	1.5908e-06
beta_lactam__OXA-130	2	0.000351865	1.54873e-07
beta_lactam__OXA-201	2	0.000351865	1.40048e-07
beta_lactam__OXA-216	2	0.000351865	6.57278e-08
beta_lactam__OXA-254	2	0.000351865	9.58946e-08
beta_lactam__OXA-259	2	0.000351865	1.00782e-07
beta_lactam__OXA-313	2	0.000351865	3.06185e-08
beta_lactam__OXA-83	2	0.000351865	2.27776e-08
beta_lactam__OXA-89	2	0.000351865	4.14414e-08
beta_lactam__cphA3	2	0.000351865	2.3419e-06
macrolide-lincosamide-streptogramin__mef(C)	2	0.000351865	1.34093e-06
polymyxin__mcr-1.9	2	0.000351865	7.08247e-07
tetracycline__tet(E)	2	0.000351865	4.80636e-06
beta_lactam__CIA-3	2	0.000351865	1.97857e-07
beta_lactam__CTX-M-51	2	0.000351865	2.86363e-08
beta_lactam__OXA-300	2	0.000351865	1.95737e-08
beta_lactam__OXA-70	2	0.000351865	1.34923e-07
beta_lactam__OXA-87	2	0.000351865	8.28178e-08
beta_lactam__OXA-145	2	0.000351865	3.15894e-08
beta_lactam__OXA-35	2	0.000351865	2.70763e-08
beta_lactam__SHV-31	2	0.000351865	2.14174e-08
beta_lactam__ADC-67	2	0.000351865	1.99933e-07
beta_lactam__CTX-M-113	2	0.000351865	4.37475e-08
beta_lactam__CTX-M-49	2	0.000351865	5.66099e-07
beta_lactam__OXA-163	2	0.000351865	1.06561e-06
beta_lactam__OXA-233	2	0.000351865	9.19886e-08
beta_lactam__OXA-663	2	0.000351865	9.12907e-08
chloramphenicol__cmlB	2	0.000351865	1.74021e-08
aminoglycoside__aadA9	2	0.000351865	5.4624e-08
beta_lactam__TEM-10	2	0.000351865	3.71098e-08
beta_lactam__OXA-53	2	0.000351865	3.83462e-07
beta_lactam__OXA-341	2	0.000351865	9.98476e-08
beta_lactam__SHV-2A	2	0.000351865	1.84573e-08
beta_lactam__OXA-458	2	0.000351865	1.33062e-06
beta_lactam__LEN-2	2	0.000351865	2.79015e-08
beta_lactam__PLN-1	2	0.000351865	1.18966e-08
beta_lactam__OXA-359	2	0.000351865	1.99828e-08
beta_lactam__TEM-19	2	0.000351865	4.67945e-07
beta_lactam__SGM-6	2	0.000351865	4.30467e-08
beta_lactam__OXA-217	2	0.000351865	5.004e-08
trimethoprim__DfrA38	2	0.000351865	7.30552e-08
beta_lactam__ADC-7	2	0.000351865	9.42449e-08
beta_lactam__ADC-1	2	0.000351865	9.42689e-08
beta_lactam__KPC-7	2	0.000351865	3.75833e-08
beta_lactam__SFC-1	2	0.000351865	8.96389e-08
beta_lactam__VHW-1	2	0.000351865	1.58633e-08
beta_lactam__OXA-353	2	0.000351865	1.67273e-08
beta_lactam__OXA-228	2	0.000351865	3.76768e-08
beta_lactam__OXA-470	2	0.000351865	2.63236e-08
beta_lactam__OXA-474	2	0.000351865	1.8502e-08
beta_lactam__OXA-476	2	0.000351865	3.66201e-08
macrolide-lincosamide-streptogramin__vgb(A)	2	0.000351865	6.78735e-07
aminoglycoside__AAC(2')-Ia	2	0.000351865	7.93521e-08
beta_lactam__TRU-1	2	0.000351865	1.71512e-07
beta_lactam__SHV-13	2	0.000351865	1.18316e-08
beta_lactam__LUT-4	2	0.000351865	1.0714e-07
trimethoprim__dfrB4	2	0.000351865	3.51852e-06
beta_lactam__CIA-2	2	0.000351865	2.06462e-07
trimethoprim__dfrA35	2	0.000351865	2.48611e-07
beta_lactam__TLA-1	2	0.000351865	1.68206e-07
beta_lactam__MYX-1	2	0.000351865	1.4235e-07
macrolide-lincosamide-streptogramin__mph(M)	2	0.000351865	2.09515e-07
aminoglycoside__AAC(3)-IIIc	2	0.000351865	4.31678e-06
macrolide-lincosamide-streptogramin__vga(D)	2	0.000351865	7.52436e-08
beta_lactam__FOX-4	2	0.000351865	4.3493e-08
aminoglycoside__AAC(6')-Ig	2	0.000351865	1.01582e-07
aminoglycoside__AAC(6')-Is	2	0.000351865	4.35561e-07
beta_lactam__OXA-926	2	0.000351865	1.52017e-06
beta_lactam__TEM-215	2	0.000351865	1.34756e-07
beta_lactam__OCH-2	2	0.000351865	6.09953e-06
beta_lactam__OCH-4	2	0.000351865	1.35509e-05
beta_lactam__OCH-5	2	0.000351865	3.70061e-06
beta_lactam__OCH-8	2	0.000351865	1.04209e-05
beta_lactam__Rhodobacter sphaeroides ampC	2	0.000351865	1.8952e-08
beta_lactam__OXA-418	2	0.000351865	2.10841e-08
beta_lactam__OXA-60	2	0.000351865	2.54254e-07
polymyxin__mcr-3.12	2	0.000351865	1.66122e-07
beta_lactam__LUT-5	2	0.000351865	1.75045e-07
beta_lactam__BRO-2	2	0.000351865	1.41584e-07
beta_lactam__OXA-119	2	0.000351865	1.50122e-07
polymyxin__mcr-3.6	2	0.000351865	3.47522e-07
tetracycline__tet(31)	2	0.000351865	7.6861e-06
fusidic_acid__fusH	2	0.000351865	3.16491e-08
aminoglycoside__AAC(3)-Ia	1	0.000175932	2.45172e-07
aminoglycoside__spd	1	0.000175932	1.05627e-06
beta_lactam__OXA-133	1	0.000175932	4.26694e-07
beta_lactam__OXA-27	1	0.000175932	1.04279e-06
beta_lactam__OXA-450	1	0.000175932	2.74306e-07
aminoglycoside__AAC(3)-Ic	1	0.000175932	1.11642e-06
beta_lactam__IDC-2	1	0.000175932	2.84828e-08
quinolone__QepA2	1	0.000175932	3.875e-08
aminoglycoside__AAC(3)-Id	1	0.000175932	4.2873e-07
aminoglycoside__cpaA	1	0.000175932	1.43169e-07
beta_lactam__CARB-19	1	0.000175932	2.88431e-07
beta_lactam__CARB-21	1	0.000175932	5.18459e-07
beta_lactam__IND-15	1	0.000175932	2.93407e-07
beta_lactam__OXA-122	1	0.000175932	1.70478e-08
beta_lactam__OXA-132	1	0.000175932	3.34137e-08
beta_lactam__OXA-223	1	0.000175932	1.33655e-07
beta_lactam__OXA-389	1	0.000175932	1.70478e-08
beta_lactam__OXA-75	1	0.000175932	1.67069e-08
beta_lactam__THIN-B beta-lactamase	1	0.000175932	5.05396e-07
macrolide-lincosamide-streptogramin__msr(F)	1	0.000175932	4.64605e-08
tetracycline__tcr3	1	0.000175932	1.14847e-08
aminoglycoside__AAC(2')-Ib	1	0.000175932	3.78925e-07
beta_lactam__ADC-56	1	0.000175932	1.10361e-08
beta_lactam__IND-11	1	0.000175932	2.35203e-07
beta_lactam__OXA-139	1	0.000175932	3.86958e-06
beta_lactam__OXA-266	1	0.000175932	1.238e-06
tetracycline__tet(61)	1	0.000175932	9.23334e-08
beta_lactam__CTX-M-152	1	0.000175932	1.31097e-08
beta_lactam__SHV-106	1	0.000175932	1.96719e-08
aminoglycoside__AAC(3)-IVb	1	0.000175932	8.98275e-08
aminoglycoside__ANT(4')-IIa	1	0.000175932	2.64834e-07
aminoglycoside__ANT(4')-IIb	1	0.000175932	8.80309e-08
beta_lactam__CARB-3	1	0.000175932	6.07027e-08
beta_lactam__MSI-1	1	0.000175932	1.86457e-07
beta_lactam__OXA-118	1	0.000175932	8.30668e-08
beta_lactam__OXA-278	1	0.000175932	8.00571e-08
beta_lactam__PER-1	1	0.000175932	3.99753e-08
beta_lactam__SGM-5	1	0.000175932	2.46248e-07
quinolone__QnrA6	1	0.000175932	1.01357e-07
trimethoprim__dfrA6 from Proteus mirabilis	1	0.000175932	1.12236e-07
beta_lactam__CAU-1	1	0.000175932	1.41649e-06
beta_lactam__IMP-26	1	0.000175932	1.4876e-08
beta_lactam__OXA-113	1	0.000175932	8.15513e-09
beta_lactam__OXA-127	1	0.000175932	1.98651e-08
beta_lactam__OXA-138	1	0.000175932	1.02462e-08
beta_lactam__OXA-144	1	0.000175932	1.02462e-08
beta_lactam__OXA-148	1	0.000175932	1.04553e-08
beta_lactam__OXA-177	1	0.000175932	1.04553e-08
beta_lactam__OXA-179	1	0.000175932	7.73692e-09
beta_lactam__OXA-195	1	0.000175932	4.07756e-08
beta_lactam__OXA-197	1	0.000175932	7.73692e-09
beta_lactam__OXA-312	1	0.000175932	1.00371e-08
beta_lactam__OXA-354	1	0.000175932	5.66654e-09
beta_lactam__OXA-425	1	0.000175932	1.04553e-08
beta_lactam__OXA-78	1	0.000175932	1.5892e-08
beta_lactam__OXA-88	1	0.000175932	1.00371e-08
multidrug__salD	1	0.000175932	5.32504e-08
polymyxin__mcr-1.7	1	0.000175932	6.40491e-08
aminoglycoside__AAC(6')-Ih	1	0.000175932	6.59496e-08
beta_lactam__ADC-20	1	0.000175932	7.17004e-08
beta_lactam__CARB-16	1	0.000175932	7.41848e-07
beta_lactam__OXA-164	1	0.000175932	2.30892e-07
beta_lactam__OXA-397	1	0.000175932	7.56263e-09
beta_lactam__OXA-420	1	0.000175932	6.48225e-08
beta_lactam__OXA-58	1	0.000175932	1.37263e-06
beta_lactam__OXA-96	1	0.000175932	9.15232e-08
beta_lactam__OXA-97	1	0.000175932	9.69251e-08
polymyxin__mcr-1.3	1	0.000175932	9.08054e-09
tetracycline__tet(Y)	1	0.000175932	1.07643e-06
beta_lactam__ADC-74	1	0.000175932	1.20909e-08
beta_lactam__OXA-29	1	0.000175932	8.5868e-07
beta_lactam__OXA-416	1	0.000175932	4.26913e-07
beta_lactam__OXA-484	1	0.000175932	4.53958e-07
beta_lactam__Vibrio cholerae varG	1	0.000175932	3.20928e-07
beta_lactam__cphA4	1	0.000175932	1.07924e-06
beta_lactam__cphA8	1	0.000175932	4.93771e-08
macrolide-lincosamide-streptogramin__msr(H)	1	0.000175932	1.45055e-07
tetracycline__otr(C)	1	0.000175932	1.80761e-07
tetracycline__tet(58)	1	0.000175932	5.2881e-07
quinolone__QnrA1	1	0.000175932	1.03594e-08
beta_lactam__CTX-M-46	1	0.000175932	1.72315e-08
beta_lactam__IND-2a	1	0.000175932	3.49216e-07
beta_lactam__OXA-112	1	0.000175932	1.40063e-08
beta_lactam__OXA-336	1	0.000175932	1.55979e-08
beta_lactam__OXA-339	1	0.000175932	1.13428e-08
beta_lactam__OXA-371	1	0.000175932	1.59162e-08
beta_lactam__OXA-447	1	0.000175932	2.44639e-08
beta_lactam__OXA-448	1	0.000175932	2.45625e-08
beta_lactam__OXA-99	1	0.000175932	1.13428e-08
macrolide-lincosamide-streptogramin__oleD	1	0.000175932	3.71104e-08
quinolone__QnrVC1	1	0.000175932	7.62957e-07
beta_lactam__CTX-M-17	1	0.000175932	1.00884e-08
beta_lactam__OXA-256	1	0.000175932	1.80652e-08
beta_lactam__OXA-454	1	0.000175932	1.84338e-08
beta_lactam__OXA-56	1	0.000175932	1.76324e-08
quinolone__QnrA4	1	0.000175932	1.71221e-07
beta_lactam__TEM-110	1	0.000175932	4.85224e-08
beta_lactam__OXA-385	1	0.000175932	7.12975e-08
beta_lactam__OXA-414	1	0.000175932	3.94412e-08
trimethoprim__dfrA29	1	0.000175932	2.81514e-08
macrolide-lincosamide-streptogramin__emtA	1	0.000175932	1.76612e-07
macrolide-lincosamide-streptogramin__salC	1	0.000175932	8.4334e-08
beta_lactam__TEM-155	1	0.000175932	4.18329e-08
beta_lactam__BPU-1	1	0.000175932	3.02718e-06
beta_lactam__crxA	1	0.000175932	4.83461e-07
beta_lactam__OXA-247	1	0.000175932	6.00007e-08
beta_lactam__OXA-149	1	0.000175932	3.20406e-08
beta_lactam__ADC-61	1	0.000175932	1.09313e-08
beta_lactam__KPC-19	1	0.000175932	2.06831e-08
macrolide-lincosamide-streptogramin__tlr(C)	1	0.000175932	1.45081e-08
other_peptide_antibiotics__thiostrepton resistance gene tsnR	1	0.000175932	2.66773e-08
tetracycline__tet(55)	1	0.000175932	3.3784e-08
aminoglycoside__APH(6)-Ib	1	0.000175932	1.18303e-07
beta_lactam__OXA-330	1	0.000175932	1.43323e-07
beta_lactam__OXA-293	1	0.000175932	6.14246e-08
beta_lactam__OXA-131	1	0.000175932	2.17839e-07
beta_lactam__CTX-M-112	1	0.000175932	1.3039e-07
beta_lactam__CGA-1	1	0.000175932	3.90129e-08
beta_lactam__LEN-32	1	0.000175932	1.12491e-07
vancomycin__vanX_in_vanP_cl	1	0.000175932	2.08703e-08
chloramphenicol__pexA	1	0.000175932	1.79872e-08
beta_lactam__CARB-1	1	0.000175932	8.28159e-08
beta_lactam__CARB-2	1	0.000175932	1.21858e-07
beta_lactam__CARB-6	1	0.000175932	1.58533e-07
aminoglycoside__AAC(6')-Ik	1	0.000175932	1.29405e-07
aminoglycoside__AAC(6')-Iu	1	0.000175932	1.84792e-07
beta_lactam__IND-1	1	0.000175932	6.88445e-08
beta_lactam__IND-3	1	0.000175932	7.1713e-08
beta_lactam__IND-8	1	0.000175932	2.1227e-07
beta_lactam__OCH-1	1	0.000175932	5.11033e-05
beta_lactam__OCH-6	1	0.000175932	3.42252e-06
beta_lactam__OCH-7	1	0.000175932	2.25668e-05
beta_lactam__OXA-243	1	0.000175932	5.95296e-07
beta_lactam__OXA-258	1	0.000175932	8.87859e-07
beta_lactam__OXA-301	1	0.000175932	3.09936e-08
macrolide-lincosamide-streptogramin__cfr(D)	1	0.000175932	2.84152e-08
beta_lactam__CTX-M-129	1	0.000175932	1.04184e-08
beta_lactam__CTX-M-98	1	0.000175932	1.11845e-08
macrolide-lincosamide-streptogramin__erm(46)	1	0.000175932	1.51658e-08
beta_lactam__ERP-1	1	0.000175932	2.29659e-08
aminoglycoside__AAC(6')-Iag	1	0.000175932	1.08911e-08
beta_lactam__BRO-1	1	0.000175932	7.18463e-08
polymyxin__ICR-Mc	1	0.000175932	1.45531e-07
beta_lactam__CTX-M-50	1	0.000175932	9.07336e-09
beta_lactam__CTX-M-83	1	0.000175932	4.48224e-08
beta_lactam__CMY-11	1	0.000175932	1.14106e-07
beta_lactam__OXA-280	1	0.000175932	2.58792e-07
beta_lactam__PEDO-1	1	0.000175932	1.06667e-07
[truncated: 34 more rows]
