# Supplementary material for: The Gut Resistome Atlas in Preterm Infants Enables Prediction of Necrotizing Enterocolitis Onset
Source: Adv Sci (Weinh). 2025 Sep 30;12(45):e05154. doi: 10.1002/advs.202505154 (PMC12677589; doi:10.1002/advs.202505154)
Supplement: Supplementary file 4 — Supplemental Table 3 [file ADVS-12-e05154-s011.xlsx]

## Sheet: Sheet1
SequenceID	ContigID	Gene	Element_symbol(aARGs)	Element_name	Class	Subclass(Drug class)	Abundance (rpkm)	Bins	Completeness	Contamination	GC	N50	Bin size	GTDB classification	NCBI classification	GUNC	Platon	PLASMe	Plasmid classification
S_ID002_T1	k141_1024	k141_1024:303-1112	blaNDM-5	subclass B1 metallo-beta-lactamase NDM-5	BETA-LACTAM	CARBAPENEM	64187.8	NA	NA	NA	NA	NA	NA	NA	NA	NA	Plasmid	Plasmid	Yes
S_ID002_T1	k141_1024	k141_1024:1119-1481	ble	bleomycin binding protein Ble-MBL	BLEOMYCIN	BLEOMYCIN	55981.7	NA	NA	NA	NA	NA	NA	NA	NA	NA	Plasmid	Plasmid	Yes
S_ID002_T1	k141_1112	k141_1112:1-537	aac(6')-I	aminoglycoside 6'-N-acetyltransferase	AMINOGLYCOSIDE	AMINOGLYCOSIDE	68500.5	S_ID002_T1_bin.2	94.28	0	0.382	17460	2270864	d__Bacteria;p__Bacillota;c__Bacilli;o__Lactobacillales;f__Enterococcaceae;g__Enterococcus_B;s__Enterococcus_B faecium	d__Bacteria;p__Bacillota;c__Bacilli;o__Lactobacillales;f__Enterococcaceae;g__Enterococcus;s__Enterococcus faecium	True	NA	NA	No
S_ID002_T1	k141_1124	k141_1124:111777-112634	blaSHV-25	broad-spectrum class A beta-lactamase SHV-25	BETA-LACTAM	BETA-LACTAM	18342.9	S_ID002_T1_bin.3	100	0.077	0.578	203928	5082986	d__Bacteria;p__Pseudomonadota;c__Gammaproteobacteria;o__Enterobacterales;f__Enterobacteriaceae;g__Klebsiella;s__Klebsiella pneumoniae	d__Bacteria;p__Pseudomonadota;c__Gammaproteobacteria;o__Enterobacterales;f__Enterobacteriaceae;g__Klebsiella;s__Klebsiella pneumoniae	True	NA	Plasmid	No
S_ID002_T1	k141_147	k141_147:14086-15561	msr(C)	ABC-F type ribosomal protection protein Msr(C)	MACROLIDE/STREPTOGRAMIN	AZITHROMYCIN/ERYTHROMYCIN/STREPTOGRAMIN B/TYLOSIN	69355.9	S_ID002_T1_bin.2	94.28	0	0.382	17460	2270864	d__Bacteria;p__Bacillota;c__Bacilli;o__Lactobacillales;f__Enterococcaceae;g__Enterococcus_B;s__Enterococcus_B faecium	d__Bacteria;p__Bacillota;c__Bacilli;o__Lactobacillales;f__Enterococcaceae;g__Enterococcus;s__Enterococcus faecium	True	NA	NA	No
S_ID002_T1	k141_162	k141_162:1785-2966	tet(D)	tetracycline efflux MFS transporter Tet(D)	TETRACYCLINE	TETRACYCLINE	25206.6	NA	NA	NA	NA	NA	NA	NA	NA	NA	Plasmid	Plasmid	Yes
S_ID002_T1	k141_1676	k141_1676:300725-303874	oqxB25	multidrug efflux RND transporter permease subunit OqxB25	PHENICOL/QUINOLONE	PHENICOL/QUINOLONE	27321.6	S_ID002_T1_bin.3	100	0.077	0.578	203928	5082986	d__Bacteria;p__Pseudomonadota;c__Gammaproteobacteria;o__Enterobacterales;f__Enterobacteriaceae;g__Klebsiella;s__Klebsiella pneumoniae	d__Bacteria;p__Pseudomonadota;c__Gammaproteobacteria;o__Enterobacterales;f__Enterobacteriaceae;g__Klebsiella;s__Klebsiella pneumoniae	True	NA	NA	No
S_ID002_T1	k141_1676	k141_1676:303901-305073	oqxA	multidrug efflux RND transporter periplasmic adaptor subunit OqxA	PHENICOL/QUINOLONE	PHENICOL/QUINOLONE	28631.5	S_ID002_T1_bin.3	100	0.077	0.578	203928	5082986	d__Bacteria;p__Pseudomonadota;c__Gammaproteobacteria;o__Enterobacterales;f__Enterobacteriaceae;g__Klebsiella;s__Klebsiella pneumoniae	d__Bacteria;p__Pseudomonadota;c__Gammaproteobacteria;o__Enterobacterales;f__Enterobacteriaceae;g__Klebsiella;s__Klebsiella pneumoniae	True	NA	NA	No
S_ID002_T1	k141_1716	k141_1716:142-792	catA1	type A-1 chloramphenicol O-acetyltransferase	PHENICOL	CHLORAMPHENICOL	30583.9	NA	NA	NA	NA	NA	NA	NA	NA	NA	Plasmid	Plasmid	Yes
S_ID002_T1	k141_1981	k141_1981:428-1288	vanY-M	D-Ala-D-Ala carboxypeptidase VanY-M	GLYCOPEPTIDE	VANCOMYCIN	64119.7	NA	NA	NA	NA	NA	NA	NA	NA	NA	Plasmid	Plasmid	Yes
S_ID002_T1	k141_1981	k141_1981:1417-2394	vanH-M	D-lactate dehydrogenase VanH-M	GLYCOPEPTIDE	VANCOMYCIN	59032.9	NA	NA	NA	NA	NA	NA	NA	NA	NA	Plasmid	Plasmid	Yes
S_ID002_T1	k141_1981	k141_1981:2390-3418	vanM	D-alanine--(R)-lactate ligase VanM	GLYCOPEPTIDE	VANCOMYCIN	58446.7	NA	NA	NA	NA	NA	NA	NA	NA	NA	Plasmid	Plasmid	Yes
S_ID002_T1	k141_1981	k141_1981:3427-3975	vanX-M	D-Ala-D-Ala dipeptidase VanX-M	GLYCOPEPTIDE	VANCOMYCIN	74180.2	NA	NA	NA	NA	NA	NA	NA	NA	NA	Plasmid	Plasmid	Yes
S_ID002_T1	k141_287	k141_287:819-1550	erm(T)	23S rRNA (adenine(2058)-N(6))-methyltransferase Erm(T)	LINCOSAMIDE/MACROLIDE/STREPTOGRAMIN	ERYTHROMYCIN/LINCOSAMIDE/STREPTOGRAMIN/TYLOSIN	71865.1	NA	NA	NA	NA	NA	NA	NA	NA	NA	NA	Plasmid	No
S_ID002_T1	k141_480	k141_480:346787-347200	fosA	FosA5 family fosfomycin resistance glutathione transferase	FOSFOMYCIN	FOSFOMYCIN	32633.3	S_ID002_T1_bin.3	100	0.077	0.578	203928	5082986	d__Bacteria;p__Pseudomonadota;c__Gammaproteobacteria;o__Enterobacterales;f__Enterobacteriaceae;g__Klebsiella;s__Klebsiella pneumoniae	d__Bacteria;p__Pseudomonadota;c__Gammaproteobacteria;o__Enterobacterales;f__Enterobacteriaceae;g__Klebsiella;s__Klebsiella pneumoniae	True	NA	NA	No
S_ID002_T1	k141_557	k141_557:8353-10269	tet(M)	tetracycline resistance ribosomal protection protein Tet(M)	TETRACYCLINE	TETRACYCLINE	71497.5	S_ID002_T1_bin.2	94.28	0	0.382	17460	2270864	d__Bacteria;p__Bacillota;c__Bacilli;o__Lactobacillales;f__Enterococcaceae;g__Enterococcus_B;s__Enterococcus_B faecium	d__Bacteria;p__Bacillota;c__Bacilli;o__Lactobacillales;f__Enterococcaceae;g__Enterococcus;s__Enterococcus faecium	True	NA	Plasmid	No
S_ID002_T1	k141_557	k141_557:10388-11740	tet(L)	tetracycline efflux MFS transporter Tet(L)	TETRACYCLINE	TETRACYCLINE	72931.2	S_ID002_T1_bin.2	94.28	0	0.382	17460	2270864	d__Bacteria;p__Bacillota;c__Bacilli;o__Lactobacillales;f__Enterococcaceae;g__Enterococcus_B;s__Enterococcus_B faecium	d__Bacteria;p__Bacillota;c__Bacilli;o__Lactobacillales;f__Enterococcaceae;g__Enterococcus;s__Enterococcus faecium	True	NA	Plasmid	No
S_ID002_T1	k141_69	k141_69:576-1448	blaCTX-M-15	extended-spectrum class A beta-lactamase CTX-M-15	BETA-LACTAM	CEPHALOSPORIN	50417.7	NA	NA	NA	NA	NA	NA	NA	NA	NA	Plasmid	Plasmid	Yes
S_ID002_T1	k141_69	k141_69:2236-3093	blaTEM-1	broad-spectrum class A beta-lactamase TEM-1	BETA-LACTAM	BETA-LACTAM	51011.5	NA	NA	NA	NA	NA	NA	NA	NA	NA	Plasmid	Plasmid	Yes
S_ID002_T2	k141_1105	k141_1105:14162-14707	aac(6')-I	aminoglycoside 6'-N-acetyltransferase	AMINOGLYCOSIDE	AMINOGLYCOSIDE	35267.6	S_ID002_T2_bin.2	98.12	0.873	0.379	36887	2581601	d__Bacteria;p__Bacillota;c__Bacilli;o__Lactobacillales;f__Enterococcaceae;g__Enterococcus_B;s__Enterococcus_B faecium	d__Bacteria;p__Bacillota;c__Bacilli;o__Lactobacillales;f__Enterococcaceae;g__Enterococcus;s__Enterococcus faecium	True	NA	NA	No
S_ID002_T2	k141_1133	k141_1133:300725-303874	oqxB25	multidrug efflux RND transporter permease subunit OqxB25	PHENICOL/QUINOLONE	PHENICOL/QUINOLONE	69326.8	S_ID002_T2_bin.1	100	0.077	0.577	188567	5091137	d__Bacteria;p__Pseudomonadota;c__Gammaproteobacteria;o__Enterobacterales;f__Enterobacteriaceae;g__Klebsiella;s__Klebsiella pneumoniae	d__Bacteria;p__Pseudomonadota;c__Gammaproteobacteria;o__Enterobacterales;f__Enterobacteriaceae;g__Klebsiella;s__Klebsiella pneumoniae	True	NA	NA	No
S_ID002_T2	k141_1133	k141_1133:303901-305073	oqxA	multidrug efflux RND transporter periplasmic adaptor subunit OqxA	PHENICOL/QUINOLONE	PHENICOL/QUINOLONE	71252.5	S_ID002_T2_bin.1	100	0.077	0.577	188567	5091137	d__Bacteria;p__Pseudomonadota;c__Gammaproteobacteria;o__Enterobacterales;f__Enterobacteriaceae;g__Klebsiella;s__Klebsiella pneumoniae	d__Bacteria;p__Pseudomonadota;c__Gammaproteobacteria;o__Enterobacterales;f__Enterobacteriaceae;g__Klebsiella;s__Klebsiella pneumoniae	True	NA	NA	No
S_ID002_T2	k141_1310	k141_1310:142-792	catA1	type A-1 chloramphenicol O-acetyltransferase	PHENICOL	CHLORAMPHENICOL	68375.4	NA	NA	NA	NA	NA	NA	NA	NA	NA	Plasmid	Plasmid	Yes
S_ID002_T2	k141_1364	k141_1364:273-1133	vanY-M	D-Ala-D-Ala carboxypeptidase VanY-M	GLYCOPEPTIDE	VANCOMYCIN	545.701	NA	NA	NA	NA	NA	NA	NA	NA	NA	NA	Plasmid	No
S_ID002_T2	k141_178	k141_178:1963-2325	ble	bleomycin binding protein Ble-MBL	BLEOMYCIN	BLEOMYCIN	94254.1	NA	NA	NA	NA	NA	NA	NA	NA	NA	Plasmid	Plasmid	Yes
S_ID002_T2	k141_178	k141_178:2332-3141	blaNDM-5	subclass B1 metallo-beta-lactamase NDM-5	BETA-LACTAM	CARBAPENEM	94454.7	NA	NA	NA	NA	NA	NA	NA	NA	NA	Plasmid	Plasmid	Yes
S_ID002_T2	k141_1843	k141_1843:346787-347200	fosA	FosA5 family fosfomycin resistance glutathione transferase	FOSFOMYCIN	FOSFOMYCIN	79926.8	S_ID002_T2_bin.1	100	0.077	0.577	188567	5091137	d__Bacteria;p__Pseudomonadota;c__Gammaproteobacteria;o__Enterobacterales;f__Enterobacteriaceae;g__Klebsiella;s__Klebsiella pneumoniae	d__Bacteria;p__Pseudomonadota;c__Gammaproteobacteria;o__Enterobacterales;f__Enterobacteriaceae;g__Klebsiella;s__Klebsiella pneumoniae	True	NA	NA	No
S_ID002_T2	k141_1877	k141_1877:3-533	vanM	D-alanine--(R)-lactate ligase VanM	GLYCOPEPTIDE	VANCOMYCIN	377.144	NA	NA	NA	NA	NA	NA	NA	NA	NA	Plasmid	Plasmid	Yes
S_ID002_T2	k141_1877	k141_1877:529-1341	vanH-M	D-lactate dehydrogenase VanH-M	GLYCOPEPTIDE	VANCOMYCIN	198.956	NA	NA	NA	NA	NA	NA	NA	NA	NA	Plasmid	Plasmid	Yes
S_ID002_T2	k141_1932	k141_1932:1785-2966	tet(D)	tetracycline efflux MFS transporter Tet(D)	TETRACYCLINE	TETRACYCLINE	67008.6	NA	NA	NA	NA	NA	NA	NA	NA	NA	Plasmid	Plasmid	Yes
S_ID002_T2	k141_57	k141_57:24850-26766	tet(M)	tetracycline resistance ribosomal protection protein Tet(M)	TETRACYCLINE	TETRACYCLINE	32979.5	NA	NA	NA	NA	NA	NA	NA	NA	NA	NA	NA	No
S_ID002_T2	k141_57	k141_57:26885-28237	tet(L)	tetracycline efflux MFS transporter Tet(L)	TETRACYCLINE	TETRACYCLINE	32375.3	NA	NA	NA	NA	NA	NA	NA	NA	NA	NA	NA	No
S_ID002_T2	k141_58	k141_58:819-1550	erm(T)	23S rRNA (adenine(2058)-N(6))-methyltransferase Erm(T)	LINCOSAMIDE/MACROLIDE/STREPTOGRAMIN	ERYTHROMYCIN/LINCOSAMIDE/STREPTOGRAMIN/TYLOSIN	31378	NA	NA	NA	NA	NA	NA	NA	NA	NA	NA	Plasmid	No
S_ID002_T2	k141_757	k141_757:111899-112756	blaSHV-25	broad-spectrum class A beta-lactamase SHV-25	BETA-LACTAM	BETA-LACTAM	67122.5	S_ID002_T2_bin.1	100	0.077	0.577	188567	5091137	d__Bacteria;p__Pseudomonadota;c__Gammaproteobacteria;o__Enterobacterales;f__Enterobacteriaceae;g__Klebsiella;s__Klebsiella pneumoniae	d__Bacteria;p__Pseudomonadota;c__Gammaproteobacteria;o__Enterobacterales;f__Enterobacteriaceae;g__Klebsiella;s__Klebsiella pneumoniae	True	NA	Plasmid	No
S_ID002_T2	k141_833	k141_833:492-1040	vanX-M	D-Ala-D-Ala dipeptidase VanX-M	GLYCOPEPTIDE	VANCOMYCIN	3479.43	NA	NA	NA	NA	NA	NA	NA	NA	NA	NA	Plasmid	No
S_ID002_T2	k141_96	k141_96:16217-17692	msr(C)	ABC-F type ribosomal protection protein Msr(C)	MACROLIDE/STREPTOGRAMIN	AZITHROMYCIN/ERYTHROMYCIN/STREPTOGRAMIN B/TYLOSIN	35605.5	S_ID002_T2_bin.2	98.12	0.873	0.379	36887	2581601	d__Bacteria;p__Bacillota;c__Bacilli;o__Lactobacillales;f__Enterococcaceae;g__Enterococcus_B;s__Enterococcus_B faecium	d__Bacteria;p__Bacillota;c__Bacilli;o__Lactobacillales;f__Enterococcaceae;g__Enterococcus;s__Enterococcus faecium	True	NA	NA	No
S_ID002_T2	k141_981	k141_981:576-1448	blaCTX-M-15	extended-spectrum class A beta-lactamase CTX-M-15	BETA-LACTAM	CEPHALOSPORIN	99981.7	NA	NA	NA	NA	NA	NA	NA	NA	NA	Plasmid	Plasmid	Yes
S_ID002_T2	k141_981	k141_981:2236-3093	blaTEM-1	broad-spectrum class A beta-lactamase TEM-1	BETA-LACTAM	BETA-LACTAM	94512	NA	NA	NA	NA	NA	NA	NA	NA	NA	Plasmid	Plasmid	Yes
S_ID002_T3	k141_1225	k141_1225:384-1250	mph(C)	Mph(C) family macrolide 2'-phosphotransferase	MACROLIDE	ERYTHROMYCIN/SPIRAMYCIN/TELITHROMYCIN	130.596	NA	NA	NA	NA	NA	NA	NA	NA	NA	NA	Plasmid	No
S_ID002_T3	k141_1382	k141_1382:142-792	catA1	type A-1 chloramphenicol O-acetyltransferase	PHENICOL	CHLORAMPHENICOL	72434.7	NA	NA	NA	NA	NA	NA	NA	NA	NA	Plasmid	Plasmid	Yes
S_ID002_T3	k141_1435	k141_1435:2-1138	tet(M)	tetracycline resistance ribosomal protection protein Tet(M)	TETRACYCLINE	TETRACYCLINE	1294.58	NA	NA	NA	NA	NA	NA	NA	NA	NA	NA	Plasmid	No
S_ID002_T3	k141_1521	k141_1521:1-975	vanH-M	D-lactate dehydrogenase VanH-M	GLYCOPEPTIDE	VANCOMYCIN	216.775	NA	NA	NA	NA	NA	NA	NA	NA	NA	NA	Plasmid	No
S_ID002_T3	k141_1646	k141_1646:8-490	lnu(A)	lincosamide nucleotidyltransferase Lnu(A)	LINCOSAMIDE	LINCOSAMIDE	281.308	NA	NA	NA	NA	NA	NA	NA	NA	NA	Plasmid	Plasmid	Yes
S_ID002_T3	k141_1686	k141_1686:572-1306	erm(B)	23S rRNA (adenine(2058)-N(6))-methyltransferase Erm(B)	LINCOSAMIDE/MACROLIDE/STREPTOGRAMIN	CLINDAMYCIN/ERYTHROMYCIN/STREPTOGRAMIN B	1057.81	S_ID002_T3_bin.1	99.62	0.686	0.379	24697	2583025	d__Bacteria;p__Bacillota;c__Bacilli;o__Lactobacillales;f__Enterococcaceae;g__Enterococcus_B;s__Enterococcus_B faecium	d__Bacteria;p__Bacillota;c__Bacilli;o__Lactobacillales;f__Enterococcaceae;g__Enterococcus;s__Enterococcus faecium	True	Plasmid	NA	No
S_ID002_T3	k141_1751	k141_1751:148752-149966	mef(A)	macrolide efflux MFS transporter Mef(A)	MACROLIDE	AZITHROMYCIN/ERYTHROMYCIN	813.863	S_ID002_T3_bin.3	99.87	0.749	0.395	60069	2239907	d__Bacteria;p__Bacillota;c__Bacilli;o__Lactobacillales;f__Streptococcaceae;g__Streptococcus;s__Streptococcus sp000187445	d__Bacteria;p__Bacillota;c__Bacilli;o__Lactobacillales;f__Streptococcaceae;g__Streptococcus;s__	True	NA	NA	No
S_ID002_T3	k141_1751	k141_1751:150089-151549	msr(D)	ABC-F type ribosomal protection protein Msr(D)	MACROLIDE/STREPTOGRAMIN	AZITHROMYCIN/ERYTHROMYCIN/STREPTOGRAMIN B	1276.15	S_ID002_T3_bin.3	99.87	0.749	0.395	60069	2239907	d__Bacteria;p__Bacillota;c__Bacilli;o__Lactobacillales;f__Streptococcaceae;g__Streptococcus;s__Streptococcus sp000187445	d__Bacteria;p__Bacillota;c__Bacilli;o__Lactobacillales;f__Streptococcaceae;g__Streptococcus;s__	True	NA	NA	No
S_ID002_T3	k141_177	k141_177:22504-23979	msr(C)	ABC-F type ribosomal protection protein Msr(C)	MACROLIDE/STREPTOGRAMIN	AZITHROMYCIN/ERYTHROMYCIN/STREPTOGRAMIN B/TYLOSIN	1171.13	S_ID002_T3_bin.1	99.62	0.686	0.379	24697	2583025	d__Bacteria;p__Bacillota;c__Bacilli;o__Lactobacillales;f__Enterococcaceae;g__Enterococcus_B;s__Enterococcus_B faecium	d__Bacteria;p__Bacillota;c__Bacilli;o__Lactobacillales;f__Enterococcaceae;g__Enterococcus;s__Enterococcus faecium	True	NA	NA	No
S_ID002_T3	k141_381	k141_381:3070-4422	tet(L)	tetracycline efflux MFS transporter Tet(L)	TETRACYCLINE	TETRACYCLINE	1032.12	S_ID002_T3_bin.1	99.62	0.686	0.379	24697	2583025	d__Bacteria;p__Bacillota;c__Bacilli;o__Lactobacillales;f__Enterococcaceae;g__Enterococcus_B;s__Enterococcus_B faecium	d__Bacteria;p__Bacillota;c__Bacilli;o__Lactobacillales;f__Enterococcaceae;g__Enterococcus;s__Enterococcus faecium	True	Plasmid	Plasmid	Yes
S_ID002_T3	k141_387	k141_387:820-1551	erm(T)	23S rRNA (adenine(2058)-N(6))-methyltransferase Erm(T)	LINCOSAMIDE/MACROLIDE/STREPTOGRAMIN	ERYTHROMYCIN/LINCOSAMIDE/STREPTOGRAMIN/TYLOSIN	1010.58	NA	NA	NA	NA	NA	NA	NA	NA	NA	NA	Plasmid	No
S_ID002_T3	k141_39	k141_39:576-1448	blaCTX-M-15	extended-spectrum class A beta-lactamase CTX-M-15	BETA-LACTAM	CEPHALOSPORIN	150450	NA	NA	NA	NA	NA	NA	NA	NA	NA	Plasmid	Plasmid	Yes
S_ID002_T3	k141_39	k141_39:2236-3093	blaTEM-1	broad-spectrum class A beta-lactamase TEM-1	BETA-LACTAM	BETA-LACTAM	132097	NA	NA	NA	NA	NA	NA	NA	NA	NA	Plasmid	Plasmid	Yes
S_ID002_T3	k141_415	k141_415:4872-5417	aac(6')-I	aminoglycoside 6'-N-acetyltransferase	AMINOGLYCOSIDE	AMINOGLYCOSIDE	953.922	S_ID002_T3_bin.1	99.62	0.686	0.379	24697	2583025	d__Bacteria;p__Bacillota;c__Bacilli;o__Lactobacillales;f__Enterococcaceae;g__Enterococcus_B;s__Enterococcus_B faecium	d__Bacteria;p__Bacillota;c__Bacilli;o__Lactobacillales;f__Enterococcaceae;g__Enterococcus;s__Enterococcus faecium	True	NA	NA	No
S_ID002_T3	k141_533	k141_533:222-1658	aac(6')-Ie/aph(2'')-Ia	bifunctional aminoglycoside N-acetyltransferase AAC(6')-Ie/aminoglycoside O-phosphotransferase APH(2'')-Ia	AMINOGLYCOSIDE	AMIKACIN/GENTAMICIN/KANAMYCIN/TOBRAMYCIN	688.13	NA	NA	NA	NA	NA	NA	NA	NA	NA	NA	Plasmid	No
S_ID002_T3	k141_565	k141_565:346386-346799	fosA	FosA5 family fosfomycin resistance glutathione transferase	FOSFOMYCIN	FOSFOMYCIN	91693.3	S_ID002_T3_bin.2	100	0.077	0.578	168159	5077515	d__Bacteria;p__Pseudomonadota;c__Gammaproteobacteria;o__Enterobacterales;f__Enterobacteriaceae;g__Klebsiella;s__Klebsiella pneumoniae	d__Bacteria;p__Pseudomonadota;c__Gammaproteobacteria;o__Enterobacterales;f__Enterobacteriaceae;g__Klebsiella;s__Klebsiella pneumoniae	True	NA	NA	No
S_ID002_T3	k141_628	k141_628:111778-112635	blaSHV-25	broad-spectrum class A beta-lactamase SHV-25	BETA-LACTAM	BETA-LACTAM	74701.2	S_ID002_T3_bin.2	100	0.077	0.578	168159	5077515	d__Bacteria;p__Pseudomonadota;c__Gammaproteobacteria;o__Enterobacterales;f__Enterobacteriaceae;g__Klebsiella;s__Klebsiella pneumoniae	d__Bacteria;p__Pseudomonadota;c__Gammaproteobacteria;o__Enterobacterales;f__Enterobacteriaceae;g__Klebsiella;s__Klebsiella pneumoniae	True	NA	Plasmid	No
S_ID002_T3	k141_682	k141_682:90-899	blaNDM-5	subclass B1 metallo-beta-lactamase NDM-5	BETA-LACTAM	CARBAPENEM	131557	NA	NA	NA	NA	NA	NA	NA	NA	NA	Plasmid	Plasmid	Yes
S_ID002_T3	k141_682	k141_682:906-1268	ble	bleomycin binding protein Ble-MBL	BLEOMYCIN	BLEOMYCIN	139677	NA	NA	NA	NA	NA	NA	NA	NA	NA	Plasmid	Plasmid	Yes
S_ID002_T3	k141_738	k141_738:300616-303765	oqxB25	multidrug efflux RND transporter permease subunit OqxB25	PHENICOL/QUINOLONE	PHENICOL/QUINOLONE	79931.8	S_ID002_T3_bin.2	100	0.077	0.578	168159	5077515	d__Bacteria;p__Pseudomonadota;c__Gammaproteobacteria;o__Enterobacterales;f__Enterobacteriaceae;g__Klebsiella;s__Klebsiella pneumoniae	d__Bacteria;p__Pseudomonadota;c__Gammaproteobacteria;o__Enterobacterales;f__Enterobacteriaceae;g__Klebsiella;s__Klebsiella pneumoniae	True	NA	NA	No
S_ID002_T3	k141_738	k141_738:303792-304964	oqxA	multidrug efflux RND transporter periplasmic adaptor subunit OqxA	PHENICOL/QUINOLONE	PHENICOL/QUINOLONE	81559	S_ID002_T3_bin.2	100	0.077	0.578	168159	5077515	d__Bacteria;p__Pseudomonadota;c__Gammaproteobacteria;o__Enterobacterales;f__Enterobacteriaceae;g__Klebsiella;s__Klebsiella pneumoniae	d__Bacteria;p__Pseudomonadota;c__Gammaproteobacteria;o__Enterobacterales;f__Enterobacteriaceae;g__Klebsiella;s__Klebsiella pneumoniae	True	NA	NA	No
S_ID002_T3	k141_847	k141_847:1785-2966	tet(D)	tetracycline efflux MFS transporter Tet(D)	TETRACYCLINE	TETRACYCLINE	76269.7	NA	NA	NA	NA	NA	NA	NA	NA	NA	Plasmid	Plasmid	Yes
S_ID003_T1	k141_1094	k141_1094:14054-14467	fosA	FosA5 family fosfomycin resistance glutathione transferase	FOSFOMYCIN	FOSFOMYCIN	87102.1	S_ID003_T1_bin.1	100	0.077	0.575	188609	5229457	d__Bacteria;p__Pseudomonadota;c__Gammaproteobacteria;o__Enterobacterales;f__Enterobacteriaceae;g__Klebsiella;s__Klebsiella pneumoniae	d__Bacteria;p__Pseudomonadota;c__Gammaproteobacteria;o__Enterobacterales;f__Enterobacteriaceae;g__Klebsiella;s__Klebsiella pneumoniae	True	NA	NA	No
S_ID003_T1	k141_1231	k141_1231:576-1448	blaCTX-M-15	extended-spectrum class A beta-lactamase CTX-M-15	BETA-LACTAM	CEPHALOSPORIN	132516	S_ID003_T1_bin.1	100	0.077	0.575	188609	5229457	d__Bacteria;p__Pseudomonadota;c__Gammaproteobacteria;o__Enterobacterales;f__Enterobacteriaceae;g__Klebsiella;s__Klebsiella pneumoniae	d__Bacteria;p__Pseudomonadota;c__Gammaproteobacteria;o__Enterobacterales;f__Enterobacteriaceae;g__Klebsiella;s__Klebsiella pneumoniae	True	Plasmid	Plasmid	Yes
S_ID003_T1	k141_1231	k141_1231:2236-3093	blaTEM-1	broad-spectrum class A beta-lactamase TEM-1	BETA-LACTAM	BETA-LACTAM	114865	S_ID003_T1_bin.1	100	0.077	0.575	188609	5229457	d__Bacteria;p__Pseudomonadota;c__Gammaproteobacteria;o__Enterobacterales;f__Enterobacteriaceae;g__Klebsiella;s__Klebsiella pneumoniae	d__Bacteria;p__Pseudomonadota;c__Gammaproteobacteria;o__Enterobacterales;f__Enterobacteriaceae;g__Klebsiella;s__Klebsiella pneumoniae	True	Plasmid	Plasmid	Yes
S_ID003_T1	k141_1247	k141_1247:303-1112	blaNDM-5	subclass B1 metallo-beta-lactamase NDM-5	BETA-LACTAM	CARBAPENEM	152927	NA	NA	NA	NA	NA	NA	NA	NA	NA	Plasmid	Plasmid	Yes
S_ID003_T1	k141_1247	k141_1247:1119-1481	ble	bleomycin binding protein Ble-MBL	BLEOMYCIN	BLEOMYCIN	150157	NA	NA	NA	NA	NA	NA	NA	NA	NA	Plasmid	Plasmid	Yes
S_ID003_T1	k141_2966	k141_2966:300725-303874	oqxB25	multidrug efflux RND transporter permease subunit OqxB25	PHENICOL/QUINOLONE	PHENICOL/QUINOLONE	84517.8	S_ID003_T1_bin.1	100	0.077	0.575	188609	5229457	d__Bacteria;p__Pseudomonadota;c__Gammaproteobacteria;o__Enterobacterales;f__Enterobacteriaceae;g__Klebsiella;s__Klebsiella pneumoniae	d__Bacteria;p__Pseudomonadota;c__Gammaproteobacteria;o__Enterobacterales;f__Enterobacteriaceae;g__Klebsiella;s__Klebsiella pneumoniae	True	NA	NA	No
S_ID003_T1	k141_2966	k141_2966:303901-305073	oqxA	multidrug efflux RND transporter periplasmic adaptor subunit OqxA	PHENICOL/QUINOLONE	PHENICOL/QUINOLONE	88081.9	S_ID003_T1_bin.1	100	0.077	0.575	188609	5229457	d__Bacteria;p__Pseudomonadota;c__Gammaproteobacteria;o__Enterobacterales;f__Enterobacteriaceae;g__Klebsiella;s__Klebsiella pneumoniae	d__Bacteria;p__Pseudomonadota;c__Gammaproteobacteria;o__Enterobacterales;f__Enterobacteriaceae;g__Klebsiella;s__Klebsiella pneumoniae	True	NA	NA	No
S_ID003_T1	k141_2989	k141_2989:142-792	catA1	type A-1 chloramphenicol O-acetyltransferase	PHENICOL	CHLORAMPHENICOL	74902.7	NA	NA	NA	NA	NA	NA	NA	NA	NA	Plasmid	Plasmid	Yes
S_ID003_T1	k141_364	k141_364:111899-112756	blaSHV-25	broad-spectrum class A beta-lactamase SHV-25	BETA-LACTAM	BETA-LACTAM	72075.6	S_ID003_T1_bin.1	100	0.077	0.575	188609	5229457	d__Bacteria;p__Pseudomonadota;c__Gammaproteobacteria;o__Enterobacterales;f__Enterobacteriaceae;g__Klebsiella;s__Klebsiella pneumoniae	d__Bacteria;p__Pseudomonadota;c__Gammaproteobacteria;o__Enterobacterales;f__Enterobacteriaceae;g__Klebsiella;s__Klebsiella pneumoniae	True	NA	Plasmid	No
S_ID003_T1	k141_867	k141_867:1785-2966	tet(D)	tetracycline efflux MFS transporter Tet(D)	TETRACYCLINE	TETRACYCLINE	77130.5	NA	NA	NA	NA	NA	NA	NA	NA	NA	Plasmid	Plasmid	Yes
S_ID003_T2	k141_150	k141_150:30772-31944	oqxA	multidrug efflux RND transporter periplasmic adaptor subunit OqxA	PHENICOL/QUINOLONE	PHENICOL/QUINOLONE	87950.1	S_ID003_T2_bin.2	100	0.077	0.578	168159	5072834	d__Bacteria;p__Pseudomonadota;c__Gammaproteobacteria;o__Enterobacterales;f__Enterobacteriaceae;g__Klebsiella;s__Klebsiella pneumoniae	d__Bacteria;p__Pseudomonadota;c__Gammaproteobacteria;o__Enterobacterales;f__Enterobacteriaceae;g__Klebsiella;s__Klebsiella pneumoniae	True	NA	NA	No
S_ID003_T2	k141_150	k141_150:31971-35120	oqxB25	multidrug efflux RND transporter permease subunit OqxB25	PHENICOL/QUINOLONE	PHENICOL/QUINOLONE	85847.5	S_ID003_T2_bin.2	100	0.077	0.578	168159	5072834	d__Bacteria;p__Pseudomonadota;c__Gammaproteobacteria;o__Enterobacterales;f__Enterobacteriaceae;g__Klebsiella;s__Klebsiella pneumoniae	d__Bacteria;p__Pseudomonadota;c__Gammaproteobacteria;o__Enterobacterales;f__Enterobacteriaceae;g__Klebsiella;s__Klebsiella pneumoniae	True	NA	NA	No
S_ID003_T2	k141_187	k141_187:8353-10269	tet(M)	tetracycline resistance ribosomal protection protein Tet(M)	TETRACYCLINE	TETRACYCLINE	883.97	S_ID003_T2_bin.1	99.62	0.187	0.379	34504	2582786	d__Bacteria;p__Bacillota;c__Bacilli;o__Lactobacillales;f__Enterococcaceae;g__Enterococcus_B;s__Enterococcus_B faecium	d__Bacteria;p__Bacillota;c__Bacilli;o__Lactobacillales;f__Enterococcaceae;g__Enterococcus;s__Enterococcus faecium	True	NA	Plasmid	No
S_ID003_T2	k141_187	k141_187:10388-11740	tet(L)	tetracycline efflux MFS transporter Tet(L)	TETRACYCLINE	TETRACYCLINE	971.904	S_ID003_T2_bin.1	99.62	0.187	0.379	34504	2582786	d__Bacteria;p__Bacillota;c__Bacilli;o__Lactobacillales;f__Enterococcaceae;g__Enterococcus_B;s__Enterococcus_B faecium	d__Bacteria;p__Bacillota;c__Bacilli;o__Lactobacillales;f__Enterococcaceae;g__Enterococcus;s__Enterococcus faecium	True	NA	Plasmid	No
S_ID003_T2	k141_200	k141_200:346504-346917	fosA	FosA5 family fosfomycin resistance glutathione transferase	FOSFOMYCIN	FOSFOMYCIN	92440.1	S_ID003_T2_bin.2	100	0.077	0.578	168159	5072834	d__Bacteria;p__Pseudomonadota;c__Gammaproteobacteria;o__Enterobacterales;f__Enterobacteriaceae;g__Klebsiella;s__Klebsiella pneumoniae	d__Bacteria;p__Pseudomonadota;c__Gammaproteobacteria;o__Enterobacterales;f__Enterobacteriaceae;g__Klebsiella;s__Klebsiella pneumoniae	True	NA	NA	No
S_ID003_T2	k141_270	k141_270:34893-36368	msr(C)	ABC-F type ribosomal protection protein Msr(C)	MACROLIDE/STREPTOGRAMIN	AZITHROMYCIN/ERYTHROMYCIN/STREPTOGRAMIN B/TYLOSIN	789.881	S_ID003_T2_bin.1	99.62	0.187	0.379	34504	2582786	d__Bacteria;p__Bacillota;c__Bacilli;o__Lactobacillales;f__Enterococcaceae;g__Enterococcus_B;s__Enterococcus_B faecium	d__Bacteria;p__Bacillota;c__Bacilli;o__Lactobacillales;f__Enterococcaceae;g__Enterococcus;s__Enterococcus faecium	True	NA	NA	No
S_ID003_T2	k141_373	k141_373:111899-112756	blaSHV-25	broad-spectrum class A beta-lactamase SHV-25	BETA-LACTAM	BETA-LACTAM	72854.7	S_ID003_T2_bin.2	100	0.077	0.578	168159	5072834	d__Bacteria;p__Pseudomonadota;c__Gammaproteobacteria;o__Enterobacterales;f__Enterobacteriaceae;g__Klebsiella;s__Klebsiella pneumoniae	d__Bacteria;p__Pseudomonadota;c__Gammaproteobacteria;o__Enterobacterales;f__Enterobacteriaceae;g__Klebsiella;s__Klebsiella pneumoniae	True	NA	Plasmid	No
S_ID003_T2	k141_402	k141_402:303-1112	blaNDM-5	subclass B1 metallo-beta-lactamase NDM-5	BETA-LACTAM	CARBAPENEM	117038	NA	NA	NA	NA	NA	NA	NA	NA	NA	Plasmid	Plasmid	Yes
S_ID003_T2	k141_402	k141_402:1119-1481	ble	bleomycin binding protein Ble-MBL	BLEOMYCIN	BLEOMYCIN	118088	NA	NA	NA	NA	NA	NA	NA	NA	NA	Plasmid	Plasmid	Yes
S_ID003_T2	k141_417	k141_417:576-1448	blaCTX-M-15	extended-spectrum class A beta-lactamase CTX-M-15	BETA-LACTAM	CEPHALOSPORIN	133399	NA	NA	NA	NA	NA	NA	NA	NA	NA	Plasmid	Plasmid	Yes
S_ID003_T2	k141_417	k141_417:2236-3093	blaTEM-1	broad-spectrum class A beta-lactamase TEM-1	BETA-LACTAM	BETA-LACTAM	125809	NA	NA	NA	NA	NA	NA	NA	NA	NA	Plasmid	Plasmid	Yes
S_ID003_T2	k141_503	k141_503:1785-2966	tet(D)	tetracycline efflux MFS transporter Tet(D)	TETRACYCLINE	TETRACYCLINE	77181.8	NA	NA	NA	NA	NA	NA	NA	NA	NA	Plasmid	Plasmid	Yes
S_ID003_T2	k141_522	k141_522:295-1026	erm(T)	23S rRNA (adenine(2058)-N(6))-methyltransferase Erm(T)	LINCOSAMIDE/MACROLIDE/STREPTOGRAMIN	ERYTHROMYCIN/LINCOSAMIDE/STREPTOGRAMIN/TYLOSIN	851.915	S_ID003_T2_bin.1	99.62	0.187	0.379	34504	2582786	d__Bacteria;p__Bacillota;c__Bacilli;o__Lactobacillales;f__Enterococcaceae;g__Enterococcus_B;s__Enterococcus_B faecium	d__Bacteria;p__Bacillota;c__Bacilli;o__Lactobacillales;f__Enterococcaceae;g__Enterococcus;s__Enterococcus faecium	True	NA	Plasmid	No
S_ID003_T2	k141_550	k141_550:62256-62801	aac(6')-I	aminoglycoside 6'-N-acetyltransferase	AMINOGLYCOSIDE	AMINOGLYCOSIDE	819.353	S_ID003_T2_bin.1	99.62	0.187	0.379	34504	2582786	d__Bacteria;p__Bacillota;c__Bacilli;o__Lactobacillales;f__Enterococcaceae;g__Enterococcus_B;s__Enterococcus_B faecium	d__Bacteria;p__Bacillota;c__Bacilli;o__Lactobacillales;f__Enterococcaceae;g__Enterococcus;s__Enterococcus faecium	True	NA	NA	No
S_ID003_T2	k141_694	k141_694:142-792	catA1	type A-1 chloramphenicol O-acetyltransferase	PHENICOL	CHLORAMPHENICOL	91772.3	NA	NA	NA	NA	NA	NA	NA	NA	NA	Plasmid	Plasmid	Yes
S_ID003_T2	k141_756	k141_756:429-1289	vanY-M	D-Ala-D-Ala carboxypeptidase VanY-M	GLYCOPEPTIDE	VANCOMYCIN	1983.89	NA	NA	NA	NA	NA	NA	NA	NA	NA	Plasmid	Plasmid	Yes
S_ID003_T2	k141_756	k141_756:1418-2395	vanH-M	D-lactate dehydrogenase VanH-M	GLYCOPEPTIDE	VANCOMYCIN	2023.78	NA	NA	NA	NA	NA	NA	NA	NA	NA	Plasmid	Plasmid	Yes
S_ID003_T2	k141_756	k141_756:2391-3419	vanM	D-alanine--(R)-lactate ligase VanM	GLYCOPEPTIDE	VANCOMYCIN	2121.09	NA	NA	NA	NA	NA	NA	NA	NA	NA	Plasmid	Plasmid	Yes
S_ID003_T2	k141_756	k141_756:3428-3976	vanX-M	D-Ala-D-Ala dipeptidase VanX-M	GLYCOPEPTIDE	VANCOMYCIN	2691.56	NA	NA	NA	NA	NA	NA	NA	NA	NA	Plasmid	Plasmid	Yes
S_ID003_T3	k141_1011	k141_1011:303-1112	blaNDM-5	subclass B1 metallo-beta-lactamase NDM-5	BETA-LACTAM	CARBAPENEM	139915	NA	NA	NA	NA	NA	NA	NA	NA	NA	Plasmid	Plasmid	Yes
S_ID003_T3	k141_1011	k141_1011:1119-1481	ble	bleomycin binding protein Ble-MBL	BLEOMYCIN	BLEOMYCIN	141587	NA	NA	NA	NA	NA	NA	NA	NA	NA	Plasmid	Plasmid	Yes
S_ID003_T3	k141_1054	k141_1054:19926-21386	msr(D)	ABC-F type ribosomal protection protein Msr(D)	MACROLIDE/STREPTOGRAMIN	AZITHROMYCIN/ERYTHROMYCIN/STREPTOGRAMIN B	14843.5	S_ID003_T3_bin.1	76.48	1.154	0.395	16798	1509292	d__Bacteria;p__Bacillota;c__Bacilli;o__Lactobacillales;f__Streptococcaceae;g__Streptococcus;s__	d__Bacteria;p__Bacillota;c__Bacilli;o__Lactobacillales;f__Streptococcaceae;g__Streptococcus;s__	True	NA	NA	No
S_ID003_T3	k141_1054	k141_1054:21509-22723	mef(A)	macrolide efflux MFS transporter Mef(A)	MACROLIDE	AZITHROMYCIN/ERYTHROMYCIN	15371.9	S_ID003_T3_bin.1	76.48	1.154	0.395	16798	1509292	d__Bacteria;p__Bacillota;c__Bacilli;o__Lactobacillales;f__Streptococcaceae;g__Streptococcus;s__	d__Bacteria;p__Bacillota;c__Bacilli;o__Lactobacillales;f__Streptococcaceae;g__Streptococcus;s__	True	NA	NA	No
S_ID003_T3	k141_1140	k141_1140:111899-112756	blaSHV-25	broad-spectrum class A beta-lactamase SHV-25	BETA-LACTAM	BETA-LACTAM	65198.6	S_ID003_T3_bin.2	100	0.077	0.578	137587	5063782	d__Bacteria;p__Pseudomonadota;c__Gammaproteobacteria;o__Enterobacterales;f__Enterobacteriaceae;g__Klebsiella;s__Klebsiella pneumoniae	d__Bacteria;p__Pseudomonadota;c__Gammaproteobacteria;o__Enterobacterales;f__Enterobacteriaceae;g__Klebsiella;s__Klebsiella pneumoniae	True	NA	Plasmid	No
S_ID003_T3	k141_1218	k141_1218:1785-2966	tet(D)	tetracycline efflux MFS transporter Tet(D)	TETRACYCLINE	TETRACYCLINE	68388.3	NA	NA	NA	NA	NA	NA	NA	NA	NA	Plasmid	Plasmid	Yes
S_ID003_T3	k141_1261	k141_1261:142-792	catA1	type A-1 chloramphenicol O-acetyltransferase	PHENICOL	CHLORAMPHENICOL	75889.1	NA	NA	NA	NA	NA	NA	NA	NA	NA	Plasmid	Plasmid	Yes
S_ID003_T3	k141_1343	k141_1343:1973-2707	erm(B)	23S rRNA (adenine(2058)-N(6))-methyltransferase Erm(B)	LINCOSAMIDE/MACROLIDE/STREPTOGRAMIN	CLINDAMYCIN/ERYTHROMYCIN/STREPTOGRAMIN B	14797.7	NA	NA	NA	NA	NA	NA	NA	NA	NA	Plasmid	Plasmid	Yes
S_ID003_T3	k141_230	k141_230:3491-4138	catA	type A-9 chloramphenicol O-acetyltransferase	PHENICOL	CHLORAMPHENICOL	14035	NA	NA	NA	NA	NA	NA	NA	NA	NA	Plasmid	Plasmid	Yes
S_ID003_T3	k141_537	k141_537:5625-7061	aac(6')-Ie/aph(2'')-Ia	bifunctional aminoglycoside N-acetyltransferase AAC(6')-Ie/aminoglycoside O-phosphotransferase APH(2'')-Ia	AMINOGLYCOSIDE	AMIKACIN/GENTAMICIN/KANAMYCIN/TOBRAMYCIN	14509.2	S_ID003_T3_bin.1	76.48	1.154	0.395	16798	1509292	d__Bacteria;p__Bacillota;c__Bacilli;o__Lactobacillales;f__Streptococcaceae;g__Streptococcus;s__	d__Bacteria;p__Bacillota;c__Bacilli;o__Lactobacillales;f__Streptococcaceae;g__Streptococcus;s__	True	NA	NA	No
S_ID003_T3	k141_55	k141_55:576-1448	blaCTX-M-15	extended-spectrum class A beta-lactamase CTX-M-15	BETA-LACTAM	CEPHALOSPORIN	137354	NA	NA	NA	NA	NA	NA	NA	NA	NA	Plasmid	Plasmid	Yes
S_ID003_T3	k141_55	k141_55:2236-3093	blaTEM-1	broad-spectrum class A beta-lactamase TEM-1	BETA-LACTAM	BETA-LACTAM	132137	NA	NA	NA	NA	NA	NA	NA	NA	NA	Plasmid	Plasmid	Yes
S_ID003_T3	k141_589	k141_589:250908-251321	fosA	FosA5 family fosfomycin resistance glutathione transferase	FOSFOMYCIN	FOSFOMYCIN	77752.5	S_ID003_T3_bin.2	100	0.077	0.578	137587	5063782	d__Bacteria;p__Pseudomonadota;c__Gammaproteobacteria;o__Enterobacterales;f__Enterobacteriaceae;g__Klebsiella;s__Klebsiella pneumoniae	d__Bacteria;p__Pseudomonadota;c__Gammaproteobacteria;o__Enterobacterales;f__Enterobacteriaceae;g__Klebsiella;s__Klebsiella pneumoniae	True	NA	NA	No
S_ID003_T3	k141_601	k141_601:225-716	lnu(C)	lincosamide nucleotidyltransferase Lnu(C)	LINCOSAMIDE	LINCOSAMIDE	2128.66	NA	NA	NA	NA	NA	NA	NA	NA	NA	NA	NA	No
S_ID003_T3	k141_88	k141_88:167424-170573	oqxB25	multidrug efflux RND transporter permease subunit OqxB25	PHENICOL/QUINOLONE	PHENICOL/QUINOLONE	68830.4	S_ID003_T3_bin.2	100	0.077	0.578	137587	5063782	d__Bacteria;p__Pseudomonadota;c__Gammaproteobacteria;o__Enterobacterales;f__Enterobacteriaceae;g__Klebsiella;s__Klebsiella pneumoniae	d__Bacteria;p__Pseudomonadota;c__Gammaproteobacteria;o__Enterobacterales;f__Enterobacteriaceae;g__Klebsiella;s__Klebsiella pneumoniae	True	NA	NA	No
S_ID003_T3	k141_88	k141_88:170600-171772	oqxA	multidrug efflux RND transporter periplasmic adaptor subunit OqxA	PHENICOL/QUINOLONE	PHENICOL/QUINOLONE	72099.5	S_ID003_T3_bin.2	100	0.077	0.578	137587	5063782	d__Bacteria;p__Pseudomonadota;c__Gammaproteobacteria;o__Enterobacterales;f__Enterobacteriaceae;g__Klebsiella;s__Klebsiella pneumoniae	d__Bacteria;p__Pseudomonadota;c__Gammaproteobacteria;o__Enterobacterales;f__Enterobacteriaceae;g__Klebsiella;s__Klebsiella pneumoniae	True	NA	NA	No
S_ID003_T4	k141_1107	k141_1107:6467-7825	tet(L)	tetracycline efflux MFS transporter Tet(L)	TETRACYCLINE	TETRACYCLINE	4251.65	S_ID003_T4_bin.2	99.87	0.468	0.396	161026	2041657	d__Bacteria;p__Bacillota;c__Bacilli;o__Lactobacillales;f__Streptococcaceae;g__Streptococcus;s__Streptococcus sp000187445	d__Bacteria;p__Bacillota;c__Bacilli;o__Lactobacillales;f__Streptococcaceae;g__Streptococcus;s__	True	NA	NA	No
S_ID003_T4	k141_1107	k141_1107:8584-10500	tet(M)	tetracycline resistance ribosomal protection protein Tet(M)	TETRACYCLINE	TETRACYCLINE	3815.3	S_ID003_T4_bin.2	99.87	0.468	0.396	161026	2041657	d__Bacteria;p__Bacillota;c__Bacilli;o__Lactobacillales;f__Streptococcaceae;g__Streptococcus;s__Streptococcus sp000187445	d__Bacteria;p__Bacillota;c__Bacilli;o__Lactobacillales;f__Streptococcaceae;g__Streptococcus;s__	True	NA	NA	No
S_ID003_T4	k141_1107	k141_1107:20421-21155	erm(B)	23S rRNA (adenine(2058)-N(6))-methyltransferase Erm(B)	LINCOSAMIDE/MACROLIDE/STREPTOGRAMIN	CLINDAMYCIN/ERYTHROMYCIN/STREPTOGRAMIN B	4588.48	S_ID003_T4_bin.2	99.87	0.468	0.396	161026	2041657	d__Bacteria;p__Bacillota;c__Bacilli;o__Lactobacillales;f__Streptococcaceae;g__Streptococcus;s__Streptococcus sp000187445	d__Bacteria;p__Bacillota;c__Bacilli;o__Lactobacillales;f__Streptococcaceae;g__Streptococcus;s__	True	NA	NA	No
S_ID003_T4	k141_1254	k141_1254:111899-112756	blaSHV-25	broad-spectrum class A beta-lactamase SHV-25	BETA-LACTAM	BETA-LACTAM	75516.6	S_ID003_T4_bin.4	100	0.077	0.577	149627	5125515	d__Bacteria;p__Pseudomonadota;c__Gammaproteobacteria;o__Enterobacterales;f__Enterobacteriaceae;g__Klebsiella;s__Klebsiella pneumoniae	d__Bacteria;p__Pseudomonadota;c__Gammaproteobacteria;o__Enterobacterales;f__Enterobacteriaceae;g__Klebsiella;s__Klebsiella pneumoniae	True	NA	Plasmid	No
S_ID003_T4	k141_1767	k141_1767:250965-251378	fosA	FosA5 family fosfomycin resistance glutathione transferase	FOSFOMYCIN	FOSFOMYCIN	97479.7	S_ID003_T4_bin.4	100	0.077	0.577	149627	5125515	d__Bacteria;p__Pseudomonadota;c__Gammaproteobacteria;o__Enterobacterales;f__Enterobacteriaceae;g__Klebsiella;s__Klebsiella pneumoniae	d__Bacteria;p__Pseudomonadota;c__Gammaproteobacteria;o__Enterobacterales;f__Enterobacteriaceae;g__Klebsiella;s__Klebsiella pneumoniae	True	NA	NA	No
S_ID003_T4	k141_2979	k141_2979:303-1112	blaNDM-5	subclass B1 metallo-beta-lactamase NDM-5	BETA-LACTAM	CARBAPENEM	107943	NA	NA	NA	NA	NA	NA	NA	NA	NA	Plasmid	Plasmid	Yes
S_ID003_T4	k141_2979	k141_2979:1119-1481	ble	bleomycin binding protein Ble-MBL	BLEOMYCIN	BLEOMYCIN	110974	NA	NA	NA	NA	NA	NA	NA	NA	NA	Plasmid	Plasmid	Yes
S_ID003_T4	k141_3918	k141_3918:175-1905	tetB(46)	tetracycline efflux ABC transporter Tet(46) subunit B	TETRACYCLINE	TETRACYCLINE	248.821	NA	NA	NA	NA	NA	NA	NA	NA	NA	NA	NA	No
S_ID003_T4	k141_4089	k141_4089:308-1567	tetA(P)	tetracycline efflux MFS transporter TetA(P)	TETRACYCLINE	TETRACYCLINE	412.779	S_ID003_T4_bin.3	95.37	0.362	0.285	7972	4466740	d__Bacteria;p__Bacillota_A;c__Clostridia;o__Clostridiales;f__Clostridiaceae;g__Clostridium;s__Clostridium butyricum	d__Bacteria;p__Bacillota;c__Clostridia;o__Eubacteriales;f__Clostridiaceae;g__Clostridium;s__Clostridium butyricum	True	NA	Plasmid	No
S_ID003_T4	k141_4116	k141_4116:576-1448	blaCTX-M-15	extended-spectrum class A beta-lactamase CTX-M-15	BETA-LACTAM	CEPHALOSPORIN	148205	NA	NA	NA	NA	NA	NA	NA	NA	NA	Plasmid	Plasmid	Yes
S_ID003_T4	k141_4116	k141_4116:2236-3093	blaTEM-1	broad-spectrum class A beta-lactamase TEM-1	BETA-LACTAM	BETA-LACTAM	132677	NA	NA	NA	NA	NA	NA	NA	NA	NA	Plasmid	Plasmid	Yes
S_ID003_T4	k141_4181	k141_4181:1785-2966	tet(D)	tetracycline efflux MFS transporter Tet(D)	TETRACYCLINE	TETRACYCLINE	83032.7	NA	NA	NA	NA	NA	NA	NA	NA	NA	Plasmid	Plasmid	Yes
S_ID003_T4	k141_4249	k141_4249:300506-303655	oqxB25	multidrug efflux RND transporter permease subunit OqxB25	PHENICOL/QUINOLONE	PHENICOL/QUINOLONE	80316.4	S_ID003_T4_bin.4	100	0.077	0.577	149627	5125515	d__Bacteria;p__Pseudomonadota;c__Gammaproteobacteria;o__Enterobacterales;f__Enterobacteriaceae;g__Klebsiella;s__Klebsiella pneumoniae	d__Bacteria;p__Pseudomonadota;c__Gammaproteobacteria;o__Enterobacterales;f__Enterobacteriaceae;g__Klebsiella;s__Klebsiella pneumoniae	True	NA	NA	No
S_ID003_T4	k141_4249	k141_4249:303682-304854	oqxA	multidrug efflux RND transporter periplasmic adaptor subunit OqxA	PHENICOL/QUINOLONE	PHENICOL/QUINOLONE	84937.6	S_ID003_T4_bin.4	100	0.077	0.577	149627	5125515	d__Bacteria;p__Pseudomonadota;c__Gammaproteobacteria;o__Enterobacterales;f__Enterobacteriaceae;g__Klebsiella;s__Klebsiella pneumoniae	d__Bacteria;p__Pseudomonadota;c__Gammaproteobacteria;o__Enterobacterales;f__Enterobacteriaceae;g__Klebsiella;s__Klebsiella pneumoniae	True	NA	NA	No
S_ID003_T4	k141_4266	k141_4266:588-2024	aac(6')-Ie/aph(2'')-Ia	bifunctional aminoglycoside N-acetyltransferase AAC(6')-Ie/aminoglycoside O-phosphotransferase APH(2'')-Ia	AMINOGLYCOSIDE	AMIKACIN/GENTAMICIN/KANAMYCIN/TOBRAMYCIN	361.935	S_ID003_T4_bin.3	95.37	0.362	0.285	7972	4466740	d__Bacteria;p__Bacillota_A;c__Clostridia;o__Clostridiales;f__Clostridiaceae;g__Clostridium;s__Clostridium butyricum	d__Bacteria;p__Bacillota;c__Clostridia;o__Eubacteriales;f__Clostridiaceae;g__Clostridium;s__Clostridium butyricum	True	NA	Plasmid	No
S_ID003_T4	k141_4443	k141_4443:1-1506	tetB(P)	tetracycline resistance ribosomal protection protein TetB(P)	TETRACYCLINE	TETRACYCLINE	539.614	S_ID003_T4_bin.3	95.37	0.362	0.285	7972	4466740	d__Bacteria;p__Bacillota_A;c__Clostridia;o__Clostridiales;f__Clostridiaceae;g__Clostridium;s__Clostridium butyricum	d__Bacteria;p__Bacillota;c__Clostridia;o__Eubacteriales;f__Clostridiaceae;g__Clostridium;s__Clostridium butyricum	True	NA	NA	No
S_ID003_T4	k141_4523	k141_4523:142-792	catA1	type A-1 chloramphenicol O-acetyltransferase	PHENICOL	CHLORAMPHENICOL	83550.2	NA	NA	NA	NA	NA	NA	NA	NA	NA	Plasmid	Plasmid	Yes
S_ID017_T2	k141_1002	k141_1002:221-1657	aac(6')-Ie/aph(2'')-Ia	bifunctional aminoglycoside N-acetyltransferase AAC(6')-Ie/aminoglycoside O-phosphotransferase APH(2'')-Ia	AMINOGLYCOSIDE	AMIKACIN/GENTAMICIN/KANAMYCIN/TOBRAMYCIN	5245.11	S_ID017_T2_bin.2	100	0.218	0.398	67340	2048980	d__Bacteria;p__Bacillota;c__Bacilli;o__Lactobacillales;f__Streptococcaceae;g__Streptococcus;s__	d__Bacteria;p__Bacillota;c__Bacilli;o__Lactobacillales;f__Streptococcaceae;g__Streptococcus;s__	True	NA	NA	No
S_ID017_T2	k141_282	k141_282:14162-14707	aac(6')-I	aminoglycoside 6'-N-acetyltransferase	AMINOGLYCOSIDE	AMINOGLYCOSIDE	465086	S_ID017_T2_bin.1	98.87	0	0.381	32733	2383270	d__Bacteria;p__Bacillota;c__Bacilli;o__Lactobacillales;f__Enterococcaceae;g__Enterococcus_B;s__Enterococcus_B faecium	d__Bacteria;p__Bacillota;c__Bacilli;o__Lactobacillales;f__Enterococcaceae;g__Enterococcus;s__Enterococcus faecium	True	NA	NA	No
S_ID017_T2	k141_372	k141_372:103870-105084	mef(A)	macrolide efflux MFS transporter Mef(A)	MACROLIDE	AZITHROMYCIN/ERYTHROMYCIN	4614.78	S_ID017_T2_bin.2	100	0.218	0.398	67340	2048980	d__Bacteria;p__Bacillota;c__Bacilli;o__Lactobacillales;f__Streptococcaceae;g__Streptococcus;s__	d__Bacteria;p__Bacillota;c__Bacilli;o__Lactobacillales;f__Streptococcaceae;g__Streptococcus;s__	True	NA	NA	No
S_ID017_T2	k141_372	k141_372:105207-106667	msr(D)	ABC-F type ribosomal protection protein Msr(D)	MACROLIDE/STREPTOGRAMIN	AZITHROMYCIN/ERYTHROMYCIN/STREPTOGRAMIN B	6962.49	S_ID017_T2_bin.2	100	0.218	0.398	67340	2048980	d__Bacteria;p__Bacillota;c__Bacilli;o__Lactobacillales;f__Streptococcaceae;g__Streptococcus;s__	d__Bacteria;p__Bacillota;c__Bacilli;o__Lactobacillales;f__Streptococcaceae;g__Streptococcus;s__	True	NA	NA	No
S_ID017_T2	k141_436	k141_436:22502-23977	msr(C)	ABC-F type ribosomal protection protein Msr(C)	MACROLIDE/STREPTOGRAMIN	AZITHROMYCIN/ERYTHROMYCIN/STREPTOGRAMIN B/TYLOSIN	487154	S_ID017_T2_bin.1	98.87	0	0.381	32733	2383270	d__Bacteria;p__Bacillota;c__Bacilli;o__Lactobacillales;f__Enterococcaceae;g__Enterococcus_B;s__Enterococcus_B faecium	d__Bacteria;p__Bacillota;c__Bacilli;o__Lactobacillales;f__Enterococcaceae;g__Enterococcus;s__Enterococcus faecium	True	NA	NA	No
S_ID017_T2	k141_728	k141_728:3491-4138	catA	type A-9 chloramphenicol O-acetyltransferase	PHENICOL	CHLORAMPHENICOL	5721.2	S_ID017_T2_bin.2	100	0.218	0.398	67340	2048980	d__Bacteria;p__Bacillota;c__Bacilli;o__Lactobacillales;f__Streptococcaceae;g__Streptococcus;s__	d__Bacteria;p__Bacillota;c__Bacilli;o__Lactobacillales;f__Streptococcaceae;g__Streptococcus;s__	True	NA	NA	No
S_ID017_T3	k141_1075	k141_1075:22502-23977	msr(C)	ABC-F type ribosomal protection protein Msr(C)	MACROLIDE/STREPTOGRAMIN	AZITHROMYCIN/ERYTHROMYCIN/STREPTOGRAMIN B/TYLOSIN	99245.7	S_ID017_T3_bin.1	99.62	0.499	0.379	30684	2608343	d__Bacteria;p__Bacillota;c__Bacilli;o__Lactobacillales;f__Enterococcaceae;g__Enterococcus_B;s__Enterococcus_B faecium	d__Bacteria;p__Bacillota;c__Bacilli;o__Lactobacillales;f__Enterococcaceae;g__Enterococcus;s__Enterococcus faecium	True	NA	NA	No
S_ID017_T3	k141_1354	k141_1354:300725-303874	oqxB25	multidrug efflux RND transporter permease subunit OqxB25	PHENICOL/QUINOLONE	PHENICOL/QUINOLONE	33986.1	S_ID017_T3_bin.2	100	0.077	0.577	188276	5076364	d__Bacteria;p__Pseudomonadota;c__Gammaproteobacteria;o__Enterobacterales;f__Enterobacteriaceae;g__Klebsiella;s__Klebsiella pneumoniae	d__Bacteria;p__Pseudomonadota;c__Gammaproteobacteria;o__Enterobacterales;f__Enterobacteriaceae;g__Klebsiella;s__Klebsiella pneumoniae	True	NA	NA	No
S_ID017_T3	k141_1354	k141_1354:303901-305073	oqxA	multidrug efflux RND transporter periplasmic adaptor subunit OqxA	PHENICOL/QUINOLONE	PHENICOL/QUINOLONE	36440.7	S_ID017_T3_bin.2	100	0.077	0.577	188276	5076364	d__Bacteria;p__Pseudomonadota;c__Gammaproteobacteria;o__Enterobacterales;f__Enterobacteriaceae;g__Klebsiella;s__Klebsiella pneumoniae	d__Bacteria;p__Pseudomonadota;c__Gammaproteobacteria;o__Enterobacterales;f__Enterobacteriaceae;g__Klebsiella;s__Klebsiella pneumoniae	True	NA	NA	No
S_ID017_T3	k141_1370	k141_1370:142-792	catA1	type A-1 chloramphenicol O-acetyltransferase	PHENICOL	CHLORAMPHENICOL	37354.1	NA	NA	NA	NA	NA	NA	NA	NA	NA	Plasmid	Plasmid	Yes
S_ID017_T3	k141_1395	k141_1395:209-1081	blaCTX-M-15	extended-spectrum class A beta-lactamase CTX-M-15	BETA-LACTAM	CEPHALOSPORIN	265237	NA	NA	NA	NA	NA	NA	NA	NA	NA	Plasmid	Plasmid	Yes
S_ID017_T3	k141_1395	k141_1395:1869-2726	blaTEM-1	broad-spectrum class A beta-lactamase TEM-1	BETA-LACTAM	BETA-LACTAM	231902	NA	NA	NA	NA	NA	NA	NA	NA	NA	Plasmid	Plasmid	Yes
S_ID017_T3	k141_288	k141_288:14162-14707	aac(6')-I	aminoglycoside 6'-N-acetyltransferase	AMINOGLYCOSIDE	AMINOGLYCOSIDE	93082.5	S_ID017_T3_bin.1	99.62	0.499	0.379	30684	2608343	d__Bacteria;p__Bacillota;c__Bacilli;o__Lactobacillales;f__Enterococcaceae;g__Enterococcus_B;s__Enterococcus_B faecium	d__Bacteria;p__Bacillota;c__Bacilli;o__Lactobacillales;f__Enterococcaceae;g__Enterococcus;s__Enterococcus faecium	True	NA	NA	No
S_ID017_T3	k141_448	k141_448:111777-112634	blaSHV-25	broad-spectrum class A beta-lactamase SHV-25	BETA-LACTAM	BETA-LACTAM	35336.2	S_ID017_T3_bin.2	100	0.077	0.577	188276	5076364	d__Bacteria;p__Pseudomonadota;c__Gammaproteobacteria;o__Enterobacterales;f__Enterobacteriaceae;g__Klebsiella;s__Klebsiella pneumoniae	d__Bacteria;p__Pseudomonadota;c__Gammaproteobacteria;o__Enterobacterales;f__Enterobacteriaceae;g__Klebsiella;s__Klebsiella pneumoniae	True	NA	Plasmid	No
S_ID017_T3	k141_450	k141_450:841-2022	tet(D)	tetracycline efflux MFS transporter Tet(D)	TETRACYCLINE	TETRACYCLINE	36897.4	NA	NA	NA	NA	NA	NA	NA	NA	NA	Plasmid	Plasmid	Yes
S_ID017_T3	k141_655	k141_655:251207-251620	fosA	FosA5 family fosfomycin resistance glutathione transferase	FOSFOMYCIN	FOSFOMYCIN	41433.2	S_ID017_T3_bin.2	100	0.077	0.577	188276	5076364	d__Bacteria;p__Pseudomonadota;c__Gammaproteobacteria;o__Enterobacterales;f__Enterobacteriaceae;g__Klebsiella;s__Klebsiella pneumoniae	d__Bacteria;p__Pseudomonadota;c__Gammaproteobacteria;o__Enterobacterales;f__Enterobacteriaceae;g__Klebsiella;s__Klebsiella pneumoniae	True	NA	NA	No
S_ID017_T3	k141_830	k141_830:303-1112	blaNDM-5	subclass B1 metallo-beta-lactamase NDM-5	BETA-LACTAM	CARBAPENEM	90566.4	NA	NA	NA	NA	NA	NA	NA	NA	NA	Plasmid	Plasmid	Yes
S_ID017_T3	k141_830	k141_830:1119-1481	ble	bleomycin binding protein Ble-MBL	BLEOMYCIN	BLEOMYCIN	92575.9	NA	NA	NA	NA	NA	NA	NA	NA	NA	Plasmid	Plasmid	Yes
S_ID018_T1	k141_16879	k141_16879:130-780	catA1	type A-1 chloramphenicol O-acetyltransferase	PHENICOL	CHLORAMPHENICOL	115468	NA	NA	NA	NA	NA	NA	NA	NA	NA	Plasmid	Plasmid	Yes
S_ID018_T1	k141_17980	k141_17980:303-1112	blaNDM-5	subclass B1 metallo-beta-lactamase NDM-5	BETA-LACTAM	CARBAPENEM	149091	NA	NA	NA	NA	NA	NA	NA	NA	NA	Plasmid	Plasmid	Yes
S_ID018_T1	k141_17980	k141_17980:1119-1481	ble	bleomycin binding protein Ble-MBL	BLEOMYCIN	BLEOMYCIN	74684	NA	NA	NA	NA	NA	NA	NA	NA	NA	Plasmid	Plasmid	Yes
S_ID018_T1	k141_19281	k141_19281:6648-7820	oqxA	multidrug efflux RND transporter periplasmic adaptor subunit OqxA	PHENICOL/QUINOLONE	PHENICOL/QUINOLONE	63032.5	S_ID018_T1_bin.2	94.78	1.663	0.574	10970	4986068	d__Bacteria;p__Pseudomonadota;c__Gammaproteobacteria;o__Enterobacterales;f__Enterobacteriaceae;g__Klebsiella;s__Klebsiella pneumoniae	d__Bacteria;p__Pseudomonadota;c__Gammaproteobacteria;o__Enterobacterales;f__Enterobacteriaceae;g__Klebsiella;s__Klebsiella pneumoniae	True	NA	NA	No
S_ID018_T1	k141_20088	k141_20088:209-1081	blaCTX-M-15	extended-spectrum class A beta-lactamase CTX-M-15	BETA-LACTAM	CEPHALOSPORIN	302778	S_ID018_T1_bin.2	94.78	1.663	0.574	10970	4986068	d__Bacteria;p__Pseudomonadota;c__Gammaproteobacteria;o__Enterobacterales;f__Enterobacteriaceae;g__Klebsiella;s__Klebsiella pneumoniae	d__Bacteria;p__Pseudomonadota;c__Gammaproteobacteria;o__Enterobacterales;f__Enterobacteriaceae;g__Klebsiella;s__Klebsiella pneumoniae	True	Plasmid	Plasmid	Yes
S_ID018_T1	k141_20088	k141_20088:1869-2726	blaTEM-1	broad-spectrum class A beta-lactamase TEM-1	BETA-LACTAM	BETA-LACTAM	356903	S_ID018_T1_bin.2	94.78	1.663	0.574	10970	4986068	d__Bacteria;p__Pseudomonadota;c__Gammaproteobacteria;o__Enterobacterales;f__Enterobacteriaceae;g__Klebsiella;s__Klebsiella pneumoniae	d__Bacteria;p__Pseudomonadota;c__Gammaproteobacteria;o__Enterobacterales;f__Enterobacteriaceae;g__Klebsiella;s__Klebsiella pneumoniae	True	Plasmid	Plasmid	Yes
S_ID018_T1	k141_21503	k141_21503:1-453	blaSHV	SHV family class A beta-lactamase	BETA-LACTAM	BETA-LACTAM	61206.2	S_ID018_T1_bin.2	94.78	1.663	0.574	10970	4986068	d__Bacteria;p__Pseudomonadota;c__Gammaproteobacteria;o__Enterobacterales;f__Enterobacteriaceae;g__Klebsiella;s__Klebsiella pneumoniae	d__Bacteria;p__Pseudomonadota;c__Gammaproteobacteria;o__Enterobacterales;f__Enterobacteriaceae;g__Klebsiella;s__Klebsiella pneumoniae	True	NA	Plasmid	No
S_ID018_T1	k141_8705	k141_8705:6994-7407	fosA	FosA5 family fosfomycin resistance glutathione transferase	FOSFOMYCIN	FOSFOMYCIN	41671.5	S_ID018_T1_bin.2	94.78	1.663	0.574	10970	4986068	d__Bacteria;p__Pseudomonadota;c__Gammaproteobacteria;o__Enterobacterales;f__Enterobacteriaceae;g__Klebsiella;s__Klebsiella pneumoniae	d__Bacteria;p__Pseudomonadota;c__Gammaproteobacteria;o__Enterobacterales;f__Enterobacteriaceae;g__Klebsiella;s__Klebsiella pneumoniae	True	NA	NA	No
S_ID018_T1	k141_9370	k141_9370:841-2022	tet(D)	tetracycline efflux MFS transporter Tet(D)	TETRACYCLINE	TETRACYCLINE	74020.6	NA	NA	NA	NA	NA	NA	NA	NA	NA	Plasmid	Plasmid	Yes
S_ID018_T2	k141_13	k141_13:957-1589	ant(6)-Ia	aminoglycoside nucleotidyltransferase ANT(6)-Ia	AMINOGLYCOSIDE	STREPTOMYCIN	53412.8	NA	NA	NA	NA	NA	NA	NA	NA	NA	Plasmid	Plasmid	Yes
S_ID018_T2	k141_13	k141_13:1589-2128	sat4	streptothricin N-acetyltransferase Sat4	STREPTOTHRICIN	STREPTOTHRICIN	57162.4	NA	NA	NA	NA	NA	NA	NA	NA	NA	Plasmid	Plasmid	Yes
S_ID018_T2	k141_13	k141_13:2224-3015	aph(3')-IIIa	aminoglycoside O-phosphotransferase APH(3')-IIIa	AMINOGLYCOSIDE	AMIKACIN/KANAMYCIN	64814.3	NA	NA	NA	NA	NA	NA	NA	NA	NA	Plasmid	Plasmid	Yes
S_ID018_T2	k141_164	k141_164:1941-2837	mph(C)	Mph(C) family macrolide 2'-phosphotransferase	MACROLIDE	ERYTHROMYCIN/SPIRAMYCIN/TELITHROMYCIN	56702.7	S_ID018_T2_bin.1	99.44	1.104	0.326	45939	2461358	d__Bacteria;p__Bacillota;c__Bacilli;o__Staphylococcales;f__Staphylococcaceae;g__Staphylococcus;s__Staphylococcus haemolyticus	d__Bacteria;p__Bacillota;c__Bacilli;o__Bacillales;f__Staphylococcaceae;g__Staphylococcus;s__Staphylococcus haemolyticus	True	Plasmid	Plasmid	Yes
S_ID018_T2	k141_164	k141_164:2939-4402	msr(A)	ABC-F type ribosomal protection protein Msr(A)	MACROLIDE/STREPTOGRAMIN	ERYTHROMYCIN/STREPTOGRAMIN B	49525.3	S_ID018_T2_bin.1	99.44	1.104	0.326	45939	2461358	d__Bacteria;p__Bacillota;c__Bacilli;o__Staphylococcales;f__Staphylococcaceae;g__Staphylococcus;s__Staphylococcus haemolyticus	d__Bacteria;p__Bacillota;c__Bacilli;o__Bacillales;f__Staphylococcaceae;g__Staphylococcus;s__Staphylococcus haemolyticus	True	Plasmid	Plasmid	Yes
S_ID018_T2	k141_166	k141_166:3631-6702	mupA	mupirocin-resistant isoleucine--tRNA ligase MupA	MUPIROCIN	MUPIROCIN	89948.5	S_ID018_T2_bin.1	99.44	1.104	0.326	45939	2461358	d__Bacteria;p__Bacillota;c__Bacilli;o__Staphylococcales;f__Staphylococcaceae;g__Staphylococcus;s__Staphylococcus haemolyticus	d__Bacteria;p__Bacillota;c__Bacilli;o__Bacillales;f__Staphylococcaceae;g__Staphylococcus;s__Staphylococcus haemolyticus	True	Plasmid	Plasmid	Yes
S_ID018_T2	k141_17	k141_17:554-1396	blaPC1	BlaZ family penicillin-hydrolyzing class A beta-lactamase PC1	BETA-LACTAM	BETA-LACTAM	42176.5	NA	NA	NA	NA	NA	NA	NA	NA	NA	NA	Plasmid	No
S_ID018_T2	k141_17	k141_17:1503-3257	blaR1	beta-lactam sensor/signal transducer BlaR1	BETA-LACTAM	BETA-LACTAM	45335.2	NA	NA	NA	NA	NA	NA	NA	NA	NA	NA	Plasmid	No
S_ID018_T2	k141_17	k141_17:3250-3627	blaI	penicillinase repressor BlaI	BETA-LACTAM	BETA-LACTAM	45730.6	NA	NA	NA	NA	NA	NA	NA	NA	NA	NA	Plasmid	No
S_ID018_T2	k141_179	k141_179:539-1975	aac(6')-Ie/aph(2'')-Ia	bifunctional aminoglycoside N-acetyltransferase AAC(6')-Ie/aminoglycoside O-phosphotransferase APH(2'')-Ia	AMINOGLYCOSIDE	AMIKACIN/GENTAMICIN/KANAMYCIN/TOBRAMYCIN	37310	NA	NA	NA	NA	NA	NA	NA	NA	NA	NA	Plasmid	No
S_ID018_T2	k141_19	k141_19:2623-4626	mecA	PBP2a family beta-lactam-resistant peptidoglycan transpeptidase MecA	BETA-LACTAM	METHICILLIN	52398.7	NA	NA	NA	NA	NA	NA	NA	NA	NA	NA	NA	No
S_ID018_T2	k141_86	k141_86:31952-32446	dfrG	trimethoprim-resistant dihydrofolate reductase DfrG	TRIMETHOPRIM	TRIMETHOPRIM	45104.5	S_ID018_T2_bin.1	99.44	1.104	0.326	45939	2461358	d__Bacteria;p__Bacillota;c__Bacilli;o__Staphylococcales;f__Staphylococcaceae;g__Staphylococcus;s__Staphylococcus haemolyticus	d__Bacteria;p__Bacillota;c__Bacilli;o__Bacillales;f__Staphylococcaceae;g__Staphylococcus;s__Staphylococcus haemolyticus	True	NA	NA	No
S_ID018_T3	k141_1582	k141_1582:346722-347135	fosA	FosA5 family fosfomycin resistance glutathione transferase	FOSFOMYCIN	FOSFOMYCIN	92473.2	S_ID018_T3_bin.1	100	0.077	0.577	188400	5112613	d__Bacteria;p__Pseudomonadota;c__Gammaproteobacteria;o__Enterobacterales;f__Enterobacteriaceae;g__Klebsiella;s__Klebsiella pneumoniae	d__Bacteria;p__Pseudomonadota;c__Gammaproteobacteria;o__Enterobacterales;f__Enterobacteriaceae;g__Klebsiella;s__Klebsiella pneumoniae	True	NA	NA	No
S_ID018_T3	k141_269	k141_269:6707-7570	aadE	aminoglycoside 6-adenylyltransferase AadE	AMINOGLYCOSIDE	STREPTOMYCIN	582.341	NA	NA	NA	NA	NA	NA	NA	NA	NA	Plasmid	Plasmid	Yes
S_ID018_T3	k141_2957	k141_2957:300725-303874	oqxB25	multidrug efflux RND transporter permease subunit OqxB25	PHENICOL/QUINOLONE	PHENICOL/QUINOLONE	81876	S_ID018_T3_bin.1	100	0.077	0.577	188400	5112613	d__Bacteria;p__Pseudomonadota;c__Gammaproteobacteria;o__Enterobacterales;f__Enterobacteriaceae;g__Klebsiella;s__Klebsiella pneumoniae	d__Bacteria;p__Pseudomonadota;c__Gammaproteobacteria;o__Enterobacterales;f__Enterobacteriaceae;g__Klebsiella;s__Klebsiella pneumoniae	True	NA	NA	No
S_ID018_T3	k141_2957	k141_2957:303901-305073	oqxA	multidrug efflux RND transporter periplasmic adaptor subunit OqxA	PHENICOL/QUINOLONE	PHENICOL/QUINOLONE	82880.8	S_ID018_T3_bin.1	100	0.077	0.577	188400	5112613	d__Bacteria;p__Pseudomonadota;c__Gammaproteobacteria;o__Enterobacterales;f__Enterobacteriaceae;g__Klebsiella;s__Klebsiella pneumoniae	d__Bacteria;p__Pseudomonadota;c__Gammaproteobacteria;o__Enterobacterales;f__Enterobacteriaceae;g__Klebsiella;s__Klebsiella pneumoniae	True	NA	NA	No
S_ID018_T3	k141_322	k141_322:1964-2326	ble	bleomycin binding protein Ble-MBL	BLEOMYCIN	BLEOMYCIN	167466	NA	NA	NA	NA	NA	NA	NA	NA	NA	Plasmid	Plasmid	Yes
S_ID018_T3	k141_322	k141_322:2333-3142	blaNDM-5	subclass B1 metallo-beta-lactamase NDM-5	BETA-LACTAM	CARBAPENEM	164469	NA	NA	NA	NA	NA	NA	NA	NA	NA	Plasmid	Plasmid	Yes
S_ID018_T3	k141_3443	k141_3443:5459-6004	aac(6')-I	aminoglycoside 6'-N-acetyltransferase	AMINOGLYCOSIDE	AMINOGLYCOSIDE	261.323	S_ID018_T3_bin.4	90.02	2.384	0.376	4771	2584398	d__Bacteria;p__Bacillota;c__Bacilli;o__Lactobacillales;f__Enterococcaceae;g__Enterococcus_B;s__Enterococcus_B faecium	d__Bacteria;p__Bacillota;c__Bacilli;o__Lactobacillales;f__Enterococcaceae;g__Enterococcus;s__Enterococcus faecium	True	NA	NA	No
S_ID018_T3	k141_3491	k141_3491:1945-2526	aph(2'')-If	aminoglycoside O-phosphotransferase APH(2'')-If	AMINOGLYCOSIDE	AMIKACIN/GENTAMICIN/KANAMYCIN/TOBRAMYCIN	283.868	NA	NA	NA	NA	NA	NA	NA	NA	NA	NA	Plasmid	No
S_ID018_T3	k141_3551	k141_3551:111777-112634	blaSHV-25	broad-spectrum class A beta-lactamase SHV-25	BETA-LACTAM	BETA-LACTAM	82272.9	S_ID018_T3_bin.1	100	0.077	0.577	188400	5112613	d__Bacteria;p__Pseudomonadota;c__Gammaproteobacteria;o__Enterobacterales;f__Enterobacteriaceae;g__Klebsiella;s__Klebsiella pneumoniae	d__Bacteria;p__Pseudomonadota;c__Gammaproteobacteria;o__Enterobacterales;f__Enterobacteriaceae;g__Klebsiella;s__Klebsiella pneumoniae	True	NA	Plasmid	No
S_ID018_T3	k141_3672	k141_3672:2149-3408	tetA(P)	tetracycline efflux MFS transporter TetA(P)	TETRACYCLINE	TETRACYCLINE	321.84	NA	NA	NA	NA	NA	NA	NA	NA	NA	NA	Plasmid	No
S_ID018_T3	k141_3672	k141_3672:3395-4462	tetB(P)	tetracycline resistance ribosomal protection protein TetB(P)	TETRACYCLINE	TETRACYCLINE	337.51	NA	NA	NA	NA	NA	NA	NA	NA	NA	NA	Plasmid	No
S_ID018_T3	k141_41	k141_41:222-1658	aac(6')-Ie/aph(2'')-Ia	bifunctional aminoglycoside N-acetyltransferase AAC(6')-Ie/aminoglycoside O-phosphotransferase APH(2'')-Ia	AMINOGLYCOSIDE	AMIKACIN/GENTAMICIN/KANAMYCIN/TOBRAMYCIN	423.296	S_ID018_T3_bin.4	90.02	2.384	0.376	4771	2584398	d__Bacteria;p__Bacillota;c__Bacilli;o__Lactobacillales;f__Enterococcaceae;g__Enterococcus_B;s__Enterococcus_B faecium	d__Bacteria;p__Bacillota;c__Bacilli;o__Lactobacillales;f__Enterococcaceae;g__Enterococcus;s__Enterococcus faecium	True	Plasmid	Plasmid	Yes
S_ID018_T3	k141_4965	k141_4965:1785-2966	tet(D)	tetracycline efflux MFS transporter Tet(D)	TETRACYCLINE	TETRACYCLINE	76474.6	NA	NA	NA	NA	NA	NA	NA	NA	NA	Plasmid	Plasmid	Yes
S_ID018_T3	k141_5398	k141_5398:21-755	erm(B)	23S rRNA (adenine(2058)-N(6))-methyltransferase Erm(B)	LINCOSAMIDE/MACROLIDE/STREPTOGRAMIN	CLINDAMYCIN/ERYTHROMYCIN/STREPTOGRAMIN B	837.805	S_ID018_T3_bin.4	90.02	2.384	0.376	4771	2584398	d__Bacteria;p__Bacillota;c__Bacilli;o__Lactobacillales;f__Enterococcaceae;g__Enterococcus_B;s__Enterococcus_B faecium	d__Bacteria;p__Bacillota;c__Bacilli;o__Lactobacillales;f__Enterococcaceae;g__Enterococcus;s__Enterococcus faecium	True	NA	NA	No
S_ID018_T3	k141_5484	k141_5484:142-792	catA1	type A-1 chloramphenicol O-acetyltransferase	PHENICOL	CHLORAMPHENICOL	72073.6	NA	NA	NA	NA	NA	NA	NA	NA	NA	Plasmid	Plasmid	Yes
S_ID018_T3	k141_5921	k141_5921:767-1498	erm(T)	23S rRNA (adenine(2058)-N(6))-methyltransferase Erm(T)	LINCOSAMIDE/MACROLIDE/STREPTOGRAMIN	ERYTHROMYCIN/LINCOSAMIDE/STREPTOGRAMIN/TYLOSIN	369.324	NA	NA	NA	NA	NA	NA	NA	NA	NA	NA	Plasmid	No
S_ID018_T3	k141_6060	k141_6060:576-1448	blaCTX-M-15	extended-spectrum class A beta-lactamase CTX-M-15	BETA-LACTAM	CEPHALOSPORIN	124498	NA	NA	NA	NA	NA	NA	NA	NA	NA	Plasmid	Plasmid	Yes
S_ID018_T3	k141_6060	k141_6060:2236-3093	blaTEM-1	broad-spectrum class A beta-lactamase TEM-1	BETA-LACTAM	BETA-LACTAM	106141	NA	NA	NA	NA	NA	NA	NA	NA	NA	Plasmid	Plasmid	Yes
S_ID018_T3	k141_888	k141_888:16218-17693	msr(C)	ABC-F type ribosomal protection protein Msr(C)	MACROLIDE/STREPTOGRAMIN	AZITHROMYCIN/ERYTHROMYCIN/STREPTOGRAMIN B/TYLOSIN	564.746	S_ID018_T3_bin.4	90.02	2.384	0.376	4771	2584398	d__Bacteria;p__Bacillota;c__Bacilli;o__Lactobacillales;f__Enterococcaceae;g__Enterococcus_B;s__Enterococcus_B faecium	d__Bacteria;p__Bacillota;c__Bacilli;o__Lactobacillales;f__Enterococcaceae;g__Enterococcus;s__Enterococcus faecium	True	NA	NA	No
S_ID020_T1	k141_1113	k141_1113:639-1454	blaOXA	OXA-23 family carbapenem-hydrolyzing class D beta-lactamase	BETA-LACTAM	CARBAPENEM	273198	NA	NA	NA	NA	NA	NA	NA	NA	NA	NA	Plasmid	No
S_ID020_T1	k141_12024	k141_12024:63-863	aph(3'')-Ib	aminoglycoside O-phosphotransferase APH(3'')-Ib	AMINOGLYCOSIDE	STREPTOMYCIN	278315	NA	NA	NA	NA	NA	NA	NA	NA	NA	NA	Plasmid	No
S_ID020_T1	k141_13111	k141_13111:920-1510	blaOXA	OXA-22 family class D beta-lactamase	BETA-LACTAM	BETA-LACTAM	334099	NA	NA	NA	NA	NA	NA	NA	NA	NA	NA	NA	No
S_ID020_T1	k141_3251	k141_3251:390-1247	blaTEM-1	broad-spectrum class A beta-lactamase TEM-1	BETA-LACTAM	BETA-LACTAM	415720	NA	NA	NA	NA	NA	NA	NA	NA	NA	Plasmid	Plasmid	Yes
S_ID020_T3	k141_119	k141_119:131961-132818	blaSHV-25	broad-spectrum class A beta-lactamase SHV-25	BETA-LACTAM	BETA-LACTAM	65752.8	S_ID020_T3_bin.1	100	0.077	0.577	168159	5071224	d__Bacteria;p__Pseudomonadota;c__Gammaproteobacteria;o__Enterobacterales;f__Enterobacteriaceae;g__Klebsiella;s__Klebsiella pneumoniae	d__Bacteria;p__Pseudomonadota;c__Gammaproteobacteria;o__Enterobacterales;f__Enterobacteriaceae;g__Klebsiella;s__Klebsiella pneumoniae	True	NA	Plasmid	No
S_ID020_T3	k141_131	k141_131:303-1112	blaNDM-5	subclass B1 metallo-beta-lactamase NDM-5	BETA-LACTAM	CARBAPENEM	45304.1	NA	NA	NA	NA	NA	NA	NA	NA	NA	Plasmid	Plasmid	Yes
S_ID020_T3	k141_131	k141_131:1119-1481	ble	bleomycin binding protein Ble-MBL	BLEOMYCIN	BLEOMYCIN	49352.7	NA	NA	NA	NA	NA	NA	NA	NA	NA	Plasmid	Plasmid	Yes
S_ID020_T3	k141_190	k141_190:346619-347032	fosA	FosA5 family fosfomycin resistance glutathione transferase	FOSFOMYCIN	FOSFOMYCIN	74895.6	S_ID020_T3_bin.1	100	0.077	0.577	168159	5071224	d__Bacteria;p__Pseudomonadota;c__Gammaproteobacteria;o__Enterobacterales;f__Enterobacteriaceae;g__Klebsiella;s__Klebsiella pneumoniae	d__Bacteria;p__Pseudomonadota;c__Gammaproteobacteria;o__Enterobacterales;f__Enterobacteriaceae;g__Klebsiella;s__Klebsiella pneumoniae	True	NA	NA	No
S_ID020_T3	k141_203	k141_203:209-1081	blaCTX-M-15	extended-spectrum class A beta-lactamase CTX-M-15	BETA-LACTAM	CEPHALOSPORIN	279186	NA	NA	NA	NA	NA	NA	NA	NA	NA	Plasmid	Plasmid	Yes
S_ID020_T3	k141_203	k141_203:1869-2726	blaTEM-1	broad-spectrum class A beta-lactamase TEM-1	BETA-LACTAM	BETA-LACTAM	240097	NA	NA	NA	NA	NA	NA	NA	NA	NA	Plasmid	Plasmid	Yes
S_ID020_T3	k141_227	k141_227:841-2022	tet(D)	tetracycline efflux MFS transporter Tet(D)	TETRACYCLINE	TETRACYCLINE	62846.9	NA	NA	NA	NA	NA	NA	NA	NA	NA	Plasmid	Plasmid	Yes
S_ID020_T3	k141_240	k141_240:300587-303736	oqxB25	multidrug efflux RND transporter permease subunit OqxB25	PHENICOL/QUINOLONE	PHENICOL/QUINOLONE	67133.2	S_ID020_T3_bin.1	100	0.077	0.577	168159	5071224	d__Bacteria;p__Pseudomonadota;c__Gammaproteobacteria;o__Enterobacterales;f__Enterobacteriaceae;g__Klebsiella;s__Klebsiella pneumoniae	d__Bacteria;p__Pseudomonadota;c__Gammaproteobacteria;o__Enterobacterales;f__Enterobacteriaceae;g__Klebsiella;s__Klebsiella pneumoniae	True	NA	NA	No
S_ID020_T3	k141_240	k141_240:303763-304935	oqxA	multidrug efflux RND transporter periplasmic adaptor subunit OqxA	PHENICOL/QUINOLONE	PHENICOL/QUINOLONE	68442.4	S_ID020_T3_bin.1	100	0.077	0.577	168159	5071224	d__Bacteria;p__Pseudomonadota;c__Gammaproteobacteria;o__Enterobacterales;f__Enterobacteriaceae;g__Klebsiella;s__Klebsiella pneumoniae	d__Bacteria;p__Pseudomonadota;c__Gammaproteobacteria;o__Enterobacterales;f__Enterobacteriaceae;g__Klebsiella;s__Klebsiella pneumoniae	True	NA	NA	No
S_ID020_T3	k141_245	k141_245:142-792	catA1	type A-1 chloramphenicol O-acetyltransferase	PHENICOL	CHLORAMPHENICOL	64816.4	NA	NA	NA	NA	NA	NA	NA	NA	NA	Plasmid	Plasmid	Yes
S_ID021_T1	k141_1135	k141_1135:300587-303736	oqxB25	multidrug efflux RND transporter permease subunit OqxB25	PHENICOL/QUINOLONE	PHENICOL/QUINOLONE	53571.5	S_ID021_T1_bin.2	100	0.077	0.577	187455	5081798	d__Bacteria;p__Pseudomonadota;c__Gammaproteobacteria;o__Enterobacterales;f__Enterobacteriaceae;g__Klebsiella;s__Klebsiella pneumoniae	d__Bacteria;p__Pseudomonadota;c__Gammaproteobacteria;o__Enterobacterales;f__Enterobacteriaceae;g__Klebsiella;s__Klebsiella pneumoniae	True	NA	NA	No
S_ID021_T1	k141_1135	k141_1135:303763-304935	oqxA	multidrug efflux RND transporter periplasmic adaptor subunit OqxA	PHENICOL/QUINOLONE	PHENICOL/QUINOLONE	53526.7	S_ID021_T1_bin.2	100	0.077	0.577	187455	5081798	d__Bacteria;p__Pseudomonadota;c__Gammaproteobacteria;o__Enterobacterales;f__Enterobacteriaceae;g__Klebsiella;s__Klebsiella pneumoniae	d__Bacteria;p__Pseudomonadota;c__Gammaproteobacteria;o__Enterobacterales;f__Enterobacteriaceae;g__Klebsiella;s__Klebsiella pneumoniae	True	NA	NA	No
S_ID021_T1	k141_1445	k141_1445:346619-347032	fosA	FosA5 family fosfomycin resistance glutathione transferase	FOSFOMYCIN	FOSFOMYCIN	55583.6	S_ID021_T1_bin.2	100	0.077	0.577	187455	5081798	d__Bacteria;p__Pseudomonadota;c__Gammaproteobacteria;o__Enterobacterales;f__Enterobacteriaceae;g__Klebsiella;s__Klebsiella pneumoniae	d__Bacteria;p__Pseudomonadota;c__Gammaproteobacteria;o__Enterobacterales;f__Enterobacteriaceae;g__Klebsiella;s__Klebsiella pneumoniae	True	NA	NA	No
S_ID021_T1	k141_183	k141_183:841-2022	tet(D)	tetracycline efflux MFS transporter Tet(D)	TETRACYCLINE	TETRACYCLINE	49464.4	NA	NA	NA	NA	NA	NA	NA	NA	NA	Plasmid	Plasmid	Yes
S_ID021_T1	k141_2929	k141_2929:111899-112756	blaSHV-25	broad-spectrum class A beta-lactamase SHV-25	BETA-LACTAM	BETA-LACTAM	50868.6	S_ID021_T1_bin.2	100	0.077	0.577	187455	5081798	d__Bacteria;p__Pseudomonadota;c__Gammaproteobacteria;o__Enterobacterales;f__Enterobacteriaceae;g__Klebsiella;s__Klebsiella pneumoniae	d__Bacteria;p__Pseudomonadota;c__Gammaproteobacteria;o__Enterobacterales;f__Enterobacteriaceae;g__Klebsiella;s__Klebsiella pneumoniae	True	NA	Plasmid	No
S_ID021_T1	k141_3481	k141_3481:142-792	catA1	type A-1 chloramphenicol O-acetyltransferase	PHENICOL	CHLORAMPHENICOL	48459.9	NA	NA	NA	NA	NA	NA	NA	NA	NA	Plasmid	Plasmid	Yes
S_ID021_T1	k141_551	k141_551:209-1081	blaCTX-M-15	extended-spectrum class A beta-lactamase CTX-M-15	BETA-LACTAM	CEPHALOSPORIN	303901	NA	NA	NA	NA	NA	NA	NA	NA	NA	Plasmid	Plasmid	Yes
S_ID021_T1	k141_551	k141_551:1869-2726	blaTEM-1	broad-spectrum class A beta-lactamase TEM-1	BETA-LACTAM	BETA-LACTAM	266969	NA	NA	NA	NA	NA	NA	NA	NA	NA	Plasmid	Plasmid	Yes
S_ID021_T1	k141_654	k141_654:303-1112	blaNDM-5	subclass B1 metallo-beta-lactamase NDM-5	BETA-LACTAM	CARBAPENEM	99409.4	NA	NA	NA	NA	NA	NA	NA	NA	NA	Plasmid	Plasmid	Yes
S_ID021_T1	k141_654	k141_654:1119-1481	ble	bleomycin binding protein Ble-MBL	BLEOMYCIN	BLEOMYCIN	101666	NA	NA	NA	NA	NA	NA	NA	NA	NA	Plasmid	Plasmid	Yes
S_ID021_T2	k141_1369	k141_1369:209-1081	blaCTX-M-15	extended-spectrum class A beta-lactamase CTX-M-15	BETA-LACTAM	CEPHALOSPORIN	275537	S_ID021_T2_bin.1	100	0.077	0.574	188857	5302828	d__Bacteria;p__Pseudomonadota;c__Gammaproteobacteria;o__Enterobacterales;f__Enterobacteriaceae;g__Klebsiella;s__Klebsiella pneumoniae	d__Bacteria;p__Pseudomonadota;c__Gammaproteobacteria;o__Enterobacterales;f__Enterobacteriaceae;g__Klebsiella;s__Klebsiella pneumoniae	True	Plasmid	Plasmid	Yes
S_ID021_T2	k141_1369	k141_1369:1869-2726	blaTEM-1	broad-spectrum class A beta-lactamase TEM-1	BETA-LACTAM	BETA-LACTAM	216532	S_ID021_T2_bin.1	100	0.077	0.574	188857	5302828	d__Bacteria;p__Pseudomonadota;c__Gammaproteobacteria;o__Enterobacterales;f__Enterobacteriaceae;g__Klebsiella;s__Klebsiella pneumoniae	d__Bacteria;p__Pseudomonadota;c__Gammaproteobacteria;o__Enterobacterales;f__Enterobacteriaceae;g__Klebsiella;s__Klebsiella pneumoniae	True	Plasmid	Plasmid	Yes
S_ID021_T2	k141_1414	k141_1414:3-746	tet(A)	tetracycline efflux MFS transporter Tet(A)	TETRACYCLINE	TETRACYCLINE	207.069	NA	NA	NA	NA	NA	NA	NA	NA	NA	Plasmid	Plasmid	Yes
S_ID021_T2	k141_2626	k141_2626:111777-112634	blaSHV-25	broad-spectrum class A beta-lactamase SHV-25	BETA-LACTAM	BETA-LACTAM	66608.8	S_ID021_T2_bin.1	100	0.077	0.574	188857	5302828	d__Bacteria;p__Pseudomonadota;c__Gammaproteobacteria;o__Enterobacterales;f__Enterobacteriaceae;g__Klebsiella;s__Klebsiella pneumoniae	d__Bacteria;p__Pseudomonadota;c__Gammaproteobacteria;o__Enterobacterales;f__Enterobacteriaceae;g__Klebsiella;s__Klebsiella pneumoniae	True	NA	Plasmid	No
S_ID021_T2	k141_2643	k141_2643:303-1112	blaNDM-5	subclass B1 metallo-beta-lactamase NDM-5	BETA-LACTAM	CARBAPENEM	117204	NA	NA	NA	NA	NA	NA	NA	NA	NA	Plasmid	Plasmid	Yes
S_ID021_T2	k141_2643	k141_2643:1119-1481	ble	bleomycin binding protein Ble-MBL	BLEOMYCIN	BLEOMYCIN	120154	NA	NA	NA	NA	NA	NA	NA	NA	NA	Plasmid	Plasmid	Yes
S_ID021_T2	k141_2665	k141_2665:300587-303736	oqxB25	multidrug efflux RND transporter permease subunit OqxB25	PHENICOL/QUINOLONE	PHENICOL/QUINOLONE	58837.9	S_ID021_T2_bin.1	100	0.077	0.574	188857	5302828	d__Bacteria;p__Pseudomonadota;c__Gammaproteobacteria;o__Enterobacterales;f__Enterobacteriaceae;g__Klebsiella;s__Klebsiella pneumoniae	d__Bacteria;p__Pseudomonadota;c__Gammaproteobacteria;o__Enterobacterales;f__Enterobacteriaceae;g__Klebsiella;s__Klebsiella pneumoniae	True	NA	NA	No
S_ID021_T2	k141_2665	k141_2665:303763-304935	oqxA	multidrug efflux RND transporter periplasmic adaptor subunit OqxA	PHENICOL/QUINOLONE	PHENICOL/QUINOLONE	59710.1	S_ID021_T2_bin.1	100	0.077	0.574	188857	5302828	d__Bacteria;p__Pseudomonadota;c__Gammaproteobacteria;o__Enterobacterales;f__Enterobacteriaceae;g__Klebsiella;s__Klebsiella pneumoniae	d__Bacteria;p__Pseudomonadota;c__Gammaproteobacteria;o__Enterobacterales;f__Enterobacteriaceae;g__Klebsiella;s__Klebsiella pneumoniae	True	NA	NA	No
S_ID021_T2	k141_2816	k141_2816:142-792	catA1	type A-1 chloramphenicol O-acetyltransferase	PHENICOL	CHLORAMPHENICOL	46120.6	NA	NA	NA	NA	NA	NA	NA	NA	NA	Plasmid	Plasmid	Yes
S_ID021_T2	k141_663	k141_663:841-2022	tet(D)	tetracycline efflux MFS transporter Tet(D)	TETRACYCLINE	TETRACYCLINE	56537.7	NA	NA	NA	NA	NA	NA	NA	NA	NA	Plasmid	Plasmid	Yes
S_ID021_T2	k141_981	k141_981:346386-346799	fosA	FosA5 family fosfomycin resistance glutathione transferase	FOSFOMYCIN	FOSFOMYCIN	61800.2	S_ID021_T2_bin.1	100	0.077	0.574	188857	5302828	d__Bacteria;p__Pseudomonadota;c__Gammaproteobacteria;o__Enterobacterales;f__Enterobacteriaceae;g__Klebsiella;s__Klebsiella pneumoniae	d__Bacteria;p__Pseudomonadota;c__Gammaproteobacteria;o__Enterobacterales;f__Enterobacteriaceae;g__Klebsiella;s__Klebsiella pneumoniae	True	NA	NA	No
S_ID021_T3	k141_1341	k141_1341:841-2022	tet(D)	tetracycline efflux MFS transporter Tet(D)	TETRACYCLINE	TETRACYCLINE	29450	NA	NA	NA	NA	NA	NA	NA	NA	NA	Plasmid	Plasmid	Yes
S_ID021_T3	k141_1633	k141_1633:346386-346799	fosA	FosA5 family fosfomycin resistance glutathione transferase	FOSFOMYCIN	FOSFOMYCIN	34573.8	S_ID021_T3_bin.4	100	0.077	0.577	186453	5088817	d__Bacteria;p__Pseudomonadota;c__Gammaproteobacteria;o__Enterobacterales;f__Enterobacteriaceae;g__Klebsiella;s__Klebsiella pneumoniae	d__Bacteria;p__Pseudomonadota;c__Gammaproteobacteria;o__Enterobacterales;f__Enterobacteriaceae;g__Klebsiella;s__Klebsiella pneumoniae	True	NA	NA	No
S_ID021_T3	k141_2257	k141_2257:54701-56194	lsa(A)	ABC-F type ribosomal protection protein Lsa(A)	LINCOSAMIDE/STREPTOGRAMIN	LINCOSAMIDE/STREPTOGRAMIN	45387.2	S_ID021_T3_bin.6	99.62	0	0.371	134960	2888490	d__Bacteria;p__Bacillota;c__Bacilli;o__Lactobacillales;f__Enterococcaceae;g__Enterococcus;s__Enterococcus faecalis	d__Bacteria;p__Bacillota;c__Bacilli;o__Lactobacillales;f__Enterococcaceae;g__Enterococcus;s__Enterococcus faecalis	True	NA	NA	No
S_ID021_T3	k141_2434	k141_2434:577-1344	aadD1	aminoglycoside O-nucleotidyltransferase ANT(4')-Ia	AMINOGLYCOSIDE	KANAMYCIN/TOBRAMYCIN	355.752	S_ID021_T3_bin.2	84.32	0.829	0.284	16655	4038662	d__Bacteria;p__Bacillota_A;c__Clostridia;o__Clostridiales;f__Clostridiaceae;g__Clostridium;s__Clostridium neonatale	d__Bacteria;p__Bacillota;c__Clostridia;o__Eubacteriales;f__Clostridiaceae;g__Clostridium;s__Clostridium neonatale	True	Plasmid	Plasmid	Yes
S_ID021_T3	k141_2434	k141_2434:2813-4276	msr(A)	ABC-F type ribosomal protection protein Msr(A)	MACROLIDE/STREPTOGRAMIN	ERYTHROMYCIN/STREPTOGRAMIN B	345.599	S_ID021_T3_bin.2	84.32	0.829	0.284	16655	4038662	d__Bacteria;p__Bacillota_A;c__Clostridia;o__Clostridiales;f__Clostridiaceae;g__Clostridium;s__Clostridium neonatale	d__Bacteria;p__Bacillota;c__Clostridia;o__Eubacteriales;f__Clostridiaceae;g__Clostridium;s__Clostridium neonatale	True	Plasmid	Plasmid	Yes
S_ID021_T3	k141_2434	k141_2434:4378-5274	mph(C)	Mph(C) family macrolide 2'-phosphotransferase	MACROLIDE	ERYTHROMYCIN/SPIRAMYCIN/TELITHROMYCIN	468.166	S_ID021_T3_bin.2	84.32	0.829	0.284	16655	4038662	d__Bacteria;p__Bacillota_A;c__Clostridia;o__Clostridiales;f__Clostridiaceae;g__Clostridium;s__Clostridium neonatale	d__Bacteria;p__Bacillota;c__Clostridia;o__Eubacteriales;f__Clostridiaceae;g__Clostridium;s__Clostridium neonatale	True	Plasmid	Plasmid	Yes
S_ID021_T3	k141_2981	k141_2981:211-942	erm(T)	23S rRNA (adenine(2058)-N(6))-methyltransferase Erm(T)	LINCOSAMIDE/MACROLIDE/STREPTOGRAMIN	ERYTHROMYCIN/LINCOSAMIDE/STREPTOGRAMIN/TYLOSIN	470.015	NA	NA	NA	NA	NA	NA	NA	NA	NA	NA	Plasmid	No
S_ID021_T3	k141_3088	k141_3088:1886-2380	dfrG	trimethoprim-resistant dihydrofolate reductase DfrG	TRIMETHOPRIM	TRIMETHOPRIM	66949.9	S_ID021_T3_bin.6	99.62	0	0.371	134960	2888490	d__Bacteria;p__Bacillota;c__Bacilli;o__Lactobacillales;f__Enterococcaceae;g__Enterococcus;s__Enterococcus faecalis	d__Bacteria;p__Bacillota;c__Bacilli;o__Lactobacillales;f__Enterococcaceae;g__Enterococcus;s__Enterococcus faecalis	True	NA	Plasmid	No
S_ID021_T3	k141_3088	k141_3088:6328-7062	erm(B)	23S rRNA (adenine(2058)-N(6))-methyltransferase Erm(B)	LINCOSAMIDE/MACROLIDE/STREPTOGRAMIN	CLINDAMYCIN/ERYTHROMYCIN/STREPTOGRAMIN B	71784	S_ID021_T3_bin.6	99.62	0	0.371	134960	2888490	d__Bacteria;p__Bacillota;c__Bacilli;o__Lactobacillales;f__Enterococcaceae;g__Enterococcus;s__Enterococcus faecalis	d__Bacteria;p__Bacillota;c__Bacilli;o__Lactobacillales;f__Enterococcaceae;g__Enterococcus;s__Enterococcus faecalis	True	NA	Plasmid	No
S_ID021_T3	k141_3088	k141_3088:16768-18141	tet(L)	tetracycline efflux MFS transporter Tet(L)	TETRACYCLINE	TETRACYCLINE	70804.6	S_ID021_T3_bin.6	99.62	0	0.371	134960	2888490	d__Bacteria;p__Bacillota;c__Bacilli;o__Lactobacillales;f__Enterococcaceae;g__Enterococcus;s__Enterococcus faecalis	d__Bacteria;p__Bacillota;c__Bacilli;o__Lactobacillales;f__Enterococcaceae;g__Enterococcus;s__Enterococcus faecalis	True	NA	Plasmid	No
S_ID021_T3	k141_3088	k141_3088:18338-20254	tet(M)	tetracycline resistance ribosomal protection protein Tet(M)	TETRACYCLINE	TETRACYCLINE	78733.6	S_ID021_T3_bin.6	99.62	0	0.371	134960	2888490	d__Bacteria;p__Bacillota;c__Bacilli;o__Lactobacillales;f__Enterococcaceae;g__Enterococcus;s__Enterococcus faecalis	d__Bacteria;p__Bacillota;c__Bacilli;o__Lactobacillales;f__Enterococcaceae;g__Enterococcus;s__Enterococcus faecalis	True	NA	Plasmid	No
S_ID021_T3	k141_3477	k141_3477:3-1898	tetB(P)	tetracycline resistance ribosomal protection protein TetB(P)	TETRACYCLINE	TETRACYCLINE	312.221	NA	NA	NA	NA	NA	NA	NA	NA	NA	NA	NA	No
S_ID021_T3	k141_3901	k141_3901:303-1112	blaNDM-5	subclass B1 metallo-beta-lactamase NDM-5	BETA-LACTAM	CARBAPENEM	64306.6	NA	NA	NA	NA	NA	NA	NA	NA	NA	Plasmid	Plasmid	Yes
S_ID021_T3	k141_3901	k141_3901:1119-1481	ble	bleomycin binding protein Ble-MBL	BLEOMYCIN	BLEOMYCIN	68269.4	NA	NA	NA	NA	NA	NA	NA	NA	NA	Plasmid	Plasmid	Yes
S_ID021_T3	k141_4420	k141_4420:142-792	catA1	type A-1 chloramphenicol O-acetyltransferase	PHENICOL	CHLORAMPHENICOL	29106.2	NA	NA	NA	NA	NA	NA	NA	NA	NA	Plasmid	Plasmid	Yes
S_ID021_T3	k141_5212	k141_5212:11535-12080	aac(6')-I	aminoglycoside 6'-N-acetyltransferase	AMINOGLYCOSIDE	AMINOGLYCOSIDE	546.731	S_ID021_T3_bin.7	98.41	0.873	0.378	22379	2647975	d__Bacteria;p__Bacillota;c__Bacilli;o__Lactobacillales;f__Enterococcaceae;g__Enterococcus_B;s__Enterococcus_B faecium	d__Bacteria;p__Bacillota;c__Bacilli;o__Lactobacillales;f__Enterococcaceae;g__Enterococcus;s__Enterococcus faecium	True	NA	NA	No
S_ID021_T3	k141_5447	k141_5447:22503-23978	msr(C)	ABC-F type ribosomal protection protein Msr(C)	MACROLIDE/STREPTOGRAMIN	AZITHROMYCIN/ERYTHROMYCIN/STREPTOGRAMIN B/TYLOSIN	641.017	S_ID021_T3_bin.7	98.41	0.873	0.378	22379	2647975	d__Bacteria;p__Bacillota;c__Bacilli;o__Lactobacillales;f__Enterococcaceae;g__Enterococcus_B;s__Enterococcus_B faecium	d__Bacteria;p__Bacillota;c__Bacilli;o__Lactobacillales;f__Enterococcaceae;g__Enterococcus;s__Enterococcus faecium	True	NA	NA	No
S_ID021_T3	k141_5608	k141_5608:222-1658	aac(6')-Ie/aph(2'')-Ia	bifunctional aminoglycoside N-acetyltransferase AAC(6')-Ie/aminoglycoside O-phosphotransferase APH(2'')-Ia	AMINOGLYCOSIDE	AMIKACIN/GENTAMICIN/KANAMYCIN/TOBRAMYCIN	975.298	NA	NA	NA	NA	NA	NA	NA	NA	NA	NA	Plasmid	No
S_ID021_T3	k141_5623	k141_5623:209-1081	blaCTX-M-15	extended-spectrum class A beta-lactamase CTX-M-15	BETA-LACTAM	CEPHALOSPORIN	182168	NA	NA	NA	NA	NA	NA	NA	NA	NA	Plasmid	Plasmid	Yes
S_ID021_T3	k141_5623	k141_5623:1869-2726	blaTEM-1	broad-spectrum class A beta-lactamase TEM-1	BETA-LACTAM	BETA-LACTAM	149623	NA	NA	NA	NA	NA	NA	NA	NA	NA	Plasmid	Plasmid	Yes
S_ID021_T3	k141_5735	k141_5735:300725-303874	oqxB25	multidrug efflux RND transporter permease subunit OqxB25	PHENICOL/QUINOLONE	PHENICOL/QUINOLONE	29038.8	S_ID021_T3_bin.4	100	0.077	0.577	186453	5088817	d__Bacteria;p__Pseudomonadota;c__Gammaproteobacteria;o__Enterobacterales;f__Enterobacteriaceae;g__Klebsiella;s__Klebsiella pneumoniae	d__Bacteria;p__Pseudomonadota;c__Gammaproteobacteria;o__Enterobacterales;f__Enterobacteriaceae;g__Klebsiella;s__Klebsiella pneumoniae	True	NA	NA	No
S_ID021_T3	k141_5735	k141_5735:303901-305073	oqxA	multidrug efflux RND transporter periplasmic adaptor subunit OqxA	PHENICOL/QUINOLONE	PHENICOL/QUINOLONE	29805.3	S_ID021_T3_bin.4	100	0.077	0.577	186453	5088817	d__Bacteria;p__Pseudomonadota;c__Gammaproteobacteria;o__Enterobacterales;f__Enterobacteriaceae;g__Klebsiella;s__Klebsiella pneumoniae	d__Bacteria;p__Pseudomonadota;c__Gammaproteobacteria;o__Enterobacterales;f__Enterobacteriaceae;g__Klebsiella;s__Klebsiella pneumoniae	True	NA	NA	No
S_ID021_T3	k141_5804	k141_5804:111777-112634	blaSHV-25	broad-spectrum class A beta-lactamase SHV-25	BETA-LACTAM	BETA-LACTAM	29856.2	S_ID021_T3_bin.4	100	0.077	0.577	186453	5088817	d__Bacteria;p__Pseudomonadota;c__Gammaproteobacteria;o__Enterobacterales;f__Enterobacteriaceae;g__Klebsiella;s__Klebsiella pneumoniae	d__Bacteria;p__Pseudomonadota;c__Gammaproteobacteria;o__Enterobacterales;f__Enterobacteriaceae;g__Klebsiella;s__Klebsiella pneumoniae	True	NA	Plasmid	No
S_ID021_T3	k141_6261	k141_6261:1473-2849	tet(K)	tetracycline efflux MFS transporter Tet(K)	TETRACYCLINE	TETRACYCLINE	900.215	NA	NA	NA	NA	NA	NA	NA	NA	NA	Plasmid	Plasmid	Yes
S_ID021_T3	k141_6339	k141_6339:1099-2358	tetA(P)	tetracycline efflux MFS transporter TetA(P)	TETRACYCLINE	TETRACYCLINE	244.948	NA	NA	NA	NA	NA	NA	NA	NA	NA	NA	NA	No
S_ID021_T3	k141_986	k141_986:40806-42266	msr(D)	ABC-F type ribosomal protection protein Msr(D)	MACROLIDE/STREPTOGRAMIN	AZITHROMYCIN/ERYTHROMYCIN/STREPTOGRAMIN B	1326.36	S_ID021_T3_bin.3	99.87	0.749	0.395	76539	2226933	d__Bacteria;p__Bacillota;c__Bacilli;o__Lactobacillales;f__Streptococcaceae;g__Streptococcus;s__Streptococcus sp000187445	d__Bacteria;p__Bacillota;c__Bacilli;o__Lactobacillales;f__Streptococcaceae;g__Streptococcus;s__	True	NA	NA	No
S_ID021_T3	k141_986	k141_986:42389-43603	mef(A)	macrolide efflux MFS transporter Mef(A)	MACROLIDE	AZITHROMYCIN/ERYTHROMYCIN	1353.38	S_ID021_T3_bin.3	99.87	0.749	0.395	76539	2226933	d__Bacteria;p__Bacillota;c__Bacilli;o__Lactobacillales;f__Streptococcaceae;g__Streptococcus;s__Streptococcus sp000187445	d__Bacteria;p__Bacillota;c__Bacilli;o__Lactobacillales;f__Streptococcaceae;g__Streptococcus;s__	True	NA	NA	No
S_ID022_T1	k141_2189	k141_2189:3-623	blaOXA	OXA-22 family class D beta-lactamase	BETA-LACTAM	BETA-LACTAM	138953	NA	NA	NA	NA	NA	NA	NA	NA	NA	NA	NA	No
S_ID022_T2	k141_10	k141_10:3353-3844	ant(6)-Ia	aminoglycoside nucleotidyltransferase ANT(6)-Ia	AMINOGLYCOSIDE	STREPTOMYCIN	4205.3	NA	NA	NA	NA	NA	NA	NA	NA	NA	NA	Plasmid	No
S_ID022_T2	k141_1091	k141_1091:152-994	blaPC1	BlaZ family penicillin-hydrolyzing class A beta-lactamase PC1	BETA-LACTAM	BETA-LACTAM	811.962	NA	NA	NA	NA	NA	NA	NA	NA	NA	NA	Plasmid	No
S_ID022_T2	k141_1091	k141_1091:1101-2129	blaR1	beta-lactam sensor/signal transducer BlaR1	BETA-LACTAM	BETA-LACTAM	1050.7	NA	NA	NA	NA	NA	NA	NA	NA	NA	NA	Plasmid	No
S_ID022_T2	k141_1960	k141_1960:419356-420849	lsa(A)	ABC-F type ribosomal protection protein Lsa(A)	LINCOSAMIDE/STREPTOGRAMIN	LINCOSAMIDE/STREPTOGRAMIN	4972.03	S_ID022_T2_bin.2	99.62	0.124	0.375	202217	2836567	d__Bacteria;p__Bacillota;c__Bacilli;o__Lactobacillales;f__Enterococcaceae;g__Enterococcus;s__Enterococcus faecalis	d__Bacteria;p__Bacillota;c__Bacilli;o__Lactobacillales;f__Enterococcaceae;g__Enterococcus;s__Enterococcus faecalis	True	NA	NA	No
S_ID022_T2	k141_2116	k141_2116:1785-2966	tet(D)	tetracycline efflux MFS transporter Tet(D)	TETRACYCLINE	TETRACYCLINE	75090.8	NA	NA	NA	NA	NA	NA	NA	NA	NA	Plasmid	Plasmid	Yes
S_ID022_T2	k141_217	k141_217:147823-149739	tet(M)	tetracycline resistance ribosomal protection protein Tet(M)	TETRACYCLINE	TETRACYCLINE	4625.55	S_ID022_T2_bin.2	99.62	0.124	0.375	202217	2836567	d__Bacteria;p__Bacillota;c__Bacilli;o__Lactobacillales;f__Enterococcaceae;g__Enterococcus;s__Enterococcus faecalis	d__Bacteria;p__Bacillota;c__Bacilli;o__Lactobacillales;f__Enterococcaceae;g__Enterococcus;s__Enterococcus faecalis	True	NA	NA	No
S_ID022_T2	k141_2627	k141_2627:11028-14099	mupA	mupirocin-resistant isoleucine--tRNA ligase MupA	MUPIROCIN	MUPIROCIN	855.808	NA	NA	NA	NA	NA	NA	NA	NA	NA	Plasmid	Plasmid	Yes
S_ID022_T2	k141_3212	k141_3212:625-1416	aph(3')-IIIa	aminoglycoside O-phosphotransferase APH(3')-IIIa	AMINOGLYCOSIDE	AMIKACIN/KANAMYCIN	4890.85	NA	NA	NA	NA	NA	NA	NA	NA	NA	Plasmid	Plasmid	Yes
S_ID022_T2	k141_3212	k141_3212:1512-2051	sat4	streptothricin N-acetyltransferase Sat4	STREPTOTHRICIN	STREPTOTHRICIN	4666.94	NA	NA	NA	NA	NA	NA	NA	NA	NA	Plasmid	Plasmid	Yes
S_ID022_T2	k141_3212	k141_3212:2051-2587	ant(6)-Ia	aminoglycoside nucleotidyltransferase ANT(6)-Ia	AMINOGLYCOSIDE	STREPTOMYCIN	4417.8	NA	NA	NA	NA	NA	NA	NA	NA	NA	Plasmid	Plasmid	Yes
S_ID022_T2	k141_3378	k141_3378:576-1448	blaCTX-M-15	extended-spectrum class A beta-lactamase CTX-M-15	BETA-LACTAM	CEPHALOSPORIN	121797	NA	NA	NA	NA	NA	NA	NA	NA	NA	Plasmid	Plasmid	Yes
S_ID022_T2	k141_3378	k141_3378:2236-3093	blaTEM-1	broad-spectrum class A beta-lactamase TEM-1	BETA-LACTAM	BETA-LACTAM	105840	NA	NA	NA	NA	NA	NA	NA	NA	NA	Plasmid	Plasmid	Yes
S_ID022_T2	k141_3430	k141_3430:346890-347303	fosA	FosA5 family fosfomycin resistance glutathione transferase	FOSFOMYCIN	FOSFOMYCIN	87927.8	S_ID022_T2_bin.1	100	0.077	0.577	168292	5083277	d__Bacteria;p__Pseudomonadota;c__Gammaproteobacteria;o__Enterobacterales;f__Enterobacteriaceae;g__Klebsiella;s__Klebsiella pneumoniae	d__Bacteria;p__Pseudomonadota;c__Gammaproteobacteria;o__Enterobacterales;f__Enterobacteriaceae;g__Klebsiella;s__Klebsiella pneumoniae	True	NA	NA	No
S_ID022_T2	k141_3649	k141_3649:300725-303874	oqxB25	multidrug efflux RND transporter permease subunit OqxB25	PHENICOL/QUINOLONE	PHENICOL/QUINOLONE	81901	S_ID022_T2_bin.1	100	0.077	0.577	168292	5083277	d__Bacteria;p__Pseudomonadota;c__Gammaproteobacteria;o__Enterobacterales;f__Enterobacteriaceae;g__Klebsiella;s__Klebsiella pneumoniae	d__Bacteria;p__Pseudomonadota;c__Gammaproteobacteria;o__Enterobacterales;f__Enterobacteriaceae;g__Klebsiella;s__Klebsiella pneumoniae	True	NA	NA	No
S_ID022_T2	k141_3649	k141_3649:303901-305073	oqxA	multidrug efflux RND transporter periplasmic adaptor subunit OqxA	PHENICOL/QUINOLONE	PHENICOL/QUINOLONE	79526.2	S_ID022_T2_bin.1	100	0.077	0.577	168292	5083277	d__Bacteria;p__Pseudomonadota;c__Gammaproteobacteria;o__Enterobacterales;f__Enterobacteriaceae;g__Klebsiella;s__Klebsiella pneumoniae	d__Bacteria;p__Pseudomonadota;c__Gammaproteobacteria;o__Enterobacterales;f__Enterobacteriaceae;g__Klebsiella;s__Klebsiella pneumoniae	True	NA	NA	No
S_ID022_T2	k141_425	k141_425:1204-1938	erm(B)	23S rRNA (adenine(2058)-N(6))-methyltransferase Erm(B)	LINCOSAMIDE/MACROLIDE/STREPTOGRAMIN	CLINDAMYCIN/ERYTHROMYCIN/STREPTOGRAMIN B	7852.31	NA	NA	NA	NA	NA	NA	NA	NA	NA	Plasmid	Plasmid	Yes
S_ID022_T2	k141_425	k141_425:2768-4204	aac(6')-Ie/aph(2'')-Ia	bifunctional aminoglycoside N-acetyltransferase AAC(6')-Ie/aminoglycoside O-phosphotransferase APH(2'')-Ia	AMINOGLYCOSIDE	AMIKACIN/GENTAMICIN/KANAMYCIN/TOBRAMYCIN	3740.26	NA	NA	NA	NA	NA	NA	NA	NA	NA	Plasmid	Plasmid	Yes
S_ID022_T2	k141_4396	k141_4396:303-1112	blaNDM-5	subclass B1 metallo-beta-lactamase NDM-5	BETA-LACTAM	CARBAPENEM	136301	NA	NA	NA	NA	NA	NA	NA	NA	NA	Plasmid	Plasmid	Yes
S_ID022_T2	k141_4396	k141_4396:1119-1481	ble	bleomycin binding protein Ble-MBL	BLEOMYCIN	BLEOMYCIN	141122	NA	NA	NA	NA	NA	NA	NA	NA	NA	Plasmid	Plasmid	Yes
S_ID022_T2	k141_4460	k141_4460:142-792	catA1	type A-1 chloramphenicol O-acetyltransferase	PHENICOL	CHLORAMPHENICOL	71055.5	NA	NA	NA	NA	NA	NA	NA	NA	NA	Plasmid	Plasmid	Yes
S_ID022_T2	k141_4472	k141_4472:111777-112634	blaSHV-25	broad-spectrum class A beta-lactamase SHV-25	BETA-LACTAM	BETA-LACTAM	80619.8	S_ID022_T2_bin.1	100	0.077	0.577	168292	5083277	d__Bacteria;p__Pseudomonadota;c__Gammaproteobacteria;o__Enterobacterales;f__Enterobacteriaceae;g__Klebsiella;s__Klebsiella pneumoniae	d__Bacteria;p__Pseudomonadota;c__Gammaproteobacteria;o__Enterobacterales;f__Enterobacteriaceae;g__Klebsiella;s__Klebsiella pneumoniae	True	NA	Plasmid	No
S_ID022_T2	k141_4514	k141_4514:687-1418	erm(C)	23S rRNA (adenine(2058)-N(6))-methyltransferase Erm(C)	LINCOSAMIDE/MACROLIDE/STREPTOGRAMIN	CLINDAMYCIN/ERYTHROMYCIN/STREPTOGRAMIN B/TYLOSIN	1296.37	NA	NA	NA	NA	NA	NA	NA	NA	NA	Plasmid	Plasmid	Yes
S_ID022_T2	k141_67	k141_67:671-1039	fosB	FosB family fosfomycin resistance bacillithiol transferase	FOSFOMYCIN	FOSFOMYCIN	295.109	NA	NA	NA	NA	NA	NA	NA	NA	NA	NA	NA	No
S_ID022_T2	k141_951	k141_951:1191-2654	msr(A)	ABC-F type ribosomal protection protein Msr(A)	MACROLIDE/STREPTOGRAMIN	ERYTHROMYCIN/STREPTOGRAMIN B	658.812	NA	NA	NA	NA	NA	NA	NA	NA	NA	NA	Plasmid	No
S_ID022_T2	k141_951	k141_951:2756-3652	mph(C)	Mph(C) family macrolide 2'-phosphotransferase	MACROLIDE	ERYTHROMYCIN/SPIRAMYCIN/TELITHROMYCIN	520.283	NA	NA	NA	NA	NA	NA	NA	NA	NA	NA	Plasmid	No
S_ID022_T3	k141_1561	k141_1561:985-1752	aadD1	aminoglycoside O-nucleotidyltransferase ANT(4')-Ia	AMINOGLYCOSIDE	KANAMYCIN/TOBRAMYCIN	495.899	NA	NA	NA	NA	NA	NA	NA	NA	NA	NA	Plasmid	No
S_ID022_T3	k141_1628	k141_1628:187-921	erm(B)	23S rRNA (adenine(2058)-N(6))-methyltransferase Erm(B)	LINCOSAMIDE/MACROLIDE/STREPTOGRAMIN	CLINDAMYCIN/ERYTHROMYCIN/STREPTOGRAMIN B	36866.4	NA	NA	NA	NA	NA	NA	NA	NA	NA	Plasmid	Plasmid	Yes
S_ID022_T3	k141_2979	k141_2979:152-994	blaZ	penicillin-hydrolyzing class A beta-lactamase BlaZ	BETA-LACTAM	BETA-LACTAM	8408.12	NA	NA	NA	NA	NA	NA	NA	NA	NA	Plasmid	Plasmid	Yes
S_ID022_T3	k141_2979	k141_2979:1101-2855	blaR1	beta-lactam sensor/signal transducer BlaR1	BETA-LACTAM	BETA-LACTAM	7522.97	NA	NA	NA	NA	NA	NA	NA	NA	NA	Plasmid	Plasmid	Yes
S_ID022_T3	k141_2979	k141_2979:2848-3225	blaI	penicillinase repressor BlaI	BETA-LACTAM	BETA-LACTAM	8825.31	NA	NA	NA	NA	NA	NA	NA	NA	NA	Plasmid	Plasmid	Yes
S_ID022_T3	k141_3029	k141_3029:11201-12931	tetB(46)	tetracycline efflux ABC transporter Tet(46) subunit B	TETRACYCLINE	TETRACYCLINE	537.821	S_ID022_T3_bin.6	96.08	0.833	0.413	11142	1983823	d__Bacteria;p__Bacillota;c__Bacilli;o__Lactobacillales;f__Streptococcaceae;g__Streptococcus;s__Streptococcus lactarius	d__Bacteria;p__Bacillota;c__Bacilli;o__Lactobacillales;f__Streptococcaceae;g__Streptococcus;s__	True	NA	NA	No
S_ID022_T3	k141_3029	k141_3029:12936-14657	tetA(46)	tetracycline efflux ABC transporter Tet(46) subunit A	TETRACYCLINE	TETRACYCLINE	638.928	S_ID022_T3_bin.6	96.08	0.833	0.413	11142	1983823	d__Bacteria;p__Bacillota;c__Bacilli;o__Lactobacillales;f__Streptococcaceae;g__Streptococcus;s__Streptococcus lactarius	d__Bacteria;p__Bacillota;c__Bacilli;o__Lactobacillales;f__Streptococcaceae;g__Streptococcus;s__	True	NA	NA	No
S_ID022_T3	k141_353	k141_353:303-1112	blaNDM-5	subclass B1 metallo-beta-lactamase NDM-5	BETA-LACTAM	CARBAPENEM	130294	NA	NA	NA	NA	NA	NA	NA	NA	NA	Plasmid	Plasmid	Yes
S_ID022_T3	k141_353	k141_353:1119-1481	ble	bleomycin binding protein Ble-MBL	BLEOMYCIN	BLEOMYCIN	147331	NA	NA	NA	NA	NA	NA	NA	NA	NA	Plasmid	Plasmid	Yes
S_ID022_T3	k141_3562	k141_3562:3851-5806	tetB(P)	tetracycline resistance ribosomal protection protein TetB(P)	TETRACYCLINE	TETRACYCLINE	490.378	S_ID022_T3_bin.4	60.84	0.299	0.306	7141	1901315	d__Bacteria;p__Bacillota_A;c__Clostridia;o__Clostridiales;f__Clostridiaceae;g__Clostridium;s__Clostridium paraputrificum	d__Bacteria;p__Bacillota;c__Clostridia;o__Eubacteriales;f__Clostridiaceae;g__Clostridium;s__Clostridium paraputrificum	True	NA	NA	No
S_ID022_T3	k141_3562	k141_3562:5793-7052	tetA(P)	tetracycline efflux MFS transporter TetA(P)	TETRACYCLINE	TETRACYCLINE	481.38	S_ID022_T3_bin.4	60.84	0.299	0.306	7141	1901315	d__Bacteria;p__Bacillota_A;c__Clostridia;o__Clostridiales;f__Clostridiaceae;g__Clostridium;s__Clostridium paraputrificum	d__Bacteria;p__Bacillota;c__Clostridia;o__Eubacteriales;f__Clostridiaceae;g__Clostridium;s__Clostridium paraputrificum	True	NA	NA	No
S_ID022_T3	k141_3993	k141_3993:255-3326	mupA	mupirocin-resistant isoleucine--tRNA ligase MupA	MUPIROCIN	MUPIROCIN	273.204	NA	NA	NA	NA	NA	NA	NA	NA	NA	Plasmid	Plasmid	Yes
S_ID022_T3	k141_4229	k141_4229:173068-174561	lsa(A)	ABC-F type ribosomal protection protein Lsa(A)	LINCOSAMIDE/STREPTOGRAMIN	LINCOSAMIDE/STREPTOGRAMIN	24363.7	S_ID022_T3_bin.7	99.62	0	0.374	216640	2910414	d__Bacteria;p__Bacillota;c__Bacilli;o__Lactobacillales;f__Enterococcaceae;g__Enterococcus;s__Enterococcus faecalis	d__Bacteria;p__Bacillota;c__Bacilli;o__Lactobacillales;f__Enterococcaceae;g__Enterococcus;s__Enterococcus faecalis	True	NA	NA	No
S_ID022_T3	k141_4328	k141_4328:42497-42922	fosB	FosB family fosfomycin resistance bacillithiol transferase	FOSFOMYCIN	FOSFOMYCIN	2499.93	S_ID022_T3_bin.3	99.81	0.28	0.319	91429	2387777	d__Bacteria;p__Bacillota;c__Bacilli;o__Staphylococcales;f__Staphylococcaceae;g__Staphylococcus;s__Staphylococcus epidermidis	d__Bacteria;p__Bacillota;c__Bacilli;o__Bacillales;f__Staphylococcaceae;g__Staphylococcus;s__Staphylococcus epidermidis	True	NA	NA	No
S_ID022_T3	k141_4406	k141_4406:2-1426	tet(M)	tetracycline resistance ribosomal protection protein Tet(M)	TETRACYCLINE	TETRACYCLINE	22712.4	NA	NA	NA	NA	NA	NA	NA	NA	NA	NA	Plasmid	No
S_ID022_T3	k141_466	k141_466:3353-3844	ant(6)-Ia	aminoglycoside nucleotidyltransferase ANT(6)-Ia	AMINOGLYCOSIDE	STREPTOMYCIN	14033.9	NA	NA	NA	NA	NA	NA	NA	NA	NA	NA	Plasmid	No
S_ID022_T3	k141_4871	k141_4871:300616-303765	oqxB25	multidrug efflux RND transporter permease subunit OqxB25	PHENICOL/QUINOLONE	PHENICOL/QUINOLONE	61889.9	S_ID022_T3_bin.8	100	0.077	0.578	203928	5060164	d__Bacteria;p__Pseudomonadota;c__Gammaproteobacteria;o__Enterobacterales;f__Enterobacteriaceae;g__Klebsiella;s__Klebsiella pneumoniae	d__Bacteria;p__Pseudomonadota;c__Gammaproteobacteria;o__Enterobacterales;f__Enterobacteriaceae;g__Klebsiella;s__Klebsiella pneumoniae	True	NA	NA	No
S_ID022_T3	k141_4871	k141_4871:303792-304964	oqxA	multidrug efflux RND transporter periplasmic adaptor subunit OqxA	PHENICOL/QUINOLONE	PHENICOL/QUINOLONE	64557.3	S_ID022_T3_bin.8	100	0.077	0.578	203928	5060164	d__Bacteria;p__Pseudomonadota;c__Gammaproteobacteria;o__Enterobacterales;f__Enterobacteriaceae;g__Klebsiella;s__Klebsiella pneumoniae	d__Bacteria;p__Pseudomonadota;c__Gammaproteobacteria;o__Enterobacterales;f__Enterobacteriaceae;g__Klebsiella;s__Klebsiella pneumoniae	True	NA	NA	No
S_ID022_T3	k141_5040	k141_5040:1785-2966	tet(D)	tetracycline efflux MFS transporter Tet(D)	TETRACYCLINE	TETRACYCLINE	54548.7	NA	NA	NA	NA	NA	NA	NA	NA	NA	Plasmid	Plasmid	Yes
S_ID022_T3	k141_5227	k141_5227:625-1416	aph(3')-IIIa	aminoglycoside O-phosphotransferase APH(3')-IIIa	AMINOGLYCOSIDE	AMIKACIN/KANAMYCIN	20365.8	NA	NA	NA	NA	NA	NA	NA	NA	NA	Plasmid	Plasmid	Yes
S_ID022_T3	k141_5227	k141_5227:1512-2051	sat4	streptothricin N-acetyltransferase Sat4	STREPTOTHRICIN	STREPTOTHRICIN	15816.5	NA	NA	NA	NA	NA	NA	NA	NA	NA	Plasmid	Plasmid	Yes
S_ID022_T3	k141_5227	k141_5227:2051-2587	ant(6)-Ia	aminoglycoside nucleotidyltransferase ANT(6)-Ia	AMINOGLYCOSIDE	STREPTOMYCIN	15418.9	NA	NA	NA	NA	NA	NA	NA	NA	NA	Plasmid	Plasmid	Yes
S_ID022_T3	k141_5461	k141_5461:275-769	dfrG	trimethoprim-resistant dihydrofolate reductase DfrG	TRIMETHOPRIM	TRIMETHOPRIM	6083.92	NA	NA	NA	NA	NA	NA	NA	NA	NA	NA	Plasmid	No
S_ID022_T3	k141_5806	k141_5806:2047-3423	tet(K)	tetracycline efflux MFS transporter Tet(K)	TETRACYCLINE	TETRACYCLINE	8271.78	NA	NA	NA	NA	NA	NA	NA	NA	NA	Plasmid	Plasmid	Yes
S_ID022_T3	k141_5957	k141_5957:142-792	catA1	type A-1 chloramphenicol O-acetyltransferase	PHENICOL	CHLORAMPHENICOL	46866.9	NA	NA	NA	NA	NA	NA	NA	NA	NA	Plasmid	Plasmid	Yes
S_ID022_T3	k141_6289	k141_6289:576-1448	blaCTX-M-15	extended-spectrum class A beta-lactamase CTX-M-15	BETA-LACTAM	CEPHALOSPORIN	98448.1	NA	NA	NA	NA	NA	NA	NA	NA	NA	Plasmid	Plasmid	Yes
S_ID022_T3	k141_6289	k141_6289:2236-3093	blaTEM-1	broad-spectrum class A beta-lactamase TEM-1	BETA-LACTAM	BETA-LACTAM	74078.9	NA	NA	NA	NA	NA	NA	NA	NA	NA	Plasmid	Plasmid	Yes
S_ID022_T3	k141_6320	k141_6320:111777-112634	blaSHV-25	broad-spectrum class A beta-lactamase SHV-25	BETA-LACTAM	BETA-LACTAM	63244.9	S_ID022_T3_bin.8	100	0.077	0.578	203928	5060164	d__Bacteria;p__Pseudomonadota;c__Gammaproteobacteria;o__Enterobacterales;f__Enterobacteriaceae;g__Klebsiella;s__Klebsiella pneumoniae	d__Bacteria;p__Pseudomonadota;c__Gammaproteobacteria;o__Enterobacterales;f__Enterobacteriaceae;g__Klebsiella;s__Klebsiella pneumoniae	True	NA	Plasmid	No
S_ID022_T3	k141_6408	k141_6408:298-2214	tet(W)	tetracycline resistance ribosomal protection protein Tet(W)	TETRACYCLINE	TETRACYCLINE	1353.9	S_ID022_T3_bin.9	99.5	0	0.604	56569	1914283	d__Bacteria;p__Actinomycetota;c__Actinomycetes;o__Actinomycetales;f__Bifidobacteriaceae;g__Bifidobacterium;s__Bifidobacterium animalis_B	d__Bacteria;p__Actinomycetota;c__Actinomycetes;o__Bifidobacteriales;f__Bifidobacteriaceae;g__Bifidobacterium;s__Bifidobacterium animalis	True	NA	NA	No
S_ID022_T3	k141_643	k141_643:40806-42266	msr(D)	ABC-F type ribosomal protection protein Msr(D)	MACROLIDE/STREPTOGRAMIN	AZITHROMYCIN/ERYTHROMYCIN/STREPTOGRAMIN B	6671.42	S_ID022_T3_bin.2	99.87	1.123	0.395	112822	2267653	d__Bacteria;p__Bacillota;c__Bacilli;o__Lactobacillales;f__Streptococcaceae;g__Streptococcus;s__Streptococcus sp000187445	d__Bacteria;p__Bacillota;c__Bacilli;o__Lactobacillales;f__Streptococcaceae;g__Streptococcus;s__	True	NA	NA	No
S_ID022_T3	k141_643	k141_643:42389-43603	mef(A)	macrolide efflux MFS transporter Mef(A)	MACROLIDE	AZITHROMYCIN/ERYTHROMYCIN	5241.7	S_ID022_T3_bin.2	99.87	1.123	0.395	112822	2267653	d__Bacteria;p__Bacillota;c__Bacilli;o__Lactobacillales;f__Streptococcaceae;g__Streptococcus;s__Streptococcus sp000187445	d__Bacteria;p__Bacillota;c__Bacilli;o__Lactobacillales;f__Streptococcaceae;g__Streptococcus;s__	True	NA	NA	No
S_ID022_T3	k141_7000	k141_7000:559-2022	msr(A)	ABC-F type ribosomal protection protein Msr(A)	MACROLIDE/STREPTOGRAMIN	ERYTHROMYCIN/STREPTOGRAMIN B	6050.75	S_ID022_T3_bin.3	99.81	0.28	0.319	91429	2387777	d__Bacteria;p__Bacillota;c__Bacilli;o__Staphylococcales;f__Staphylococcaceae;g__Staphylococcus;s__Staphylococcus epidermidis	d__Bacteria;p__Bacillota;c__Bacilli;o__Bacillales;f__Staphylococcaceae;g__Staphylococcus;s__Staphylococcus epidermidis	True	Plasmid	Plasmid	Yes
S_ID022_T3	k141_7000	k141_7000:2124-3020	mph(C)	Mph(C) family macrolide 2'-phosphotransferase	MACROLIDE	ERYTHROMYCIN/SPIRAMYCIN/TELITHROMYCIN	6502.4	S_ID022_T3_bin.3	99.81	0.28	0.319	91429	2387777	d__Bacteria;p__Bacillota;c__Bacilli;o__Staphylococcales;f__Staphylococcaceae;g__Staphylococcus;s__Staphylococcus epidermidis	d__Bacteria;p__Bacillota;c__Bacilli;o__Bacillales;f__Staphylococcaceae;g__Staphylococcus;s__Staphylococcus epidermidis	True	Plasmid	Plasmid	Yes
S_ID022_T3	k141_7170	k141_7170:83-1519	aac(6')-Ie/aph(2'')-Ia	bifunctional aminoglycoside N-acetyltransferase AAC(6')-Ie/aminoglycoside O-phosphotransferase APH(2'')-Ia	AMINOGLYCOSIDE	AMIKACIN/GENTAMICIN/KANAMYCIN/TOBRAMYCIN	14753.4	NA	NA	NA	NA	NA	NA	NA	NA	NA	NA	Plasmid	No
S_ID022_T3	k141_7888	k141_7888:250897-251310	fosA	FosA5 family fosfomycin resistance glutathione transferase	FOSFOMYCIN	FOSFOMYCIN	64173.5	S_ID022_T3_bin.8	100	0.077	0.578	203928	5060164	d__Bacteria;p__Pseudomonadota;c__Gammaproteobacteria;o__Enterobacterales;f__Enterobacteriaceae;g__Klebsiella;s__Klebsiella pneumoniae	d__Bacteria;p__Pseudomonadota;c__Gammaproteobacteria;o__Enterobacterales;f__Enterobacteriaceae;g__Klebsiella;s__Klebsiella pneumoniae	True	NA	NA	No
S_ID022_T4	k141_1044	k141_1044:620-997	blaI	penicillinase repressor BlaI	BETA-LACTAM	BETA-LACTAM	2749.8	S_ID022_T4_bin.8	99.81	0.28	0.319	71243	2383262	d__Bacteria;p__Bacillota;c__Bacilli;o__Staphylococcales;f__Staphylococcaceae;g__Staphylococcus;s__Staphylococcus epidermidis	d__Bacteria;p__Bacillota;c__Bacilli;o__Bacillales;f__Staphylococcaceae;g__Staphylococcus;s__Staphylococcus epidermidis	True	NA	Plasmid	No
S_ID022_T4	k141_1044	k141_1044:990-2744	blaR1	beta-lactam sensor/signal transducer BlaR1	BETA-LACTAM	BETA-LACTAM	2713.54	S_ID022_T4_bin.8	99.81	0.28	0.319	71243	2383262	d__Bacteria;p__Bacillota;c__Bacilli;o__Staphylococcales;f__Staphylococcaceae;g__Staphylococcus;s__Staphylococcus epidermidis	d__Bacteria;p__Bacillota;c__Bacilli;o__Bacillales;f__Staphylococcaceae;g__Staphylococcus;s__Staphylococcus epidermidis	True	NA	Plasmid	No
S_ID022_T4	k141_1044	k141_1044:2851-3693	blaZ	penicillin-hydrolyzing class A beta-lactamase BlaZ	BETA-LACTAM	BETA-LACTAM	2692.48	S_ID022_T4_bin.8	99.81	0.28	0.319	71243	2383262	d__Bacteria;p__Bacillota;c__Bacilli;o__Staphylococcales;f__Staphylococcaceae;g__Staphylococcus;s__Staphylococcus epidermidis	d__Bacteria;p__Bacillota;c__Bacilli;o__Bacillales;f__Staphylococcaceae;g__Staphylococcus;s__Staphylococcus epidermidis	True	NA	Plasmid	No
S_ID022_T4	k141_1092	k141_1092:14162-14707	aac(6')-I	aminoglycoside 6'-N-acetyltransferase	AMINOGLYCOSIDE	AMINOGLYCOSIDE	46388.3	S_ID022_T4_bin.5	94.94	0	0.382	25323	2138286	d__Bacteria;p__Bacillota;c__Bacilli;o__Lactobacillales;f__Enterococcaceae;g__Enterococcus_B;s__Enterococcus_B faecium	d__Bacteria;p__Bacillota;c__Bacilli;o__Lactobacillales;f__Enterococcaceae;g__Enterococcus;s__Enterococcus faecium	True	NA	NA	No
S_ID022_T4	k141_1184	k141_1184:250732-251145	fosA	FosA5 family fosfomycin resistance glutathione transferase	FOSFOMYCIN	FOSFOMYCIN	43014.7	S_ID022_T4_bin.2	100	0.077	0.578	146043	5053791	d__Bacteria;p__Pseudomonadota;c__Gammaproteobacteria;o__Enterobacterales;f__Enterobacteriaceae;g__Klebsiella;s__Klebsiella pneumoniae	d__Bacteria;p__Pseudomonadota;c__Gammaproteobacteria;o__Enterobacterales;f__Enterobacteriaceae;g__Klebsiella;s__Klebsiella pneumoniae	True	NA	NA	No
S_ID022_T4	k141_1751	k141_1751:899-1762	aadE	aminoglycoside 6-adenylyltransferase AadE	AMINOGLYCOSIDE	STREPTOMYCIN	1166.21	NA	NA	NA	NA	NA	NA	NA	NA	NA	Plasmid	NA	No
S_ID022_T4	k141_1953	k141_1953:1107-2321	mef(A)	macrolide efflux MFS transporter Mef(A)	MACROLIDE	AZITHROMYCIN/ERYTHROMYCIN	5036.93	S_ID022_T4_bin.7	99.68	0.942	0.395	60144	2210680	d__Bacteria;p__Bacillota;c__Bacilli;o__Lactobacillales;f__Streptococcaceae;g__Streptococcus;s__Streptococcus sp000187445	d__Bacteria;p__Bacillota;c__Bacilli;o__Lactobacillales;f__Streptococcaceae;g__Streptococcus;s__	True	NA	NA	No
S_ID022_T4	k141_1953	k141_1953:2444-3904	msr(D)	ABC-F type ribosomal protection protein Msr(D)	MACROLIDE/STREPTOGRAMIN	AZITHROMYCIN/ERYTHROMYCIN/STREPTOGRAMIN B	4914.79	S_ID022_T4_bin.7	99.68	0.942	0.395	60144	2210680	d__Bacteria;p__Bacillota;c__Bacilli;o__Lactobacillales;f__Streptococcaceae;g__Streptococcus;s__Streptococcus sp000187445	d__Bacteria;p__Bacillota;c__Bacilli;o__Lactobacillales;f__Streptococcaceae;g__Streptococcus;s__	True	NA	NA	No
S_ID022_T4	k141_2157	k141_2157:496-1230	erm(B)	23S rRNA (adenine(2058)-N(6))-methyltransferase Erm(B)	LINCOSAMIDE/MACROLIDE/STREPTOGRAMIN	CLINDAMYCIN/ERYTHROMYCIN/STREPTOGRAMIN B	59467.8	NA	NA	NA	NA	NA	NA	NA	NA	NA	Plasmid	Plasmid	Yes
S_ID022_T4	k141_2250	k141_2250:303-1112	blaNDM-5	subclass B1 metallo-beta-lactamase NDM-5	BETA-LACTAM	CARBAPENEM	73328	NA	NA	NA	NA	NA	NA	NA	NA	NA	Plasmid	Plasmid	Yes
S_ID022_T4	k141_2250	k141_2250:1119-1481	ble	bleomycin binding protein Ble-MBL	BLEOMYCIN	BLEOMYCIN	77546.3	NA	NA	NA	NA	NA	NA	NA	NA	NA	Plasmid	Plasmid	Yes
S_ID022_T4	k141_2725	k141_2725:372-1808	aac(6')-Ie/aph(2'')-Ia	bifunctional aminoglycoside N-acetyltransferase AAC(6')-Ie/aminoglycoside O-phosphotransferase APH(2'')-Ia	AMINOGLYCOSIDE	AMIKACIN/GENTAMICIN/KANAMYCIN/TOBRAMYCIN	46189.7	NA	NA	NA	NA	NA	NA	NA	NA	NA	NA	Plasmid	No
S_ID022_T4	k141_2952	k141_2952:111899-112756	blaSHV-25	broad-spectrum class A beta-lactamase SHV-25	BETA-LACTAM	BETA-LACTAM	43859.4	S_ID022_T4_bin.2	100	0.077	0.578	146043	5053791	d__Bacteria;p__Pseudomonadota;c__Gammaproteobacteria;o__Enterobacterales;f__Enterobacteriaceae;g__Klebsiella;s__Klebsiella pneumoniae	d__Bacteria;p__Pseudomonadota;c__Gammaproteobacteria;o__Enterobacterales;f__Enterobacteriaceae;g__Klebsiella;s__Klebsiella pneumoniae	True	NA	Plasmid	No
S_ID022_T4	k141_3261	k141_3261:2-1138	tet(M)	tetracycline resistance ribosomal protection protein Tet(M)	TETRACYCLINE	TETRACYCLINE	19253.8	NA	NA	NA	NA	NA	NA	NA	NA	NA	NA	Plasmid	No
S_ID022_T4	k141_3283	k141_3283:2508-3002	dfrG	trimethoprim-resistant dihydrofolate reductase DfrG	TRIMETHOPRIM	TRIMETHOPRIM	7220.9	NA	NA	NA	NA	NA	NA	NA	NA	NA	NA	Plasmid	No
S_ID022_T4	k141_3309	k141_3309:1257-2633	tet(K)	tetracycline efflux MFS transporter Tet(K)	TETRACYCLINE	TETRACYCLINE	1432.67	NA	NA	NA	NA	NA	NA	NA	NA	NA	Plasmid	Plasmid	Yes
S_ID022_T4	k141_3357	k141_3357:576-1448	blaCTX-M-15	extended-spectrum class A beta-lactamase CTX-M-15	BETA-LACTAM	CEPHALOSPORIN	60430.8	NA	NA	NA	NA	NA	NA	NA	NA	NA	Plasmid	Plasmid	Yes
S_ID022_T4	k141_3357	k141_3357:2236-3093	blaTEM-1	broad-spectrum class A beta-lactamase TEM-1	BETA-LACTAM	BETA-LACTAM	51560.8	NA	NA	NA	NA	NA	NA	NA	NA	NA	Plasmid	Plasmid	Yes
S_ID022_T4	k141_3428	k141_3428:2951-4672	tetA(46)	tetracycline efflux ABC transporter Tet(46) subunit A	TETRACYCLINE	TETRACYCLINE	1250.34	S_ID022_T4_bin.6	97.75	1.529	0.414	29406	2005224	d__Bacteria;p__Bacillota;c__Bacilli;o__Lactobacillales;f__Streptococcaceae;g__Streptococcus;s__Streptococcus lactarius	d__Bacteria;p__Bacillota;c__Bacilli;o__Lactobacillales;f__Streptococcaceae;g__Streptococcus;s__	True	NA	NA	No
S_ID022_T4	k141_3428	k141_3428:4677-6407	tetB(46)	tetracycline efflux ABC transporter Tet(46) subunit B	TETRACYCLINE	TETRACYCLINE	1139.68	S_ID022_T4_bin.6	97.75	1.529	0.414	29406	2005224	d__Bacteria;p__Bacillota;c__Bacilli;o__Lactobacillales;f__Streptococcaceae;g__Streptococcus;s__Streptococcus lactarius	d__Bacteria;p__Bacillota;c__Bacilli;o__Lactobacillales;f__Streptococcaceae;g__Streptococcus;s__	True	NA	NA	No
S_ID022_T4	k141_3595	k141_3595:26081-26971	aph(2'')-If	aminoglycoside O-phosphotransferase APH(2'')-If	AMINOGLYCOSIDE	AMIKACIN/GENTAMICIN/KANAMYCIN/TOBRAMYCIN	833.272	NA	NA	NA	NA	NA	NA	NA	NA	NA	Plasmid	Plasmid	Yes
S_ID022_T4	k141_3833	k141_3833:39494-39919	fosB	FosB family fosfomycin resistance bacillithiol transferase	FOSFOMYCIN	FOSFOMYCIN	2937.91	S_ID022_T4_bin.8	99.81	0.28	0.319	71243	2383262	d__Bacteria;p__Bacillota;c__Bacilli;o__Staphylococcales;f__Staphylococcaceae;g__Staphylococcus;s__Staphylococcus epidermidis	d__Bacteria;p__Bacillota;c__Bacilli;o__Bacillales;f__Staphylococcaceae;g__Staphylococcus;s__Staphylococcus epidermidis	True	NA	NA	No
S_ID022_T4	k141_4115	k141_4115:1785-2966	tet(D)	tetracycline efflux MFS transporter Tet(D)	TETRACYCLINE	TETRACYCLINE	38656.7	NA	NA	NA	NA	NA	NA	NA	NA	NA	Plasmid	Plasmid	Yes
S_ID022_T4	k141_4149	k141_4149:548-1900	tet(L)	tetracycline efflux MFS transporter Tet(L)	TETRACYCLINE	TETRACYCLINE	16689.5	NA	NA	NA	NA	NA	NA	NA	NA	NA	NA	Plasmid	No
S_ID022_T4	k141_4150	k141_4150:429-1196	aadD1	aminoglycoside O-nucleotidyltransferase ANT(4')-Ia	AMINOGLYCOSIDE	KANAMYCIN/TOBRAMYCIN	2237.28	NA	NA	NA	NA	NA	NA	NA	NA	NA	NA	Plasmid	No
S_ID022_T4	k141_4150	k141_4150:1416-1817	bleO	bleomycin binding protein	BLEOMYCIN	BLEOMYCIN	2137.1	NA	NA	NA	NA	NA	NA	NA	NA	NA	NA	Plasmid	No
S_ID022_T4	k141_4164	k141_4164:13468-15033	vga(A)	ABC-F type ribosomal protection protein Vga(A)	LINCOSAMIDE	LINCOSAMIDE	3589.64	S_ID022_T4_bin.8	99.81	0.28	0.319	71243	2383262	d__Bacteria;p__Bacillota;c__Bacilli;o__Staphylococcales;f__Staphylococcaceae;g__Staphylococcus;s__Staphylococcus epidermidis	d__Bacteria;p__Bacillota;c__Bacilli;o__Bacillales;f__Staphylococcaceae;g__Staphylococcus;s__Staphylococcus epidermidis	True	Plasmid	Plasmid	Yes
S_ID022_T4	k141_4297	k141_4297:686-1588	aph(2'')-Ie	aminoglycoside O-phosphotransferase APH(2'')-Ie	AMINOGLYCOSIDE	AMIKACIN/GENTAMICIN/KANAMYCIN/TOBRAMYCIN	22774.9	NA	NA	NA	NA	NA	NA	NA	NA	NA	NA	Plasmid	No
S_ID022_T4	k141_4540	k141_4540:31876-32625	blaCDD	CDD family class D beta-lactamase	BETA-LACTAM	BETA-LACTAM	820.226	S_ID022_T4_bin.3	95.45	0	0.282	27980	3857051	d__Bacteria;p__Bacillota_A;c__Clostridia;o__Peptostreptococcales;f__Peptostreptococcaceae;g__Clostridioides;s__Clostridioides difficile	d__Bacteria;p__Bacillota;c__Clostridia;o__Eubacteriales;f__Peptostreptococcaceae;g__Clostridioides;s__Clostridioides difficile	True	NA	NA	No
S_ID022_T4	k141_4839	k141_4839:142-792	catA1	type A-1 chloramphenicol O-acetyltransferase	PHENICOL	CHLORAMPHENICOL	34311.8	NA	NA	NA	NA	NA	NA	NA	NA	NA	Plasmid	Plasmid	Yes
S_ID022_T4	k141_5154	k141_5154:2-1339	mecA	PBP2a family beta-lactam-resistant peptidoglycan transpeptidase MecA	BETA-LACTAM	METHICILLIN	483.549	NA	NA	NA	NA	NA	NA	NA	NA	NA	NA	Plasmid	No
S_ID022_T4	k141_5407	k141_5407:559-2022	msr(A)	ABC-F type ribosomal protection protein Msr(A)	MACROLIDE/STREPTOGRAMIN	ERYTHROMYCIN/STREPTOGRAMIN B	4390.34	S_ID022_T4_bin.8	99.81	0.28	0.319	71243	2383262	d__Bacteria;p__Bacillota;c__Bacilli;o__Staphylococcales;f__Staphylococcaceae;g__Staphylococcus;s__Staphylococcus epidermidis	d__Bacteria;p__Bacillota;c__Bacilli;o__Bacillales;f__Staphylococcaceae;g__Staphylococcus;s__Staphylococcus epidermidis	True	Plasmid	Plasmid	Yes
S_ID022_T4	k141_5407	k141_5407:2124-3020	mph(C)	Mph(C) family macrolide 2'-phosphotransferase	MACROLIDE	ERYTHROMYCIN/SPIRAMYCIN/TELITHROMYCIN	5238.15	S_ID022_T4_bin.8	99.81	0.28	0.319	71243	2383262	d__Bacteria;p__Bacillota;c__Bacilli;o__Staphylococcales;f__Staphylococcaceae;g__Staphylococcus;s__Staphylococcus epidermidis	d__Bacteria;p__Bacillota;c__Bacilli;o__Bacillales;f__Staphylococcaceae;g__Staphylococcus;s__Staphylococcus epidermidis	True	Plasmid	Plasmid	Yes
S_ID022_T4	k141_5572	k141_5572:300616-303765	oqxB25	multidrug efflux RND transporter permease subunit OqxB25	PHENICOL/QUINOLONE	PHENICOL/QUINOLONE	40405.2	S_ID022_T4_bin.2	100	0.077	0.578	146043	5053791	d__Bacteria;p__Pseudomonadota;c__Gammaproteobacteria;o__Enterobacterales;f__Enterobacteriaceae;g__Klebsiella;s__Klebsiella pneumoniae	d__Bacteria;p__Pseudomonadota;c__Gammaproteobacteria;o__Enterobacterales;f__Enterobacteriaceae;g__Klebsiella;s__Klebsiella pneumoniae	True	NA	NA	No
S_ID022_T4	k141_5572	k141_5572:303792-304964	oqxA	multidrug efflux RND transporter periplasmic adaptor subunit OqxA	PHENICOL/QUINOLONE	PHENICOL/QUINOLONE	38826.7	S_ID022_T4_bin.2	100	0.077	0.578	146043	5053791	d__Bacteria;p__Pseudomonadota;c__Gammaproteobacteria;o__Enterobacterales;f__Enterobacteriaceae;g__Klebsiella;s__Klebsiella pneumoniae	d__Bacteria;p__Pseudomonadota;c__Gammaproteobacteria;o__Enterobacterales;f__Enterobacteriaceae;g__Klebsiella;s__Klebsiella pneumoniae	True	NA	NA	No
S_ID022_T4	k141_58	k141_58:294-1025	erm(T)	23S rRNA (adenine(2058)-N(6))-methyltransferase Erm(T)	LINCOSAMIDE/MACROLIDE/STREPTOGRAMIN	ERYTHROMYCIN/LINCOSAMIDE/STREPTOGRAMIN/TYLOSIN	14924.3	NA	NA	NA	NA	NA	NA	NA	NA	NA	NA	Plasmid	No
S_ID022_T4	k141_672	k141_672:907-2166	tetA(P)	tetracycline efflux MFS transporter TetA(P)	TETRACYCLINE	TETRACYCLINE	50935.8	S_ID022_T4_bin.1	98.38	0	0.284	152666	4605262	d__Bacteria;p__Bacillota_A;c__Clostridia;o__Clostridiales;f__Clostridiaceae;g__Clostridium;s__Clostridium butyricum	d__Bacteria;p__Bacillota;c__Clostridia;o__Eubacteriales;f__Clostridiaceae;g__Clostridium;s__Clostridium butyricum	True	NA	Plasmid	No
S_ID022_T4	k141_672	k141_672:2153-4108	tetB(P)	tetracycline resistance ribosomal protection protein TetB(P)	TETRACYCLINE	TETRACYCLINE	53286.7	S_ID022_T4_bin.1	98.38	0	0.284	152666	4605262	d__Bacteria;p__Bacillota_A;c__Clostridia;o__Clostridiales;f__Clostridiaceae;g__Clostridium;s__Clostridium butyricum	d__Bacteria;p__Bacillota;c__Clostridia;o__Eubacteriales;f__Clostridiaceae;g__Clostridium;s__Clostridium butyricum	True	NA	Plasmid	No
S_ID022_T4	k141_73	k141_73:16217-17692	msr(C)	ABC-F type ribosomal protection protein Msr(C)	MACROLIDE/STREPTOGRAMIN	AZITHROMYCIN/ERYTHROMYCIN/STREPTOGRAMIN B/TYLOSIN	49812.6	S_ID022_T4_bin.5	94.94	0	0.382	25323	2138286	d__Bacteria;p__Bacillota;c__Bacilli;o__Lactobacillales;f__Enterococcaceae;g__Enterococcus_B;s__Enterococcus_B faecium	d__Bacteria;p__Bacillota;c__Bacilli;o__Lactobacillales;f__Enterococcaceae;g__Enterococcus;s__Enterococcus faecium	True	NA	NA	No
S_ID024_T1	k141_1098	k141_1098:588-2024	aac(6')-Ie/aph(2'')-Ia	bifunctional aminoglycoside N-acetyltransferase AAC(6')-Ie/aminoglycoside O-phosphotransferase APH(2'')-Ia	AMINOGLYCOSIDE	AMIKACIN/GENTAMICIN/KANAMYCIN/TOBRAMYCIN	9283.35	S_ID024_T1_bin.2	99.19	0	0.285	96705	4624528	d__Bacteria;p__Bacillota_A;c__Clostridia;o__Clostridiales;f__Clostridiaceae;g__Clostridium;s__Clostridium butyricum	d__Bacteria;p__Bacillota;c__Clostridia;o__Eubacteriales;f__Clostridiaceae;g__Clostridium;s__Clostridium butyricum	True	NA	Plasmid	No
S_ID024_T1	k141_2208	k141_2208:346554-346967	fosA	FosA5 family fosfomycin resistance glutathione transferase	FOSFOMYCIN	FOSFOMYCIN	85288.6	S_ID024_T1_bin.6	100	0.077	0.577	188733	5110371	d__Bacteria;p__Pseudomonadota;c__Gammaproteobacteria;o__Enterobacterales;f__Enterobacteriaceae;g__Klebsiella;s__Klebsiella pneumoniae	d__Bacteria;p__Pseudomonadota;c__Gammaproteobacteria;o__Enterobacterales;f__Enterobacteriaceae;g__Klebsiella;s__Klebsiella pneumoniae	True	NA	NA	No
S_ID024_T1	k141_253	k141_253:21406-23322	tet(W)	tetracycline resistance ribosomal protection protein Tet(W)	TETRACYCLINE	TETRACYCLINE	3345.62	S_ID024_T1_bin.3	99.55	0.111	0.604	45877	1908484	d__Bacteria;p__Actinomycetota;c__Actinomycetes;o__Actinomycetales;f__Bifidobacteriaceae;g__Bifidobacterium;s__Bifidobacterium animalis_B	d__Bacteria;p__Actinomycetota;c__Actinomycetes;o__Bifidobacteriales;f__Bifidobacteriaceae;g__Bifidobacterium;s__Bifidobacterium animalis	True	NA	NA	No
S_ID024_T1	k141_2873	k141_2873:2634-3368	erm(B)	23S rRNA (adenine(2058)-N(6))-methyltransferase Erm(B)	LINCOSAMIDE/MACROLIDE/STREPTOGRAMIN	CLINDAMYCIN/ERYTHROMYCIN/STREPTOGRAMIN B	15706.6	NA	NA	NA	NA	NA	NA	NA	NA	NA	Plasmid	NA	No
S_ID024_T1	k141_4191	k141_4191:111899-112756	blaSHV-25	broad-spectrum class A beta-lactamase SHV-25	BETA-LACTAM	BETA-LACTAM	75945.9	S_ID024_T1_bin.6	100	0.077	0.577	188733	5110371	d__Bacteria;p__Pseudomonadota;c__Gammaproteobacteria;o__Enterobacterales;f__Enterobacteriaceae;g__Klebsiella;s__Klebsiella pneumoniae	d__Bacteria;p__Pseudomonadota;c__Gammaproteobacteria;o__Enterobacterales;f__Enterobacteriaceae;g__Klebsiella;s__Klebsiella pneumoniae	True	NA	Plasmid	No
S_ID024_T1	k141_4685	k141_4685:576-1448	blaCTX-M-15	extended-spectrum class A beta-lactamase CTX-M-15	BETA-LACTAM	CEPHALOSPORIN	115675	NA	NA	NA	NA	NA	NA	NA	NA	NA	Plasmid	Plasmid	Yes
S_ID024_T1	k141_4685	k141_4685:2236-3093	blaTEM-1	broad-spectrum class A beta-lactamase TEM-1	BETA-LACTAM	BETA-LACTAM	99295.1	NA	NA	NA	NA	NA	NA	NA	NA	NA	Plasmid	Plasmid	Yes
S_ID024_T1	k141_4804	k141_4804:29150-30409	tetA(P)	tetracycline efflux MFS transporter TetA(P)	TETRACYCLINE	TETRACYCLINE	6478.33	S_ID024_T1_bin.2	99.19	0	0.285	96705	4624528	d__Bacteria;p__Bacillota_A;c__Clostridia;o__Clostridiales;f__Clostridiaceae;g__Clostridium;s__Clostridium butyricum	d__Bacteria;p__Bacillota;c__Clostridia;o__Eubacteriales;f__Clostridiaceae;g__Clostridium;s__Clostridium butyricum	True	NA	NA	No
S_ID024_T1	k141_4804	k141_4804:30396-32351	tetB(P)	tetracycline resistance ribosomal protection protein TetB(P)	TETRACYCLINE	TETRACYCLINE	8179.39	S_ID024_T1_bin.2	99.19	0	0.285	96705	4624528	d__Bacteria;p__Bacillota_A;c__Clostridia;o__Clostridiales;f__Clostridiaceae;g__Clostridium;s__Clostridium butyricum	d__Bacteria;p__Bacillota;c__Clostridia;o__Eubacteriales;f__Clostridiaceae;g__Clostridium;s__Clostridium butyricum	True	NA	NA	No
S_ID024_T1	k141_5087	k141_5087:1785-2966	tet(D)	tetracycline efflux MFS transporter Tet(D)	TETRACYCLINE	TETRACYCLINE	79515.7	NA	NA	NA	NA	NA	NA	NA	NA	NA	Plasmid	Plasmid	Yes
S_ID024_T1	k141_5368	k141_5368:2663-3154	lnu(C)	lincosamide nucleotidyltransferase Lnu(C)	LINCOSAMIDE	LINCOSAMIDE	948.048	NA	NA	NA	NA	NA	NA	NA	NA	NA	NA	NA	No
S_ID024_T1	k141_5676	k141_5676:303-1112	blaNDM-5	subclass B1 metallo-beta-lactamase NDM-5	BETA-LACTAM	CARBAPENEM	141141	NA	NA	NA	NA	NA	NA	NA	NA	NA	Plasmid	Plasmid	Yes
S_ID024_T1	k141_5676	k141_5676:1119-1481	ble	bleomycin binding protein Ble-MBL	BLEOMYCIN	BLEOMYCIN	161326	NA	NA	NA	NA	NA	NA	NA	NA	NA	Plasmid	Plasmid	Yes
S_ID024_T1	k141_6263	k141_6263:300725-303874	oqxB25	multidrug efflux RND transporter permease subunit OqxB25	PHENICOL/QUINOLONE	PHENICOL/QUINOLONE	76525.7	S_ID024_T1_bin.6	100	0.077	0.577	188733	5110371	d__Bacteria;p__Pseudomonadota;c__Gammaproteobacteria;o__Enterobacterales;f__Enterobacteriaceae;g__Klebsiella;s__Klebsiella pneumoniae	d__Bacteria;p__Pseudomonadota;c__Gammaproteobacteria;o__Enterobacterales;f__Enterobacteriaceae;g__Klebsiella;s__Klebsiella pneumoniae	True	NA	NA	No
S_ID024_T1	k141_6263	k141_6263:303901-305073	oqxA	multidrug efflux RND transporter periplasmic adaptor subunit OqxA	PHENICOL/QUINOLONE	PHENICOL/QUINOLONE	78833.5	S_ID024_T1_bin.6	100	0.077	0.577	188733	5110371	d__Bacteria;p__Pseudomonadota;c__Gammaproteobacteria;o__Enterobacterales;f__Enterobacteriaceae;g__Klebsiella;s__Klebsiella pneumoniae	d__Bacteria;p__Pseudomonadota;c__Gammaproteobacteria;o__Enterobacterales;f__Enterobacteriaceae;g__Klebsiella;s__Klebsiella pneumoniae	True	NA	NA	No
S_ID024_T1	k141_6298	k141_6298:142-792	catA1	type A-1 chloramphenicol O-acetyltransferase	PHENICOL	CHLORAMPHENICOL	73835	NA	NA	NA	NA	NA	NA	NA	NA	NA	Plasmid	Plasmid	Yes
S_ID024_T2	k141_1020	k141_1020:30772-31944	oqxA	multidrug efflux RND transporter periplasmic adaptor subunit OqxA	PHENICOL/QUINOLONE	PHENICOL/QUINOLONE	70022	S_ID024_T2_bin.5	100	0.077	0.578	149773	5055408	d__Bacteria;p__Pseudomonadota;c__Gammaproteobacteria;o__Enterobacterales;f__Enterobacteriaceae;g__Klebsiella;s__Klebsiella pneumoniae	d__Bacteria;p__Pseudomonadota;c__Gammaproteobacteria;o__Enterobacterales;f__Enterobacteriaceae;g__Klebsiella;s__Klebsiella pneumoniae	True	NA	NA	No
S_ID024_T2	k141_1020	k141_1020:31971-35120	oqxB25	multidrug efflux RND transporter permease subunit OqxB25	PHENICOL/QUINOLONE	PHENICOL/QUINOLONE	66999.4	S_ID024_T2_bin.5	100	0.077	0.578	149773	5055408	d__Bacteria;p__Pseudomonadota;c__Gammaproteobacteria;o__Enterobacterales;f__Enterobacteriaceae;g__Klebsiella;s__Klebsiella pneumoniae	d__Bacteria;p__Pseudomonadota;c__Gammaproteobacteria;o__Enterobacterales;f__Enterobacteriaceae;g__Klebsiella;s__Klebsiella pneumoniae	True	NA	NA	No
S_ID024_T2	k141_1221	k141_1221:62257-62802	aac(6')-I	aminoglycoside 6'-N-acetyltransferase	AMINOGLYCOSIDE	AMINOGLYCOSIDE	1242.17	S_ID024_T2_bin.2	99.62	0.187	0.38	40019	2638296	d__Bacteria;p__Bacillota;c__Bacilli;o__Lactobacillales;f__Enterococcaceae;g__Enterococcus_B;s__Enterococcus_B faecium	d__Bacteria;p__Bacillota;c__Bacilli;o__Lactobacillales;f__Enterococcaceae;g__Enterococcus;s__Enterococcus faecium	True	NA	NA	No
S_ID024_T2	k141_1727	k141_1727:696-1475	blaZ	penicillin-hydrolyzing class A beta-lactamase BlaZ	BETA-LACTAM	BETA-LACTAM	289.84	NA	NA	NA	NA	NA	NA	NA	NA	NA	NA	Plasmid	No
S_ID024_T2	k141_1735	k141_1735:49929-51404	msr(C)	ABC-F type ribosomal protection protein Msr(C)	MACROLIDE/STREPTOGRAMIN	AZITHROMYCIN/ERYTHROMYCIN/STREPTOGRAMIN B/TYLOSIN	1794.93	S_ID024_T2_bin.2	99.62	0.187	0.38	40019	2638296	d__Bacteria;p__Bacillota;c__Bacilli;o__Lactobacillales;f__Enterococcaceae;g__Enterococcus_B;s__Enterococcus_B faecium	d__Bacteria;p__Bacillota;c__Bacilli;o__Lactobacillales;f__Enterococcaceae;g__Enterococcus;s__Enterococcus faecium	True	NA	NA	No
S_ID024_T2	k141_2498	k141_2498:1785-2966	tet(D)	tetracycline efflux MFS transporter Tet(D)	TETRACYCLINE	TETRACYCLINE	66954.6	NA	NA	NA	NA	NA	NA	NA	NA	NA	Plasmid	Plasmid	Yes
S_ID024_T2	k141_29	k141_29:2011-3732	tetA(46)	tetracycline efflux ABC transporter Tet(46) subunit A	TETRACYCLINE	TETRACYCLINE	467.707	S_ID024_T2_bin.6	81.39	1.872	0.425	11037	1568729	d__Bacteria;p__Bacillota;c__Bacilli;o__Lactobacillales;f__Streptococcaceae;g__Streptococcus;s__Streptococcus lactarius	d__Bacteria;p__Bacillota;c__Bacilli;o__Lactobacillales;f__Streptococcaceae;g__Streptococcus;s__	True	NA	NA	No
S_ID024_T2	k141_29	k141_29:3737-5467	tetB(46)	tetracycline efflux ABC transporter Tet(46) subunit B	TETRACYCLINE	TETRACYCLINE	310.184	S_ID024_T2_bin.6	81.39	1.872	0.425	11037	1568729	d__Bacteria;p__Bacillota;c__Bacilli;o__Lactobacillales;f__Streptococcaceae;g__Streptococcus;s__Streptococcus lactarius	d__Bacteria;p__Bacillota;c__Bacilli;o__Lactobacillales;f__Streptococcaceae;g__Streptococcus;s__	True	NA	NA	No
S_ID024_T2	k141_2901	k141_2901:50299-52215	tet(W)	tetracycline resistance ribosomal protection protein Tet(W)	TETRACYCLINE	TETRACYCLINE	6795.81	S_ID024_T2_bin.4	100	0	0.604	112404	1911475	d__Bacteria;p__Actinomycetota;c__Actinomycetes;o__Actinomycetales;f__Bifidobacteriaceae;g__Bifidobacterium;s__Bifidobacterium animalis_B	d__Bacteria;p__Actinomycetota;c__Actinomycetes;o__Bifidobacteriales;f__Bifidobacteriaceae;g__Bifidobacterium;s__Bifidobacterium animalis	True	NA	NA	No
S_ID024_T2	k141_2917	k141_2917:576-1448	blaCTX-M-15	extended-spectrum class A beta-lactamase CTX-M-15	BETA-LACTAM	CEPHALOSPORIN	131100	NA	NA	NA	NA	NA	NA	NA	NA	NA	Plasmid	Plasmid	Yes
S_ID024_T2	k141_2917	k141_2917:2236-3093	blaTEM-1	broad-spectrum class A beta-lactamase TEM-1	BETA-LACTAM	BETA-LACTAM	116982	NA	NA	NA	NA	NA	NA	NA	NA	NA	Plasmid	Plasmid	Yes
S_ID024_T2	k141_3057	k141_3057:303-1112	blaNDM-5	subclass B1 metallo-beta-lactamase NDM-5	BETA-LACTAM	CARBAPENEM	192452	NA	NA	NA	NA	NA	NA	NA	NA	NA	Plasmid	Plasmid	Yes
S_ID024_T2	k141_3057	k141_3057:1119-1481	ble	bleomycin binding protein Ble-MBL	BLEOMYCIN	BLEOMYCIN	190731	NA	NA	NA	NA	NA	NA	NA	NA	NA	Plasmid	Plasmid	Yes
S_ID024_T2	k141_3158	k141_3158:142-792	catA1	type A-1 chloramphenicol O-acetyltransferase	PHENICOL	CHLORAMPHENICOL	75575.4	NA	NA	NA	NA	NA	NA	NA	NA	NA	Plasmid	Plasmid	Yes
S_ID024_T2	k141_4041	k141_4041:770-2122	tet(L)	tetracycline efflux MFS transporter Tet(L)	TETRACYCLINE	TETRACYCLINE	1529.93	S_ID024_T2_bin.2	99.62	0.187	0.38	40019	2638296	d__Bacteria;p__Bacillota;c__Bacilli;o__Lactobacillales;f__Enterococcaceae;g__Enterococcus_B;s__Enterococcus_B faecium	d__Bacteria;p__Bacillota;c__Bacilli;o__Lactobacillales;f__Enterococcaceae;g__Enterococcus;s__Enterococcus faecium	True	Plasmid	Plasmid	Yes
S_ID024_T2	k141_4199	k141_4199:429-1289	vanY-M	D-Ala-D-Ala carboxypeptidase VanY-M	GLYCOPEPTIDE	VANCOMYCIN	2781.63	S_ID024_T2_bin.2	99.62	0.187	0.38	40019	2638296	d__Bacteria;p__Bacillota;c__Bacilli;o__Lactobacillales;f__Enterococcaceae;g__Enterococcus_B;s__Enterococcus_B faecium	d__Bacteria;p__Bacillota;c__Bacilli;o__Lactobacillales;f__Enterococcaceae;g__Enterococcus;s__Enterococcus faecium	True	Plasmid	Plasmid	Yes
S_ID024_T2	k141_4199	k141_4199:1418-2395	vanH-M	D-lactate dehydrogenase VanH-M	GLYCOPEPTIDE	VANCOMYCIN	2492.2	S_ID024_T2_bin.2	99.62	0.187	0.38	40019	2638296	d__Bacteria;p__Bacillota;c__Bacilli;o__Lactobacillales;f__Enterococcaceae;g__Enterococcus_B;s__Enterococcus_B faecium	d__Bacteria;p__Bacillota;c__Bacilli;o__Lactobacillales;f__Enterococcaceae;g__Enterococcus;s__Enterococcus faecium	True	Plasmid	Plasmid	Yes
S_ID024_T2	k141_4199	k141_4199:2391-3419	vanM	D-alanine--(R)-lactate ligase VanM	GLYCOPEPTIDE	VANCOMYCIN	2485.4	S_ID024_T2_bin.2	99.62	0.187	0.38	40019	2638296	d__Bacteria;p__Bacillota;c__Bacilli;o__Lactobacillales;f__Enterococcaceae;g__Enterococcus_B;s__Enterococcus_B faecium	d__Bacteria;p__Bacillota;c__Bacilli;o__Lactobacillales;f__Enterococcaceae;g__Enterococcus;s__Enterococcus faecium	True	Plasmid	Plasmid	Yes
S_ID024_T2	k141_4199	k141_4199:3428-3976	vanX-M	D-Ala-D-Ala dipeptidase VanX-M	GLYCOPEPTIDE	VANCOMYCIN	3680.41	S_ID024_T2_bin.2	99.62	0.187	0.38	40019	2638296	d__Bacteria;p__Bacillota;c__Bacilli;o__Lactobacillales;f__Enterococcaceae;g__Enterococcus_B;s__Enterococcus_B faecium	d__Bacteria;p__Bacillota;c__Bacilli;o__Lactobacillales;f__Enterococcaceae;g__Enterococcus;s__Enterococcus faecium	True	Plasmid	Plasmid	Yes
S_ID024_T2	k141_4293	k141_4293:346787-347200	fosA	FosA5 family fosfomycin resistance glutathione transferase	FOSFOMYCIN	FOSFOMYCIN	78771.3	S_ID024_T2_bin.5	100	0.077	0.578	149773	5055408	d__Bacteria;p__Pseudomonadota;c__Gammaproteobacteria;o__Enterobacterales;f__Enterobacteriaceae;g__Klebsiella;s__Klebsiella pneumoniae	d__Bacteria;p__Pseudomonadota;c__Gammaproteobacteria;o__Enterobacterales;f__Enterobacteriaceae;g__Klebsiella;s__Klebsiella pneumoniae	True	NA	NA	No
S_ID024_T2	k141_4497	k141_4497:111899-112756	blaSHV-25	broad-spectrum class A beta-lactamase SHV-25	BETA-LACTAM	BETA-LACTAM	62669.6	S_ID024_T2_bin.5	100	0.077	0.578	149773	5055408	d__Bacteria;p__Pseudomonadota;c__Gammaproteobacteria;o__Enterobacterales;f__Enterobacteriaceae;g__Klebsiella;s__Klebsiella pneumoniae	d__Bacteria;p__Pseudomonadota;c__Gammaproteobacteria;o__Enterobacterales;f__Enterobacteriaceae;g__Klebsiella;s__Klebsiella pneumoniae	True	NA	Plasmid	No
S_ID024_T2	k141_863	k141_863:3036-3527	lnu(C)	lincosamide nucleotidyltransferase Lnu(C)	LINCOSAMIDE	LINCOSAMIDE	660.534	NA	NA	NA	NA	NA	NA	NA	NA	NA	NA	NA	No
S_ID024_T3	k141_1026	k141_1026:303-1112	blaNDM-5	subclass B1 metallo-beta-lactamase NDM-5	BETA-LACTAM	CARBAPENEM	189432	NA	NA	NA	NA	NA	NA	NA	NA	NA	Plasmid	Plasmid	Yes
S_ID024_T3	k141_1026	k141_1026:1119-1481	ble	bleomycin binding protein Ble-MBL	BLEOMYCIN	BLEOMYCIN	198804	NA	NA	NA	NA	NA	NA	NA	NA	NA	Plasmid	Plasmid	Yes
S_ID024_T3	k141_1049	k141_1049:1-429	lnu(C)	lincosamide nucleotidyltransferase Lnu(C)	LINCOSAMIDE	LINCOSAMIDE	119.087	NA	NA	NA	NA	NA	NA	NA	NA	NA	NA	Plasmid	No
S_ID024_T3	k141_1919	k141_1919:588-2024	aac(6')-Ie/aph(2'')-Ia	bifunctional aminoglycoside N-acetyltransferase AAC(6')-Ie/aminoglycoside O-phosphotransferase APH(2'')-Ia	AMINOGLYCOSIDE	AMIKACIN/GENTAMICIN/KANAMYCIN/TOBRAMYCIN	4256.08	S_ID024_T3_bin.2	95.96	0	0.284	97183	4715604	d__Bacteria;p__Bacillota_A;c__Clostridia;o__Clostridiales;f__Clostridiaceae;g__Clostridium;s__Clostridium butyricum	d__Bacteria;p__Bacillota;c__Clostridia;o__Eubacteriales;f__Clostridiaceae;g__Clostridium;s__Clostridium butyricum	True	NA	Plasmid	No
S_ID024_T3	k141_2104	k141_2104:300725-303874	oqxB25	multidrug efflux RND transporter permease subunit OqxB25	PHENICOL/QUINOLONE	PHENICOL/QUINOLONE	75550.3	S_ID024_T3_bin.1	100	0.077	0.578	145873	5067911	d__Bacteria;p__Pseudomonadota;c__Gammaproteobacteria;o__Enterobacterales;f__Enterobacteriaceae;g__Klebsiella;s__Klebsiella pneumoniae	d__Bacteria;p__Pseudomonadota;c__Gammaproteobacteria;o__Enterobacterales;f__Enterobacteriaceae;g__Klebsiella;s__Klebsiella pneumoniae	True	NA	NA	No
S_ID024_T3	k141_2104	k141_2104:303901-305073	oqxA	multidrug efflux RND transporter periplasmic adaptor subunit OqxA	PHENICOL/QUINOLONE	PHENICOL/QUINOLONE	77145.6	S_ID024_T3_bin.1	100	0.077	0.578	145873	5067911	d__Bacteria;p__Pseudomonadota;c__Gammaproteobacteria;o__Enterobacterales;f__Enterobacteriaceae;g__Klebsiella;s__Klebsiella pneumoniae	d__Bacteria;p__Pseudomonadota;c__Gammaproteobacteria;o__Enterobacterales;f__Enterobacteriaceae;g__Klebsiella;s__Klebsiella pneumoniae	True	NA	NA	No
S_ID024_T3	k141_2172	k141_2172:47797-49290	lsa(A)	ABC-F type ribosomal protection protein Lsa(A)	LINCOSAMIDE/STREPTOGRAMIN	LINCOSAMIDE/STREPTOGRAMIN	688.796	S_ID024_T3_bin.4	97.37	0	0.376	32498	2578984	d__Bacteria;p__Bacillota;c__Bacilli;o__Lactobacillales;f__Enterococcaceae;g__Enterococcus;s__Enterococcus faecalis	d__Bacteria;p__Bacillota;c__Bacilli;o__Lactobacillales;f__Enterococcaceae;g__Enterococcus;s__Enterococcus faecalis	True	NA	NA	No
S_ID024_T3	k141_2482	k141_2482:762-1493	erm(C)	23S rRNA (adenine(2058)-N(6))-methyltransferase Erm(C)	LINCOSAMIDE/MACROLIDE/STREPTOGRAMIN	CLINDAMYCIN/ERYTHROMYCIN/STREPTOGRAMIN B/TYLOSIN	528.43	NA	NA	NA	NA	NA	NA	NA	NA	NA	Plasmid	Plasmid	Yes
S_ID024_T3	k141_3578	k141_3578:1785-2966	tet(D)	tetracycline efflux MFS transporter Tet(D)	TETRACYCLINE	TETRACYCLINE	68488.1	NA	NA	NA	NA	NA	NA	NA	NA	NA	Plasmid	Plasmid	Yes
S_ID024_T3	k141_375	k141_375:52738-54654	tet(W)	tetracycline resistance ribosomal protection protein Tet(W)	TETRACYCLINE	TETRACYCLINE	1081.23	S_ID024_T3_bin.3	99.5	0	0.604	52356	1904078	d__Bacteria;p__Actinomycetota;c__Actinomycetes;o__Actinomycetales;f__Bifidobacteriaceae;g__Bifidobacterium;s__Bifidobacterium animalis_B	d__Bacteria;p__Actinomycetota;c__Actinomycetes;o__Bifidobacteriales;f__Bifidobacteriaceae;g__Bifidobacterium;s__Bifidobacterium animalis	True	NA	NA	No
S_ID024_T3	k141_3942	k141_3942:119-913	ant(6)-Ia	aminoglycoside nucleotidyltransferase ANT(6)-Ia	AMINOGLYCOSIDE	STREPTOMYCIN	449.833	NA	NA	NA	NA	NA	NA	NA	NA	NA	Plasmid	Plasmid	Yes
S_ID024_T3	k141_3942	k141_3942:913-1452	sat4	streptothricin N-acetyltransferase Sat4	STREPTOTHRICIN	STREPTOTHRICIN	364.916	NA	NA	NA	NA	NA	NA	NA	NA	NA	Plasmid	Plasmid	Yes
S_ID024_T3	k141_3942	k141_3942:1548-2339	aph(3')-IIIa	aminoglycoside O-phosphotransferase APH(3')-IIIa	AMINOGLYCOSIDE	AMIKACIN/KANAMYCIN	396.247	NA	NA	NA	NA	NA	NA	NA	NA	NA	Plasmid	Plasmid	Yes
S_ID024_T3	k141_4467	k141_4467:142-792	catA1	type A-1 chloramphenicol O-acetyltransferase	PHENICOL	CHLORAMPHENICOL	67142.2	NA	NA	NA	NA	NA	NA	NA	NA	NA	Plasmid	Plasmid	Yes
S_ID024_T3	k141_4728	k141_4728:576-1448	blaCTX-M-15	extended-spectrum class A beta-lactamase CTX-M-15	BETA-LACTAM	CEPHALOSPORIN	117709	NA	NA	NA	NA	NA	NA	NA	NA	NA	Plasmid	Plasmid	Yes
S_ID024_T3	k141_4728	k141_4728:2236-3093	blaTEM-1	broad-spectrum class A beta-lactamase TEM-1	BETA-LACTAM	BETA-LACTAM	98629.3	NA	NA	NA	NA	NA	NA	NA	NA	NA	Plasmid	Plasmid	Yes
S_ID024_T3	k141_4788	k141_4788:111899-112756	blaSHV-25	broad-spectrum class A beta-lactamase SHV-25	BETA-LACTAM	BETA-LACTAM	77032.1	S_ID024_T3_bin.1	100	0.077	0.578	145873	5067911	d__Bacteria;p__Pseudomonadota;c__Gammaproteobacteria;o__Enterobacterales;f__Enterobacteriaceae;g__Klebsiella;s__Klebsiella pneumoniae	d__Bacteria;p__Pseudomonadota;c__Gammaproteobacteria;o__Enterobacterales;f__Enterobacteriaceae;g__Klebsiella;s__Klebsiella pneumoniae	True	NA	Plasmid	No
S_ID024_T3	k141_5517	k141_5517:496-1230	erm(B)	23S rRNA (adenine(2058)-N(6))-methyltransferase Erm(B)	LINCOSAMIDE/MACROLIDE/STREPTOGRAMIN	CLINDAMYCIN/ERYTHROMYCIN/STREPTOGRAMIN B	7208.94	NA	NA	NA	NA	NA	NA	NA	NA	NA	Plasmid	Plasmid	Yes
S_ID024_T3	k141_5840	k141_5840:29150-30409	tetA(P)	tetracycline efflux MFS transporter TetA(P)	TETRACYCLINE	TETRACYCLINE	4992.97	S_ID024_T3_bin.2	95.96	0	0.284	97183	4715604	d__Bacteria;p__Bacillota_A;c__Clostridia;o__Clostridiales;f__Clostridiaceae;g__Clostridium;s__Clostridium butyricum	d__Bacteria;p__Bacillota;c__Clostridia;o__Eubacteriales;f__Clostridiaceae;g__Clostridium;s__Clostridium butyricum	True	NA	NA	No
S_ID024_T3	k141_5840	k141_5840:30396-32351	tetB(P)	tetracycline resistance ribosomal protection protein TetB(P)	TETRACYCLINE	TETRACYCLINE	4988.67	S_ID024_T3_bin.2	95.96	0	0.284	97183	4715604	d__Bacteria;p__Bacillota_A;c__Clostridia;o__Clostridiales;f__Clostridiaceae;g__Clostridium;s__Clostridium butyricum	d__Bacteria;p__Bacillota;c__Clostridia;o__Eubacteriales;f__Clostridiaceae;g__Clostridium;s__Clostridium butyricum	True	NA	NA	No
S_ID024_T3	k141_5959	k141_5959:17002-18918	tet(M)	tetracycline resistance ribosomal protection protein Tet(M)	TETRACYCLINE	TETRACYCLINE	708.13	NA	NA	NA	NA	NA	NA	NA	NA	NA	NA	NA	No
S_ID024_T3	k141_6184	k141_6184:1120-1983	aadE	aminoglycoside 6-adenylyltransferase AadE	AMINOGLYCOSIDE	STREPTOMYCIN	236.519	NA	NA	NA	NA	NA	NA	NA	NA	NA	NA	Plasmid	No
S_ID024_T3	k141_6258	k141_6258:1-582	catA	type A-8 chloramphenicol O-acetyltransferase	PHENICOL	CHLORAMPHENICOL	175.561	NA	NA	NA	NA	NA	NA	NA	NA	NA	Plasmid	Plasmid	Yes
S_ID024_T3	k141_6361	k141_6361:250965-251378	fosA	FosA5 family fosfomycin resistance glutathione transferase	FOSFOMYCIN	FOSFOMYCIN	82255.9	S_ID024_T3_bin.1	100	0.077	0.578	145873	5067911	d__Bacteria;p__Pseudomonadota;c__Gammaproteobacteria;o__Enterobacterales;f__Enterobacteriaceae;g__Klebsiella;s__Klebsiella pneumoniae	d__Bacteria;p__Pseudomonadota;c__Gammaproteobacteria;o__Enterobacterales;f__Enterobacteriaceae;g__Klebsiella;s__Klebsiella pneumoniae	True	NA	NA	No
S_ID025_T2	k141_1026	k141_1026:300725-303874	oqxB25	multidrug efflux RND transporter permease subunit OqxB25	PHENICOL/QUINOLONE	PHENICOL/QUINOLONE	37404.3	S_ID025_T2_bin.6	100	0.077	0.577	187455	5086316	d__Bacteria;p__Pseudomonadota;c__Gammaproteobacteria;o__Enterobacterales;f__Enterobacteriaceae;g__Klebsiella;s__Klebsiella pneumoniae	d__Bacteria;p__Pseudomonadota;c__Gammaproteobacteria;o__Enterobacterales;f__Enterobacteriaceae;g__Klebsiella;s__Klebsiella pneumoniae	True	NA	NA	No
S_ID025_T2	k141_1026	k141_1026:303901-305073	oqxA	multidrug efflux RND transporter periplasmic adaptor subunit OqxA	PHENICOL/QUINOLONE	PHENICOL/QUINOLONE	38081.6	S_ID025_T2_bin.6	100	0.077	0.577	187455	5086316	d__Bacteria;p__Pseudomonadota;c__Gammaproteobacteria;o__Enterobacterales;f__Enterobacteriaceae;g__Klebsiella;s__Klebsiella pneumoniae	d__Bacteria;p__Pseudomonadota;c__Gammaproteobacteria;o__Enterobacterales;f__Enterobacteriaceae;g__Klebsiella;s__Klebsiella pneumoniae	True	NA	NA	No
S_ID025_T2	k141_1042	k141_1042:22502-23977	msr(C)	ABC-F type ribosomal protection protein Msr(C)	MACROLIDE/STREPTOGRAMIN	AZITHROMYCIN/ERYTHROMYCIN/STREPTOGRAMIN B/TYLOSIN	19108.6	S_ID025_T2_bin.8	99.62	0.499	0.378	29914	2628120	d__Bacteria;p__Bacillota;c__Bacilli;o__Lactobacillales;f__Enterococcaceae;g__Enterococcus_B;s__Enterococcus_B faecium	d__Bacteria;p__Bacillota;c__Bacilli;o__Lactobacillales;f__Enterococcaceae;g__Enterococcus;s__Enterococcus faecium	True	NA	NA	No
S_ID025_T2	k141_1172	k141_1172:146020-147741	tetA(46)	tetracycline efflux ABC transporter Tet(46) subunit A	TETRACYCLINE	TETRACYCLINE	10956.8	S_ID025_T2_bin.1	98.5	1.029	0.411	44129	2096382	d__Bacteria;p__Bacillota;c__Bacilli;o__Lactobacillales;f__Streptococcaceae;g__Streptococcus;s__Streptococcus lactarius	d__Bacteria;p__Bacillota;c__Bacilli;o__Lactobacillales;f__Streptococcaceae;g__Streptococcus;s__	True	NA	NA	No
S_ID025_T2	k141_1172	k141_1172:147746-149476	tetB(46)	tetracycline efflux ABC transporter Tet(46) subunit B	TETRACYCLINE	TETRACYCLINE	11573.5	S_ID025_T2_bin.1	98.5	1.029	0.411	44129	2096382	d__Bacteria;p__Bacillota;c__Bacilli;o__Lactobacillales;f__Streptococcaceae;g__Streptococcus;s__Streptococcus lactarius	d__Bacteria;p__Bacillota;c__Bacilli;o__Lactobacillales;f__Streptococcaceae;g__Streptococcus;s__	True	NA	NA	No
S_ID025_T2	k141_1778	k141_1778:320-2236	tet(W)	tetracycline resistance ribosomal protection protein Tet(W)	TETRACYCLINE	TETRACYCLINE	2108.77	S_ID025_T2_bin.4	99.55	0	0.604	59992	1909756	d__Bacteria;p__Actinomycetota;c__Actinomycetes;o__Actinomycetales;f__Bifidobacteriaceae;g__Bifidobacterium;s__Bifidobacterium animalis	d__Bacteria;p__Actinomycetota;c__Actinomycetes;o__Bifidobacteriales;f__Bifidobacteriaceae;g__Bifidobacterium;s__Bifidobacterium animalis	True	NA	NA	No
S_ID025_T2	k141_1808	k141_1808:10061-11338	tet(M)	tetracycline resistance ribosomal protection protein Tet(M)	TETRACYCLINE	TETRACYCLINE	17196.6	NA	NA	NA	NA	NA	NA	NA	NA	NA	NA	NA	No
S_ID025_T2	k141_2523	k141_2523:209-1081	blaCTX-M-15	extended-spectrum class A beta-lactamase CTX-M-15	BETA-LACTAM	CEPHALOSPORIN	254104	NA	NA	NA	NA	NA	NA	NA	NA	NA	Plasmid	Plasmid	Yes
S_ID025_T2	k141_2523	k141_2523:1869-2726	blaTEM-1	broad-spectrum class A beta-lactamase TEM-1	BETA-LACTAM	BETA-LACTAM	236656	NA	NA	NA	NA	NA	NA	NA	NA	NA	Plasmid	Plasmid	Yes
S_ID025_T2	k141_2683	k141_2683:17074-17565	lnu(C)	lincosamide nucleotidyltransferase Lnu(C)	LINCOSAMIDE	LINCOSAMIDE	1659.1	S_ID025_T2_bin.2	98.63	0.873	0.393	48861	2069514	d__Bacteria;p__Bacillota;c__Bacilli;o__Lactobacillales;f__Streptococcaceae;g__Streptococcus;s__	d__Bacteria;p__Bacillota;c__Bacilli;o__Lactobacillales;f__Streptococcaceae;g__Streptococcus;s__	True	NA	NA	No
S_ID025_T2	k141_2744	k141_2744:14162-14707	aac(6')-I	aminoglycoside 6'-N-acetyltransferase	AMINOGLYCOSIDE	AMINOGLYCOSIDE	16758.4	S_ID025_T2_bin.8	99.62	0.499	0.378	29914	2628120	d__Bacteria;p__Bacillota;c__Bacilli;o__Lactobacillales;f__Enterococcaceae;g__Enterococcus_B;s__Enterococcus_B faecium	d__Bacteria;p__Bacillota;c__Bacilli;o__Lactobacillales;f__Enterococcaceae;g__Enterococcus;s__Enterococcus faecium	True	NA	NA	No
S_ID025_T2	k141_2771	k141_2771:50526-51173	catA	type A-9 chloramphenicol O-acetyltransferase	PHENICOL	CHLORAMPHENICOL	983.754	S_ID025_T2_bin.2	98.63	0.873	0.393	48861	2069514	d__Bacteria;p__Bacillota;c__Bacilli;o__Lactobacillales;f__Streptococcaceae;g__Streptococcus;s__	d__Bacteria;p__Bacillota;c__Bacilli;o__Lactobacillales;f__Streptococcaceae;g__Streptococcus;s__	True	Plasmid	Plasmid	Yes
S_ID025_T2	k141_2847	k141_2847:142-792	catA1	type A-1 chloramphenicol O-acetyltransferase	PHENICOL	CHLORAMPHENICOL	44673.9	NA	NA	NA	NA	NA	NA	NA	NA	NA	Plasmid	Plasmid	Yes
S_ID025_T2	k141_347	k141_347:222-1658	aac(6')-Ie/aph(2'')-Ia	bifunctional aminoglycoside N-acetyltransferase AAC(6')-Ie/aminoglycoside O-phosphotransferase APH(2'')-Ia	AMINOGLYCOSIDE	AMIKACIN/GENTAMICIN/KANAMYCIN/TOBRAMYCIN	20671.3	NA	NA	NA	NA	NA	NA	NA	NA	NA	NA	Plasmid	No
S_ID025_T2	k141_4007	k141_4007:1107-2321	mef(A)	macrolide efflux MFS transporter Mef(A)	MACROLIDE	AZITHROMYCIN/ERYTHROMYCIN	28280.9	NA	NA	NA	NA	NA	NA	NA	NA	NA	NA	NA	No
S_ID025_T2	k141_4007	k141_4007:2444-3904	msr(D)	ABC-F type ribosomal protection protein Msr(D)	MACROLIDE/STREPTOGRAMIN	AZITHROMYCIN/ERYTHROMYCIN/STREPTOGRAMIN B	27786.5	NA	NA	NA	NA	NA	NA	NA	NA	NA	NA	NA	No
S_ID025_T2	k141_4176	k141_4176:250965-251378	fosA	FosA5 family fosfomycin resistance glutathione transferase	FOSFOMYCIN	FOSFOMYCIN	42475.6	S_ID025_T2_bin.6	100	0.077	0.577	187455	5086316	d__Bacteria;p__Pseudomonadota;c__Gammaproteobacteria;o__Enterobacterales;f__Enterobacteriaceae;g__Klebsiella;s__Klebsiella pneumoniae	d__Bacteria;p__Pseudomonadota;c__Gammaproteobacteria;o__Enterobacterales;f__Enterobacteriaceae;g__Klebsiella;s__Klebsiella pneumoniae	True	NA	NA	No
S_ID025_T2	k141_580	k141_580:303-1112	blaNDM-5	subclass B1 metallo-beta-lactamase NDM-5	BETA-LACTAM	CARBAPENEM	57508.8	NA	NA	NA	NA	NA	NA	NA	NA	NA	Plasmid	Plasmid	Yes
S_ID025_T2	k141_580	k141_580:1119-1481	ble	bleomycin binding protein Ble-MBL	BLEOMYCIN	BLEOMYCIN	57502.3	NA	NA	NA	NA	NA	NA	NA	NA	NA	Plasmid	Plasmid	Yes
S_ID025_T2	k141_710	k141_710:111899-112756	blaSHV-25	broad-spectrum class A beta-lactamase SHV-25	BETA-LACTAM	BETA-LACTAM	33705.7	S_ID025_T2_bin.6	100	0.077	0.577	187455	5086316	d__Bacteria;p__Pseudomonadota;c__Gammaproteobacteria;o__Enterobacterales;f__Enterobacteriaceae;g__Klebsiella;s__Klebsiella pneumoniae	d__Bacteria;p__Pseudomonadota;c__Gammaproteobacteria;o__Enterobacterales;f__Enterobacteriaceae;g__Klebsiella;s__Klebsiella pneumoniae	True	NA	Plasmid	No
S_ID025_T2	k141_94	k141_94:17193-19148	tetB(P)	tetracycline resistance ribosomal protection protein TetB(P)	TETRACYCLINE	TETRACYCLINE	4427.55	S_ID025_T2_bin.10	98.38	0	0.285	127493	4607685	d__Bacteria;p__Bacillota_A;c__Clostridia;o__Clostridiales;f__Clostridiaceae;g__Clostridium;s__Clostridium butyricum	d__Bacteria;p__Bacillota;c__Clostridia;o__Eubacteriales;f__Clostridiaceae;g__Clostridium;s__Clostridium butyricum	True	NA	NA	No
S_ID025_T2	k141_94	k141_94:19135-20394	tetA(P)	tetracycline efflux MFS transporter TetA(P)	TETRACYCLINE	TETRACYCLINE	4263.39	S_ID025_T2_bin.10	98.38	0	0.285	127493	4607685	d__Bacteria;p__Bacillota_A;c__Clostridia;o__Clostridiales;f__Clostridiaceae;g__Clostridium;s__Clostridium butyricum	d__Bacteria;p__Bacillota;c__Clostridia;o__Eubacteriales;f__Clostridiaceae;g__Clostridium;s__Clostridium butyricum	True	NA	NA	No
S_ID025_T2	k141_946	k141_946:841-2022	tet(D)	tetracycline efflux MFS transporter Tet(D)	TETRACYCLINE	TETRACYCLINE	39896.3	NA	NA	NA	NA	NA	NA	NA	NA	NA	Plasmid	Plasmid	Yes
S_ID025_T4	k141_1060	k141_1060:222-1658	aac(6')-Ie/aph(2'')-Ia	bifunctional aminoglycoside N-acetyltransferase AAC(6')-Ie/aminoglycoside O-phosphotransferase APH(2'')-Ia	AMINOGLYCOSIDE	AMIKACIN/GENTAMICIN/KANAMYCIN/TOBRAMYCIN	10416.7	NA	NA	NA	NA	NA	NA	NA	NA	NA	NA	Plasmid	No
S_ID025_T4	k141_1171	k141_1171:300477-303626	oqxB25	multidrug efflux RND transporter permease subunit OqxB25	PHENICOL/QUINOLONE	PHENICOL/QUINOLONE	41349.5	S_ID025_T4_bin.1	100	0.077	0.577	186453	5094215	d__Bacteria;p__Pseudomonadota;c__Gammaproteobacteria;o__Enterobacterales;f__Enterobacteriaceae;g__Klebsiella;s__Klebsiella pneumoniae	d__Bacteria;p__Pseudomonadota;c__Gammaproteobacteria;o__Enterobacterales;f__Enterobacteriaceae;g__Klebsiella;s__Klebsiella pneumoniae	True	NA	NA	No
S_ID025_T4	k141_1171	k141_1171:303653-304825	oqxA	multidrug efflux RND transporter periplasmic adaptor subunit OqxA	PHENICOL/QUINOLONE	PHENICOL/QUINOLONE	41317.9	S_ID025_T4_bin.1	100	0.077	0.577	186453	5094215	d__Bacteria;p__Pseudomonadota;c__Gammaproteobacteria;o__Enterobacterales;f__Enterobacteriaceae;g__Klebsiella;s__Klebsiella pneumoniae	d__Bacteria;p__Pseudomonadota;c__Gammaproteobacteria;o__Enterobacterales;f__Enterobacteriaceae;g__Klebsiella;s__Klebsiella pneumoniae	True	NA	NA	No
S_ID025_T4	k141_1443	k141_1443:303-1112	blaNDM-5	subclass B1 metallo-beta-lactamase NDM-5	BETA-LACTAM	CARBAPENEM	54223.8	NA	NA	NA	NA	NA	NA	NA	NA	NA	Plasmid	Plasmid	Yes
S_ID025_T4	k141_1443	k141_1443:1119-1481	ble	bleomycin binding protein Ble-MBL	BLEOMYCIN	BLEOMYCIN	57503.4	NA	NA	NA	NA	NA	NA	NA	NA	NA	Plasmid	Plasmid	Yes
S_ID025_T4	k141_1532	k141_1532:3-1028	tetA(46)	tetracycline efflux ABC transporter Tet(46) subunit A	TETRACYCLINE	TETRACYCLINE	464.634	NA	NA	NA	NA	NA	NA	NA	NA	NA	NA	NA	No
S_ID025_T4	k141_1985	k141_1985:297-2213	tet(W)	tetracycline resistance ribosomal protection protein Tet(W)	TETRACYCLINE	TETRACYCLINE	633.298	S_ID025_T4_bin.7	99.55	0.222	0.604	36325	1901370	d__Bacteria;p__Actinomycetota;c__Actinomycetes;o__Actinomycetales;f__Bifidobacteriaceae;g__Bifidobacterium;s__Bifidobacterium animalis_B	d__Bacteria;p__Actinomycetota;c__Actinomycetes;o__Bifidobacteriales;f__Bifidobacteriaceae;g__Bifidobacterium;s__Bifidobacterium animalis	True	NA	NA	No
S_ID025_T4	k141_2097	k141_2097:142-792	catA1	type A-1 chloramphenicol O-acetyltransferase	PHENICOL	CHLORAMPHENICOL	45088.9	NA	NA	NA	NA	NA	NA	NA	NA	NA	Plasmid	Plasmid	Yes
S_ID025_T4	k141_2102	k141_2102:841-2022	tet(D)	tetracycline efflux MFS transporter Tet(D)	TETRACYCLINE	TETRACYCLINE	43686.7	NA	NA	NA	NA	NA	NA	NA	NA	NA	Plasmid	Plasmid	Yes
S_ID025_T4	k141_2162	k141_2162:16217-17692	msr(C)	ABC-F type ribosomal protection protein Msr(C)	MACROLIDE/STREPTOGRAMIN	AZITHROMYCIN/ERYTHROMYCIN/STREPTOGRAMIN B/TYLOSIN	7381.1	S_ID025_T4_bin.3	99.62	0.124	0.379	28426	2500925	d__Bacteria;p__Bacillota;c__Bacilli;o__Lactobacillales;f__Enterococcaceae;g__Enterococcus_B;s__Enterococcus_B faecium	d__Bacteria;p__Bacillota;c__Bacilli;o__Lactobacillales;f__Enterococcaceae;g__Enterococcus;s__Enterococcus faecium	True	NA	NA	No
S_ID025_T4	k141_2421	k141_2421:14162-14707	aac(6')-I	aminoglycoside 6'-N-acetyltransferase	AMINOGLYCOSIDE	AMINOGLYCOSIDE	7206.01	S_ID025_T4_bin.3	99.62	0.124	0.379	28426	2500925	d__Bacteria;p__Bacillota;c__Bacilli;o__Lactobacillales;f__Enterococcaceae;g__Enterococcus_B;s__Enterococcus_B faecium	d__Bacteria;p__Bacillota;c__Bacilli;o__Lactobacillales;f__Enterococcaceae;g__Enterococcus;s__Enterococcus faecium	True	NA	NA	No
S_ID025_T4	k141_2480	k141_2480:2-1294	tetB(46)	tetracycline efflux ABC transporter Tet(46) subunit B	TETRACYCLINE	TETRACYCLINE	575.154	NA	NA	NA	NA	NA	NA	NA	NA	NA	NA	NA	No
S_ID025_T4	k141_2531	k141_2531:40806-42266	msr(D)	ABC-F type ribosomal protection protein Msr(D)	MACROLIDE/STREPTOGRAMIN	AZITHROMYCIN/ERYTHROMYCIN/STREPTOGRAMIN B	4646.41	S_ID025_T4_bin.2	99.87	0.374	0.395	77875	2230066	d__Bacteria;p__Bacillota;c__Bacilli;o__Lactobacillales;f__Streptococcaceae;g__Streptococcus;s__Streptococcus sp000187445	d__Bacteria;p__Bacillota;c__Bacilli;o__Lactobacillales;f__Streptococcaceae;g__Streptococcus;s__	True	NA	NA	No
S_ID025_T4	k141_2531	k141_2531:42389-43603	mef(A)	macrolide efflux MFS transporter Mef(A)	MACROLIDE	AZITHROMYCIN/ERYTHROMYCIN	3954.96	S_ID025_T4_bin.2	99.87	0.374	0.395	77875	2230066	d__Bacteria;p__Bacillota;c__Bacilli;o__Lactobacillales;f__Streptococcaceae;g__Streptococcus;s__Streptococcus sp000187445	d__Bacteria;p__Bacillota;c__Bacilli;o__Lactobacillales;f__Streptococcaceae;g__Streptococcus;s__	True	NA	NA	No
S_ID025_T4	k141_3363	k141_3363:17193-19148	tetB(P)	tetracycline resistance ribosomal protection protein TetB(P)	TETRACYCLINE	TETRACYCLINE	8162.96	S_ID025_T4_bin.6	99.19	0	0.284	159103	4673241	d__Bacteria;p__Bacillota_A;c__Clostridia;o__Clostridiales;f__Clostridiaceae;g__Clostridium;s__Clostridium butyricum	d__Bacteria;p__Bacillota;c__Clostridia;o__Eubacteriales;f__Clostridiaceae;g__Clostridium;s__Clostridium butyricum	True	NA	NA	No
S_ID025_T4	k141_3363	k141_3363:19135-20394	tetA(P)	tetracycline efflux MFS transporter TetA(P)	TETRACYCLINE	TETRACYCLINE	7304.57	S_ID025_T4_bin.6	99.19	0	0.284	159103	4673241	d__Bacteria;p__Bacillota_A;c__Clostridia;o__Clostridiales;f__Clostridiaceae;g__Clostridium;s__Clostridium butyricum	d__Bacteria;p__Bacillota;c__Clostridia;o__Eubacteriales;f__Clostridiaceae;g__Clostridium;s__Clostridium butyricum	True	NA	NA	No
S_ID025_T4	k141_387	k141_387:215-1567	tet(L)	tetracycline efflux MFS transporter Tet(L)	TETRACYCLINE	TETRACYCLINE	934.872	NA	NA	NA	NA	NA	NA	NA	NA	NA	Plasmid	Plasmid	Yes
S_ID025_T4	k141_392	k141_392:819-1550	erm(T)	23S rRNA (adenine(2058)-N(6))-methyltransferase Erm(T)	LINCOSAMIDE/MACROLIDE/STREPTOGRAMIN	ERYTHROMYCIN/LINCOSAMIDE/STREPTOGRAMIN/TYLOSIN	1120.15	NA	NA	NA	NA	NA	NA	NA	NA	NA	NA	Plasmid	No
S_ID025_T4	k141_3987	k141_3987:2-1138	tet(M)	tetracycline resistance ribosomal protection protein Tet(M)	TETRACYCLINE	TETRACYCLINE	3594.57	NA	NA	NA	NA	NA	NA	NA	NA	NA	NA	Plasmid	No
S_ID025_T4	k141_4067	k141_4067:209-1081	blaCTX-M-15	extended-spectrum class A beta-lactamase CTX-M-15	BETA-LACTAM	CEPHALOSPORIN	339230	NA	NA	NA	NA	NA	NA	NA	NA	NA	Plasmid	Plasmid	Yes
S_ID025_T4	k141_4067	k141_4067:1869-2726	blaTEM-1	broad-spectrum class A beta-lactamase TEM-1	BETA-LACTAM	BETA-LACTAM	293807	NA	NA	NA	NA	NA	NA	NA	NA	NA	Plasmid	Plasmid	Yes
S_ID025_T4	k141_651	k141_651:347123-347536	fosA	FosA5 family fosfomycin resistance glutathione transferase	FOSFOMYCIN	FOSFOMYCIN	48623.3	S_ID025_T4_bin.1	100	0.077	0.577	186453	5094215	d__Bacteria;p__Pseudomonadota;c__Gammaproteobacteria;o__Enterobacterales;f__Enterobacteriaceae;g__Klebsiella;s__Klebsiella pneumoniae	d__Bacteria;p__Pseudomonadota;c__Gammaproteobacteria;o__Enterobacterales;f__Enterobacteriaceae;g__Klebsiella;s__Klebsiella pneumoniae	True	NA	NA	No
S_ID025_T4	k141_676	k141_676:111899-112756	blaSHV-25	broad-spectrum class A beta-lactamase SHV-25	BETA-LACTAM	BETA-LACTAM	37255.6	S_ID025_T4_bin.1	100	0.077	0.577	186453	5094215	d__Bacteria;p__Pseudomonadota;c__Gammaproteobacteria;o__Enterobacterales;f__Enterobacteriaceae;g__Klebsiella;s__Klebsiella pneumoniae	d__Bacteria;p__Pseudomonadota;c__Gammaproteobacteria;o__Enterobacterales;f__Enterobacteriaceae;g__Klebsiella;s__Klebsiella pneumoniae	True	NA	Plasmid	No
S_ID028_T4	k141_1053	k141_1053:10241-11734	lsa(A)	ABC-F type ribosomal protection protein Lsa(A)	LINCOSAMIDE/STREPTOGRAMIN	LINCOSAMIDE/STREPTOGRAMIN	12209.3	S_ID028_T4_bin.2	99.53	0	0.372	184953	2901457	d__Bacteria;p__Bacillota;c__Bacilli;o__Lactobacillales;f__Enterococcaceae;g__Enterococcus;s__Enterococcus faecalis	d__Bacteria;p__Bacillota;c__Bacilli;o__Lactobacillales;f__Enterococcaceae;g__Enterococcus;s__Enterococcus faecalis	True	NA	NA	No
S_ID028_T4	k141_1233	k141_1233:249-1040	aph(3')-IIIa	aminoglycoside O-phosphotransferase APH(3')-IIIa	AMINOGLYCOSIDE	AMIKACIN/KANAMYCIN	21318.6	NA	NA	NA	NA	NA	NA	NA	NA	NA	Plasmid	Plasmid	Yes
S_ID028_T4	k141_1389	k141_1389:1964-2326	ble	bleomycin binding protein Ble-MBL	BLEOMYCIN	BLEOMYCIN	6945.85	NA	NA	NA	NA	NA	NA	NA	NA	NA	NA	Plasmid	No
S_ID028_T4	k141_1389	k141_1389:2333-3142	blaNDM-5	subclass B1 metallo-beta-lactamase NDM-5	BETA-LACTAM	CARBAPENEM	7857.06	NA	NA	NA	NA	NA	NA	NA	NA	NA	NA	Plasmid	No
S_ID028_T4	k141_1663	k141_1663:609-1103	dfrG	trimethoprim-resistant dihydrofolate reductase DfrG	TRIMETHOPRIM	TRIMETHOPRIM	17318.3	NA	NA	NA	NA	NA	NA	NA	NA	NA	NA	Plasmid	No
S_ID028_T4	k141_1967	k141_1967:550-1455	ant(6)-Ia	aminoglycoside nucleotidyltransferase ANT(6)-Ia	AMINOGLYCOSIDE	STREPTOMYCIN	19614.9	NA	NA	NA	NA	NA	NA	NA	NA	NA	Plasmid	Plasmid	Yes
S_ID028_T4	k141_1968	k141_1968:368-1135	aadD1	aminoglycoside O-nucleotidyltransferase ANT(4')-Ia	AMINOGLYCOSIDE	KANAMYCIN/TOBRAMYCIN	950.938	NA	NA	NA	NA	NA	NA	NA	NA	NA	NA	Plasmid	No
S_ID028_T4	k141_2408	k141_2408:1501-2232	erm(C)	23S rRNA (adenine(2058)-N(6))-methyltransferase Erm(C)	LINCOSAMIDE/MACROLIDE/STREPTOGRAMIN	CLINDAMYCIN/ERYTHROMYCIN/STREPTOGRAMIN B/TYLOSIN	2494.26	NA	NA	NA	NA	NA	NA	NA	NA	NA	Plasmid	Plasmid	Yes
S_ID028_T4	k141_2493	k141_2493:1785-2966	tet(D)	tetracycline efflux MFS transporter Tet(D)	TETRACYCLINE	TETRACYCLINE	3207.03	NA	NA	NA	NA	NA	NA	NA	NA	NA	Plasmid	Plasmid	Yes
S_ID028_T4	k141_290	k141_290:738-1595	blaTEM-1	broad-spectrum class A beta-lactamase TEM-1	BETA-LACTAM	BETA-LACTAM	17976.3	NA	NA	NA	NA	NA	NA	NA	NA	NA	Plasmid	Plasmid	Yes
S_ID028_T4	k141_290	k141_290:2383-3255	blaCTX-M-15	extended-spectrum class A beta-lactamase CTX-M-15	BETA-LACTAM	CEPHALOSPORIN	23403.9	NA	NA	NA	NA	NA	NA	NA	NA	NA	Plasmid	Plasmid	Yes
S_ID028_T4	k141_3085	k141_3085:2-439	lnu(A)	lincosamide nucleotidyltransferase Lnu(A)	LINCOSAMIDE	LINCOSAMIDE	952.799	NA	NA	NA	NA	NA	NA	NA	NA	NA	Plasmid	Plasmid	Yes
S_ID028_T4	k141_3221	k141_3221:520-1152	erm(B)	23S rRNA (adenine(2058)-N(6))-methyltransferase Erm(B)	LINCOSAMIDE/MACROLIDE/STREPTOGRAMIN	CLINDAMYCIN/ERYTHROMYCIN/STREPTOGRAMIN B	37249.5	NA	NA	NA	NA	NA	NA	NA	NA	NA	NA	NA	No
S_ID028_T4	k141_3339	k141_3339:142-792	catA1	type A-1 chloramphenicol O-acetyltransferase	PHENICOL	CHLORAMPHENICOL	1949.87	NA	NA	NA	NA	NA	NA	NA	NA	NA	Plasmid	Plasmid	Yes
S_ID028_T4	k141_3372	k141_3372:10-423	fosA	FosA5 family fosfomycin resistance glutathione transferase	FOSFOMYCIN	FOSFOMYCIN	3822.13	NA	NA	NA	NA	NA	NA	NA	NA	NA	NA	NA	No
S_ID028_T4	k141_3532	k141_3532:401905-405054	oqxB19	multidrug efflux RND transporter permease subunit OqxB19	PHENICOL/QUINOLONE	PHENICOL/QUINOLONE	144921	S_ID028_T4_bin.1	100	0.385	0.575	267834	5292237	d__Bacteria;p__Pseudomonadota;c__Gammaproteobacteria;o__Enterobacterales;f__Enterobacteriaceae;g__Klebsiella;s__Klebsiella pneumoniae	d__Bacteria;p__Pseudomonadota;c__Gammaproteobacteria;o__Enterobacterales;f__Enterobacteriaceae;g__Klebsiella;s__Klebsiella pneumoniae	True	NA	NA	No
S_ID028_T4	k141_3532	k141_3532:405081-406253	oqxA11	multidrug efflux RND transporter periplasmic adaptor subunit OqxA11	PHENICOL/QUINOLONE	PHENICOL/QUINOLONE	145187	S_ID028_T4_bin.1	100	0.385	0.575	267834	5292237	d__Bacteria;p__Pseudomonadota;c__Gammaproteobacteria;o__Enterobacterales;f__Enterobacteriaceae;g__Klebsiella;s__Klebsiella pneumoniae	d__Bacteria;p__Pseudomonadota;c__Gammaproteobacteria;o__Enterobacterales;f__Enterobacteriaceae;g__Klebsiella;s__Klebsiella pneumoniae	True	NA	NA	No
S_ID028_T4	k141_3607	k141_3607:238408-238824	fosA	FosA5 family fosfomycin resistance glutathione transferase	FOSFOMYCIN	FOSFOMYCIN	164295	S_ID028_T4_bin.1	100	0.385	0.575	267834	5292237	d__Bacteria;p__Pseudomonadota;c__Gammaproteobacteria;o__Enterobacterales;f__Enterobacteriaceae;g__Klebsiella;s__Klebsiella pneumoniae	d__Bacteria;p__Pseudomonadota;c__Gammaproteobacteria;o__Enterobacterales;f__Enterobacteriaceae;g__Klebsiella;s__Klebsiella pneumoniae	True	NA	NA	No
S_ID028_T4	k141_4007	k141_4007:27985-28842	blaSHV-1	broad-spectrum class A beta-lactamase SHV-1	BETA-LACTAM	BETA-LACTAM	123747	S_ID028_T4_bin.1	100	0.385	0.575	267834	5292237	d__Bacteria;p__Pseudomonadota;c__Gammaproteobacteria;o__Enterobacterales;f__Enterobacteriaceae;g__Klebsiella;s__Klebsiella pneumoniae	d__Bacteria;p__Pseudomonadota;c__Gammaproteobacteria;o__Enterobacterales;f__Enterobacteriaceae;g__Klebsiella;s__Klebsiella pneumoniae	True	NA	NA	No
S_ID028_T4	k141_540	k141_540:770-1147	blaI	penicillinase repressor BlaI	BETA-LACTAM	BETA-LACTAM	552.019	NA	NA	NA	NA	NA	NA	NA	NA	NA	NA	Plasmid	No
S_ID028_T4	k141_613	k141_613:3-845	tet(K)	tetracycline efflux MFS transporter Tet(K)	TETRACYCLINE	TETRACYCLINE	948.843	NA	NA	NA	NA	NA	NA	NA	NA	NA	Plasmid	Plasmid	Yes
S_ID028_T4	k141_63	k141_63:1193-1900	tetA(P)	tetracycline efflux MFS transporter TetA(P)	TETRACYCLINE	TETRACYCLINE	908.725	NA	NA	NA	NA	NA	NA	NA	NA	NA	NA	Plasmid	No
S_ID028_T4	k141_767	k141_767:12685-14601	tet(M)	tetracycline resistance ribosomal protection protein Tet(M)	TETRACYCLINE	TETRACYCLINE	18567.8	NA	NA	NA	NA	NA	NA	NA	NA	NA	NA	Plasmid	No
S_ID028_T4	k141_767	k141_767:14798-16171	tet(L)	tetracycline efflux MFS transporter Tet(L)	TETRACYCLINE	TETRACYCLINE	15907.9	NA	NA	NA	NA	NA	NA	NA	NA	NA	NA	Plasmid	No
S_ID030_T1	k141_12703	k141_12703:1785-2966	tet(D)	tetracycline efflux MFS transporter Tet(D)	TETRACYCLINE	TETRACYCLINE	72233.1	NA	NA	NA	NA	NA	NA	NA	NA	NA	Plasmid	Plasmid	Yes
S_ID030_T1	k141_16239	k141_16239:303-1112	blaNDM-5	subclass B1 metallo-beta-lactamase NDM-5	BETA-LACTAM	CARBAPENEM	135995	S_ID030_T1_bin.7	94.85	2.263	0.622	11212	2511928	d__Bacteria;p__Actinomycetota;c__Actinomycetes;o__Actinomycetales;f__Demequinaceae;g__Demequina;s__	d__Bacteria;p__Actinomycetota;c__;o__;f__;g__;s__	True	Plasmid	Plasmid	Yes
S_ID030_T1	k141_16239	k141_16239:1119-1481	ble	bleomycin binding protein Ble-MBL	BLEOMYCIN	BLEOMYCIN	129747	S_ID030_T1_bin.7	94.85	2.263	0.622	11212	2511928	d__Bacteria;p__Actinomycetota;c__Actinomycetes;o__Actinomycetales;f__Demequinaceae;g__Demequina;s__	d__Bacteria;p__Actinomycetota;c__;o__;f__;g__;s__	True	Plasmid	Plasmid	Yes
S_ID030_T1	k141_1898	k141_1898:576-1448	blaCTX-M-15	extended-spectrum class A beta-lactamase CTX-M-15	BETA-LACTAM	CEPHALOSPORIN	112886	S_ID030_T1_bin.2	100	0.102	0.575	161281	5221303	d__Bacteria;p__Pseudomonadota;c__Gammaproteobacteria;o__Enterobacterales;f__Enterobacteriaceae;g__Klebsiella;s__Klebsiella pneumoniae	d__Bacteria;p__Pseudomonadota;c__Gammaproteobacteria;o__Enterobacterales;f__Enterobacteriaceae;g__Klebsiella;s__Klebsiella pneumoniae	True	Plasmid	Plasmid	Yes
S_ID030_T1	k141_1898	k141_1898:2236-3093	blaTEM-1	broad-spectrum class A beta-lactamase TEM-1	BETA-LACTAM	BETA-LACTAM	90014.1	S_ID030_T1_bin.2	100	0.102	0.575	161281	5221303	d__Bacteria;p__Pseudomonadota;c__Gammaproteobacteria;o__Enterobacterales;f__Enterobacteriaceae;g__Klebsiella;s__Klebsiella pneumoniae	d__Bacteria;p__Pseudomonadota;c__Gammaproteobacteria;o__Enterobacterales;f__Enterobacteriaceae;g__Klebsiella;s__Klebsiella pneumoniae	True	Plasmid	Plasmid	Yes
S_ID030_T1	k141_20506	k141_20506:2966-3343	blaI	penicillinase repressor BlaI	BETA-LACTAM	BETA-LACTAM	16534.4	NA	NA	NA	NA	NA	NA	NA	NA	NA	Plasmid	Plasmid	Yes
S_ID030_T1	k141_20506	k141_20506:3336-5090	blaR1	beta-lactam sensor/signal transducer BlaR1	BETA-LACTAM	BETA-LACTAM	18505.8	NA	NA	NA	NA	NA	NA	NA	NA	NA	Plasmid	Plasmid	Yes
S_ID030_T1	k141_20506	k141_20506:5197-5829	blaZ	penicillin-hydrolyzing class A beta-lactamase BlaZ	BETA-LACTAM	BETA-LACTAM	14986.7	NA	NA	NA	NA	NA	NA	NA	NA	NA	Plasmid	Plasmid	Yes
S_ID030_T1	k141_2765	k141_2765:346787-347200	fosA	FosA5 family fosfomycin resistance glutathione transferase	FOSFOMYCIN	FOSFOMYCIN	94893	S_ID030_T1_bin.2	100	0.102	0.575	161281	5221303	d__Bacteria;p__Pseudomonadota;c__Gammaproteobacteria;o__Enterobacterales;f__Enterobacteriaceae;g__Klebsiella;s__Klebsiella pneumoniae	d__Bacteria;p__Pseudomonadota;c__Gammaproteobacteria;o__Enterobacterales;f__Enterobacteriaceae;g__Klebsiella;s__Klebsiella pneumoniae	True	NA	NA	No
S_ID030_T1	k141_2860	k141_2860:426-1265	erm(X)	23S rRNA (adenine(2058)-N(6))-methyltransferase Erm(X)	LINCOSAMIDE/MACROLIDE/STREPTOGRAMIN	AZITHROMYCIN/CLINDAMYCIN/ERYTHROMYCIN/LINCOMYCIN/STREPTOGRAMIN B/TYLOSIN	42649.9	NA	NA	NA	NA	NA	NA	NA	NA	NA	NA	Plasmid	No
S_ID030_T1	k141_29211	k141_29211:300725-303874	oqxB25	multidrug efflux RND transporter permease subunit OqxB25	PHENICOL/QUINOLONE	PHENICOL/QUINOLONE	65653.3	S_ID030_T1_bin.2	100	0.102	0.575	161281	5221303	d__Bacteria;p__Pseudomonadota;c__Gammaproteobacteria;o__Enterobacterales;f__Enterobacteriaceae;g__Klebsiella;s__Klebsiella pneumoniae	d__Bacteria;p__Pseudomonadota;c__Gammaproteobacteria;o__Enterobacterales;f__Enterobacteriaceae;g__Klebsiella;s__Klebsiella pneumoniae	True	NA	NA	No
S_ID030_T1	k141_29211	k141_29211:303901-305073	oqxA	multidrug efflux RND transporter periplasmic adaptor subunit OqxA	PHENICOL/QUINOLONE	PHENICOL/QUINOLONE	81255.3	S_ID030_T1_bin.2	100	0.102	0.575	161281	5221303	d__Bacteria;p__Pseudomonadota;c__Gammaproteobacteria;o__Enterobacterales;f__Enterobacteriaceae;g__Klebsiella;s__Klebsiella pneumoniae	d__Bacteria;p__Pseudomonadota;c__Gammaproteobacteria;o__Enterobacterales;f__Enterobacteriaceae;g__Klebsiella;s__Klebsiella pneumoniae	True	NA	NA	No
S_ID030_T1	k141_32601	k141_32601:142-792	catA1	type A-1 chloramphenicol O-acetyltransferase	PHENICOL	CHLORAMPHENICOL	81433.8	NA	NA	NA	NA	NA	NA	NA	NA	NA	Plasmid	Plasmid	Yes
S_ID030_T1	k141_6232	k141_6232:2-613	blaZ	penicillin-hydrolyzing class A beta-lactamase BlaZ	BETA-LACTAM	BETA-LACTAM	8024.04	NA	NA	NA	NA	NA	NA	NA	NA	NA	NA	Plasmid	No
S_ID030_T1	k141_817	k141_817:132082-132939	blaSHV-25	broad-spectrum class A beta-lactamase SHV-25	BETA-LACTAM	BETA-LACTAM	60616.5	S_ID030_T1_bin.2	100	0.102	0.575	161281	5221303	d__Bacteria;p__Pseudomonadota;c__Gammaproteobacteria;o__Enterobacterales;f__Enterobacteriaceae;g__Klebsiella;s__Klebsiella pneumoniae	d__Bacteria;p__Pseudomonadota;c__Gammaproteobacteria;o__Enterobacterales;f__Enterobacteriaceae;g__Klebsiella;s__Klebsiella pneumoniae	True	NA	Plasmid	No
S_ID030_T3	k141_13707	k141_13707:33-875	blaZ	penicillin-hydrolyzing class A beta-lactamase BlaZ	BETA-LACTAM	BETA-LACTAM	15712.4	NA	NA	NA	NA	NA	NA	NA	NA	NA	Plasmid	Plasmid	Yes
S_ID030_T3	k141_13707	k141_13707:982-2736	blaR1	beta-lactam sensor/signal transducer BlaR1	BETA-LACTAM	BETA-LACTAM	9626.23	NA	NA	NA	NA	NA	NA	NA	NA	NA	Plasmid	Plasmid	Yes
S_ID030_T3	k141_13707	k141_13707:2729-3106	blaI	penicillinase repressor BlaI	BETA-LACTAM	BETA-LACTAM	9232.4	NA	NA	NA	NA	NA	NA	NA	NA	NA	Plasmid	Plasmid	Yes
S_ID030_T3	k141_1444	k141_1444:3-1373	mecA	PBP2a family beta-lactam-resistant peptidoglycan transpeptidase MecA	BETA-LACTAM	METHICILLIN	4859.55	NA	NA	NA	NA	NA	NA	NA	NA	NA	NA	Plasmid	No
S_ID030_T3	k141_16941	k141_16941:7474-8967	lsa(A)	ABC-F type ribosomal protection protein Lsa(A)	LINCOSAMIDE/STREPTOGRAMIN	LINCOSAMIDE/STREPTOGRAMIN	32755.8	S_ID030_T3_bin.3	98.31	1.763	0.375	15800	2744943	d__Bacteria;p__Bacillota;c__Bacilli;o__Lactobacillales;f__Enterococcaceae;g__Enterococcus;s__Enterococcus faecalis	d__Bacteria;p__Bacillota;c__Bacilli;o__Lactobacillales;f__Enterococcaceae;g__Enterococcus;s__Enterococcus faecalis	True	NA	NA	No
S_ID030_T3	k141_16979	k141_16979:841-2022	tet(D)	tetracycline efflux MFS transporter Tet(D)	TETRACYCLINE	TETRACYCLINE	37107.5	S_ID030_T3_bin.1	99.98	0.077	0.576	155009	5196436	d__Bacteria;p__Pseudomonadota;c__Gammaproteobacteria;o__Enterobacterales;f__Enterobacteriaceae;g__Klebsiella;s__Klebsiella pneumoniae	d__Bacteria;p__Pseudomonadota;c__Gammaproteobacteria;o__Enterobacterales;f__Enterobacteriaceae;g__Klebsiella;s__Klebsiella pneumoniae	True	Plasmid	Plasmid	Yes
S_ID030_T3	k141_17288	k141_17288:300726-303875	oqxB25	multidrug efflux RND transporter permease subunit OqxB25	PHENICOL/QUINOLONE	PHENICOL/QUINOLONE	36157.4	S_ID030_T3_bin.1	99.98	0.077	0.576	155009	5196436	d__Bacteria;p__Pseudomonadota;c__Gammaproteobacteria;o__Enterobacterales;f__Enterobacteriaceae;g__Klebsiella;s__Klebsiella pneumoniae	d__Bacteria;p__Pseudomonadota;c__Gammaproteobacteria;o__Enterobacterales;f__Enterobacteriaceae;g__Klebsiella;s__Klebsiella pneumoniae	True	NA	NA	No
S_ID030_T3	k141_17288	k141_17288:303902-305074	oqxA	multidrug efflux RND transporter periplasmic adaptor subunit OqxA	PHENICOL/QUINOLONE	PHENICOL/QUINOLONE	33808.5	S_ID030_T3_bin.1	99.98	0.077	0.576	155009	5196436	d__Bacteria;p__Pseudomonadota;c__Gammaproteobacteria;o__Enterobacterales;f__Enterobacteriaceae;g__Klebsiella;s__Klebsiella pneumoniae	d__Bacteria;p__Pseudomonadota;c__Gammaproteobacteria;o__Enterobacterales;f__Enterobacteriaceae;g__Klebsiella;s__Klebsiella pneumoniae	True	NA	NA	No
S_ID030_T3	k141_18270	k141_18270:13985-14398	fosA	FosA5 family fosfomycin resistance glutathione transferase	FOSFOMYCIN	FOSFOMYCIN	36592.1	S_ID030_T3_bin.1	99.98	0.077	0.576	155009	5196436	d__Bacteria;p__Pseudomonadota;c__Gammaproteobacteria;o__Enterobacterales;f__Enterobacteriaceae;g__Klebsiella;s__Klebsiella pneumoniae	d__Bacteria;p__Pseudomonadota;c__Gammaproteobacteria;o__Enterobacterales;f__Enterobacteriaceae;g__Klebsiella;s__Klebsiella pneumoniae	True	NA	NA	No
S_ID030_T3	k141_18745	k141_18745:142-792	catA1	type A-1 chloramphenicol O-acetyltransferase	PHENICOL	CHLORAMPHENICOL	45566.4	S_ID030_T3_bin.1	99.98	0.077	0.576	155009	5196436	d__Bacteria;p__Pseudomonadota;c__Gammaproteobacteria;o__Enterobacterales;f__Enterobacteriaceae;g__Klebsiella;s__Klebsiella pneumoniae	d__Bacteria;p__Pseudomonadota;c__Gammaproteobacteria;o__Enterobacterales;f__Enterobacteriaceae;g__Klebsiella;s__Klebsiella pneumoniae	True	Plasmid	Plasmid	Yes
S_ID030_T3	k141_20709	k141_20709:10488-11951	msr(A)	ABC-F type ribosomal protection protein Msr(A)	MACROLIDE/STREPTOGRAMIN	ERYTHROMYCIN/STREPTOGRAMIN B	13815.1	NA	NA	NA	NA	NA	NA	NA	NA	NA	Plasmid	Plasmid	Yes
S_ID030_T3	k141_20709	k141_20709:12053-12949	mph(C)	Mph(C) family macrolide 2'-phosphotransferase	MACROLIDE	ERYTHROMYCIN/SPIRAMYCIN/TELITHROMYCIN	9019.07	NA	NA	NA	NA	NA	NA	NA	NA	NA	Plasmid	Plasmid	Yes
S_ID030_T3	k141_21467	k141_21467:209-1081	blaCTX-M-15	extended-spectrum class A beta-lactamase CTX-M-15	BETA-LACTAM	CEPHALOSPORIN	221318	NA	NA	NA	NA	NA	NA	NA	NA	NA	Plasmid	Plasmid	Yes
S_ID030_T3	k141_21467	k141_21467:1869-2726	blaTEM-1	broad-spectrum class A beta-lactamase TEM-1	BETA-LACTAM	BETA-LACTAM	261979	NA	NA	NA	NA	NA	NA	NA	NA	NA	Plasmid	Plasmid	Yes
S_ID030_T3	k141_24435	k141_24435:1886-2380	dfrG	trimethoprim-resistant dihydrofolate reductase DfrG	TRIMETHOPRIM	TRIMETHOPRIM	18747.1	NA	NA	NA	NA	NA	NA	NA	NA	NA	NA	Plasmid	No
S_ID030_T3	k141_24736	k141_24736:14514-16430	tet(M)	tetracycline resistance ribosomal protection protein Tet(M)	TETRACYCLINE	TETRACYCLINE	11253.8	NA	NA	NA	NA	NA	NA	NA	NA	NA	NA	Plasmid	No
S_ID030_T3	k141_24736	k141_24736:16627-18000	tet(L)	tetracycline efflux MFS transporter Tet(L)	TETRACYCLINE	TETRACYCLINE	8370.19	NA	NA	NA	NA	NA	NA	NA	NA	NA	NA	Plasmid	No
S_ID030_T3	k141_24736	k141_24736:27706-28440	erm(B)	23S rRNA (adenine(2058)-N(6))-methyltransferase Erm(B)	LINCOSAMIDE/MACROLIDE/STREPTOGRAMIN	CLINDAMYCIN/ERYTHROMYCIN/STREPTOGRAMIN B	14999.7	NA	NA	NA	NA	NA	NA	NA	NA	NA	NA	Plasmid	No
S_ID030_T3	k141_4712	k141_4712:303-1112	blaNDM-5	subclass B1 metallo-beta-lactamase NDM-5	BETA-LACTAM	CARBAPENEM	69522.8	NA	NA	NA	NA	NA	NA	NA	NA	NA	Plasmid	Plasmid	Yes
S_ID030_T3	k141_4712	k141_4712:1119-1481	ble	bleomycin binding protein Ble-MBL	BLEOMYCIN	BLEOMYCIN	89147.1	NA	NA	NA	NA	NA	NA	NA	NA	NA	Plasmid	Plasmid	Yes
S_ID030_T3	k141_6575	k141_6575:275-1006	erm(C)	23S rRNA (adenine(2058)-N(6))-methyltransferase Erm(C)	LINCOSAMIDE/MACROLIDE/STREPTOGRAMIN	CLINDAMYCIN/ERYTHROMYCIN/STREPTOGRAMIN B/TYLOSIN	26980	NA	NA	NA	NA	NA	NA	NA	NA	NA	Plasmid	Plasmid	Yes
S_ID030_T3	k141_734	k141_734:2-346	dfrA24	trimethoprim-resistant dihydrofolate reductase DfrA24	TRIMETHOPRIM	TRIMETHOPRIM	5977.34	NA	NA	NA	NA	NA	NA	NA	NA	NA	NA	NA	No
S_ID030_T3	k141_9146	k141_9146:28343-29200	blaSHV-25	broad-spectrum class A beta-lactamase SHV-25	BETA-LACTAM	BETA-LACTAM	36976.6	S_ID030_T3_bin.1	99.98	0.077	0.576	155009	5196436	d__Bacteria;p__Pseudomonadota;c__Gammaproteobacteria;o__Enterobacterales;f__Enterobacteriaceae;g__Klebsiella;s__Klebsiella pneumoniae	d__Bacteria;p__Pseudomonadota;c__Gammaproteobacteria;o__Enterobacterales;f__Enterobacteriaceae;g__Klebsiella;s__Klebsiella pneumoniae	True	NA	NA	No
S_ID030_T4	k141_1141	k141_1141:346386-346799	fosA	FosA5 family fosfomycin resistance glutathione transferase	FOSFOMYCIN	FOSFOMYCIN	77600.5	S_ID030_T4_bin.1	100	0.077	0.578	186631	5008029	d__Bacteria;p__Pseudomonadota;c__Gammaproteobacteria;o__Enterobacterales;f__Enterobacteriaceae;g__Klebsiella;s__Klebsiella pneumoniae	d__Bacteria;p__Pseudomonadota;c__Gammaproteobacteria;o__Enterobacterales;f__Enterobacteriaceae;g__Klebsiella;s__Klebsiella pneumoniae	True	NA	NA	No
S_ID030_T4	k141_1210	k141_1210:249-1040	aph(3')-IIIa	aminoglycoside O-phosphotransferase APH(3')-IIIa	AMINOGLYCOSIDE	AMIKACIN/KANAMYCIN	12587.5	NA	NA	NA	NA	NA	NA	NA	NA	NA	Plasmid	Plasmid	Yes
S_ID030_T4	k141_1303	k141_1303:157235-159328	oqxB	multidrug efflux RND transporter permease subunit OqxB	PHENICOL/QUINOLONE	PHENICOL/QUINOLONE	2133.93	S_ID030_T4_bin.3	96.77	0.624	0.554	115442	6031796	d__Bacteria;p__Pseudomonadota;c__Gammaproteobacteria;o__Enterobacterales;f__Enterobacteriaceae;g__Klebsiella;s__Klebsiella grimontii	d__Bacteria;p__Pseudomonadota;c__Gammaproteobacteria;o__Enterobacterales;f__Enterobacteriaceae;g__Klebsiella;s__Klebsiella grimontii	True	NA	NA	No
S_ID030_T4	k141_1376	k141_1376:1-567	aph(2'')-If	aminoglycoside O-phosphotransferase APH(2'')-If	AMINOGLYCOSIDE	AMIKACIN/GENTAMICIN/KANAMYCIN/TOBRAMYCIN	434.806	NA	NA	NA	NA	NA	NA	NA	NA	NA	Plasmid	NA	No
S_ID030_T4	k141_1433	k141_1433:1097-2269	oqxA	multidrug efflux RND transporter periplasmic adaptor subunit OqxA	PHENICOL/QUINOLONE	PHENICOL/QUINOLONE	2206.84	S_ID030_T4_bin.3	96.77	0.624	0.554	115442	6031796	d__Bacteria;p__Pseudomonadota;c__Gammaproteobacteria;o__Enterobacterales;f__Enterobacteriaceae;g__Klebsiella;s__Klebsiella grimontii	d__Bacteria;p__Pseudomonadota;c__Gammaproteobacteria;o__Enterobacterales;f__Enterobacteriaceae;g__Klebsiella;s__Klebsiella grimontii	True	NA	NA	No
S_ID030_T4	k141_1504	k141_1504:576-1448	blaCTX-M-15	extended-spectrum class A beta-lactamase CTX-M-15	BETA-LACTAM	CEPHALOSPORIN	126948	S_ID030_T4_bin.3	96.77	0.624	0.554	115442	6031796	d__Bacteria;p__Pseudomonadota;c__Gammaproteobacteria;o__Enterobacterales;f__Enterobacteriaceae;g__Klebsiella;s__Klebsiella grimontii	d__Bacteria;p__Pseudomonadota;c__Gammaproteobacteria;o__Enterobacterales;f__Enterobacteriaceae;g__Klebsiella;s__Klebsiella grimontii	True	Plasmid	Plasmid	Yes
S_ID030_T4	k141_1504	k141_1504:2236-3093	blaTEM-1	broad-spectrum class A beta-lactamase TEM-1	BETA-LACTAM	BETA-LACTAM	103028	S_ID030_T4_bin.3	96.77	0.624	0.554	115442	6031796	d__Bacteria;p__Pseudomonadota;c__Gammaproteobacteria;o__Enterobacterales;f__Enterobacteriaceae;g__Klebsiella;s__Klebsiella grimontii	d__Bacteria;p__Pseudomonadota;c__Gammaproteobacteria;o__Enterobacterales;f__Enterobacteriaceae;g__Klebsiella;s__Klebsiella grimontii	True	Plasmid	Plasmid	Yes
S_ID030_T4	k141_1523	k141_1523:610-1104	dfrG	trimethoprim-resistant dihydrofolate reductase DfrG	TRIMETHOPRIM	TRIMETHOPRIM	10583.6	NA	NA	NA	NA	NA	NA	NA	NA	NA	NA	Plasmid	No
S_ID030_T4	k141_177	k141_177:12685-14601	tet(M)	tetracycline resistance ribosomal protection protein Tet(M)	TETRACYCLINE	TETRACYCLINE	11176.5	NA	NA	NA	NA	NA	NA	NA	NA	NA	NA	Plasmid	No
S_ID030_T4	k141_177	k141_177:14798-16171	tet(L)	tetracycline efflux MFS transporter Tet(L)	TETRACYCLINE	TETRACYCLINE	9924.65	NA	NA	NA	NA	NA	NA	NA	NA	NA	NA	Plasmid	No
S_ID030_T4	k141_1957	k141_1957:303-1112	blaNDM-5	subclass B1 metallo-beta-lactamase NDM-5	BETA-LACTAM	CARBAPENEM	150080	NA	NA	NA	NA	NA	NA	NA	NA	NA	Plasmid	Plasmid	Yes
S_ID030_T4	k141_1957	k141_1957:1119-1481	ble	bleomycin binding protein Ble-MBL	BLEOMYCIN	BLEOMYCIN	162425	NA	NA	NA	NA	NA	NA	NA	NA	NA	Plasmid	Plasmid	Yes
S_ID030_T4	k141_1963	k141_1963:111899-112756	blaSHV-25	broad-spectrum class A beta-lactamase SHV-25	BETA-LACTAM	BETA-LACTAM	79906.6	S_ID030_T4_bin.1	100	0.077	0.578	186631	5008029	d__Bacteria;p__Pseudomonadota;c__Gammaproteobacteria;o__Enterobacterales;f__Enterobacteriaceae;g__Klebsiella;s__Klebsiella pneumoniae	d__Bacteria;p__Pseudomonadota;c__Gammaproteobacteria;o__Enterobacterales;f__Enterobacteriaceae;g__Klebsiella;s__Klebsiella pneumoniae	True	NA	Plasmid	No
S_ID030_T4	k141_1976	k141_1976:135-854	ant(6)-Ia	aminoglycoside nucleotidyltransferase ANT(6)-Ia	AMINOGLYCOSIDE	STREPTOMYCIN	10625.4	NA	NA	NA	NA	NA	NA	NA	NA	NA	Plasmid	Plasmid	Yes
S_ID030_T4	k141_2125	k141_2125:10241-11734	lsa(A)	ABC-F type ribosomal protection protein Lsa(A)	LINCOSAMIDE/STREPTOGRAMIN	LINCOSAMIDE/STREPTOGRAMIN	7064.78	S_ID030_T4_bin.4	99.53	0	0.372	219929	2903014	d__Bacteria;p__Bacillota;c__Bacilli;o__Lactobacillales;f__Enterococcaceae;g__Enterococcus;s__Enterococcus faecalis	d__Bacteria;p__Bacillota;c__Bacilli;o__Lactobacillales;f__Enterococcaceae;g__Enterococcus;s__Enterococcus faecalis	True	NA	NA	No
S_ID030_T4	k141_2550	k141_2550:2-811	blaCDD	CDD family class D beta-lactamase	BETA-LACTAM	BETA-LACTAM	266.319	S_ID030_T4_bin.2	77.28	2.097	0.29	2426	2705211	d__Bacteria;p__Bacillota_A;c__Clostridia;o__Peptostreptococcales;f__Peptostreptococcaceae;g__Clostridioides;s__Clostridioides difficile	d__Bacteria;p__Bacillota;c__Clostridia;o__Eubacteriales;f__Peptostreptococcaceae;g__Clostridioides;s__Clostridioides difficile	True	NA	NA	No
S_ID030_T4	k141_2560	k141_2560:520-1152	erm(B)	23S rRNA (adenine(2058)-N(6))-methyltransferase Erm(B)	LINCOSAMIDE/MACROLIDE/STREPTOGRAMIN	CLINDAMYCIN/ERYTHROMYCIN/STREPTOGRAMIN B	21347.9	NA	NA	NA	NA	NA	NA	NA	NA	NA	NA	NA	No
S_ID030_T4	k141_2685	k141_2685:1785-2966	tet(D)	tetracycline efflux MFS transporter Tet(D)	TETRACYCLINE	TETRACYCLINE	53642.7	S_ID030_T4_bin.3	96.77	0.624	0.554	115442	6031796	d__Bacteria;p__Pseudomonadota;c__Gammaproteobacteria;o__Enterobacterales;f__Enterobacteriaceae;g__Klebsiella;s__Klebsiella grimontii	d__Bacteria;p__Pseudomonadota;c__Gammaproteobacteria;o__Enterobacterales;f__Enterobacteriaceae;g__Klebsiella;s__Klebsiella grimontii	True	Plasmid	Plasmid	Yes
S_ID030_T4	k141_2691	k141_2691:142-792	catA1	type A-1 chloramphenicol O-acetyltransferase	PHENICOL	CHLORAMPHENICOL	58959.2	NA	NA	NA	NA	NA	NA	NA	NA	NA	Plasmid	Plasmid	Yes
S_ID030_T4	k141_443	k141_443:300725-303874	oqxB25	multidrug efflux RND transporter permease subunit OqxB25	PHENICOL/QUINOLONE	PHENICOL/QUINOLONE	74899.7	S_ID030_T4_bin.1	100	0.077	0.578	186631	5008029	d__Bacteria;p__Pseudomonadota;c__Gammaproteobacteria;o__Enterobacterales;f__Enterobacteriaceae;g__Klebsiella;s__Klebsiella pneumoniae	d__Bacteria;p__Pseudomonadota;c__Gammaproteobacteria;o__Enterobacterales;f__Enterobacteriaceae;g__Klebsiella;s__Klebsiella pneumoniae	True	NA	NA	No
S_ID030_T4	k141_443	k141_443:303901-305073	oqxA	multidrug efflux RND transporter periplasmic adaptor subunit OqxA	PHENICOL/QUINOLONE	PHENICOL/QUINOLONE	76825.4	S_ID030_T4_bin.1	100	0.077	0.578	186631	5008029	d__Bacteria;p__Pseudomonadota;c__Gammaproteobacteria;o__Enterobacterales;f__Enterobacteriaceae;g__Klebsiella;s__Klebsiella pneumoniae	d__Bacteria;p__Pseudomonadota;c__Gammaproteobacteria;o__Enterobacterales;f__Enterobacteriaceae;g__Klebsiella;s__Klebsiella pneumoniae	True	NA	NA	No
S_ID030_T4	k141_682	k141_682:101546-102415	blaOXY-4-1	extended-spectrum class A beta-lactamase OXY-4-1	BETA-LACTAM	CEPHALOSPORIN	2550.36	S_ID030_T4_bin.3	96.77	0.624	0.554	115442	6031796	d__Bacteria;p__Pseudomonadota;c__Gammaproteobacteria;o__Enterobacterales;f__Enterobacteriaceae;g__Klebsiella;s__Klebsiella grimontii	d__Bacteria;p__Pseudomonadota;c__Gammaproteobacteria;o__Enterobacterales;f__Enterobacteriaceae;g__Klebsiella;s__Klebsiella grimontii	True	NA	NA	No
S_ID031_T2	k141_1362	k141_1362:429-1289	vanY-M	D-Ala-D-Ala carboxypeptidase VanY-M	GLYCOPEPTIDE	VANCOMYCIN	12083.1	NA	NA	NA	NA	NA	NA	NA	NA	NA	Plasmid	Plasmid	Yes
S_ID031_T2	k141_1362	k141_1362:1418-2395	vanH-M	D-lactate dehydrogenase VanH-M	GLYCOPEPTIDE	VANCOMYCIN	12365.6	NA	NA	NA	NA	NA	NA	NA	NA	NA	Plasmid	Plasmid	Yes
S_ID031_T2	k141_1362	k141_1362:2391-3419	vanM	D-alanine--(R)-lactate ligase VanM	GLYCOPEPTIDE	VANCOMYCIN	13298	NA	NA	NA	NA	NA	NA	NA	NA	NA	Plasmid	Plasmid	Yes
S_ID031_T2	k141_1362	k141_1362:3428-3976	vanX-M	D-Ala-D-Ala dipeptidase VanX-M	GLYCOPEPTIDE	VANCOMYCIN	14984.8	NA	NA	NA	NA	NA	NA	NA	NA	NA	Plasmid	Plasmid	Yes
S_ID031_T2	k141_1386	k141_1386:4102-4836	erm(B)	23S rRNA (adenine(2058)-N(6))-methyltransferase Erm(B)	LINCOSAMIDE/MACROLIDE/STREPTOGRAMIN	CLINDAMYCIN/ERYTHROMYCIN/STREPTOGRAMIN B	23830.4	NA	NA	NA	NA	NA	NA	NA	NA	NA	Plasmid	Plasmid	Yes
S_ID031_T2	k141_1386	k141_1386:9166-9672	ant(6)-Ia	aminoglycoside nucleotidyltransferase ANT(6)-Ia	AMINOGLYCOSIDE	STREPTOMYCIN	21654.1	NA	NA	NA	NA	NA	NA	NA	NA	NA	Plasmid	Plasmid	Yes
S_ID031_T2	k141_1386	k141_1386:10155-10946	aph(3')-IIIa	aminoglycoside O-phosphotransferase APH(3')-IIIa	AMINOGLYCOSIDE	AMIKACIN/KANAMYCIN	24604.7	NA	NA	NA	NA	NA	NA	NA	NA	NA	Plasmid	Plasmid	Yes
S_ID031_T2	k141_1386	k141_1386:11042-11581	sat4	streptothricin N-acetyltransferase Sat4	STREPTOTHRICIN	STREPTOTHRICIN	22188.9	NA	NA	NA	NA	NA	NA	NA	NA	NA	Plasmid	Plasmid	Yes
S_ID031_T2	k141_1386	k141_1386:11581-12045	ant(6)-Ia	aminoglycoside nucleotidyltransferase ANT(6)-Ia	AMINOGLYCOSIDE	STREPTOMYCIN	21578.3	NA	NA	NA	NA	NA	NA	NA	NA	NA	Plasmid	Plasmid	Yes
S_ID031_T2	k141_1412	k141_1412:14091-15566	msr(C)	ABC-F type ribosomal protection protein Msr(C)	MACROLIDE/STREPTOGRAMIN	AZITHROMYCIN/ERYTHROMYCIN/STREPTOGRAMIN B/TYLOSIN	6082.46	S_ID031_T2_bin.1	94.25	0.421	0.381	20483	2374972	d__Bacteria;p__Bacillota;c__Bacilli;o__Lactobacillales;f__Enterococcaceae;g__Enterococcus_B;s__Enterococcus_B faecium	d__Bacteria;p__Bacillota;c__Bacilli;o__Lactobacillales;f__Enterococcaceae;g__Enterococcus;s__Enterococcus faecium	True	NA	NA	No
S_ID031_T2	k141_1458	k141_1458:1785-2966	tet(D)	tetracycline efflux MFS transporter Tet(D)	TETRACYCLINE	TETRACYCLINE	32506.2	NA	NA	NA	NA	NA	NA	NA	NA	NA	Plasmid	Plasmid	Yes
S_ID031_T2	k141_1868	k141_1868:346955-347368	fosA	FosA5 family fosfomycin resistance glutathione transferase	FOSFOMYCIN	FOSFOMYCIN	39912.3	S_ID031_T2_bin.5	100	0.077	0.578	201498	5067801	d__Bacteria;p__Pseudomonadota;c__Gammaproteobacteria;o__Enterobacterales;f__Enterobacteriaceae;g__Klebsiella;s__Klebsiella pneumoniae	d__Bacteria;p__Pseudomonadota;c__Gammaproteobacteria;o__Enterobacterales;f__Enterobacteriaceae;g__Klebsiella;s__Klebsiella pneumoniae	True	NA	NA	No
S_ID031_T2	k141_224	k141_224:576-1448	blaCTX-M-15	extended-spectrum class A beta-lactamase CTX-M-15	BETA-LACTAM	CEPHALOSPORIN	66299.9	NA	NA	NA	NA	NA	NA	NA	NA	NA	Plasmid	Plasmid	Yes
S_ID031_T2	k141_224	k141_224:2236-3093	blaTEM-1	broad-spectrum class A beta-lactamase TEM-1	BETA-LACTAM	BETA-LACTAM	63451.4	NA	NA	NA	NA	NA	NA	NA	NA	NA	Plasmid	Plasmid	Yes
S_ID031_T2	k141_2242	k141_2242:223-1659	aac(6')-Ie/aph(2'')-Ia	bifunctional aminoglycoside N-acetyltransferase AAC(6')-Ie/aminoglycoside O-phosphotransferase APH(2'')-Ia	AMINOGLYCOSIDE	AMIKACIN/GENTAMICIN/KANAMYCIN/TOBRAMYCIN	20347.4	NA	NA	NA	NA	NA	NA	NA	NA	NA	NA	Plasmid	No
S_ID031_T2	k141_2437	k141_2437:303-1112	blaNDM-5	subclass B1 metallo-beta-lactamase NDM-5	BETA-LACTAM	CARBAPENEM	77932.9	NA	NA	NA	NA	NA	NA	NA	NA	NA	Plasmid	Plasmid	Yes
S_ID031_T2	k141_2437	k141_2437:1119-1481	ble	bleomycin binding protein Ble-MBL	BLEOMYCIN	BLEOMYCIN	80176.9	NA	NA	NA	NA	NA	NA	NA	NA	NA	Plasmid	Plasmid	Yes
S_ID031_T2	k141_2843	k141_2843:7028-10099	mupA	mupirocin-resistant isoleucine--tRNA ligase MupA	MUPIROCIN	MUPIROCIN	37124.4	NA	NA	NA	NA	NA	NA	NA	NA	NA	NA	Plasmid	No
S_ID031_T2	k141_2899	k141_2899:142-792	catA1	type A-1 chloramphenicol O-acetyltransferase	PHENICOL	CHLORAMPHENICOL	36901.3	NA	NA	NA	NA	NA	NA	NA	NA	NA	Plasmid	Plasmid	Yes
S_ID031_T2	k141_3131	k141_3131:294-1025	erm(T)	23S rRNA (adenine(2058)-N(6))-methyltransferase Erm(T)	LINCOSAMIDE/MACROLIDE/STREPTOGRAMIN	ERYTHROMYCIN/LINCOSAMIDE/STREPTOGRAMIN/TYLOSIN	3462.96	NA	NA	NA	NA	NA	NA	NA	NA	NA	NA	Plasmid	No
S_ID031_T2	k141_3357	k141_3357:300725-303874	oqxB25	multidrug efflux RND transporter permease subunit OqxB25	PHENICOL/QUINOLONE	PHENICOL/QUINOLONE	36054.3	S_ID031_T2_bin.5	100	0.077	0.578	201498	5067801	d__Bacteria;p__Pseudomonadota;c__Gammaproteobacteria;o__Enterobacterales;f__Enterobacteriaceae;g__Klebsiella;s__Klebsiella pneumoniae	d__Bacteria;p__Pseudomonadota;c__Gammaproteobacteria;o__Enterobacterales;f__Enterobacteriaceae;g__Klebsiella;s__Klebsiella pneumoniae	True	NA	NA	No
S_ID031_T2	k141_3357	k141_3357:303901-305073	oqxA	multidrug efflux RND transporter periplasmic adaptor subunit OqxA	PHENICOL/QUINOLONE	PHENICOL/QUINOLONE	38228.2	S_ID031_T2_bin.5	100	0.077	0.578	201498	5067801	d__Bacteria;p__Pseudomonadota;c__Gammaproteobacteria;o__Enterobacterales;f__Enterobacteriaceae;g__Klebsiella;s__Klebsiella pneumoniae	d__Bacteria;p__Pseudomonadota;c__Gammaproteobacteria;o__Enterobacterales;f__Enterobacteriaceae;g__Klebsiella;s__Klebsiella pneumoniae	True	NA	NA	No
S_ID031_T2	k141_3388	k141_3388:173135-174628	lsa(A)	ABC-F type ribosomal protection protein Lsa(A)	LINCOSAMIDE/STREPTOGRAMIN	LINCOSAMIDE/STREPTOGRAMIN	29551	S_ID031_T2_bin.6	99.62	0.187	0.375	202331	2756456	d__Bacteria;p__Bacillota;c__Bacilli;o__Lactobacillales;f__Enterococcaceae;g__Enterococcus;s__Enterococcus faecalis	d__Bacteria;p__Bacillota;c__Bacilli;o__Lactobacillales;f__Enterococcaceae;g__Enterococcus;s__Enterococcus faecalis	True	NA	NA	No
S_ID031_T2	k141_3736	k141_3736:1603-3606	mecA	PBP2a family beta-lactam-resistant peptidoglycan transpeptidase MecA	BETA-LACTAM	METHICILLIN	15085.2	S_ID031_T2_bin.3	99.44	0.552	0.325	48273	2374989	d__Bacteria;p__Bacillota;c__Bacilli;o__Staphylococcales;f__Staphylococcaceae;g__Staphylococcus;s__Staphylococcus haemolyticus	d__Bacteria;p__Bacillota;c__Bacilli;o__Bacillales;f__Staphylococcaceae;g__Staphylococcus;s__Staphylococcus haemolyticus	True	NA	Plasmid	No
S_ID031_T2	k141_3843	k141_3843:674-1828	tet(M)	tetracycline resistance ribosomal protection protein Tet(M)	TETRACYCLINE	TETRACYCLINE	28988.4	NA	NA	NA	NA	NA	NA	NA	NA	NA	NA	Plasmid	No
S_ID031_T2	k141_4167	k141_4167:5804-6646	blaPC1	BlaZ family penicillin-hydrolyzing class A beta-lactamase PC1	BETA-LACTAM	BETA-LACTAM	12967.6	S_ID031_T2_bin.3	99.44	0.552	0.325	48273	2374989	d__Bacteria;p__Bacillota;c__Bacilli;o__Staphylococcales;f__Staphylococcaceae;g__Staphylococcus;s__Staphylococcus haemolyticus	d__Bacteria;p__Bacillota;c__Bacilli;o__Bacillales;f__Staphylococcaceae;g__Staphylococcus;s__Staphylococcus haemolyticus	True	NA	Plasmid	No
S_ID031_T2	k141_4167	k141_4167:6753-8507	blaR1	beta-lactam sensor/signal transducer BlaR1	BETA-LACTAM	BETA-LACTAM	12855.6	S_ID031_T2_bin.3	99.44	0.552	0.325	48273	2374989	d__Bacteria;p__Bacillota;c__Bacilli;o__Staphylococcales;f__Staphylococcaceae;g__Staphylococcus;s__Staphylococcus haemolyticus	d__Bacteria;p__Bacillota;c__Bacilli;o__Bacillales;f__Staphylococcaceae;g__Staphylococcus;s__Staphylococcus haemolyticus	True	NA	Plasmid	No
S_ID031_T2	k141_4167	k141_4167:8500-8877	blaI	penicillinase repressor BlaI	BETA-LACTAM	BETA-LACTAM	13924.4	S_ID031_T2_bin.3	99.44	0.552	0.325	48273	2374989	d__Bacteria;p__Bacillota;c__Bacilli;o__Staphylococcales;f__Staphylococcaceae;g__Staphylococcus;s__Staphylococcus haemolyticus	d__Bacteria;p__Bacillota;c__Bacilli;o__Bacillales;f__Staphylococcaceae;g__Staphylococcus;s__Staphylococcus haemolyticus	True	NA	Plasmid	No
S_ID031_T2	k141_417	k141_417:2296-3759	msr(A)	ABC-F type ribosomal protection protein Msr(A)	MACROLIDE/STREPTOGRAMIN	ERYTHROMYCIN/STREPTOGRAMIN B	13956	S_ID031_T2_bin.3	99.44	0.552	0.325	48273	2374989	d__Bacteria;p__Bacillota;c__Bacilli;o__Staphylococcales;f__Staphylococcaceae;g__Staphylococcus;s__Staphylococcus haemolyticus	d__Bacteria;p__Bacillota;c__Bacilli;o__Bacillales;f__Staphylococcaceae;g__Staphylococcus;s__Staphylococcus haemolyticus	True	Plasmid	Plasmid	Yes
S_ID031_T2	k141_417	k141_417:3861-4757	mph(C)	Mph(C) family macrolide 2'-phosphotransferase	MACROLIDE	ERYTHROMYCIN/SPIRAMYCIN/TELITHROMYCIN	14038.2	S_ID031_T2_bin.3	99.44	0.552	0.325	48273	2374989	d__Bacteria;p__Bacillota;c__Bacilli;o__Staphylococcales;f__Staphylococcaceae;g__Staphylococcus;s__Staphylococcus haemolyticus	d__Bacteria;p__Bacillota;c__Bacilli;o__Bacillales;f__Staphylococcaceae;g__Staphylococcus;s__Staphylococcus haemolyticus	True	Plasmid	Plasmid	Yes
S_ID031_T2	k141_4256	k141_4256:3068-4420	tet(L)	tetracycline efflux MFS transporter Tet(L)	TETRACYCLINE	TETRACYCLINE	4471.31	NA	NA	NA	NA	NA	NA	NA	NA	NA	Plasmid	Plasmid	Yes
S_ID031_T2	k141_4266	k141_4266:530-1261	erm(C)	23S rRNA (adenine(2058)-N(6))-methyltransferase Erm(C)	LINCOSAMIDE/MACROLIDE/STREPTOGRAMIN	CLINDAMYCIN/ERYTHROMYCIN/STREPTOGRAMIN B/TYLOSIN	2549.12	NA	NA	NA	NA	NA	NA	NA	NA	NA	Plasmid	Plasmid	Yes
S_ID031_T2	k141_4273	k141_4273:111899-112756	blaSHV-25	broad-spectrum class A beta-lactamase SHV-25	BETA-LACTAM	BETA-LACTAM	36041.1	S_ID031_T2_bin.5	100	0.077	0.578	201498	5067801	d__Bacteria;p__Pseudomonadota;c__Gammaproteobacteria;o__Enterobacterales;f__Enterobacteriaceae;g__Klebsiella;s__Klebsiella pneumoniae	d__Bacteria;p__Pseudomonadota;c__Gammaproteobacteria;o__Enterobacterales;f__Enterobacteriaceae;g__Klebsiella;s__Klebsiella pneumoniae	True	NA	Plasmid	No
S_ID031_T2	k141_600	k141_600:11369-11914	aac(6')-I	aminoglycoside 6'-N-acetyltransferase	AMINOGLYCOSIDE	AMINOGLYCOSIDE	5523.89	S_ID031_T2_bin.1	94.25	0.421	0.381	20483	2374972	d__Bacteria;p__Bacillota;c__Bacilli;o__Lactobacillales;f__Enterococcaceae;g__Enterococcus_B;s__Enterococcus_B faecium	d__Bacteria;p__Bacillota;c__Bacilli;o__Lactobacillales;f__Enterococcaceae;g__Enterococcus;s__Enterococcus faecium	True	NA	NA	No
S_ID031_T2	k141_849	k141_849:17217-19172	tetB(P)	tetracycline resistance ribosomal protection protein TetB(P)	TETRACYCLINE	TETRACYCLINE	632.977	S_ID031_T2_bin.2	99.19	0.201	0.297	30638	3484872	d__Bacteria;p__Bacillota_A;c__Clostridia;o__Clostridiales;f__Clostridiaceae;g__Clostridium;s__Clostridium paraputrificum	d__Bacteria;p__Bacillota;c__Clostridia;o__Eubacteriales;f__Clostridiaceae;g__Clostridium;s__Clostridium paraputrificum	True	NA	NA	No
S_ID031_T2	k141_849	k141_849:19159-20418	tetA(P)	tetracycline efflux MFS transporter TetA(P)	TETRACYCLINE	TETRACYCLINE	344.616	S_ID031_T2_bin.2	99.19	0.201	0.297	30638	3484872	d__Bacteria;p__Bacillota_A;c__Clostridia;o__Clostridiales;f__Clostridiaceae;g__Clostridium;s__Clostridium paraputrificum	d__Bacteria;p__Bacillota;c__Clostridia;o__Eubacteriales;f__Clostridiaceae;g__Clostridium;s__Clostridium paraputrificum	True	NA	NA	No
S_ID031_T3	k141_1149	k141_1149:565-1296	erm(C)	23S rRNA (adenine(2058)-N(6))-methyltransferase Erm(C)	LINCOSAMIDE/MACROLIDE/STREPTOGRAMIN	CLINDAMYCIN/ERYTHROMYCIN/STREPTOGRAMIN B/TYLOSIN	552.74	NA	NA	NA	NA	NA	NA	NA	NA	NA	Plasmid	Plasmid	Yes
S_ID031_T3	k141_1195	k141_1195:50925-54074	oqxB25	multidrug efflux RND transporter permease subunit OqxB25	PHENICOL/QUINOLONE	PHENICOL/QUINOLONE	55180.5	S_ID031_T3_bin.3	99.98	0.274	0.576	128744	5138649	d__Bacteria;p__Pseudomonadota;c__Gammaproteobacteria;o__Enterobacterales;f__Enterobacteriaceae;g__Klebsiella;s__Klebsiella pneumoniae	d__Bacteria;p__Pseudomonadota;c__Gammaproteobacteria;o__Enterobacterales;f__Enterobacteriaceae;g__Klebsiella;s__Klebsiella pneumoniae	True	NA	NA	No
S_ID031_T3	k141_1195	k141_1195:54101-55273	oqxA	multidrug efflux RND transporter periplasmic adaptor subunit OqxA	PHENICOL/QUINOLONE	PHENICOL/QUINOLONE	55268	S_ID031_T3_bin.3	99.98	0.274	0.576	128744	5138649	d__Bacteria;p__Pseudomonadota;c__Gammaproteobacteria;o__Enterobacterales;f__Enterobacteriaceae;g__Klebsiella;s__Klebsiella pneumoniae	d__Bacteria;p__Pseudomonadota;c__Gammaproteobacteria;o__Enterobacterales;f__Enterobacteriaceae;g__Klebsiella;s__Klebsiella pneumoniae	True	NA	NA	No
S_ID031_T3	k141_1211	k141_1211:17757-18899	blaACT-90	cephalosporin-hydrolyzing class C beta-lactamase ACT-90	BETA-LACTAM	CEPHALOSPORIN	25416.2	S_ID031_T3_bin.7	99.72	0.456	0.552	86981	4685900	d__Bacteria;p__Pseudomonadota;c__Gammaproteobacteria;o__Enterobacterales;f__Enterobacteriaceae;g__Enterobacter;s__Enterobacter hoffmannii	d__Bacteria;p__Pseudomonadota;c__Gammaproteobacteria;o__Enterobacterales;f__Enterobacteriaceae;g__Enterobacter;s__Enterobacter hormaechei	True	NA	NA	No
S_ID031_T3	k141_1269	k141_1269:147823-149739	tet(M)	tetracycline resistance ribosomal protection protein Tet(M)	TETRACYCLINE	TETRACYCLINE	10112.9	S_ID031_T3_bin.2	99.25	0.187	0.375	177854	2748567	d__Bacteria;p__Bacillota;c__Bacilli;o__Lactobacillales;f__Enterococcaceae;g__Enterococcus;s__Enterococcus faecalis	d__Bacteria;p__Bacillota;c__Bacilli;o__Lactobacillales;f__Enterococcaceae;g__Enterococcus;s__Enterococcus faecalis	True	NA	NA	No
S_ID031_T3	k141_1282	k141_1282:149097-150245	blaADC-165	extended-spectrum class C beta-lactamase ADC-165	BETA-LACTAM	CEPHALOSPORIN	9598.25	S_ID031_T3_bin.6	100	0	0.388	123127	3672656	d__Bacteria;p__Pseudomonadota;c__Gammaproteobacteria;o__Pseudomonadales;f__Moraxellaceae;g__Acinetobacter;s__Acinetobacter baumannii	d__Bacteria;p__Pseudomonadota;c__Gammaproteobacteria;o__Moraxellales;f__Moraxellaceae;g__Acinetobacter;s__Acinetobacter baumannii	True	NA	NA	No
S_ID031_T3	k141_1835	k141_1835:588-2024	aac(6')-Ie/aph(2'')-Ia	bifunctional aminoglycoside N-acetyltransferase AAC(6')-Ie/aminoglycoside O-phosphotransferase APH(2'')-Ia	AMINOGLYCOSIDE	AMIKACIN/GENTAMICIN/KANAMYCIN/TOBRAMYCIN	5164.66	S_ID031_T3_bin.11	99.19	0	0.285	115514	4654341	d__Bacteria;p__Bacillota_A;c__Clostridia;o__Clostridiales;f__Clostridiaceae;g__Clostridium;s__Clostridium butyricum	d__Bacteria;p__Bacillota;c__Clostridia;o__Eubacteriales;f__Clostridiaceae;g__Clostridium;s__Clostridium butyricum	True	NA	Plasmid	No
S_ID031_T3	k141_1889	k141_1889:203-1099	mph(C)	Mph(C) family macrolide 2'-phosphotransferase	MACROLIDE	ERYTHROMYCIN/SPIRAMYCIN/TELITHROMYCIN	425.29	NA	NA	NA	NA	NA	NA	NA	NA	NA	Plasmid	Plasmid	Yes
S_ID031_T3	k141_1969	k141_1969:2-457	fusB	fusidic acid resistance EF-G-binding protein FusB	FUSIDIC ACID	FUSIDIC ACID	405.62	NA	NA	NA	NA	NA	NA	NA	NA	NA	NA	Plasmid	No
S_ID031_T3	k141_2317	k141_2317:1785-2966	tet(D)	tetracycline efflux MFS transporter Tet(D)	TETRACYCLINE	TETRACYCLINE	54084.3	S_ID031_T3_bin.3	99.98	0.274	0.576	128744	5138649	d__Bacteria;p__Pseudomonadota;c__Gammaproteobacteria;o__Enterobacterales;f__Enterobacteriaceae;g__Klebsiella;s__Klebsiella pneumoniae	d__Bacteria;p__Pseudomonadota;c__Gammaproteobacteria;o__Enterobacterales;f__Enterobacteriaceae;g__Klebsiella;s__Klebsiella pneumoniae	True	Plasmid	Plasmid	Yes
S_ID031_T3	k141_2466	k141_2466:26352-29501	oqxB	multidrug efflux RND transporter permease subunit OqxB	PHENICOL/QUINOLONE	PHENICOL/QUINOLONE	22261.6	S_ID031_T3_bin.7	99.72	0.456	0.552	86981	4685900	d__Bacteria;p__Pseudomonadota;c__Gammaproteobacteria;o__Enterobacterales;f__Enterobacteriaceae;g__Enterobacter;s__Enterobacter hoffmannii	d__Bacteria;p__Pseudomonadota;c__Gammaproteobacteria;o__Enterobacterales;f__Enterobacteriaceae;g__Enterobacter;s__Enterobacter hormaechei	True	NA	NA	No
S_ID031_T3	k141_2466	k141_2466:29528-30700	oqxA	multidrug efflux RND transporter periplasmic adaptor subunit OqxA	PHENICOL/QUINOLONE	PHENICOL/QUINOLONE	24825.3	S_ID031_T3_bin.7	99.72	0.456	0.552	86981	4685900	d__Bacteria;p__Pseudomonadota;c__Gammaproteobacteria;o__Enterobacterales;f__Enterobacteriaceae;g__Enterobacter;s__Enterobacter hoffmannii	d__Bacteria;p__Pseudomonadota;c__Gammaproteobacteria;o__Enterobacterales;f__Enterobacteriaceae;g__Enterobacter;s__Enterobacter hormaechei	True	NA	NA	No
S_ID031_T3	k141_249	k141_249:304-2307	mecA	PBP2a family beta-lactam-resistant peptidoglycan transpeptidase MecA	BETA-LACTAM	METHICILLIN	536.474	S_ID031_T3_bin.10	99.06	1.237	0.318	29347	2405652	d__Bacteria;p__Bacillota;c__Bacilli;o__Staphylococcales;f__Staphylococcaceae;g__Staphylococcus;s__Staphylococcus epidermidis	d__Bacteria;p__Bacillota;c__Bacilli;o__Bacillales;f__Staphylococcaceae;g__Staphylococcus;s__Staphylococcus epidermidis	True	NA	Plasmid	No
S_ID031_T3	k141_2559	k141_2559:303-1112	blaNDM-5	subclass B1 metallo-beta-lactamase NDM-5	BETA-LACTAM	CARBAPENEM	99645.7	NA	NA	NA	NA	NA	NA	NA	NA	NA	Plasmid	Plasmid	Yes
S_ID031_T3	k141_2559	k141_2559:1119-1481	ble	bleomycin binding protein Ble-MBL	BLEOMYCIN	BLEOMYCIN	102959	NA	NA	NA	NA	NA	NA	NA	NA	NA	Plasmid	Plasmid	Yes
S_ID031_T3	k141_2816	k141_2816:346955-347368	fosA	FosA5 family fosfomycin resistance glutathione transferase	FOSFOMYCIN	FOSFOMYCIN	60872.3	S_ID031_T3_bin.3	99.98	0.274	0.576	128744	5138649	d__Bacteria;p__Pseudomonadota;c__Gammaproteobacteria;o__Enterobacterales;f__Enterobacteriaceae;g__Klebsiella;s__Klebsiella pneumoniae	d__Bacteria;p__Pseudomonadota;c__Gammaproteobacteria;o__Enterobacterales;f__Enterobacteriaceae;g__Klebsiella;s__Klebsiella pneumoniae	True	NA	NA	No
S_ID031_T3	k141_3226	k141_3226:1691-2113	fosA	FosA/FosA2 family fosfomycin resistance glutathione transferase	FOSFOMYCIN	FOSFOMYCIN	23639.6	S_ID031_T3_bin.7	99.72	0.456	0.552	86981	4685900	d__Bacteria;p__Pseudomonadota;c__Gammaproteobacteria;o__Enterobacterales;f__Enterobacteriaceae;g__Enterobacter;s__Enterobacter hoffmannii	d__Bacteria;p__Pseudomonadota;c__Gammaproteobacteria;o__Enterobacterales;f__Enterobacteriaceae;g__Enterobacter;s__Enterobacter hormaechei	True	NA	NA	No
S_ID031_T3	k141_3441	k141_3441:14162-14707	aac(6')-I	aminoglycoside 6'-N-acetyltransferase	AMINOGLYCOSIDE	AMINOGLYCOSIDE	12322.4	S_ID031_T3_bin.1	99.62	0.124	0.38	31376	2444604	d__Bacteria;p__Bacillota;c__Bacilli;o__Lactobacillales;f__Enterococcaceae;g__Enterococcus_B;s__Enterococcus_B faecium	d__Bacteria;p__Bacillota;c__Bacilli;o__Lactobacillales;f__Enterococcaceae;g__Enterococcus;s__Enterococcus faecium	True	NA	NA	No
S_ID031_T3	k141_3462	k141_3462:22502-23977	msr(C)	ABC-F type ribosomal protection protein Msr(C)	MACROLIDE/STREPTOGRAMIN	AZITHROMYCIN/ERYTHROMYCIN/STREPTOGRAMIN B/TYLOSIN	13541.7	S_ID031_T3_bin.1	99.62	0.124	0.38	31376	2444604	d__Bacteria;p__Bacillota;c__Bacilli;o__Lactobacillales;f__Enterococcaceae;g__Enterococcus_B;s__Enterococcus_B faecium	d__Bacteria;p__Bacillota;c__Bacilli;o__Lactobacillales;f__Enterococcaceae;g__Enterococcus;s__Enterococcus faecium	True	NA	NA	No
S_ID031_T3	k141_4069	k141_4069:142-792	catA1	type A-1 chloramphenicol O-acetyltransferase	PHENICOL	CHLORAMPHENICOL	49756.6	S_ID031_T3_bin.3	99.98	0.274	0.576	128744	5138649	d__Bacteria;p__Pseudomonadota;c__Gammaproteobacteria;o__Enterobacterales;f__Enterobacteriaceae;g__Klebsiella;s__Klebsiella pneumoniae	d__Bacteria;p__Pseudomonadota;c__Gammaproteobacteria;o__Enterobacterales;f__Enterobacteriaceae;g__Klebsiella;s__Klebsiella pneumoniae	True	Plasmid	Plasmid	Yes
S_ID031_T3	k141_4232	k141_4232:164-1150	msr(A)	ABC-F type ribosomal protection protein Msr(A)	MACROLIDE/STREPTOGRAMIN	ERYTHROMYCIN/STREPTOGRAMIN B	386.51	NA	NA	NA	NA	NA	NA	NA	NA	NA	NA	Plasmid	No
S_ID031_T3	k141_4374	k141_4374:29149-30408	tetA(P)	tetracycline efflux MFS transporter TetA(P)	TETRACYCLINE	TETRACYCLINE	6211.29	S_ID031_T3_bin.11	99.19	0	0.285	115514	4654341	d__Bacteria;p__Bacillota_A;c__Clostridia;o__Clostridiales;f__Clostridiaceae;g__Clostridium;s__Clostridium butyricum	d__Bacteria;p__Bacillota;c__Clostridia;o__Eubacteriales;f__Clostridiaceae;g__Clostridium;s__Clostridium butyricum	True	NA	NA	No
S_ID031_T3	k141_4374	k141_4374:30395-32350	tetB(P)	tetracycline resistance ribosomal protection protein TetB(P)	TETRACYCLINE	TETRACYCLINE	7470.37	S_ID031_T3_bin.11	99.19	0	0.285	115514	4654341	d__Bacteria;p__Bacillota_A;c__Clostridia;o__Clostridiales;f__Clostridiaceae;g__Clostridium;s__Clostridium butyricum	d__Bacteria;p__Bacillota;c__Clostridia;o__Eubacteriales;f__Clostridiaceae;g__Clostridium;s__Clostridium butyricum	True	NA	NA	No
S_ID031_T3	k141_4744	k141_4744:45981-46766	ant(3'')-IIa	aminoglycoside nucleotidyltransferase ANT(3'')-IIa	AMINOGLYCOSIDE	SPECTINOMYCIN/STREPTOMYCIN	10104.1	S_ID031_T3_bin.6	100	0	0.388	123127	3672656	d__Bacteria;p__Pseudomonadota;c__Gammaproteobacteria;o__Pseudomonadales;f__Moraxellaceae;g__Acinetobacter;s__Acinetobacter baumannii	d__Bacteria;p__Pseudomonadota;c__Gammaproteobacteria;o__Moraxellales;f__Moraxellaceae;g__Acinetobacter;s__Acinetobacter baumannii	True	NA	NA	No
S_ID031_T3	k141_5850	k141_5850:1381-2007	erm(X)	23S rRNA (adenine(2058)-N(6))-methyltransferase Erm(X)	LINCOSAMIDE/MACROLIDE/STREPTOGRAMIN	AZITHROMYCIN/CLINDAMYCIN/ERYTHROMYCIN/LINCOMYCIN/STREPTOGRAMIN B/TYLOSIN	258.122	NA	NA	NA	NA	NA	NA	NA	NA	NA	NA	NA	No
S_ID031_T3	k141_5970	k141_5970:111899-112756	blaSHV-25	broad-spectrum class A beta-lactamase SHV-25	BETA-LACTAM	BETA-LACTAM	59862.2	S_ID031_T3_bin.3	99.98	0.274	0.576	128744	5138649	d__Bacteria;p__Pseudomonadota;c__Gammaproteobacteria;o__Enterobacterales;f__Enterobacteriaceae;g__Klebsiella;s__Klebsiella pneumoniae	d__Bacteria;p__Pseudomonadota;c__Gammaproteobacteria;o__Enterobacterales;f__Enterobacteriaceae;g__Klebsiella;s__Klebsiella pneumoniae	True	NA	Plasmid	No
S_ID031_T3	k141_6054	k141_6054:54957-56450	lsa(A)	ABC-F type ribosomal protection protein Lsa(A)	LINCOSAMIDE/STREPTOGRAMIN	LINCOSAMIDE/STREPTOGRAMIN	10654.8	S_ID031_T3_bin.2	99.25	0.187	0.375	177854	2748567	d__Bacteria;p__Bacillota;c__Bacilli;o__Lactobacillales;f__Enterococcaceae;g__Enterococcus;s__Enterococcus faecalis	d__Bacteria;p__Bacillota;c__Bacilli;o__Lactobacillales;f__Enterococcaceae;g__Enterococcus;s__Enterococcus faecalis	True	NA	NA	No
S_ID031_T3	k141_622	k141_622:19424-19849	fosB	FosB family fosfomycin resistance bacillithiol transferase	FOSFOMYCIN	FOSFOMYCIN	1004.05	S_ID031_T3_bin.10	99.06	1.237	0.318	29347	2405652	d__Bacteria;p__Bacillota;c__Bacilli;o__Staphylococcales;f__Staphylococcaceae;g__Staphylococcus;s__Staphylococcus epidermidis	d__Bacteria;p__Bacillota;c__Bacilli;o__Bacillales;f__Staphylococcaceae;g__Staphylococcus;s__Staphylococcus epidermidis	True	NA	NA	No
S_ID031_T3	k141_6562	k141_6562:152-994	blaZ	penicillin-hydrolyzing class A beta-lactamase BlaZ	BETA-LACTAM	BETA-LACTAM	891.353	NA	NA	NA	NA	NA	NA	NA	NA	NA	NA	Plasmid	No
S_ID031_T3	k141_6596	k141_6596:104-838	erm(B)	23S rRNA (adenine(2058)-N(6))-methyltransferase Erm(B)	LINCOSAMIDE/MACROLIDE/STREPTOGRAMIN	CLINDAMYCIN/ERYTHROMYCIN/STREPTOGRAMIN B	13730.6	S_ID031_T3_bin.1	99.62	0.124	0.38	31376	2444604	d__Bacteria;p__Bacillota;c__Bacilli;o__Lactobacillales;f__Enterococcaceae;g__Enterococcus_B;s__Enterococcus_B faecium	d__Bacteria;p__Bacillota;c__Bacilli;o__Lactobacillales;f__Enterococcaceae;g__Enterococcus;s__Enterococcus faecium	True	Plasmid	Plasmid	Yes
S_ID031_T3	k141_6596	k141_6596:5168-5674	ant(6)-Ia	aminoglycoside nucleotidyltransferase ANT(6)-Ia	AMINOGLYCOSIDE	STREPTOMYCIN	6270.3	S_ID031_T3_bin.1	99.62	0.124	0.38	31376	2444604	d__Bacteria;p__Bacillota;c__Bacilli;o__Lactobacillales;f__Enterococcaceae;g__Enterococcus_B;s__Enterococcus_B faecium	d__Bacteria;p__Bacillota;c__Bacilli;o__Lactobacillales;f__Enterococcaceae;g__Enterococcus;s__Enterococcus faecium	True	Plasmid	Plasmid	Yes
S_ID031_T3	k141_6596	k141_6596:6157-6948	aph(3')-IIIa	aminoglycoside O-phosphotransferase APH(3')-IIIa	AMINOGLYCOSIDE	AMIKACIN/KANAMYCIN	8743.1	S_ID031_T3_bin.1	99.62	0.124	0.38	31376	2444604	d__Bacteria;p__Bacillota;c__Bacilli;o__Lactobacillales;f__Enterococcaceae;g__Enterococcus_B;s__Enterococcus_B faecium	d__Bacteria;p__Bacillota;c__Bacilli;o__Lactobacillales;f__Enterococcaceae;g__Enterococcus;s__Enterococcus faecium	True	Plasmid	Plasmid	Yes
S_ID031_T3	k141_6596	k141_6596:7044-7583	sat4	streptothricin N-acetyltransferase Sat4	STREPTOTHRICIN	STREPTOTHRICIN	7107.36	S_ID031_T3_bin.1	99.62	0.124	0.38	31376	2444604	d__Bacteria;p__Bacillota;c__Bacilli;o__Lactobacillales;f__Enterococcaceae;g__Enterococcus_B;s__Enterococcus_B faecium	d__Bacteria;p__Bacillota;c__Bacilli;o__Lactobacillales;f__Enterococcaceae;g__Enterococcus;s__Enterococcus faecium	True	Plasmid	Plasmid	Yes
S_ID031_T3	k141_6596	k141_6596:7583-8047	ant(6)-Ia	aminoglycoside nucleotidyltransferase ANT(6)-Ia	AMINOGLYCOSIDE	STREPTOMYCIN	8576.89	S_ID031_T3_bin.1	99.62	0.124	0.38	31376	2444604	d__Bacteria;p__Bacillota;c__Bacilli;o__Lactobacillales;f__Enterococcaceae;g__Enterococcus_B;s__Enterococcus_B faecium	d__Bacteria;p__Bacillota;c__Bacilli;o__Lactobacillales;f__Enterococcaceae;g__Enterococcus;s__Enterococcus faecium	True	Plasmid	Plasmid	Yes
S_ID031_T3	k141_6641	k141_6641:1593-2789	tet(A)	tetracycline efflux MFS transporter Tet(A)	TETRACYCLINE	TETRACYCLINE	1381.04	NA	NA	NA	NA	NA	NA	NA	NA	NA	Plasmid	Plasmid	Yes
S_ID031_T3	k141_6685	k141_6685:987-2954	mupA	mupirocin-resistant isoleucine--tRNA ligase MupA	MUPIROCIN	MUPIROCIN	469.925	NA	NA	NA	NA	NA	NA	NA	NA	NA	NA	Plasmid	No
S_ID031_T3	k141_6957	k141_6957:1473-1850	blaI	penicillinase repressor BlaI	BETA-LACTAM	BETA-LACTAM	825.726	S_ID031_T3_bin.10	99.06	1.237	0.318	29347	2405652	d__Bacteria;p__Bacillota;c__Bacilli;o__Staphylococcales;f__Staphylococcaceae;g__Staphylococcus;s__Staphylococcus epidermidis	d__Bacteria;p__Bacillota;c__Bacilli;o__Bacillales;f__Staphylococcaceae;g__Staphylococcus;s__Staphylococcus epidermidis	True	NA	NA	No
S_ID031_T3	k141_7219	k141_7219:164-1024	vanY-M	D-Ala-D-Ala carboxypeptidase VanY-M	GLYCOPEPTIDE	VANCOMYCIN	429.646	NA	NA	NA	NA	NA	NA	NA	NA	NA	NA	Plasmid	No
S_ID031_T3	k141_952	k141_952:576-1448	blaCTX-M-15	extended-spectrum class A beta-lactamase CTX-M-15	BETA-LACTAM	CEPHALOSPORIN	111033	NA	NA	NA	NA	NA	NA	NA	NA	NA	Plasmid	Plasmid	Yes
S_ID031_T3	k141_952	k141_952:2236-3093	blaTEM-1	broad-spectrum class A beta-lactamase TEM-1	BETA-LACTAM	BETA-LACTAM	96954.4	NA	NA	NA	NA	NA	NA	NA	NA	NA	Plasmid	Plasmid	Yes
S_ID031_T3	k141_963	k141_963:21848-22669	blaOXA-51	OXA-51 family carbapenem-hydrolyzing class D beta-lactamase OXA-51	BETA-LACTAM	CARBAPENEM	7059.85	S_ID031_T3_bin.6	100	0	0.388	123127	3672656	d__Bacteria;p__Pseudomonadota;c__Gammaproteobacteria;o__Pseudomonadales;f__Moraxellaceae;g__Acinetobacter;s__Acinetobacter baumannii	d__Bacteria;p__Pseudomonadota;c__Gammaproteobacteria;o__Moraxellales;f__Moraxellaceae;g__Acinetobacter;s__Acinetobacter baumannii	True	NA	Plasmid	No
S_ID031_T4	k141_1793	k141_1793:50925-54074	oqxB25	multidrug efflux RND transporter permease subunit OqxB25	PHENICOL/QUINOLONE	PHENICOL/QUINOLONE	67190	S_ID031_T4_bin.3	99.93	2.814	0.576	120921	5181835	d__Bacteria;p__Pseudomonadota;c__Gammaproteobacteria;o__Enterobacterales;f__Enterobacteriaceae;g__Klebsiella;s__Klebsiella pneumoniae	d__Bacteria;p__Pseudomonadota;c__Gammaproteobacteria;o__Enterobacterales;f__Enterobacteriaceae;g__Klebsiella;s__Klebsiella pneumoniae	True	NA	NA	No
S_ID031_T4	k141_1793	k141_1793:54101-55273	oqxA	multidrug efflux RND transporter periplasmic adaptor subunit OqxA	PHENICOL/QUINOLONE	PHENICOL/QUINOLONE	66964.2	S_ID031_T4_bin.3	99.93	2.814	0.576	120921	5181835	d__Bacteria;p__Pseudomonadota;c__Gammaproteobacteria;o__Enterobacterales;f__Enterobacteriaceae;g__Klebsiella;s__Klebsiella pneumoniae	d__Bacteria;p__Pseudomonadota;c__Gammaproteobacteria;o__Enterobacterales;f__Enterobacteriaceae;g__Klebsiella;s__Klebsiella pneumoniae	True	NA	NA	No
S_ID031_T4	k141_1958	k141_1958:14162-14707	aac(6')-I	aminoglycoside 6'-N-acetyltransferase	AMINOGLYCOSIDE	AMINOGLYCOSIDE	8220.12	S_ID031_T4_bin.9	99.62	0.124	0.38	30684	2426253	d__Bacteria;p__Bacillota;c__Bacilli;o__Lactobacillales;f__Enterococcaceae;g__Enterococcus_B;s__Enterococcus_B faecium	d__Bacteria;p__Bacillota;c__Bacilli;o__Lactobacillales;f__Enterococcaceae;g__Enterococcus;s__Enterococcus faecium	True	NA	NA	No
S_ID031_T4	k141_3121	k141_3121:140-1738	blaR1	beta-lactam sensor/signal transducer BlaR1	BETA-LACTAM	BETA-LACTAM	440.152	S_ID031_T4_bin.2	50.67	0.261	0.322	2653	1247532	d__Bacteria;p__Bacillota;c__Bacilli;o__Staphylococcales;f__Staphylococcaceae;g__Staphylococcus;s__Staphylococcus epidermidis	d__Bacteria;p__Bacillota;c__Bacilli;o__Bacillales;f__Staphylococcaceae;g__Staphylococcus;s__Staphylococcus epidermidis	True	NA	Plasmid	No
S_ID031_T4	k141_314	k141_314:187-921	erm(B)	23S rRNA (adenine(2058)-N(6))-methyltransferase Erm(B)	LINCOSAMIDE/MACROLIDE/STREPTOGRAMIN	CLINDAMYCIN/ERYTHROMYCIN/STREPTOGRAMIN B	14457.5	NA	NA	NA	NA	NA	NA	NA	NA	NA	Plasmid	Plasmid	Yes
S_ID031_T4	k141_3444	k141_3444:14054-14467	fosA	FosA5 family fosfomycin resistance glutathione transferase	FOSFOMYCIN	FOSFOMYCIN	72097	S_ID031_T4_bin.3	99.93	2.814	0.576	120921	5181835	d__Bacteria;p__Pseudomonadota;c__Gammaproteobacteria;o__Enterobacterales;f__Enterobacteriaceae;g__Klebsiella;s__Klebsiella pneumoniae	d__Bacteria;p__Pseudomonadota;c__Gammaproteobacteria;o__Enterobacterales;f__Enterobacteriaceae;g__Klebsiella;s__Klebsiella pneumoniae	True	NA	NA	No
S_ID031_T4	k141_3647	k141_3647:1785-2966	tet(D)	tetracycline efflux MFS transporter Tet(D)	TETRACYCLINE	TETRACYCLINE	58245.1	S_ID031_T4_bin.3	99.93	2.814	0.576	120921	5181835	d__Bacteria;p__Pseudomonadota;c__Gammaproteobacteria;o__Enterobacterales;f__Enterobacteriaceae;g__Klebsiella;s__Klebsiella pneumoniae	d__Bacteria;p__Pseudomonadota;c__Gammaproteobacteria;o__Enterobacterales;f__Enterobacteriaceae;g__Klebsiella;s__Klebsiella pneumoniae	True	Plasmid	Plasmid	Yes
S_ID031_T4	k141_4047	k141_4047:588-2024	aac(6')-Ie/aph(2'')-Ia	bifunctional aminoglycoside N-acetyltransferase AAC(6')-Ie/aminoglycoside O-phosphotransferase APH(2'')-Ia	AMINOGLYCOSIDE	AMIKACIN/GENTAMICIN/KANAMYCIN/TOBRAMYCIN	4713.05	S_ID031_T4_bin.5	95.16	0	0.285	115526	4517754	d__Bacteria;p__Bacillota_A;c__Clostridia;o__Clostridiales;f__Clostridiaceae;g__Clostridium;s__Clostridium butyricum	d__Bacteria;p__Bacillota;c__Clostridia;o__Eubacteriales;f__Clostridiaceae;g__Clostridium;s__Clostridium butyricum	True	NA	Plasmid	No
S_ID031_T4	k141_4288	k141_4288:1292-2134	blaZ	penicillin-hydrolyzing class A beta-lactamase BlaZ	BETA-LACTAM	BETA-LACTAM	615.894	S_ID031_T4_bin.2	50.67	0.261	0.322	2653	1247532	d__Bacteria;p__Bacillota;c__Bacilli;o__Staphylococcales;f__Staphylococcaceae;g__Staphylococcus;s__Staphylococcus epidermidis	d__Bacteria;p__Bacillota;c__Bacilli;o__Bacillales;f__Staphylococcaceae;g__Staphylococcus;s__Staphylococcus epidermidis	True	NA	Plasmid	No
S_ID031_T4	k141_4295	k141_4295:13331-15247	tet(M)	tetracycline resistance ribosomal protection protein Tet(M)	TETRACYCLINE	TETRACYCLINE	8438.15	S_ID031_T4_bin.10	91.01	0.187	0.373	156068	2669407	d__Bacteria;p__Bacillota;c__Bacilli;o__Lactobacillales;f__Enterococcaceae;g__Enterococcus;s__Enterococcus faecalis	d__Bacteria;p__Bacillota;c__Bacilli;o__Lactobacillales;f__Enterococcaceae;g__Enterococcus;s__Enterococcus faecalis	True	NA	NA	No
S_ID031_T4	k141_4590	k141_4590:22502-23977	msr(C)	ABC-F type ribosomal protection protein Msr(C)	MACROLIDE/STREPTOGRAMIN	AZITHROMYCIN/ERYTHROMYCIN/STREPTOGRAMIN B/TYLOSIN	8973.81	S_ID031_T4_bin.9	99.62	0.124	0.38	30684	2426253	d__Bacteria;p__Bacillota;c__Bacilli;o__Lactobacillales;f__Enterococcaceae;g__Enterococcus_B;s__Enterococcus_B faecium	d__Bacteria;p__Bacillota;c__Bacilli;o__Lactobacillales;f__Enterococcaceae;g__Enterococcus;s__Enterococcus faecium	True	NA	NA	No
S_ID031_T4	k141_4780	k141_4780:142-792	catA1	type A-1 chloramphenicol O-acetyltransferase	PHENICOL	CHLORAMPHENICOL	54835.3	S_ID031_T4_bin.3	99.93	2.814	0.576	120921	5181835	d__Bacteria;p__Pseudomonadota;c__Gammaproteobacteria;o__Enterobacterales;f__Enterobacteriaceae;g__Klebsiella;s__Klebsiella pneumoniae	d__Bacteria;p__Pseudomonadota;c__Gammaproteobacteria;o__Enterobacterales;f__Enterobacteriaceae;g__Klebsiella;s__Klebsiella pneumoniae	True	Plasmid	Plasmid	Yes
S_ID031_T4	k141_4992	k141_4992:29148-30407	tetA(P)	tetracycline efflux MFS transporter TetA(P)	TETRACYCLINE	TETRACYCLINE	6364.08	S_ID031_T4_bin.5	95.16	0	0.285	115526	4517754	d__Bacteria;p__Bacillota_A;c__Clostridia;o__Clostridiales;f__Clostridiaceae;g__Clostridium;s__Clostridium butyricum	d__Bacteria;p__Bacillota;c__Clostridia;o__Eubacteriales;f__Clostridiaceae;g__Clostridium;s__Clostridium butyricum	True	NA	NA	No
S_ID031_T4	k141_4992	k141_4992:30394-32349	tetB(P)	tetracycline resistance ribosomal protection protein TetB(P)	TETRACYCLINE	TETRACYCLINE	6771.65	S_ID031_T4_bin.5	95.16	0	0.285	115526	4517754	d__Bacteria;p__Bacillota_A;c__Clostridia;o__Clostridiales;f__Clostridiaceae;g__Clostridium;s__Clostridium butyricum	d__Bacteria;p__Bacillota;c__Clostridia;o__Eubacteriales;f__Clostridiaceae;g__Clostridium;s__Clostridium butyricum	True	NA	NA	No
S_ID031_T4	k141_5519	k141_5519:497-874	blaI	penicillinase repressor BlaI	BETA-LACTAM	BETA-LACTAM	702.033	NA	NA	NA	NA	NA	NA	NA	NA	NA	NA	Plasmid	No
S_ID031_T4	k141_5772	k141_5772:712-2715	mecA	PBP2a family beta-lactam-resistant peptidoglycan transpeptidase MecA	BETA-LACTAM	METHICILLIN	408.773	S_ID031_T4_bin.2	50.67	0.261	0.322	2653	1247532	d__Bacteria;p__Bacillota;c__Bacilli;o__Staphylococcales;f__Staphylococcaceae;g__Staphylococcus;s__Staphylococcus epidermidis	d__Bacteria;p__Bacillota;c__Bacilli;o__Bacillales;f__Staphylococcaceae;g__Staphylococcus;s__Staphylococcus epidermidis	True	NA	Plasmid	No
S_ID031_T4	k141_5944	k141_5944:111899-112756	blaSHV-25	broad-spectrum class A beta-lactamase SHV-25	BETA-LACTAM	BETA-LACTAM	63578.7	S_ID031_T4_bin.3	99.93	2.814	0.576	120921	5181835	d__Bacteria;p__Pseudomonadota;c__Gammaproteobacteria;o__Enterobacterales;f__Enterobacteriaceae;g__Klebsiella;s__Klebsiella pneumoniae	d__Bacteria;p__Pseudomonadota;c__Gammaproteobacteria;o__Enterobacterales;f__Enterobacteriaceae;g__Klebsiella;s__Klebsiella pneumoniae	True	NA	Plasmid	No
S_ID031_T4	k141_6400	k141_6400:54876-56369	lsa(A)	ABC-F type ribosomal protection protein Lsa(A)	LINCOSAMIDE/STREPTOGRAMIN	LINCOSAMIDE/STREPTOGRAMIN	10950.8	NA	NA	NA	NA	NA	NA	NA	NA	NA	NA	NA	No
S_ID031_T4	k141_6508	k141_6508:366-1097	erm(C)	23S rRNA (adenine(2058)-N(6))-methyltransferase Erm(C)	LINCOSAMIDE/MACROLIDE/STREPTOGRAMIN	CLINDAMYCIN/ERYTHROMYCIN/STREPTOGRAMIN B/TYLOSIN	504.383	NA	NA	NA	NA	NA	NA	NA	NA	NA	Plasmid	Plasmid	Yes
S_ID031_T4	k141_730	k141_730:4285-4791	ant(6)-Ia	aminoglycoside nucleotidyltransferase ANT(6)-Ia	AMINOGLYCOSIDE	STREPTOMYCIN	7395.99	S_ID031_T4_bin.9	99.62	0.124	0.38	30684	2426253	d__Bacteria;p__Bacillota;c__Bacilli;o__Lactobacillales;f__Enterococcaceae;g__Enterococcus_B;s__Enterococcus_B faecium	d__Bacteria;p__Bacillota;c__Bacilli;o__Lactobacillales;f__Enterococcaceae;g__Enterococcus;s__Enterococcus faecium	True	NA	Plasmid	No
S_ID031_T4	k141_730	k141_730:5274-6065	aph(3')-IIIa	aminoglycoside O-phosphotransferase APH(3')-IIIa	AMINOGLYCOSIDE	AMIKACIN/KANAMYCIN	8624.18	S_ID031_T4_bin.9	99.62	0.124	0.38	30684	2426253	d__Bacteria;p__Bacillota;c__Bacilli;o__Lactobacillales;f__Enterococcaceae;g__Enterococcus_B;s__Enterococcus_B faecium	d__Bacteria;p__Bacillota;c__Bacilli;o__Lactobacillales;f__Enterococcaceae;g__Enterococcus;s__Enterococcus faecium	True	NA	Plasmid	No
S_ID031_T4	k141_730	k141_730:6161-6700	sat4	streptothricin N-acetyltransferase Sat4	STREPTOTHRICIN	STREPTOTHRICIN	8140.52	S_ID031_T4_bin.9	99.62	0.124	0.38	30684	2426253	d__Bacteria;p__Bacillota;c__Bacilli;o__Lactobacillales;f__Enterococcaceae;g__Enterococcus_B;s__Enterococcus_B faecium	d__Bacteria;p__Bacillota;c__Bacilli;o__Lactobacillales;f__Enterococcaceae;g__Enterococcus;s__Enterococcus faecium	True	NA	Plasmid	No
S_ID031_T4	k141_730	k141_730:6700-7164	ant(6)-Ia	aminoglycoside nucleotidyltransferase ANT(6)-Ia	AMINOGLYCOSIDE	STREPTOMYCIN	7964.77	S_ID031_T4_bin.9	99.62	0.124	0.38	30684	2426253	d__Bacteria;p__Bacillota;c__Bacilli;o__Lactobacillales;f__Enterococcaceae;g__Enterococcus_B;s__Enterococcus_B faecium	d__Bacteria;p__Bacillota;c__Bacilli;o__Lactobacillales;f__Enterococcaceae;g__Enterococcus;s__Enterococcus faecium	True	NA	Plasmid	No
S_ID031_T4	k141_83	k141_83:303-1112	blaNDM-5	subclass B1 metallo-beta-lactamase NDM-5	BETA-LACTAM	CARBAPENEM	118839	S_ID031_T4_bin.3	99.93	2.814	0.576	120921	5181835	d__Bacteria;p__Pseudomonadota;c__Gammaproteobacteria;o__Enterobacterales;f__Enterobacteriaceae;g__Klebsiella;s__Klebsiella pneumoniae	d__Bacteria;p__Pseudomonadota;c__Gammaproteobacteria;o__Enterobacterales;f__Enterobacteriaceae;g__Klebsiella;s__Klebsiella pneumoniae	True	Plasmid	Plasmid	Yes
S_ID031_T4	k141_83	k141_83:1119-1481	ble	bleomycin binding protein Ble-MBL	BLEOMYCIN	BLEOMYCIN	122561	S_ID031_T4_bin.3	99.93	2.814	0.576	120921	5181835	d__Bacteria;p__Pseudomonadota;c__Gammaproteobacteria;o__Enterobacterales;f__Enterobacteriaceae;g__Klebsiella;s__Klebsiella pneumoniae	d__Bacteria;p__Pseudomonadota;c__Gammaproteobacteria;o__Enterobacterales;f__Enterobacteriaceae;g__Klebsiella;s__Klebsiella pneumoniae	True	Plasmid	Plasmid	Yes
S_ID032_T2	k141_1036	k141_1036:477-1349	blaCTX-M-15	extended-spectrum class A beta-lactamase CTX-M-15	BETA-LACTAM	CEPHALOSPORIN	512.214	S_ID032_T2_bin.6	68.59	2.202	0.583	2357	3497112	d__Bacteria;p__Pseudomonadota;c__Gammaproteobacteria;o__Enterobacterales;f__Enterobacteriaceae;g__Klebsiella;s__Klebsiella pneumoniae	d__Bacteria;p__Pseudomonadota;c__Gammaproteobacteria;o__Enterobacterales;f__Enterobacteriaceae;g__Klebsiella;s__Klebsiella pneumoniae	True	Plasmid	Plasmid	Yes
S_ID032_T2	k141_1036	k141_1036:2137-2808	blaTEM	TEM family class A beta-lactamase	BETA-LACTAM	BETA-LACTAM	338.988	S_ID032_T2_bin.6	68.59	2.202	0.583	2357	3497112	d__Bacteria;p__Pseudomonadota;c__Gammaproteobacteria;o__Enterobacterales;f__Enterobacteriaceae;g__Klebsiella;s__Klebsiella pneumoniae	d__Bacteria;p__Pseudomonadota;c__Gammaproteobacteria;o__Enterobacterales;f__Enterobacteriaceae;g__Klebsiella;s__Klebsiella pneumoniae	True	Plasmid	Plasmid	Yes
S_ID032_T2	k141_1198	k141_1198:1-1161	blaR1	beta-lactam sensor/signal transducer BlaR1	BETA-LACTAM	BETA-LACTAM	6736.55	NA	NA	NA	NA	NA	NA	NA	NA	NA	NA	Plasmid	No
S_ID032_T2	k141_1877	k141_1877:528-1385	blaSHV-25	broad-spectrum class A beta-lactamase SHV-25	BETA-LACTAM	BETA-LACTAM	255.668	S_ID032_T2_bin.6	68.59	2.202	0.583	2357	3497112	d__Bacteria;p__Pseudomonadota;c__Gammaproteobacteria;o__Enterobacterales;f__Enterobacteriaceae;g__Klebsiella;s__Klebsiella pneumoniae	d__Bacteria;p__Pseudomonadota;c__Gammaproteobacteria;o__Enterobacterales;f__Enterobacteriaceae;g__Klebsiella;s__Klebsiella pneumoniae	True	NA	Plasmid	No
S_ID032_T2	k141_188	k141_188:819-1550	erm(T)	23S rRNA (adenine(2058)-N(6))-methyltransferase Erm(T)	LINCOSAMIDE/MACROLIDE/STREPTOGRAMIN	ERYTHROMYCIN/LINCOSAMIDE/STREPTOGRAMIN/TYLOSIN	23709	NA	NA	NA	NA	NA	NA	NA	NA	NA	NA	Plasmid	No
S_ID032_T2	k141_209	k141_209:645-3047	oqxB	multidrug efflux RND transporter permease subunit OqxB	PHENICOL/QUINOLONE	PHENICOL/QUINOLONE	438.88	S_ID032_T2_bin.6	68.59	2.202	0.583	2357	3497112	d__Bacteria;p__Pseudomonadota;c__Gammaproteobacteria;o__Enterobacterales;f__Enterobacteriaceae;g__Klebsiella;s__Klebsiella pneumoniae	d__Bacteria;p__Pseudomonadota;c__Gammaproteobacteria;o__Enterobacterales;f__Enterobacteriaceae;g__Klebsiella;s__Klebsiella pneumoniae	True	NA	Plasmid	No
S_ID032_T2	k141_265	k141_265:429-1289	vanY-M	D-Ala-D-Ala carboxypeptidase VanY-M	GLYCOPEPTIDE	VANCOMYCIN	62675.1	NA	NA	NA	NA	NA	NA	NA	NA	NA	Plasmid	Plasmid	Yes
S_ID032_T2	k141_265	k141_265:1418-2395	vanH-M	D-lactate dehydrogenase VanH-M	GLYCOPEPTIDE	VANCOMYCIN	62354.7	NA	NA	NA	NA	NA	NA	NA	NA	NA	Plasmid	Plasmid	Yes
S_ID032_T2	k141_265	k141_265:2391-3419	vanM	D-alanine--(R)-lactate ligase VanM	GLYCOPEPTIDE	VANCOMYCIN	62617.8	NA	NA	NA	NA	NA	NA	NA	NA	NA	Plasmid	Plasmid	Yes
S_ID032_T2	k141_265	k141_265:3428-3976	vanX-M	D-Ala-D-Ala dipeptidase VanX-M	GLYCOPEPTIDE	VANCOMYCIN	71461.3	NA	NA	NA	NA	NA	NA	NA	NA	NA	Plasmid	Plasmid	Yes
S_ID032_T2	k141_3238	k141_3238:217-1653	aac(6')-Ie/aph(2'')-Ia	bifunctional aminoglycoside N-acetyltransferase AAC(6')-Ie/aminoglycoside O-phosphotransferase APH(2'')-Ia	AMINOGLYCOSIDE	AMIKACIN/GENTAMICIN/KANAMYCIN/TOBRAMYCIN	5090.41	NA	NA	NA	NA	NA	NA	NA	NA	NA	NA	Plasmid	No
S_ID032_T2	k141_332	k141_332:4102-4836	erm(B)	23S rRNA (adenine(2058)-N(6))-methyltransferase Erm(B)	LINCOSAMIDE/MACROLIDE/STREPTOGRAMIN	CLINDAMYCIN/ERYTHROMYCIN/STREPTOGRAMIN B	85196.9	S_ID032_T2_bin.4	99.62	0.187	0.375	202331	2758117	d__Bacteria;p__Bacillota;c__Bacilli;o__Lactobacillales;f__Enterococcaceae;g__Enterococcus;s__Enterococcus faecalis	d__Bacteria;p__Bacillota;c__Bacilli;o__Lactobacillales;f__Enterococcaceae;g__Enterococcus;s__Enterococcus faecalis	True	Plasmid	Plasmid	Yes
S_ID032_T2	k141_332	k141_332:9166-9672	ant(6)-Ia	aminoglycoside nucleotidyltransferase ANT(6)-Ia	AMINOGLYCOSIDE	STREPTOMYCIN	72954.6	S_ID032_T2_bin.4	99.62	0.187	0.375	202331	2758117	d__Bacteria;p__Bacillota;c__Bacilli;o__Lactobacillales;f__Enterococcaceae;g__Enterococcus;s__Enterococcus faecalis	d__Bacteria;p__Bacillota;c__Bacilli;o__Lactobacillales;f__Enterococcaceae;g__Enterococcus;s__Enterococcus faecalis	True	Plasmid	Plasmid	Yes
S_ID032_T2	k141_332	k141_332:10155-10946	aph(3')-IIIa	aminoglycoside O-phosphotransferase APH(3')-IIIa	AMINOGLYCOSIDE	AMIKACIN/KANAMYCIN	104675	S_ID032_T2_bin.4	99.62	0.187	0.375	202331	2758117	d__Bacteria;p__Bacillota;c__Bacilli;o__Lactobacillales;f__Enterococcaceae;g__Enterococcus;s__Enterococcus faecalis	d__Bacteria;p__Bacillota;c__Bacilli;o__Lactobacillales;f__Enterococcaceae;g__Enterococcus;s__Enterococcus faecalis	True	Plasmid	Plasmid	Yes
S_ID032_T2	k141_332	k141_332:11042-11581	sat4	streptothricin N-acetyltransferase Sat4	STREPTOTHRICIN	STREPTOTHRICIN	87417.1	S_ID032_T2_bin.4	99.62	0.187	0.375	202331	2758117	d__Bacteria;p__Bacillota;c__Bacilli;o__Lactobacillales;f__Enterococcaceae;g__Enterococcus;s__Enterococcus faecalis	d__Bacteria;p__Bacillota;c__Bacilli;o__Lactobacillales;f__Enterococcaceae;g__Enterococcus;s__Enterococcus faecalis	True	Plasmid	Plasmid	Yes
S_ID032_T2	k141_332	k141_332:11581-12045	ant(6)-Ia	aminoglycoside nucleotidyltransferase ANT(6)-Ia	AMINOGLYCOSIDE	STREPTOMYCIN	86747.3	S_ID032_T2_bin.4	99.62	0.187	0.375	202331	2758117	d__Bacteria;p__Bacillota;c__Bacilli;o__Lactobacillales;f__Enterococcaceae;g__Enterococcus;s__Enterococcus faecalis	d__Bacteria;p__Bacillota;c__Bacilli;o__Lactobacillales;f__Enterococcaceae;g__Enterococcus;s__Enterococcus faecalis	True	Plasmid	Plasmid	Yes
S_ID032_T2	k141_3602	k141_3602:954-1580	blaZ	penicillin-hydrolyzing class A beta-lactamase BlaZ	BETA-LACTAM	BETA-LACTAM	4898.06	NA	NA	NA	NA	NA	NA	NA	NA	NA	NA	Plasmid	No
S_ID032_T2	k141_3633	k141_3633:62256-62801	aac(6')-I	aminoglycoside 6'-N-acetyltransferase	AMINOGLYCOSIDE	AMINOGLYCOSIDE	33222.8	S_ID032_T2_bin.1	99.62	0	0.381	48708	2574981	d__Bacteria;p__Bacillota;c__Bacilli;o__Lactobacillales;f__Enterococcaceae;g__Enterococcus_B;s__Enterococcus_B faecium	d__Bacteria;p__Bacillota;c__Bacilli;o__Lactobacillales;f__Enterococcaceae;g__Enterococcus;s__Enterococcus faecium	True	NA	NA	No
S_ID032_T2	k141_3789	k141_3789:1572-3575	mecA	PBP2a family beta-lactam-resistant peptidoglycan transpeptidase MecA	BETA-LACTAM	METHICILLIN	5898.35	S_ID032_T2_bin.3	83.4	0.552	0.326	45729	2159782	d__Bacteria;p__Bacillota;c__Bacilli;o__Staphylococcales;f__Staphylococcaceae;g__Staphylococcus;s__Staphylococcus haemolyticus	d__Bacteria;p__Bacillota;c__Bacilli;o__Bacillales;f__Staphylococcaceae;g__Staphylococcus;s__Staphylococcus haemolyticus	True	NA	Plasmid	No
S_ID032_T2	k141_3789	k141_3789:3675-4649	mecR1	beta-lactam sensor/signal transducer MecR1	BETA-LACTAM	METHICILLIN	1600.87	S_ID032_T2_bin.3	83.4	0.552	0.326	45729	2159782	d__Bacteria;p__Bacillota;c__Bacilli;o__Staphylococcales;f__Staphylococcaceae;g__Staphylococcus;s__Staphylococcus haemolyticus	d__Bacteria;p__Bacillota;c__Bacilli;o__Bacillales;f__Staphylococcaceae;g__Staphylococcus;s__Staphylococcus haemolyticus	True	NA	Plasmid	No
S_ID032_T2	k141_3791	k141_3791:51451-51876	fosB	FosB family fosfomycin resistance bacillithiol transferase	FOSFOMYCIN	FOSFOMYCIN	1544.81	NA	NA	NA	NA	NA	NA	NA	NA	NA	NA	NA	No
S_ID032_T2	k141_3871	k141_3871:62460-62837	blaI	penicillinase repressor BlaI	BETA-LACTAM	BETA-LACTAM	5691.65	NA	NA	NA	NA	NA	NA	NA	NA	NA	NA	NA	No
S_ID032_T2	k141_3934	k141_3934:47309-48784	msr(C)	ABC-F type ribosomal protection protein Msr(C)	MACROLIDE/STREPTOGRAMIN	AZITHROMYCIN/ERYTHROMYCIN/STREPTOGRAMIN B/TYLOSIN	36023.2	S_ID032_T2_bin.1	99.62	0	0.381	48708	2574981	d__Bacteria;p__Bacillota;c__Bacilli;o__Lactobacillales;f__Enterococcaceae;g__Enterococcus_B;s__Enterococcus_B faecium	d__Bacteria;p__Bacillota;c__Bacilli;o__Lactobacillales;f__Enterococcaceae;g__Enterococcus;s__Enterococcus faecium	True	NA	NA	No
S_ID032_T2	k141_4660	k141_4660:275-688	fosA	FosA5 family fosfomycin resistance glutathione transferase	FOSFOMYCIN	FOSFOMYCIN	305.69	S_ID032_T2_bin.6	68.59	2.202	0.583	2357	3497112	d__Bacteria;p__Pseudomonadota;c__Gammaproteobacteria;o__Enterobacterales;f__Enterobacteriaceae;g__Klebsiella;s__Klebsiella pneumoniae	d__Bacteria;p__Pseudomonadota;c__Gammaproteobacteria;o__Enterobacterales;f__Enterobacteriaceae;g__Klebsiella;s__Klebsiella pneumoniae	True	NA	NA	No
S_ID032_T2	k141_4757	k141_4757:3069-4421	tet(L)	tetracycline efflux MFS transporter Tet(L)	TETRACYCLINE	TETRACYCLINE	30854.7	NA	NA	NA	NA	NA	NA	NA	NA	NA	Plasmid	Plasmid	Yes
S_ID032_T2	k141_4825	k141_4825:1964-2326	ble	bleomycin binding protein Ble-MBL	BLEOMYCIN	BLEOMYCIN	464.851	S_ID032_T2_bin.6	68.59	2.202	0.583	2357	3497112	d__Bacteria;p__Pseudomonadota;c__Gammaproteobacteria;o__Enterobacterales;f__Enterobacteriaceae;g__Klebsiella;s__Klebsiella pneumoniae	d__Bacteria;p__Pseudomonadota;c__Gammaproteobacteria;o__Enterobacterales;f__Enterobacteriaceae;g__Klebsiella;s__Klebsiella pneumoniae	True	NA	Plasmid	No
S_ID032_T2	k141_4825	k141_4825:2333-3142	blaNDM-5	subclass B1 metallo-beta-lactamase NDM-5	BETA-LACTAM	CARBAPENEM	635.382	S_ID032_T2_bin.6	68.59	2.202	0.583	2357	3497112	d__Bacteria;p__Pseudomonadota;c__Gammaproteobacteria;o__Enterobacterales;f__Enterobacteriaceae;g__Klebsiella;s__Klebsiella pneumoniae	d__Bacteria;p__Pseudomonadota;c__Gammaproteobacteria;o__Enterobacterales;f__Enterobacteriaceae;g__Klebsiella;s__Klebsiella pneumoniae	True	NA	Plasmid	No
S_ID032_T2	k141_5120	k141_5120:530-1261	erm(C)	23S rRNA (adenine(2058)-N(6))-methyltransferase Erm(C)	LINCOSAMIDE/MACROLIDE/STREPTOGRAMIN	CLINDAMYCIN/ERYTHROMYCIN/STREPTOGRAMIN B/TYLOSIN	18960.3	NA	NA	NA	NA	NA	NA	NA	NA	NA	Plasmid	Plasmid	Yes
S_ID032_T2	k141_5485	k141_5485:12252-12734	dfrS1	trimethoprim-resistant dihydrofolate reductase DfrS1	TRIMETHOPRIM	TRIMETHOPRIM	1991.35	NA	NA	NA	NA	NA	NA	NA	NA	NA	NA	NA	No
S_ID032_T2	k141_554	k141_554:674-1828	tet(M)	tetracycline resistance ribosomal protection protein Tet(M)	TETRACYCLINE	TETRACYCLINE	120317	NA	NA	NA	NA	NA	NA	NA	NA	NA	NA	Plasmid	No
S_ID032_T2	k141_682	k141_682:1941-2837	mph(C)	Mph(C) family macrolide 2'-phosphotransferase	MACROLIDE	ERYTHROMYCIN/SPIRAMYCIN/TELITHROMYCIN	4373.72	S_ID032_T2_bin.3	83.4	0.552	0.326	45729	2159782	d__Bacteria;p__Bacillota;c__Bacilli;o__Staphylococcales;f__Staphylococcaceae;g__Staphylococcus;s__Staphylococcus haemolyticus	d__Bacteria;p__Bacillota;c__Bacilli;o__Bacillales;f__Staphylococcaceae;g__Staphylococcus;s__Staphylococcus haemolyticus	True	Plasmid	Plasmid	Yes
S_ID032_T2	k141_682	k141_682:2939-4402	msr(A)	ABC-F type ribosomal protection protein Msr(A)	MACROLIDE/STREPTOGRAMIN	ERYTHROMYCIN/STREPTOGRAMIN B	3636.46	S_ID032_T2_bin.3	83.4	0.552	0.326	45729	2159782	d__Bacteria;p__Bacillota;c__Bacilli;o__Staphylococcales;f__Staphylococcaceae;g__Staphylococcus;s__Staphylococcus haemolyticus	d__Bacteria;p__Bacillota;c__Bacilli;o__Bacillales;f__Staphylococcaceae;g__Staphylococcus;s__Staphylococcus haemolyticus	True	Plasmid	Plasmid	Yes
S_ID032_T2	k141_903	k141_903:3635-6706	mupA	mupirocin-resistant isoleucine--tRNA ligase MupA	MUPIROCIN	MUPIROCIN	2551.44	NA	NA	NA	NA	NA	NA	NA	NA	NA	NA	Plasmid	No
S_ID032_T2	k141_990	k141_990:173135-174628	lsa(A)	ABC-F type ribosomal protection protein Lsa(A)	LINCOSAMIDE/STREPTOGRAMIN	LINCOSAMIDE/STREPTOGRAMIN	112257	S_ID032_T2_bin.4	99.62	0.187	0.375	202331	2758117	d__Bacteria;p__Bacillota;c__Bacilli;o__Lactobacillales;f__Enterococcaceae;g__Enterococcus;s__Enterococcus faecalis	d__Bacteria;p__Bacillota;c__Bacilli;o__Lactobacillales;f__Enterococcaceae;g__Enterococcus;s__Enterococcus faecalis	True	NA	NA	No
S_ID032_T3	k141_1310	k141_1310:429-1289	vanY-M	D-Ala-D-Ala carboxypeptidase VanY-M	GLYCOPEPTIDE	VANCOMYCIN	13121.8	S_ID032_T3_bin.6	99.25	0	0.38	45046	2627758	d__Bacteria;p__Bacillota;c__Bacilli;o__Lactobacillales;f__Enterococcaceae;g__Enterococcus_B;s__Enterococcus_B faecium	d__Bacteria;p__Bacillota;c__Bacilli;o__Lactobacillales;f__Enterococcaceae;g__Enterococcus;s__Enterococcus faecium	True	Plasmid	Plasmid	Yes
S_ID032_T3	k141_1310	k141_1310:1418-2395	vanH-M	D-lactate dehydrogenase VanH-M	GLYCOPEPTIDE	VANCOMYCIN	14050.8	S_ID032_T3_bin.6	99.25	0	0.38	45046	2627758	d__Bacteria;p__Bacillota;c__Bacilli;o__Lactobacillales;f__Enterococcaceae;g__Enterococcus_B;s__Enterococcus_B faecium	d__Bacteria;p__Bacillota;c__Bacilli;o__Lactobacillales;f__Enterococcaceae;g__Enterococcus;s__Enterococcus faecium	True	Plasmid	Plasmid	Yes
S_ID032_T3	k141_1310	k141_1310:2391-3419	vanM	D-alanine--(R)-lactate ligase VanM	GLYCOPEPTIDE	VANCOMYCIN	13588	S_ID032_T3_bin.6	99.25	0	0.38	45046	2627758	d__Bacteria;p__Bacillota;c__Bacilli;o__Lactobacillales;f__Enterococcaceae;g__Enterococcus_B;s__Enterococcus_B faecium	d__Bacteria;p__Bacillota;c__Bacilli;o__Lactobacillales;f__Enterococcaceae;g__Enterococcus;s__Enterococcus faecium	True	Plasmid	Plasmid	Yes
S_ID032_T3	k141_1310	k141_1310:3428-3976	vanX-M	D-Ala-D-Ala dipeptidase VanX-M	GLYCOPEPTIDE	VANCOMYCIN	15397.7	S_ID032_T3_bin.6	99.25	0	0.38	45046	2627758	d__Bacteria;p__Bacillota;c__Bacilli;o__Lactobacillales;f__Enterococcaceae;g__Enterococcus_B;s__Enterococcus_B faecium	d__Bacteria;p__Bacillota;c__Bacilli;o__Lactobacillales;f__Enterococcaceae;g__Enterococcus;s__Enterococcus faecium	True	Plasmid	Plasmid	Yes
S_ID032_T3	k141_1673	k141_1673:3068-4420	tet(L)	tetracycline efflux MFS transporter Tet(L)	TETRACYCLINE	TETRACYCLINE	6055.39	NA	NA	NA	NA	NA	NA	NA	NA	NA	Plasmid	Plasmid	Yes
S_ID032_T3	k141_1815	k141_1815:129704-130846	blaACT-90	cephalosporin-hydrolyzing class C beta-lactamase ACT-90	BETA-LACTAM	CEPHALOSPORIN	54784.7	S_ID032_T3_bin.3	99.89	0.081	0.552	128559	4649243	d__Bacteria;p__Pseudomonadota;c__Gammaproteobacteria;o__Enterobacterales;f__Enterobacteriaceae;g__Enterobacter;s__Enterobacter hoffmannii	d__Bacteria;p__Pseudomonadota;c__Gammaproteobacteria;o__Enterobacterales;f__Enterobacteriaceae;g__Enterobacter;s__Enterobacter hormaechei	True	NA	NA	No
S_ID032_T3	k141_1957	k141_1957:2101-2739	fusB	fusidic acid resistance EF-G-binding protein FusB	FUSIDIC ACID	FUSIDIC ACID	14827.8	S_ID032_T3_bin.1	91.8	1.091	0.319	29565	2213801	d__Bacteria;p__Bacillota;c__Bacilli;o__Staphylococcales;f__Staphylococcaceae;g__Staphylococcus;s__Staphylococcus epidermidis	d__Bacteria;p__Bacillota;c__Bacilli;o__Bacillales;f__Staphylococcaceae;g__Staphylococcus;s__Staphylococcus epidermidis	True	NA	NA	No
S_ID032_T3	k141_2100	k141_2100:55158-56651	lsa(A)	ABC-F type ribosomal protection protein Lsa(A)	LINCOSAMIDE/STREPTOGRAMIN	LINCOSAMIDE/STREPTOGRAMIN	67871.6	S_ID032_T3_bin.5	99.25	0.187	0.374	177854	2802789	d__Bacteria;p__Bacillota;c__Bacilli;o__Lactobacillales;f__Enterococcaceae;g__Enterococcus;s__Enterococcus faecalis	d__Bacteria;p__Bacillota;c__Bacilli;o__Lactobacillales;f__Enterococcaceae;g__Enterococcus;s__Enterococcus faecalis	True	NA	NA	No
S_ID032_T3	k141_2334	k141_2334:29148-30407	tetA(P)	tetracycline efflux MFS transporter TetA(P)	TETRACYCLINE	TETRACYCLINE	30699.3	S_ID032_T3_bin.2	98.38	0	0.285	199252	4609956	d__Bacteria;p__Bacillota_A;c__Clostridia;o__Clostridiales;f__Clostridiaceae;g__Clostridium;s__Clostridium butyricum	d__Bacteria;p__Bacillota;c__Clostridia;o__Eubacteriales;f__Clostridiaceae;g__Clostridium;s__Clostridium butyricum	True	NA	NA	No
S_ID032_T3	k141_2334	k141_2334:30394-32349	tetB(P)	tetracycline resistance ribosomal protection protein TetB(P)	TETRACYCLINE	TETRACYCLINE	32095.7	S_ID032_T3_bin.2	98.38	0	0.285	199252	4609956	d__Bacteria;p__Bacillota_A;c__Clostridia;o__Clostridiales;f__Clostridiaceae;g__Clostridium;s__Clostridium butyricum	d__Bacteria;p__Bacillota;c__Clostridia;o__Eubacteriales;f__Clostridiaceae;g__Clostridium;s__Clostridium butyricum	True	NA	NA	No
S_ID032_T3	k141_2858	k141_2858:187-921	erm(B)	23S rRNA (adenine(2058)-N(6))-methyltransferase Erm(B)	LINCOSAMIDE/MACROLIDE/STREPTOGRAMIN	CLINDAMYCIN/ERYTHROMYCIN/STREPTOGRAMIN B	78464.1	NA	NA	NA	NA	NA	NA	NA	NA	NA	Plasmid	Plasmid	Yes
S_ID032_T3	k141_3100	k141_3100:4239-4664	fosB	FosB family fosfomycin resistance bacillithiol transferase	FOSFOMYCIN	FOSFOMYCIN	25627.3	S_ID032_T3_bin.1	91.8	1.091	0.319	29565	2213801	d__Bacteria;p__Bacillota;c__Bacilli;o__Staphylococcales;f__Staphylococcaceae;g__Staphylococcus;s__Staphylococcus epidermidis	d__Bacteria;p__Bacillota;c__Bacilli;o__Bacillales;f__Staphylococcaceae;g__Staphylococcus;s__Staphylococcus epidermidis	True	NA	NA	No
S_ID032_T3	k141_3274	k141_3274:95-1708	tetB(46)	tetracycline efflux ABC transporter Tet(46) subunit B	TETRACYCLINE	TETRACYCLINE	695.026	NA	NA	NA	NA	NA	NA	NA	NA	NA	NA	NA	No
S_ID032_T3	k141_3310	k141_3310:820-1551	erm(T)	23S rRNA (adenine(2058)-N(6))-methyltransferase Erm(T)	LINCOSAMIDE/MACROLIDE/STREPTOGRAMIN	ERYTHROMYCIN/LINCOSAMIDE/STREPTOGRAMIN/TYLOSIN	3913.29	NA	NA	NA	NA	NA	NA	NA	NA	NA	NA	Plasmid	No
S_ID032_T3	k141_3317	k141_3317:62256-62801	aac(6')-I	aminoglycoside 6'-N-acetyltransferase	AMINOGLYCOSIDE	AMINOGLYCOSIDE	6383.71	S_ID032_T3_bin.6	99.25	0	0.38	45046	2627758	d__Bacteria;p__Bacillota;c__Bacilli;o__Lactobacillales;f__Enterococcaceae;g__Enterococcus_B;s__Enterococcus_B faecium	d__Bacteria;p__Bacillota;c__Bacilli;o__Lactobacillales;f__Enterococcaceae;g__Enterococcus;s__Enterococcus faecium	True	NA	NA	No
S_ID032_T3	k141_4261	k141_4261:4285-4791	ant(6)-Ia	aminoglycoside nucleotidyltransferase ANT(6)-Ia	AMINOGLYCOSIDE	STREPTOMYCIN	45831.8	NA	NA	NA	NA	NA	NA	NA	NA	NA	NA	Plasmid	No
S_ID032_T3	k141_4261	k141_4261:5274-6065	aph(3')-IIIa	aminoglycoside O-phosphotransferase APH(3')-IIIa	AMINOGLYCOSIDE	AMIKACIN/KANAMYCIN	59917.9	NA	NA	NA	NA	NA	NA	NA	NA	NA	NA	Plasmid	No
S_ID032_T3	k141_4261	k141_4261:6161-6700	sat4	streptothricin N-acetyltransferase Sat4	STREPTOTHRICIN	STREPTOTHRICIN	54048.4	NA	NA	NA	NA	NA	NA	NA	NA	NA	NA	Plasmid	No
S_ID032_T3	k141_4261	k141_4261:6700-7164	ant(6)-Ia	aminoglycoside nucleotidyltransferase ANT(6)-Ia	AMINOGLYCOSIDE	STREPTOMYCIN	51220.7	NA	NA	NA	NA	NA	NA	NA	NA	NA	NA	Plasmid	No
S_ID032_T3	k141_4447	k141_4447:3633-6704	mupA	mupirocin-resistant isoleucine--tRNA ligase MupA	MUPIROCIN	MUPIROCIN	4297.15	NA	NA	NA	NA	NA	NA	NA	NA	NA	Plasmid	Plasmid	Yes
S_ID032_T3	k141_4690	k141_4690:67152-68627	msr(C)	ABC-F type ribosomal protection protein Msr(C)	MACROLIDE/STREPTOGRAMIN	AZITHROMYCIN/ERYTHROMYCIN/STREPTOGRAMIN B/TYLOSIN	7695.09	S_ID032_T3_bin.6	99.25	0	0.38	45046	2627758	d__Bacteria;p__Bacillota;c__Bacilli;o__Lactobacillales;f__Enterococcaceae;g__Enterococcus_B;s__Enterococcus_B faecium	d__Bacteria;p__Bacillota;c__Bacilli;o__Lactobacillales;f__Enterococcaceae;g__Enterococcus;s__Enterococcus faecium	True	NA	NA	No
S_ID032_T3	k141_4737	k141_4737:581-1312	erm(C)	23S rRNA (adenine(2058)-N(6))-methyltransferase Erm(C)	LINCOSAMIDE/MACROLIDE/STREPTOGRAMIN	CLINDAMYCIN/ERYTHROMYCIN/STREPTOGRAMIN B/TYLOSIN	2873.39	NA	NA	NA	NA	NA	NA	NA	NA	NA	Plasmid	Plasmid	Yes
S_ID032_T3	k141_4769	k141_4769:588-2024	aac(6')-Ie/aph(2'')-Ia	bifunctional aminoglycoside N-acetyltransferase AAC(6')-Ie/aminoglycoside O-phosphotransferase APH(2'')-Ia	AMINOGLYCOSIDE	AMIKACIN/GENTAMICIN/KANAMYCIN/TOBRAMYCIN	25677.3	S_ID032_T3_bin.2	98.38	0	0.285	199252	4609956	d__Bacteria;p__Bacillota_A;c__Clostridia;o__Clostridiales;f__Clostridiaceae;g__Clostridium;s__Clostridium butyricum	d__Bacteria;p__Bacillota;c__Clostridia;o__Eubacteriales;f__Clostridiaceae;g__Clostridium;s__Clostridium butyricum	True	NA	Plasmid	No
S_ID032_T3	k141_4998	k141_4998:208-1050	blaZ	penicillin-hydrolyzing class A beta-lactamase BlaZ	BETA-LACTAM	BETA-LACTAM	15825.7	NA	NA	NA	NA	NA	NA	NA	NA	NA	NA	Plasmid	No
S_ID032_T3	k141_4998	k141_4998:2904-3281	blaI	penicillinase repressor BlaI	BETA-LACTAM	BETA-LACTAM	12771.5	NA	NA	NA	NA	NA	NA	NA	NA	NA	NA	Plasmid	No
S_ID032_T3	k141_5111	k141_5111:1691-2113	fosA	FosA/FosA2 family fosfomycin resistance glutathione transferase	FOSFOMYCIN	FOSFOMYCIN	49818.7	S_ID032_T3_bin.3	99.89	0.081	0.552	128559	4649243	d__Bacteria;p__Pseudomonadota;c__Gammaproteobacteria;o__Enterobacterales;f__Enterobacteriaceae;g__Enterobacter;s__Enterobacter hoffmannii	d__Bacteria;p__Pseudomonadota;c__Gammaproteobacteria;o__Enterobacterales;f__Enterobacteriaceae;g__Enterobacter;s__Enterobacter hormaechei	True	NA	NA	No
S_ID032_T3	k141_5499	k141_5499:1628-3631	mecA	PBP2a family beta-lactam-resistant peptidoglycan transpeptidase MecA	BETA-LACTAM	METHICILLIN	4468.14	NA	NA	NA	NA	NA	NA	NA	NA	NA	NA	Plasmid	No
S_ID032_T3	k141_5499	k141_5499:3731-4705	mecR1	beta-lactam sensor/signal transducer MecR1	BETA-LACTAM	METHICILLIN	3451.61	NA	NA	NA	NA	NA	NA	NA	NA	NA	NA	Plasmid	No
S_ID032_T3	k141_5617	k141_5617:277-771	dfrG	trimethoprim-resistant dihydrofolate reductase DfrG	TRIMETHOPRIM	TRIMETHOPRIM	6960.49	NA	NA	NA	NA	NA	NA	NA	NA	NA	NA	Plasmid	No
S_ID032_T3	k141_6119	k141_6119:26352-29501	oqxB	multidrug efflux RND transporter permease subunit OqxB	PHENICOL/QUINOLONE	PHENICOL/QUINOLONE	46428.9	S_ID032_T3_bin.3	99.89	0.081	0.552	128559	4649243	d__Bacteria;p__Pseudomonadota;c__Gammaproteobacteria;o__Enterobacterales;f__Enterobacteriaceae;g__Enterobacter;s__Enterobacter hoffmannii	d__Bacteria;p__Pseudomonadota;c__Gammaproteobacteria;o__Enterobacterales;f__Enterobacteriaceae;g__Enterobacter;s__Enterobacter hormaechei	True	NA	NA	No
S_ID032_T3	k141_6119	k141_6119:29528-30700	oqxA	multidrug efflux RND transporter periplasmic adaptor subunit OqxA	PHENICOL/QUINOLONE	PHENICOL/QUINOLONE	50992.8	S_ID032_T3_bin.3	99.89	0.081	0.552	128559	4649243	d__Bacteria;p__Pseudomonadota;c__Gammaproteobacteria;o__Enterobacterales;f__Enterobacteriaceae;g__Enterobacter;s__Enterobacter hoffmannii	d__Bacteria;p__Pseudomonadota;c__Gammaproteobacteria;o__Enterobacterales;f__Enterobacteriaceae;g__Enterobacter;s__Enterobacter hormaechei	True	NA	NA	No
S_ID032_T3	k141_6408	k141_6408:1241-2413	msr(D)	ABC-F type ribosomal protection protein Msr(D)	MACROLIDE/STREPTOGRAMIN	AZITHROMYCIN/ERYTHROMYCIN/STREPTOGRAMIN B	768.478	NA	NA	NA	NA	NA	NA	NA	NA	NA	NA	NA	No
S_ID032_T3	k141_6740	k141_6740:150-992	blaZ	penicillin-hydrolyzing class A beta-lactamase BlaZ	BETA-LACTAM	BETA-LACTAM	9956.42	NA	NA	NA	NA	NA	NA	NA	NA	NA	NA	Plasmid	No
S_ID032_T3	k141_6740	k141_6740:1099-2853	blaR1	beta-lactam sensor/signal transducer BlaR1	BETA-LACTAM	BETA-LACTAM	10455.3	NA	NA	NA	NA	NA	NA	NA	NA	NA	NA	Plasmid	No
S_ID032_T3	k141_6740	k141_6740:2846-3223	blaI	penicillinase repressor BlaI	BETA-LACTAM	BETA-LACTAM	8743.98	NA	NA	NA	NA	NA	NA	NA	NA	NA	NA	Plasmid	No
S_ID032_T3	k141_6743	k141_6743:418-1881	msr(A)	ABC-F type ribosomal protection protein Msr(A)	MACROLIDE/STREPTOGRAMIN	ERYTHROMYCIN/STREPTOGRAMIN B	7894.99	NA	NA	NA	NA	NA	NA	NA	NA	NA	Plasmid	Plasmid	Yes
S_ID032_T3	k141_6743	k141_6743:1983-2879	mph(C)	Mph(C) family macrolide 2'-phosphotransferase	MACROLIDE	ERYTHROMYCIN/SPIRAMYCIN/TELITHROMYCIN	8218.11	NA	NA	NA	NA	NA	NA	NA	NA	NA	Plasmid	Plasmid	Yes
S_ID032_T3	k141_6869	k141_6869:1256-2632	tet(K)	tetracycline efflux MFS transporter Tet(K)	TETRACYCLINE	TETRACYCLINE	6051.68	NA	NA	NA	NA	NA	NA	NA	NA	NA	Plasmid	Plasmid	Yes
S_ID032_T3	k141_6966	k141_6966:674-1828	tet(M)	tetracycline resistance ribosomal protection protein Tet(M)	TETRACYCLINE	TETRACYCLINE	64777.7	NA	NA	NA	NA	NA	NA	NA	NA	NA	NA	Plasmid	No
S_ID032_T4	k141_11060	k141_11060:530-1261	erm(C)	23S rRNA (adenine(2058)-N(6))-methyltransferase Erm(C)	LINCOSAMIDE/MACROLIDE/STREPTOGRAMIN	CLINDAMYCIN/ERYTHROMYCIN/STREPTOGRAMIN B/TYLOSIN	3298.8	NA	NA	NA	NA	NA	NA	NA	NA	NA	Plasmid	Plasmid	Yes
S_ID032_T4	k141_11246	k141_11246:105-1277	oqxA	multidrug efflux RND transporter periplasmic adaptor subunit OqxA	PHENICOL/QUINOLONE	PHENICOL/QUINOLONE	400.718	NA	NA	NA	NA	NA	NA	NA	NA	NA	NA	Plasmid	No
S_ID032_T4	k141_11274	k141_11274:1578-3581	mecA	PBP2a family beta-lactam-resistant peptidoglycan transpeptidase MecA	BETA-LACTAM	METHICILLIN	538.089	NA	NA	NA	NA	NA	NA	NA	NA	NA	NA	NA	No
S_ID032_T4	k141_11274	k141_11274:3681-4655	mecR1	beta-lactam sensor/signal transducer MecR1	BETA-LACTAM	METHICILLIN	434.83	NA	NA	NA	NA	NA	NA	NA	NA	NA	NA	NA	No
S_ID032_T4	k141_1136	k141_1136:576-1448	blaCTX-M-15	extended-spectrum class A beta-lactamase CTX-M-15	BETA-LACTAM	CEPHALOSPORIN	88776.2	NA	NA	NA	NA	NA	NA	NA	NA	NA	Plasmid	Plasmid	Yes
S_ID032_T4	k141_1136	k141_1136:2236-3093	blaTEM-1	broad-spectrum class A beta-lactamase TEM-1	BETA-LACTAM	BETA-LACTAM	79897.9	NA	NA	NA	NA	NA	NA	NA	NA	NA	Plasmid	Plasmid	Yes
S_ID032_T4	k141_1138	k141_1138:35673-36098	fosB	FosB family fosfomycin resistance bacillithiol transferase	FOSFOMYCIN	FOSFOMYCIN	584.145	S_ID032_T4_bin.2	73.43	0	0.321	39984	1598855	d__Bacteria;p__Bacillota;c__Bacilli;o__Staphylococcales;f__Staphylococcaceae;g__Staphylococcus;s__Staphylococcus epidermidis	d__Bacteria;p__Bacillota;c__Bacilli;o__Bacillales;f__Staphylococcaceae;g__Staphylococcus;s__Staphylococcus epidermidis	True	NA	NA	No
S_ID032_T4	k141_1496	k141_1496:1637-2023	fosA	FosA/FosA2 family fosfomycin resistance glutathione transferase	FOSFOMYCIN	FOSFOMYCIN	261.968	NA	NA	NA	NA	NA	NA	NA	NA	NA	NA	NA	No
S_ID032_T4	k141_1825	k141_1825:30-797	aadD1	aminoglycoside O-nucleotidyltransferase ANT(4')-Ia	AMINOGLYCOSIDE	KANAMYCIN/TOBRAMYCIN	468.026	NA	NA	NA	NA	NA	NA	NA	NA	NA	NA	Plasmid	No
S_ID032_T4	k141_2261	k141_2261:3-713	blaZ	penicillin-hydrolyzing class A beta-lactamase BlaZ	BETA-LACTAM	BETA-LACTAM	557.398	S_ID032_T4_bin.3	96.57	0	0.285	22457	4605017	d__Bacteria;p__Bacillota_A;c__Clostridia;o__Clostridiales;f__Clostridiaceae;g__Clostridium;s__Clostridium butyricum	d__Bacteria;p__Bacillota;c__Clostridia;o__Eubacteriales;f__Clostridiaceae;g__Clostridium;s__Clostridium butyricum	True	NA	Plasmid	No
S_ID032_T4	k141_2261	k141_2261:2567-2884	blaI	penicillinase repressor BlaI	BETA-LACTAM	BETA-LACTAM	434.741	S_ID032_T4_bin.3	96.57	0	0.285	22457	4605017	d__Bacteria;p__Bacillota_A;c__Clostridia;o__Clostridiales;f__Clostridiaceae;g__Clostridium;s__Clostridium butyricum	d__Bacteria;p__Bacillota;c__Clostridia;o__Eubacteriales;f__Clostridiaceae;g__Clostridium;s__Clostridium butyricum	True	NA	Plasmid	No
S_ID032_T4	k141_2572	k141_2572:250965-251378	fosA	FosA5 family fosfomycin resistance glutathione transferase	FOSFOMYCIN	FOSFOMYCIN	62912.7	S_ID032_T4_bin.1	100	0.077	0.578	188691	5067856	d__Bacteria;p__Pseudomonadota;c__Gammaproteobacteria;o__Enterobacterales;f__Enterobacteriaceae;g__Klebsiella;s__Klebsiella pneumoniae	d__Bacteria;p__Pseudomonadota;c__Gammaproteobacteria;o__Enterobacterales;f__Enterobacteriaceae;g__Klebsiella;s__Klebsiella pneumoniae	True	NA	NA	No
S_ID032_T4	k141_2983	k141_2983:13601-14146	aac(6')-I	aminoglycoside 6'-N-acetyltransferase	AMINOGLYCOSIDE	AMINOGLYCOSIDE	7224.66	S_ID032_T4_bin.9	99.62	0.124	0.38	32845	2423570	d__Bacteria;p__Bacillota;c__Bacilli;o__Lactobacillales;f__Enterococcaceae;g__Enterococcus_B;s__Enterococcus_B faecium	d__Bacteria;p__Bacillota;c__Bacilli;o__Lactobacillales;f__Enterococcaceae;g__Enterococcus;s__Enterococcus faecium	True	NA	NA	No
S_ID032_T4	k141_3241	k141_3241:1-306	dfrG	trimethoprim-resistant dihydrofolate reductase DfrG	TRIMETHOPRIM	TRIMETHOPRIM	240.954	NA	NA	NA	NA	NA	NA	NA	NA	NA	NA	Plasmid	No
S_ID032_T4	k141_368	k141_368:1593-2789	tet(A)	tetracycline efflux MFS transporter Tet(A)	TETRACYCLINE	TETRACYCLINE	7306.99	NA	NA	NA	NA	NA	NA	NA	NA	NA	Plasmid	Plasmid	Yes
S_ID032_T4	k141_4907	k141_4907:303-1112	blaNDM-5	subclass B1 metallo-beta-lactamase NDM-5	BETA-LACTAM	CARBAPENEM	144574	NA	NA	NA	NA	NA	NA	NA	NA	NA	Plasmid	Plasmid	Yes
S_ID032_T4	k141_4907	k141_4907:1119-1481	ble	bleomycin binding protein Ble-MBL	BLEOMYCIN	BLEOMYCIN	160388	NA	NA	NA	NA	NA	NA	NA	NA	NA	Plasmid	Plasmid	Yes
S_ID032_T4	k141_547	k141_547:222-1658	aac(6')-Ie/aph(2'')-Ia	bifunctional aminoglycoside N-acetyltransferase AAC(6')-Ie/aminoglycoside O-phosphotransferase APH(2'')-Ia	AMINOGLYCOSIDE	AMIKACIN/GENTAMICIN/KANAMYCIN/TOBRAMYCIN	11724.3	NA	NA	NA	NA	NA	NA	NA	NA	NA	NA	Plasmid	No
S_ID032_T4	k141_5498	k141_5498:15142-16401	tetA(P)	tetracycline efflux MFS transporter TetA(P)	TETRACYCLINE	TETRACYCLINE	789.986	S_ID032_T4_bin.3	96.57	0	0.285	22457	4605017	d__Bacteria;p__Bacillota_A;c__Clostridia;o__Clostridiales;f__Clostridiaceae;g__Clostridium;s__Clostridium butyricum	d__Bacteria;p__Bacillota;c__Clostridia;o__Eubacteriales;f__Clostridiaceae;g__Clostridium;s__Clostridium butyricum	True	NA	NA	No
S_ID032_T4	k141_5498	k141_5498:16388-18343	tetB(P)	tetracycline resistance ribosomal protection protein TetB(P)	TETRACYCLINE	TETRACYCLINE	1116.72	S_ID032_T4_bin.3	96.57	0	0.285	22457	4605017	d__Bacteria;p__Bacillota_A;c__Clostridia;o__Clostridiales;f__Clostridiaceae;g__Clostridium;s__Clostridium butyricum	d__Bacteria;p__Bacillota;c__Clostridia;o__Eubacteriales;f__Clostridiaceae;g__Clostridium;s__Clostridium butyricum	True	NA	NA	No
S_ID032_T4	k141_5797	k141_5797:1324-2436	blaACT	ACT family cephalosporin-hydrolyzing class C beta-lactamase	BETA-LACTAM	CEPHALOSPORIN	306.389	NA	NA	NA	NA	NA	NA	NA	NA	NA	NA	NA	No
S_ID032_T4	k141_5983	k141_5983:1785-2966	tet(D)	tetracycline efflux MFS transporter Tet(D)	TETRACYCLINE	TETRACYCLINE	50667.4	NA	NA	NA	NA	NA	NA	NA	NA	NA	Plasmid	Plasmid	Yes
S_ID032_T4	k141_6804	k141_6804:22502-23977	msr(C)	ABC-F type ribosomal protection protein Msr(C)	MACROLIDE/STREPTOGRAMIN	AZITHROMYCIN/ERYTHROMYCIN/STREPTOGRAMIN B/TYLOSIN	8154.98	S_ID032_T4_bin.9	99.62	0.124	0.38	32845	2423570	d__Bacteria;p__Bacillota;c__Bacilli;o__Lactobacillales;f__Enterococcaceae;g__Enterococcus_B;s__Enterococcus_B faecium	d__Bacteria;p__Bacillota;c__Bacilli;o__Lactobacillales;f__Enterococcaceae;g__Enterococcus;s__Enterococcus faecium	True	NA	NA	No
S_ID032_T4	k141_7281	k141_7281:551-2044	tet(O/W/32/O)	tetracycline resistance ribosomal protection mosaic protein Tet(O/W/32/O)	TETRACYCLINE	TETRACYCLINE	438	NA	NA	NA	NA	NA	NA	NA	NA	NA	NA	Plasmid	No
S_ID032_T4	k141_7325	k141_7325:2-1426	tet(M)	tetracycline resistance ribosomal protection protein Tet(M)	TETRACYCLINE	TETRACYCLINE	33755	NA	NA	NA	NA	NA	NA	NA	NA	NA	NA	Plasmid	No
S_ID032_T4	k141_738	k141_738:300616-303765	oqxB25	multidrug efflux RND transporter permease subunit OqxB25	PHENICOL/QUINOLONE	PHENICOL/QUINOLONE	59213.8	S_ID032_T4_bin.1	100	0.077	0.578	188691	5067856	d__Bacteria;p__Pseudomonadota;c__Gammaproteobacteria;o__Enterobacterales;f__Enterobacteriaceae;g__Klebsiella;s__Klebsiella pneumoniae	d__Bacteria;p__Pseudomonadota;c__Gammaproteobacteria;o__Enterobacterales;f__Enterobacteriaceae;g__Klebsiella;s__Klebsiella pneumoniae	True	NA	NA	No
S_ID032_T4	k141_738	k141_738:303792-304964	oqxA	multidrug efflux RND transporter periplasmic adaptor subunit OqxA	PHENICOL/QUINOLONE	PHENICOL/QUINOLONE	59172.6	S_ID032_T4_bin.1	100	0.077	0.578	188691	5067856	d__Bacteria;p__Pseudomonadota;c__Gammaproteobacteria;o__Enterobacterales;f__Enterobacteriaceae;g__Klebsiella;s__Klebsiella pneumoniae	d__Bacteria;p__Pseudomonadota;c__Gammaproteobacteria;o__Enterobacterales;f__Enterobacteriaceae;g__Klebsiella;s__Klebsiella pneumoniae	True	NA	NA	No
S_ID032_T4	k141_7418	k141_7418:5264-5482	blaI	penicillinase repressor BlaI	BETA-LACTAM	BETA-LACTAM	1346.7	NA	NA	NA	NA	NA	NA	NA	NA	NA	Plasmid	Plasmid	Yes
S_ID032_T4	k141_7616	k141_7616:1265-2221	tet(K)	tetracycline efflux MFS transporter Tet(K)	TETRACYCLINE	TETRACYCLINE	221.504	NA	NA	NA	NA	NA	NA	NA	NA	NA	Plasmid	Plasmid	Yes
S_ID032_T4	k141_7850	k141_7850:100-1581	lsa(E)	ABC-F type ribosomal protection protein Lsa(E)	LINCOSAMIDE/STREPTOGRAMIN	LINCOSAMIDE/STREPTOGRAMIN	460.203	S_ID032_T4_bin.5	74.16	0.449	0.375	4169	1301140	d__Bacteria;p__Bacillota;c__Bacilli;o__Lactobacillales;f__Streptococcaceae;g__Streptococcus;s__Streptococcus pasteurianus	d__Bacteria;p__Bacillota;c__Bacilli;o__Lactobacillales;f__Streptococcaceae;g__Streptococcus;s__Streptococcus pasteurianus	True	NA	Plasmid	No
S_ID032_T4	k141_7850	k141_7850:1638-2114	lnu(B)	lincosamide nucleotidyltransferase Lnu(B)	LINCOSAMIDE	LINCOSAMIDE	463.724	S_ID032_T4_bin.5	74.16	0.449	0.375	4169	1301140	d__Bacteria;p__Bacillota;c__Bacilli;o__Lactobacillales;f__Streptococcaceae;g__Streptococcus;s__Streptococcus pasteurianus	d__Bacteria;p__Bacillota;c__Bacilli;o__Lactobacillales;f__Streptococcaceae;g__Streptococcus;s__Streptococcus pasteurianus	True	NA	Plasmid	No
S_ID032_T4	k141_8180	k141_8180:142-792	catA1	type A-1 chloramphenicol O-acetyltransferase	PHENICOL	CHLORAMPHENICOL	46252.4	NA	NA	NA	NA	NA	NA	NA	NA	NA	Plasmid	Plasmid	Yes
S_ID032_T4	k141_8201	k141_8201:3-299	blaI	penicillinase repressor BlaI	BETA-LACTAM	BETA-LACTAM	1706.76	NA	NA	NA	NA	NA	NA	NA	NA	NA	NA	Plasmid	No
S_ID032_T4	k141_8201	k141_8201:292-2046	blaR1	beta-lactam sensor/signal transducer BlaR1	BETA-LACTAM	BETA-LACTAM	1738.27	NA	NA	NA	NA	NA	NA	NA	NA	NA	NA	Plasmid	No
S_ID032_T4	k141_8201	k141_8201:2153-2995	blaZ	penicillin-hydrolyzing class A beta-lactamase BlaZ	BETA-LACTAM	BETA-LACTAM	1803.94	NA	NA	NA	NA	NA	NA	NA	NA	NA	NA	Plasmid	No
S_ID032_T4	k141_9128	k141_9128:275-1840	vga(A)	ABC-F type ribosomal protection protein Vga(A)	LINCOSAMIDE	LINCOSAMIDE	965.202	NA	NA	NA	NA	NA	NA	NA	NA	NA	Plasmid	Plasmid	Yes
S_ID032_T4	k141_919	k141_919:111778-112635	blaSHV-25	broad-spectrum class A beta-lactamase SHV-25	BETA-LACTAM	BETA-LACTAM	55137.9	S_ID032_T4_bin.1	100	0.077	0.578	188691	5067856	d__Bacteria;p__Pseudomonadota;c__Gammaproteobacteria;o__Enterobacterales;f__Enterobacteriaceae;g__Klebsiella;s__Klebsiella pneumoniae	d__Bacteria;p__Pseudomonadota;c__Gammaproteobacteria;o__Enterobacterales;f__Enterobacteriaceae;g__Klebsiella;s__Klebsiella pneumoniae	True	NA	Plasmid	No
S_ID032_T4	k141_9563	k141_9563:3-830	msr(A)	ABC-F type ribosomal protection protein Msr(A)	MACROLIDE/STREPTOGRAMIN	ERYTHROMYCIN/STREPTOGRAMIN B	322.8	S_ID032_T4_bin.5	74.16	0.449	0.375	4169	1301140	d__Bacteria;p__Bacillota;c__Bacilli;o__Lactobacillales;f__Streptococcaceae;g__Streptococcus;s__Streptococcus pasteurianus	d__Bacteria;p__Bacillota;c__Bacilli;o__Lactobacillales;f__Streptococcaceae;g__Streptococcus;s__Streptococcus pasteurianus	True	Plasmid	Plasmid	Yes
S_ID032_T4	k141_9563	k141_9563:932-1828	mph(C)	Mph(C) family macrolide 2'-phosphotransferase	MACROLIDE	ERYTHROMYCIN/SPIRAMYCIN/TELITHROMYCIN	410.992	S_ID032_T4_bin.5	74.16	0.449	0.375	4169	1301140	d__Bacteria;p__Bacillota;c__Bacilli;o__Lactobacillales;f__Streptococcaceae;g__Streptococcus;s__Streptococcus pasteurianus	d__Bacteria;p__Bacillota;c__Bacilli;o__Lactobacillales;f__Streptococcaceae;g__Streptococcus;s__Streptococcus pasteurianus	True	Plasmid	Plasmid	Yes
S_ID032_T4	k141_9746	k141_9746:517404-518897	lsa(A)	ABC-F type ribosomal protection protein Lsa(A)	LINCOSAMIDE/STREPTOGRAMIN	LINCOSAMIDE/STREPTOGRAMIN	29821	S_ID032_T4_bin.4	99.62	0.187	0.375	202331	2726362	d__Bacteria;p__Bacillota;c__Bacilli;o__Lactobacillales;f__Enterococcaceae;g__Enterococcus;s__Enterococcus faecalis	d__Bacteria;p__Bacillota;c__Bacilli;o__Lactobacillales;f__Enterococcaceae;g__Enterococcus;s__Enterococcus faecalis	True	NA	NA	No
S_ID032_T5	k141_10025	k141_10025:55158-56651	lsa(A)	ABC-F type ribosomal protection protein Lsa(A)	LINCOSAMIDE/STREPTOGRAMIN	LINCOSAMIDE/STREPTOGRAMIN	11479.3	S_ID032_T5_bin.7	99.25	0.187	0.375	177854	2740194	d__Bacteria;p__Bacillota;c__Bacilli;o__Lactobacillales;f__Enterococcaceae;g__Enterococcus;s__Enterococcus faecalis	d__Bacteria;p__Bacillota;c__Bacilli;o__Lactobacillales;f__Enterococcaceae;g__Enterococcus;s__Enterococcus faecalis	True	NA	NA	No
S_ID032_T5	k141_10606	k141_10606:81-1253	oqxA	multidrug efflux RND transporter periplasmic adaptor subunit OqxA	PHENICOL/QUINOLONE	PHENICOL/QUINOLONE	532.021	NA	NA	NA	NA	NA	NA	NA	NA	NA	NA	Plasmid	No
S_ID032_T5	k141_11298	k141_11298:142-792	catA1	type A-1 chloramphenicol O-acetyltransferase	PHENICOL	CHLORAMPHENICOL	50292	NA	NA	NA	NA	NA	NA	NA	NA	NA	Plasmid	Plasmid	Yes
S_ID032_T5	k141_11887	k141_11887:140-982	blaZ	penicillin-hydrolyzing class A beta-lactamase BlaZ	BETA-LACTAM	BETA-LACTAM	699.159	S_ID032_T5_bin.6	51.31	0	0.285	2534	1893332	d__Bacteria;p__Bacillota_A;c__Clostridia;o__Clostridiales;f__Clostridiaceae;g__Sarcina;s__Sarcina perfringens	d__Bacteria;p__Bacillota;c__Clostridia;o__Eubacteriales;f__Clostridiaceae;g__Clostridium;s__Clostridium perfringens	True	NA	Plasmid	No
S_ID032_T5	k141_12198	k141_12198:3-650	tetA(P)	tetracycline efflux MFS transporter TetA(P)	TETRACYCLINE	TETRACYCLINE	463.694	S_ID032_T5_bin.6	51.31	0	0.285	2534	1893332	d__Bacteria;p__Bacillota_A;c__Clostridia;o__Clostridiales;f__Clostridiaceae;g__Sarcina;s__Sarcina perfringens	d__Bacteria;p__Bacillota;c__Clostridia;o__Eubacteriales;f__Clostridiaceae;g__Clostridium;s__Clostridium perfringens	True	Plasmid	Plasmid	Yes
S_ID032_T5	k141_12408	k141_12408:1593-2789	tet(A)	tetracycline efflux MFS transporter Tet(A)	TETRACYCLINE	TETRACYCLINE	92878.3	NA	NA	NA	NA	NA	NA	NA	NA	NA	Plasmid	Plasmid	Yes
S_ID032_T5	k141_12803	k141_12803:588-2024	aac(6')-Ie/aph(2'')-Ia	bifunctional aminoglycoside N-acetyltransferase AAC(6')-Ie/aminoglycoside O-phosphotransferase APH(2'')-Ia	AMINOGLYCOSIDE	AMIKACIN/GENTAMICIN/KANAMYCIN/TOBRAMYCIN	2026.64	NA	NA	NA	NA	NA	NA	NA	NA	NA	NA	Plasmid	No
S_ID032_T5	k141_12886	k141_12886:1-495	ant(6)-Ia	aminoglycoside nucleotidyltransferase ANT(6)-Ia	AMINOGLYCOSIDE	STREPTOMYCIN	490.284	NA	NA	NA	NA	NA	NA	NA	NA	NA	Plasmid	Plasmid	Yes
S_ID032_T5	k141_12886	k141_12886:2661-3461	lnu(B)	lincosamide nucleotidyltransferase Lnu(B)	LINCOSAMIDE	LINCOSAMIDE	678.108	NA	NA	NA	NA	NA	NA	NA	NA	NA	Plasmid	Plasmid	Yes
S_ID032_T5	k141_12886	k141_12886:3518-4999	lsa(E)	ABC-F type ribosomal protection protein Lsa(E)	LINCOSAMIDE/STREPTOGRAMIN	LINCOSAMIDE/STREPTOGRAMIN	873.38	NA	NA	NA	NA	NA	NA	NA	NA	NA	Plasmid	Plasmid	Yes
S_ID032_T5	k141_13089	k141_13089:2-940	tet(K)	tetracycline efflux MFS transporter Tet(K)	TETRACYCLINE	TETRACYCLINE	344.608	NA	NA	NA	NA	NA	NA	NA	NA	NA	NA	Plasmid	No
S_ID032_T5	k141_13116	k141_13116:903-1775	blaCTX-M-15	extended-spectrum class A beta-lactamase CTX-M-15	BETA-LACTAM	CEPHALOSPORIN	95776.2	NA	NA	NA	NA	NA	NA	NA	NA	NA	Plasmid	Plasmid	Yes
S_ID032_T5	k141_13304	k141_13304:2882-3667	ant(3'')-IIa	aminoglycoside nucleotidyltransferase ANT(3'')-IIa	AMINOGLYCOSIDE	SPECTINOMYCIN/STREPTOMYCIN	441.095	S_ID032_T5_bin.1	84.33	0.606	0.395	6869	2676394	d__Bacteria;p__Pseudomonadota;c__Gammaproteobacteria;o__Pseudomonadales;f__Moraxellaceae;g__Acinetobacter;s__Acinetobacter baumannii	d__Bacteria;p__Pseudomonadota;c__Gammaproteobacteria;o__Moraxellales;f__Moraxellaceae;g__Acinetobacter;s__Acinetobacter baumannii	True	NA	NA	No
S_ID032_T5	k141_13575	k141_13575:530-1261	erm(C)	23S rRNA (adenine(2058)-N(6))-methyltransferase Erm(C)	LINCOSAMIDE/MACROLIDE/STREPTOGRAMIN	CLINDAMYCIN/ERYTHROMYCIN/STREPTOGRAMIN B/TYLOSIN	3062.84	NA	NA	NA	NA	NA	NA	NA	NA	NA	Plasmid	Plasmid	Yes
S_ID032_T5	k141_1363	k141_1363:3560-4417	blaTEM-1	broad-spectrum class A beta-lactamase TEM-1	BETA-LACTAM	BETA-LACTAM	151180	S_ID032_T5_bin.4	99.1	0.246	0.505	91820	5422042	d__Bacteria;p__Pseudomonadota;c__Gammaproteobacteria;o__Enterobacterales;f__Enterobacteriaceae;g__Escherichia;s__Escherichia coli	d__Bacteria;p__Pseudomonadota;c__Gammaproteobacteria;o__Enterobacterales;f__Enterobacteriaceae;g__Escherichia;s__Escherichia coli	True	Plasmid	Plasmid	Yes
S_ID032_T5	k141_2038	k141_2038:346837-347250	fosA	FosA5 family fosfomycin resistance glutathione transferase	FOSFOMYCIN	FOSFOMYCIN	67581.5	S_ID032_T5_bin.2	99.41	0.172	0.578	145535	4965615	d__Bacteria;p__Pseudomonadota;c__Gammaproteobacteria;o__Enterobacterales;f__Enterobacteriaceae;g__Klebsiella;s__Klebsiella pneumoniae	d__Bacteria;p__Pseudomonadota;c__Gammaproteobacteria;o__Enterobacterales;f__Enterobacteriaceae;g__Klebsiella;s__Klebsiella pneumoniae	True	NA	NA	No
S_ID032_T5	k141_247	k141_247:148861-150075	mef(A)	macrolide efflux MFS transporter Mef(A)	MACROLIDE	AZITHROMYCIN/ERYTHROMYCIN	2396.94	S_ID032_T5_bin.10	99.87	0.749	0.395	76986	2229164	d__Bacteria;p__Bacillota;c__Bacilli;o__Lactobacillales;f__Streptococcaceae;g__Streptococcus;s__Streptococcus sp000187445	d__Bacteria;p__Bacillota;c__Bacilli;o__Lactobacillales;f__Streptococcaceae;g__Streptococcus;s__	True	NA	NA	No
S_ID032_T5	k141_247	k141_247:150198-151658	msr(D)	ABC-F type ribosomal protection protein Msr(D)	MACROLIDE/STREPTOGRAMIN	AZITHROMYCIN/ERYTHROMYCIN/STREPTOGRAMIN B	2713.17	S_ID032_T5_bin.10	99.87	0.749	0.395	76986	2229164	d__Bacteria;p__Bacillota;c__Bacilli;o__Lactobacillales;f__Streptococcaceae;g__Streptococcus;s__Streptococcus sp000187445	d__Bacteria;p__Bacillota;c__Bacilli;o__Lactobacillales;f__Streptococcaceae;g__Streptococcus;s__	True	NA	NA	No
S_ID032_T5	k141_2877	k141_2877:2950-4866	tet(O/W/32/O)	tetracycline resistance ribosomal protection mosaic protein Tet(O/W/32/O)	TETRACYCLINE	TETRACYCLINE	771.651	NA	NA	NA	NA	NA	NA	NA	NA	NA	NA	Plasmid	No
S_ID032_T5	k141_2877	k141_2877:5296-6639	tet(L)	tetracycline efflux MFS transporter Tet(L)	TETRACYCLINE	TETRACYCLINE	533.121	NA	NA	NA	NA	NA	NA	NA	NA	NA	NA	Plasmid	No
S_ID032_T5	k141_3374	k141_3374:1137-1958	blaOXA-51	OXA-51 family carbapenem-hydrolyzing class D beta-lactamase OXA-51	BETA-LACTAM	CARBAPENEM	731.08	S_ID032_T5_bin.1	84.33	0.606	0.395	6869	2676394	d__Bacteria;p__Pseudomonadota;c__Gammaproteobacteria;o__Pseudomonadales;f__Moraxellaceae;g__Acinetobacter;s__Acinetobacter baumannii	d__Bacteria;p__Pseudomonadota;c__Gammaproteobacteria;o__Moraxellales;f__Moraxellaceae;g__Acinetobacter;s__Acinetobacter baumannii	True	NA	Plasmid	No
S_ID032_T5	k141_355	k141_355:1-861	msr(C)	ABC-F type ribosomal protection protein Msr(C)	MACROLIDE/STREPTOGRAMIN	AZITHROMYCIN/ERYTHROMYCIN/STREPTOGRAMIN B/TYLOSIN	765.077	S_ID032_T5_bin.5	95.94	0.948	0.382	9586	2236309	d__Bacteria;p__Bacillota;c__Bacilli;o__Lactobacillales;f__Enterococcaceae;g__Enterococcus_B;s__Enterococcus_B faecium	d__Bacteria;p__Bacillota;c__Bacilli;o__Lactobacillales;f__Enterococcaceae;g__Enterococcus;s__Enterococcus faecium	True	NA	NA	No
S_ID032_T5	k141_5086	k141_5086:111899-112756	blaSHV-25	broad-spectrum class A beta-lactamase SHV-25	BETA-LACTAM	BETA-LACTAM	56705.9	S_ID032_T5_bin.2	99.41	0.172	0.578	145535	4965615	d__Bacteria;p__Pseudomonadota;c__Gammaproteobacteria;o__Enterobacterales;f__Enterobacteriaceae;g__Klebsiella;s__Klebsiella pneumoniae	d__Bacteria;p__Pseudomonadota;c__Gammaproteobacteria;o__Enterobacterales;f__Enterobacteriaceae;g__Klebsiella;s__Klebsiella pneumoniae	True	NA	Plasmid	No
S_ID032_T5	k141_5254	k141_5254:303-1112	blaNDM-5	subclass B1 metallo-beta-lactamase NDM-5	BETA-LACTAM	CARBAPENEM	134357	NA	NA	NA	NA	NA	NA	NA	NA	NA	Plasmid	Plasmid	Yes
S_ID032_T5	k141_5254	k141_5254:1119-1481	ble	bleomycin binding protein Ble-MBL	BLEOMYCIN	BLEOMYCIN	139126	NA	NA	NA	NA	NA	NA	NA	NA	NA	Plasmid	Plasmid	Yes
S_ID032_T5	k141_5257	k141_5257:1-675	erm(B)	23S rRNA (adenine(2058)-N(6))-methyltransferase Erm(B)	LINCOSAMIDE/MACROLIDE/STREPTOGRAMIN	CLINDAMYCIN/ERYTHROMYCIN/STREPTOGRAMIN B	11008.8	S_ID032_T5_bin.7	99.25	0.187	0.375	177854	2740194	d__Bacteria;p__Bacillota;c__Bacilli;o__Lactobacillales;f__Enterococcaceae;g__Enterococcus;s__Enterococcus faecalis	d__Bacteria;p__Bacillota;c__Bacilli;o__Lactobacillales;f__Enterococcaceae;g__Enterococcus;s__Enterococcus faecalis	True	NA	Plasmid	No
S_ID032_T5	k141_5257	k141_5257:5005-5511	ant(6)-Ia	aminoglycoside nucleotidyltransferase ANT(6)-Ia	AMINOGLYCOSIDE	STREPTOMYCIN	7180.19	S_ID032_T5_bin.7	99.25	0.187	0.375	177854	2740194	d__Bacteria;p__Bacillota;c__Bacilli;o__Lactobacillales;f__Enterococcaceae;g__Enterococcus;s__Enterococcus faecalis	d__Bacteria;p__Bacillota;c__Bacilli;o__Lactobacillales;f__Enterococcaceae;g__Enterococcus;s__Enterococcus faecalis	True	NA	Plasmid	No
S_ID032_T5	k141_5257	k141_5257:5994-6785	aph(3')-IIIa	aminoglycoside O-phosphotransferase APH(3')-IIIa	AMINOGLYCOSIDE	AMIKACIN/KANAMYCIN	7646.09	S_ID032_T5_bin.7	99.25	0.187	0.375	177854	2740194	d__Bacteria;p__Bacillota;c__Bacilli;o__Lactobacillales;f__Enterococcaceae;g__Enterococcus;s__Enterococcus faecalis	d__Bacteria;p__Bacillota;c__Bacilli;o__Lactobacillales;f__Enterococcaceae;g__Enterococcus;s__Enterococcus faecalis	True	NA	Plasmid	No
S_ID032_T5	k141_5257	k141_5257:6881-7420	sat4	streptothricin N-acetyltransferase Sat4	STREPTOTHRICIN	STREPTOTHRICIN	7832.86	S_ID032_T5_bin.7	99.25	0.187	0.375	177854	2740194	d__Bacteria;p__Bacillota;c__Bacilli;o__Lactobacillales;f__Enterococcaceae;g__Enterococcus;s__Enterococcus faecalis	d__Bacteria;p__Bacillota;c__Bacilli;o__Lactobacillales;f__Enterococcaceae;g__Enterococcus;s__Enterococcus faecalis	True	NA	Plasmid	No
S_ID032_T5	k141_5257	k141_5257:7420-7884	ant(6)-Ia	aminoglycoside nucleotidyltransferase ANT(6)-Ia	AMINOGLYCOSIDE	STREPTOMYCIN	8599.17	S_ID032_T5_bin.7	99.25	0.187	0.375	177854	2740194	d__Bacteria;p__Bacillota;c__Bacilli;o__Lactobacillales;f__Enterococcaceae;g__Enterococcus;s__Enterococcus faecalis	d__Bacteria;p__Bacillota;c__Bacilli;o__Lactobacillales;f__Enterococcaceae;g__Enterococcus;s__Enterococcus faecalis	True	NA	Plasmid	No
S_ID032_T5	k141_5871	k141_5871:1298-2068	erm(Q)	23S rRNA (adenine(2058)-N(6))-methyltransferase Erm(Q)	LINCOSAMIDE/MACROLIDE/STREPTOGRAMIN	ERYTHROMYCIN/LINCOSAMIDE/STREPTOGRAMIN	524.623	S_ID032_T5_bin.6	51.31	0	0.285	2534	1893332	d__Bacteria;p__Bacillota_A;c__Clostridia;o__Clostridiales;f__Clostridiaceae;g__Sarcina;s__Sarcina perfringens	d__Bacteria;p__Bacillota;c__Clostridia;o__Eubacteriales;f__Clostridiaceae;g__Clostridium;s__Clostridium perfringens	True	NA	NA	No
S_ID032_T5	k141_7929	k141_7929:2-1426	tet(M)	tetracycline resistance ribosomal protection protein Tet(M)	TETRACYCLINE	TETRACYCLINE	9439.99	NA	NA	NA	NA	NA	NA	NA	NA	NA	NA	Plasmid	No
S_ID032_T5	k141_9314	k141_9314:202897-206046	oqxB25	multidrug efflux RND transporter permease subunit OqxB25	PHENICOL/QUINOLONE	PHENICOL/QUINOLONE	60157.1	S_ID032_T5_bin.2	99.41	0.172	0.578	145535	4965615	d__Bacteria;p__Pseudomonadota;c__Gammaproteobacteria;o__Enterobacterales;f__Enterobacteriaceae;g__Klebsiella;s__Klebsiella pneumoniae	d__Bacteria;p__Pseudomonadota;c__Gammaproteobacteria;o__Enterobacterales;f__Enterobacteriaceae;g__Klebsiella;s__Klebsiella pneumoniae	True	NA	NA	No
S_ID032_T5	k141_9314	k141_9314:206073-207245	oqxA	multidrug efflux RND transporter periplasmic adaptor subunit OqxA	PHENICOL/QUINOLONE	PHENICOL/QUINOLONE	61891.8	S_ID032_T5_bin.2	99.41	0.172	0.578	145535	4965615	d__Bacteria;p__Pseudomonadota;c__Gammaproteobacteria;o__Enterobacterales;f__Enterobacteriaceae;g__Klebsiella;s__Klebsiella pneumoniae	d__Bacteria;p__Pseudomonadota;c__Gammaproteobacteria;o__Enterobacterales;f__Enterobacteriaceae;g__Klebsiella;s__Klebsiella pneumoniae	True	NA	NA	No
S_ID032_T5	k141_9455	k141_9455:6394-6939	aac(6')-I	aminoglycoside 6'-N-acetyltransferase	AMINOGLYCOSIDE	AMINOGLYCOSIDE	507.986	S_ID032_T5_bin.5	95.94	0.948	0.382	9586	2236309	d__Bacteria;p__Bacillota;c__Bacilli;o__Lactobacillales;f__Enterococcaceae;g__Enterococcus_B;s__Enterococcus_B faecium	d__Bacteria;p__Bacillota;c__Bacilli;o__Lactobacillales;f__Enterococcaceae;g__Enterococcus;s__Enterococcus faecium	True	NA	NA	No
S_ID032_T5	k141_9951	k141_9951:1785-2966	tet(D)	tetracycline efflux MFS transporter Tet(D)	TETRACYCLINE	TETRACYCLINE	50812.3	NA	NA	NA	NA	NA	NA	NA	NA	NA	Plasmid	Plasmid	Yes
S_ID033_T1	k141_11090	k141_11090:2429-3241	blaOXA	OXA-60 family carbapenem-hydrolyzing class D beta-lactamase	BETA-LACTAM	BETA-LACTAM	205476	NA	NA	NA	NA	NA	NA	NA	NA	NA	NA	NA	No
S_ID033_T2	k141_1208	k141_1208:492-1259	aadD1	aminoglycoside O-nucleotidyltransferase ANT(4')-Ia	AMINOGLYCOSIDE	KANAMYCIN/TOBRAMYCIN	810.094	NA	NA	NA	NA	NA	NA	NA	NA	NA	NA	Plasmid	No
S_ID033_T2	k141_1673	k141_1673:83-1519	aac(6')-Ie/aph(2'')-Ia	bifunctional aminoglycoside N-acetyltransferase AAC(6')-Ie/aminoglycoside O-phosphotransferase APH(2'')-Ia	AMINOGLYCOSIDE	AMIKACIN/GENTAMICIN/KANAMYCIN/TOBRAMYCIN	8875.52	S_ID033_T2_bin.3	98.38	0	0.284	131774	4574641	d__Bacteria;p__Bacillota_A;c__Clostridia;o__Clostridiales;f__Clostridiaceae;g__Clostridium;s__Clostridium butyricum	d__Bacteria;p__Bacillota;c__Clostridia;o__Eubacteriales;f__Clostridiaceae;g__Clostridium;s__Clostridium butyricum	True	NA	Plasmid	No
S_ID033_T2	k141_227	k141_227:70981-72240	tetA(P)	tetracycline efflux MFS transporter TetA(P)	TETRACYCLINE	TETRACYCLINE	7473.3	S_ID033_T2_bin.3	98.38	0	0.284	131774	4574641	d__Bacteria;p__Bacillota_A;c__Clostridia;o__Clostridiales;f__Clostridiaceae;g__Clostridium;s__Clostridium butyricum	d__Bacteria;p__Bacillota;c__Clostridia;o__Eubacteriales;f__Clostridiaceae;g__Clostridium;s__Clostridium butyricum	True	NA	NA	No
S_ID033_T2	k141_227	k141_227:72227-74182	tetB(P)	tetracycline resistance ribosomal protection protein TetB(P)	TETRACYCLINE	TETRACYCLINE	8274.21	S_ID033_T2_bin.3	98.38	0	0.284	131774	4574641	d__Bacteria;p__Bacillota_A;c__Clostridia;o__Clostridiales;f__Clostridiaceae;g__Clostridium;s__Clostridium butyricum	d__Bacteria;p__Bacillota;c__Clostridia;o__Eubacteriales;f__Clostridiaceae;g__Clostridium;s__Clostridium butyricum	True	NA	NA	No
S_ID033_T2	k141_2336	k141_2336:55257-56750	lsa(A)	ABC-F type ribosomal protection protein Lsa(A)	LINCOSAMIDE/STREPTOGRAMIN	LINCOSAMIDE/STREPTOGRAMIN	4389.44	S_ID033_T2_bin.6	99.62	0	0.375	193027	2836575	d__Bacteria;p__Bacillota;c__Bacilli;o__Lactobacillales;f__Enterococcaceae;g__Enterococcus;s__Enterococcus faecalis	d__Bacteria;p__Bacillota;c__Bacilli;o__Lactobacillales;f__Enterococcaceae;g__Enterococcus;s__Enterococcus faecalis	True	NA	NA	No
S_ID033_T2	k141_2416	k141_2416:250732-251145	fosA	FosA5 family fosfomycin resistance glutathione transferase	FOSFOMYCIN	FOSFOMYCIN	82003.2	S_ID033_T2_bin.7	100	0.077	0.574	188690	5259673	d__Bacteria;p__Pseudomonadota;c__Gammaproteobacteria;o__Enterobacterales;f__Enterobacteriaceae;g__Klebsiella;s__Klebsiella pneumoniae	d__Bacteria;p__Pseudomonadota;c__Gammaproteobacteria;o__Enterobacterales;f__Enterobacteriaceae;g__Klebsiella;s__Klebsiella pneumoniae	True	NA	NA	No
S_ID033_T2	k141_2638	k141_2638:19803-20228	fosB	FosB family fosfomycin resistance bacillithiol transferase	FOSFOMYCIN	FOSFOMYCIN	296.037	NA	NA	NA	NA	NA	NA	NA	NA	NA	NA	NA	No
S_ID033_T2	k141_3014	k141_3014:412-3483	mupA	mupirocin-resistant isoleucine--tRNA ligase MupA	MUPIROCIN	MUPIROCIN	2474.07	NA	NA	NA	NA	NA	NA	NA	NA	NA	Plasmid	Plasmid	Yes
S_ID033_T2	k141_4043	k141_4043:300587-303736	oqxB25	multidrug efflux RND transporter permease subunit OqxB25	PHENICOL/QUINOLONE	PHENICOL/QUINOLONE	71148.4	S_ID033_T2_bin.7	100	0.077	0.574	188690	5259673	d__Bacteria;p__Pseudomonadota;c__Gammaproteobacteria;o__Enterobacterales;f__Enterobacteriaceae;g__Klebsiella;s__Klebsiella pneumoniae	d__Bacteria;p__Pseudomonadota;c__Gammaproteobacteria;o__Enterobacterales;f__Enterobacteriaceae;g__Klebsiella;s__Klebsiella pneumoniae	True	NA	NA	No
S_ID033_T2	k141_4043	k141_4043:303763-304935	oqxA	multidrug efflux RND transporter periplasmic adaptor subunit OqxA	PHENICOL/QUINOLONE	PHENICOL/QUINOLONE	72162.2	S_ID033_T2_bin.7	100	0.077	0.574	188690	5259673	d__Bacteria;p__Pseudomonadota;c__Gammaproteobacteria;o__Enterobacterales;f__Enterobacteriaceae;g__Klebsiella;s__Klebsiella pneumoniae	d__Bacteria;p__Pseudomonadota;c__Gammaproteobacteria;o__Enterobacterales;f__Enterobacteriaceae;g__Klebsiella;s__Klebsiella pneumoniae	True	NA	NA	No
S_ID033_T2	k141_4368	k141_4368:1785-2966	tet(D)	tetracycline efflux MFS transporter Tet(D)	TETRACYCLINE	TETRACYCLINE	66548.4	NA	NA	NA	NA	NA	NA	NA	NA	NA	Plasmid	Plasmid	Yes
S_ID033_T2	k141_4373	k141_4373:303-1112	blaNDM-5	subclass B1 metallo-beta-lactamase NDM-5	BETA-LACTAM	CARBAPENEM	163676	NA	NA	NA	NA	NA	NA	NA	NA	NA	Plasmid	Plasmid	Yes
S_ID033_T2	k141_4373	k141_4373:1119-1481	ble	bleomycin binding protein Ble-MBL	BLEOMYCIN	BLEOMYCIN	171322	NA	NA	NA	NA	NA	NA	NA	NA	NA	Plasmid	Plasmid	Yes
S_ID033_T2	k141_4745	k141_4745:2-538	ant(6)-Ia	aminoglycoside nucleotidyltransferase ANT(6)-Ia	AMINOGLYCOSIDE	STREPTOMYCIN	4493.37	NA	NA	NA	NA	NA	NA	NA	NA	NA	Plasmid	Plasmid	Yes
S_ID033_T2	k141_4745	k141_4745:538-1077	sat4	streptothricin N-acetyltransferase Sat4	STREPTOTHRICIN	STREPTOTHRICIN	4172.59	NA	NA	NA	NA	NA	NA	NA	NA	NA	Plasmid	Plasmid	Yes
S_ID033_T2	k141_4745	k141_4745:1173-1964	aph(3')-IIIa	aminoglycoside O-phosphotransferase APH(3')-IIIa	AMINOGLYCOSIDE	AMIKACIN/KANAMYCIN	4999.89	NA	NA	NA	NA	NA	NA	NA	NA	NA	Plasmid	Plasmid	Yes
S_ID033_T2	k141_5115	k141_5115:1-993	tet(A)	tetracycline efflux MFS transporter Tet(A)	TETRACYCLINE	TETRACYCLINE	254.002	NA	NA	NA	NA	NA	NA	NA	NA	NA	Plasmid	Plasmid	Yes
S_ID033_T2	k141_5339	k141_5339:142-792	catA1	type A-1 chloramphenicol O-acetyltransferase	PHENICOL	CHLORAMPHENICOL	67195.1	NA	NA	NA	NA	NA	NA	NA	NA	NA	Plasmid	Plasmid	Yes
S_ID033_T2	k141_6018	k141_6018:387-1811	tet(M)	tetracycline resistance ribosomal protection protein Tet(M)	TETRACYCLINE	TETRACYCLINE	10354.4	NA	NA	NA	NA	NA	NA	NA	NA	NA	Plasmid	Plasmid	Yes
S_ID033_T2	k141_6024	k141_6024:391-1815	tet(M)	tetracycline resistance ribosomal protection protein Tet(M)	TETRACYCLINE	TETRACYCLINE	3840.88	NA	NA	NA	NA	NA	NA	NA	NA	NA	Plasmid	Plasmid	Yes
S_ID033_T2	k141_6394	k141_6394:258-635	blaI	penicillinase repressor BlaI	BETA-LACTAM	BETA-LACTAM	622.775	NA	NA	NA	NA	NA	NA	NA	NA	NA	NA	Plasmid	No
S_ID033_T2	k141_6394	k141_6394:628-2382	blaR1	beta-lactam sensor/signal transducer BlaR1	BETA-LACTAM	BETA-LACTAM	833.56	NA	NA	NA	NA	NA	NA	NA	NA	NA	NA	Plasmid	No
S_ID033_T2	k141_6394	k141_6394:2489-3331	blaZ	penicillin-hydrolyzing class A beta-lactamase BlaZ	BETA-LACTAM	BETA-LACTAM	1176.84	NA	NA	NA	NA	NA	NA	NA	NA	NA	NA	Plasmid	No
S_ID033_T2	k141_6410	k141_6410:111778-112635	blaSHV-25	broad-spectrum class A beta-lactamase SHV-25	BETA-LACTAM	BETA-LACTAM	53080.7	S_ID033_T2_bin.7	100	0.077	0.574	188690	5259673	d__Bacteria;p__Pseudomonadota;c__Gammaproteobacteria;o__Enterobacterales;f__Enterobacteriaceae;g__Klebsiella;s__Klebsiella pneumoniae	d__Bacteria;p__Pseudomonadota;c__Gammaproteobacteria;o__Enterobacterales;f__Enterobacteriaceae;g__Klebsiella;s__Klebsiella pneumoniae	True	NA	Plasmid	No
S_ID033_T2	k141_6903	k141_6903:2-493	ant(6)-Ia	aminoglycoside nucleotidyltransferase ANT(6)-Ia	AMINOGLYCOSIDE	STREPTOMYCIN	3024.63	NA	NA	NA	NA	NA	NA	NA	NA	NA	NA	Plasmid	No
S_ID033_T2	k141_6925	k141_6925:6462-6839	blaI	penicillinase repressor BlaI	BETA-LACTAM	BETA-LACTAM	311.387	NA	NA	NA	NA	NA	NA	NA	NA	NA	NA	NA	No
S_ID033_T2	k141_7736	k141_7736:2343-4346	mecA	PBP2a family beta-lactam-resistant peptidoglycan transpeptidase MecA	BETA-LACTAM	METHICILLIN	1141.13	NA	NA	NA	NA	NA	NA	NA	NA	NA	NA	NA	No
S_ID033_T2	k141_7859	k141_7859:576-1448	blaCTX-M-15	extended-spectrum class A beta-lactamase CTX-M-15	BETA-LACTAM	CEPHALOSPORIN	121826	S_ID033_T2_bin.7	100	0.077	0.574	188690	5259673	d__Bacteria;p__Pseudomonadota;c__Gammaproteobacteria;o__Enterobacterales;f__Enterobacteriaceae;g__Klebsiella;s__Klebsiella pneumoniae	d__Bacteria;p__Pseudomonadota;c__Gammaproteobacteria;o__Enterobacterales;f__Enterobacteriaceae;g__Klebsiella;s__Klebsiella pneumoniae	True	Plasmid	Plasmid	Yes
S_ID033_T2	k141_7859	k141_7859:2236-3093	blaTEM-1	broad-spectrum class A beta-lactamase TEM-1	BETA-LACTAM	BETA-LACTAM	105897	S_ID033_T2_bin.7	100	0.077	0.574	188690	5259673	d__Bacteria;p__Pseudomonadota;c__Gammaproteobacteria;o__Enterobacterales;f__Enterobacteriaceae;g__Klebsiella;s__Klebsiella pneumoniae	d__Bacteria;p__Pseudomonadota;c__Gammaproteobacteria;o__Enterobacterales;f__Enterobacteriaceae;g__Klebsiella;s__Klebsiella pneumoniae	True	Plasmid	Plasmid	Yes
S_ID033_T2	k141_788	k141_788:3857-4351	dfrG	trimethoprim-resistant dihydrofolate reductase DfrG	TRIMETHOPRIM	TRIMETHOPRIM	577.482	NA	NA	NA	NA	NA	NA	NA	NA	NA	NA	NA	No
S_ID033_T2	k141_876	k141_876:3526-4989	msr(A)	ABC-F type ribosomal protection protein Msr(A)	MACROLIDE/STREPTOGRAMIN	ERYTHROMYCIN/STREPTOGRAMIN B	1154.3	NA	NA	NA	NA	NA	NA	NA	NA	NA	Plasmid	Plasmid	Yes
S_ID033_T2	k141_876	k141_876:5091-5987	mph(C)	Mph(C) family macrolide 2'-phosphotransferase	MACROLIDE	ERYTHROMYCIN/SPIRAMYCIN/TELITHROMYCIN	974.778	NA	NA	NA	NA	NA	NA	NA	NA	NA	Plasmid	Plasmid	Yes
S_ID033_T3	k141_1331	k141_1331:251089-251502	fosA	FosA5 family fosfomycin resistance glutathione transferase	FOSFOMYCIN	FOSFOMYCIN	68576.1	S_ID033_T3_bin.2	100	0.077	0.578	201498	5069198	d__Bacteria;p__Pseudomonadota;c__Gammaproteobacteria;o__Enterobacterales;f__Enterobacteriaceae;g__Klebsiella;s__Klebsiella pneumoniae	d__Bacteria;p__Pseudomonadota;c__Gammaproteobacteria;o__Enterobacterales;f__Enterobacteriaceae;g__Klebsiella;s__Klebsiella pneumoniae	True	NA	NA	No
S_ID033_T3	k141_1763	k141_1763:400-1836	aac(6')-Ie/aph(2'')-Ia	bifunctional aminoglycoside N-acetyltransferase AAC(6')-Ie/aminoglycoside O-phosphotransferase APH(2'')-Ia	AMINOGLYCOSIDE	AMIKACIN/GENTAMICIN/KANAMYCIN/TOBRAMYCIN	11075.1	S_ID033_T3_bin.7	99.19	0	0.284	137548	4592733	d__Bacteria;p__Bacillota_A;c__Clostridia;o__Clostridiales;f__Clostridiaceae;g__Clostridium;s__Clostridium butyricum	d__Bacteria;p__Bacillota;c__Clostridia;o__Eubacteriales;f__Clostridiaceae;g__Clostridium;s__Clostridium butyricum	True	NA	Plasmid	No
S_ID033_T3	k141_1878	k141_1878:625-1416	aph(3')-IIIa	aminoglycoside O-phosphotransferase APH(3')-IIIa	AMINOGLYCOSIDE	AMIKACIN/KANAMYCIN	16065.7	NA	NA	NA	NA	NA	NA	NA	NA	NA	Plasmid	Plasmid	Yes
S_ID033_T3	k141_1878	k141_1878:1512-2051	sat4	streptothricin N-acetyltransferase Sat4	STREPTOTHRICIN	STREPTOTHRICIN	14616.4	NA	NA	NA	NA	NA	NA	NA	NA	NA	Plasmid	Plasmid	Yes
S_ID033_T3	k141_1878	k141_1878:2051-2587	ant(6)-Ia	aminoglycoside nucleotidyltransferase ANT(6)-Ia	AMINOGLYCOSIDE	STREPTOMYCIN	11514.1	NA	NA	NA	NA	NA	NA	NA	NA	NA	Plasmid	Plasmid	Yes
S_ID033_T3	k141_2181	k141_2181:303-1112	blaNDM-5	subclass B1 metallo-beta-lactamase NDM-5	BETA-LACTAM	CARBAPENEM	152411	NA	NA	NA	NA	NA	NA	NA	NA	NA	Plasmid	Plasmid	Yes
S_ID033_T3	k141_2181	k141_2181:1119-1481	ble	bleomycin binding protein Ble-MBL	BLEOMYCIN	BLEOMYCIN	169073	NA	NA	NA	NA	NA	NA	NA	NA	NA	Plasmid	Plasmid	Yes
S_ID033_T3	k141_276	k141_276:3634-6705	mupA	mupirocin-resistant isoleucine--tRNA ligase MupA	MUPIROCIN	MUPIROCIN	899.577	NA	NA	NA	NA	NA	NA	NA	NA	NA	NA	Plasmid	No
S_ID033_T3	k141_3060	k141_3060:1500-1925	fosB	FosB family fosfomycin resistance bacillithiol transferase	FOSFOMYCIN	FOSFOMYCIN	700.046	S_ID033_T3_bin.3	98.08	1.387	0.319	45762	2347368	d__Bacteria;p__Bacillota;c__Bacilli;o__Staphylococcales;f__Staphylococcaceae;g__Staphylococcus;s__Staphylococcus epidermidis	d__Bacteria;p__Bacillota;c__Bacilli;o__Bacillales;f__Staphylococcaceae;g__Staphylococcus;s__Staphylococcus epidermidis	True	NA	NA	No
S_ID033_T3	k141_3072	k141_3072:2-592	blaZ	penicillin-hydrolyzing class A beta-lactamase BlaZ	BETA-LACTAM	BETA-LACTAM	723.263	NA	NA	NA	NA	NA	NA	NA	NA	NA	NA	Plasmid	No
S_ID033_T3	k141_3288	k141_3288:1536-3539	mecA	PBP2a family beta-lactam-resistant peptidoglycan transpeptidase MecA	BETA-LACTAM	METHICILLIN	1562.53	NA	NA	NA	NA	NA	NA	NA	NA	NA	NA	NA	No
S_ID033_T3	k141_3568	k141_3568:111899-112756	blaSHV-25	broad-spectrum class A beta-lactamase SHV-25	BETA-LACTAM	BETA-LACTAM	65483.2	S_ID033_T3_bin.2	100	0.077	0.578	201498	5069198	d__Bacteria;p__Pseudomonadota;c__Gammaproteobacteria;o__Enterobacterales;f__Enterobacteriaceae;g__Klebsiella;s__Klebsiella pneumoniae	d__Bacteria;p__Pseudomonadota;c__Gammaproteobacteria;o__Enterobacterales;f__Enterobacteriaceae;g__Klebsiella;s__Klebsiella pneumoniae	True	NA	Plasmid	No
S_ID033_T3	k141_4073	k141_4073:472-1104	blaZ	penicillin-hydrolyzing class A beta-lactamase BlaZ	BETA-LACTAM	BETA-LACTAM	643.865	NA	NA	NA	NA	NA	NA	NA	NA	NA	NA	Plasmid	No
S_ID033_T3	k141_4331	k141_4331:55257-56750	lsa(A)	ABC-F type ribosomal protection protein Lsa(A)	LINCOSAMIDE/STREPTOGRAMIN	LINCOSAMIDE/STREPTOGRAMIN	18324.3	S_ID033_T3_bin.1	99.62	0	0.376	216640	2787463	d__Bacteria;p__Bacillota;c__Bacilli;o__Lactobacillales;f__Enterococcaceae;g__Enterococcus;s__Enterococcus faecalis	d__Bacteria;p__Bacillota;c__Bacilli;o__Lactobacillales;f__Enterococcaceae;g__Enterococcus;s__Enterococcus faecalis	True	NA	NA	No
S_ID033_T3	k141_4415	k141_4415:391-1815	tet(M)	tetracycline resistance ribosomal protection protein Tet(M)	TETRACYCLINE	TETRACYCLINE	16832.8	NA	NA	NA	NA	NA	NA	NA	NA	NA	Plasmid	Plasmid	Yes
S_ID033_T3	k141_4460	k141_4460:431-1198	aadD1	aminoglycoside O-nucleotidyltransferase ANT(4')-Ia	AMINOGLYCOSIDE	KANAMYCIN/TOBRAMYCIN	1449.68	NA	NA	NA	NA	NA	NA	NA	NA	NA	NA	Plasmid	No
S_ID033_T3	k141_4468	k141_4468:622-2085	msr(A)	ABC-F type ribosomal protection protein Msr(A)	MACROLIDE/STREPTOGRAMIN	ERYTHROMYCIN/STREPTOGRAMIN B	1439.49	S_ID033_T3_bin.3	98.08	1.387	0.319	45762	2347368	d__Bacteria;p__Bacillota;c__Bacilli;o__Staphylococcales;f__Staphylococcaceae;g__Staphylococcus;s__Staphylococcus epidermidis	d__Bacteria;p__Bacillota;c__Bacilli;o__Bacillales;f__Staphylococcaceae;g__Staphylococcus;s__Staphylococcus epidermidis	True	Plasmid	Plasmid	Yes
S_ID033_T3	k141_4468	k141_4468:2187-3083	mph(C)	Mph(C) family macrolide 2'-phosphotransferase	MACROLIDE	ERYTHROMYCIN/SPIRAMYCIN/TELITHROMYCIN	1352.02	S_ID033_T3_bin.3	98.08	1.387	0.319	45762	2347368	d__Bacteria;p__Bacillota;c__Bacilli;o__Staphylococcales;f__Staphylococcaceae;g__Staphylococcus;s__Staphylococcus epidermidis	d__Bacteria;p__Bacillota;c__Bacilli;o__Bacillales;f__Staphylococcaceae;g__Staphylococcus;s__Staphylococcus epidermidis	True	Plasmid	Plasmid	Yes
S_ID033_T3	k141_4544	k141_4544:1785-2966	tet(D)	tetracycline efflux MFS transporter Tet(D)	TETRACYCLINE	TETRACYCLINE	58037.6	NA	NA	NA	NA	NA	NA	NA	NA	NA	Plasmid	Plasmid	Yes
S_ID033_T3	k141_4767	k141_4767:576-1448	blaCTX-M-15	extended-spectrum class A beta-lactamase CTX-M-15	BETA-LACTAM	CEPHALOSPORIN	111374	S_ID033_T3_bin.5	99.4	0.203	0.507	126841	4990190	d__Bacteria;p__Pseudomonadota;c__Gammaproteobacteria;o__Enterobacterales;f__Enterobacteriaceae;g__Escherichia;s__Escherichia coli	d__Bacteria;p__Pseudomonadota;c__Gammaproteobacteria;o__Enterobacterales;f__Enterobacteriaceae;g__Escherichia;s__Escherichia coli	True	Plasmid	Plasmid	Yes
S_ID033_T3	k141_4767	k141_4767:2236-3093	blaTEM-1	broad-spectrum class A beta-lactamase TEM-1	BETA-LACTAM	BETA-LACTAM	86256.6	S_ID033_T3_bin.5	99.4	0.203	0.507	126841	4990190	d__Bacteria;p__Pseudomonadota;c__Gammaproteobacteria;o__Enterobacterales;f__Enterobacteriaceae;g__Escherichia;s__Escherichia coli	d__Bacteria;p__Pseudomonadota;c__Gammaproteobacteria;o__Enterobacterales;f__Enterobacteriaceae;g__Escherichia;s__Escherichia coli	True	Plasmid	Plasmid	Yes
S_ID033_T3	k141_4795	k141_4795:142-792	catA1	type A-1 chloramphenicol O-acetyltransferase	PHENICOL	CHLORAMPHENICOL	49672.7	NA	NA	NA	NA	NA	NA	NA	NA	NA	Plasmid	Plasmid	Yes
S_ID033_T3	k141_5213	k141_5213:1185-2561	tet(K)	tetracycline efflux MFS transporter Tet(K)	TETRACYCLINE	TETRACYCLINE	707.468	NA	NA	NA	NA	NA	NA	NA	NA	NA	Plasmid	Plasmid	Yes
S_ID033_T3	k141_5457	k141_5457:29150-30409	tetA(P)	tetracycline efflux MFS transporter TetA(P)	TETRACYCLINE	TETRACYCLINE	5948.61	S_ID033_T3_bin.7	99.19	0	0.284	137548	4592733	d__Bacteria;p__Bacillota_A;c__Clostridia;o__Clostridiales;f__Clostridiaceae;g__Clostridium;s__Clostridium butyricum	d__Bacteria;p__Bacillota;c__Clostridia;o__Eubacteriales;f__Clostridiaceae;g__Clostridium;s__Clostridium butyricum	True	NA	NA	No
S_ID033_T3	k141_5457	k141_5457:30396-32351	tetB(P)	tetracycline resistance ribosomal protection protein TetB(P)	TETRACYCLINE	TETRACYCLINE	6835.47	S_ID033_T3_bin.7	99.19	0	0.284	137548	4592733	d__Bacteria;p__Bacillota_A;c__Clostridia;o__Clostridiales;f__Clostridiaceae;g__Clostridium;s__Clostridium butyricum	d__Bacteria;p__Bacillota;c__Clostridia;o__Eubacteriales;f__Clostridiaceae;g__Clostridium;s__Clostridium butyricum	True	NA	NA	No
S_ID033_T3	k141_5670	k141_5670:3353-3844	ant(6)-Ia	aminoglycoside nucleotidyltransferase ANT(6)-Ia	AMINOGLYCOSIDE	STREPTOMYCIN	10445.8	NA	NA	NA	NA	NA	NA	NA	NA	NA	NA	Plasmid	No
S_ID033_T3	k141_573	k141_573:1512-1829	dfrG	trimethoprim-resistant dihydrofolate reductase DfrG	TRIMETHOPRIM	TRIMETHOPRIM	156.3	NA	NA	NA	NA	NA	NA	NA	NA	NA	NA	Plasmid	No
S_ID033_T3	k141_863	k141_863:300725-303874	oqxB25	multidrug efflux RND transporter permease subunit OqxB25	PHENICOL/QUINOLONE	PHENICOL/QUINOLONE	67653.3	S_ID033_T3_bin.2	100	0.077	0.578	201498	5069198	d__Bacteria;p__Pseudomonadota;c__Gammaproteobacteria;o__Enterobacterales;f__Enterobacteriaceae;g__Klebsiella;s__Klebsiella pneumoniae	d__Bacteria;p__Pseudomonadota;c__Gammaproteobacteria;o__Enterobacterales;f__Enterobacteriaceae;g__Klebsiella;s__Klebsiella pneumoniae	True	NA	NA	No
S_ID033_T3	k141_863	k141_863:303901-305073	oqxA	multidrug efflux RND transporter periplasmic adaptor subunit OqxA	PHENICOL/QUINOLONE	PHENICOL/QUINOLONE	67533.7	S_ID033_T3_bin.2	100	0.077	0.578	201498	5069198	d__Bacteria;p__Pseudomonadota;c__Gammaproteobacteria;o__Enterobacterales;f__Enterobacteriaceae;g__Klebsiella;s__Klebsiella pneumoniae	d__Bacteria;p__Pseudomonadota;c__Gammaproteobacteria;o__Enterobacterales;f__Enterobacteriaceae;g__Klebsiella;s__Klebsiella pneumoniae	True	NA	NA	No
S_ID033_T3	k141_946	k141_946:1861-2343	lnu(A)	lincosamide nucleotidyltransferase Lnu(A)	LINCOSAMIDE	LINCOSAMIDE	1523	NA	NA	NA	NA	NA	NA	NA	NA	NA	Plasmid	Plasmid	Yes
S_ID034_T1	k141_11813	k141_11813:235-1209	mecR1	beta-lactam sensor/signal transducer MecR1	BETA-LACTAM	METHICILLIN	2802.91	NA	NA	NA	NA	NA	NA	NA	NA	NA	NA	NA	No
S_ID034_T1	k141_12268	k141_12268:529-1104	aadD1	aminoglycoside O-nucleotidyltransferase ANT(4')-Ia	AMINOGLYCOSIDE	KANAMYCIN/TOBRAMYCIN	81.4275	NA	NA	NA	NA	NA	NA	NA	NA	NA	Plasmid	Plasmid	Yes
S_ID034_T1	k141_1242	k141_1242:20507-21145	fusB	fusidic acid resistance EF-G-binding protein FusB	FUSIDIC ACID	FUSIDIC ACID	31473.7	S_ID034_T1_bin.5	99.44	1.104	0.325	52760	2439490	d__Bacteria;p__Bacillota;c__Bacilli;o__Staphylococcales;f__Staphylococcaceae;g__Staphylococcus;s__Staphylococcus haemolyticus	d__Bacteria;p__Bacillota;c__Bacilli;o__Bacillales;f__Staphylococcaceae;g__Staphylococcus;s__Staphylococcus haemolyticus	True	NA	NA	No
S_ID034_T1	k141_12906	k141_12906:2463-4466	mecA	PBP2a family beta-lactam-resistant peptidoglycan transpeptidase MecA	BETA-LACTAM	METHICILLIN	51592.5	S_ID034_T1_bin.5	99.44	1.104	0.325	52760	2439490	d__Bacteria;p__Bacillota;c__Bacilli;o__Staphylococcales;f__Staphylococcaceae;g__Staphylococcus;s__Staphylococcus haemolyticus	d__Bacteria;p__Bacillota;c__Bacilli;o__Bacillales;f__Staphylococcaceae;g__Staphylococcus;s__Staphylococcus haemolyticus	True	NA	NA	No
S_ID034_T1	k141_13524	k141_13524:7515-8663	blaADC-248	extended-spectrum class C beta-lactamase ADC-248	BETA-LACTAM	CEPHALOSPORIN	204.1	S_ID034_T1_bin.3	85.72	0.67	0.391	13358	3268652	d__Bacteria;p__Pseudomonadota;c__Gammaproteobacteria;o__Pseudomonadales;f__Moraxellaceae;g__Acinetobacter;s__Acinetobacter baumannii	d__Bacteria;p__Pseudomonadota;c__Gammaproteobacteria;o__Moraxellales;f__Moraxellaceae;g__Acinetobacter;s__Acinetobacter baumannii	True	NA	Plasmid	No
S_ID034_T1	k141_14078	k141_14078:530-1261	erm(C)	23S rRNA (adenine(2058)-N(6))-methyltransferase Erm(C)	LINCOSAMIDE/MACROLIDE/STREPTOGRAMIN	CLINDAMYCIN/ERYTHROMYCIN/STREPTOGRAMIN B/TYLOSIN	65283	NA	NA	NA	NA	NA	NA	NA	NA	NA	Plasmid	Plasmid	Yes
S_ID034_T1	k141_14246	k141_14246:258-635	blaI	penicillinase repressor BlaI	BETA-LACTAM	BETA-LACTAM	42567.7	S_ID034_T1_bin.5	99.44	1.104	0.325	52760	2439490	d__Bacteria;p__Bacillota;c__Bacilli;o__Staphylococcales;f__Staphylococcaceae;g__Staphylococcus;s__Staphylococcus haemolyticus	d__Bacteria;p__Bacillota;c__Bacilli;o__Bacillales;f__Staphylococcaceae;g__Staphylococcus;s__Staphylococcus haemolyticus	True	NA	Plasmid	No
S_ID034_T1	k141_14246	k141_14246:628-2382	blaR1	beta-lactam sensor/signal transducer BlaR1	BETA-LACTAM	BETA-LACTAM	43322.9	S_ID034_T1_bin.5	99.44	1.104	0.325	52760	2439490	d__Bacteria;p__Bacillota;c__Bacilli;o__Staphylococcales;f__Staphylococcaceae;g__Staphylococcus;s__Staphylococcus haemolyticus	d__Bacteria;p__Bacillota;c__Bacilli;o__Bacillales;f__Staphylococcaceae;g__Staphylococcus;s__Staphylococcus haemolyticus	True	NA	Plasmid	No
S_ID034_T1	k141_14246	k141_14246:2489-3331	blaPC1	BlaZ family penicillin-hydrolyzing class A beta-lactamase PC1	BETA-LACTAM	BETA-LACTAM	41104.9	S_ID034_T1_bin.5	99.44	1.104	0.325	52760	2439490	d__Bacteria;p__Bacillota;c__Bacilli;o__Staphylococcales;f__Staphylococcaceae;g__Staphylococcus;s__Staphylococcus haemolyticus	d__Bacteria;p__Bacillota;c__Bacilli;o__Bacillales;f__Staphylococcaceae;g__Staphylococcus;s__Staphylococcus haemolyticus	True	NA	Plasmid	No
S_ID034_T1	k141_1482	k141_1482:1-1575	tet(M)	tetracycline resistance ribosomal protection protein Tet(M)	TETRACYCLINE	TETRACYCLINE	156.837	NA	NA	NA	NA	NA	NA	NA	NA	NA	NA	Plasmid	No
S_ID034_T1	k141_14872	k141_14872:1683-2417	erm(B)	23S rRNA (adenine(2058)-N(6))-methyltransferase Erm(B)	LINCOSAMIDE/MACROLIDE/STREPTOGRAMIN	CLINDAMYCIN/ERYTHROMYCIN/STREPTOGRAMIN B	263.759	NA	NA	NA	NA	NA	NA	NA	NA	NA	NA	NA	No
S_ID034_T1	k141_14934	k141_14934:418-1881	msr(A)	ABC-F type ribosomal protection protein Msr(A)	MACROLIDE/STREPTOGRAMIN	ERYTHROMYCIN/STREPTOGRAMIN B	44789.9	S_ID034_T1_bin.5	99.44	1.104	0.325	52760	2439490	d__Bacteria;p__Bacillota;c__Bacilli;o__Staphylococcales;f__Staphylococcaceae;g__Staphylococcus;s__Staphylococcus haemolyticus	d__Bacteria;p__Bacillota;c__Bacilli;o__Bacillales;f__Staphylococcaceae;g__Staphylococcus;s__Staphylococcus haemolyticus	True	Plasmid	Plasmid	Yes
S_ID034_T1	k141_15004	k141_15004:1947-2732	ant(3'')-IIa	aminoglycoside nucleotidyltransferase ANT(3'')-IIa	AMINOGLYCOSIDE	SPECTINOMYCIN/STREPTOMYCIN	405.77	S_ID034_T1_bin.3	85.72	0.67	0.391	13358	3268652	d__Bacteria;p__Pseudomonadota;c__Gammaproteobacteria;o__Pseudomonadales;f__Moraxellaceae;g__Acinetobacter;s__Acinetobacter baumannii	d__Bacteria;p__Pseudomonadota;c__Gammaproteobacteria;o__Moraxellales;f__Moraxellaceae;g__Acinetobacter;s__Acinetobacter baumannii	True	NA	NA	No
S_ID034_T1	k141_1895	k141_1895:358-1167	blaNDM-5	subclass B1 metallo-beta-lactamase NDM-5	BETA-LACTAM	CARBAPENEM	316.542	NA	NA	NA	NA	NA	NA	NA	NA	NA	Plasmid	Plasmid	Yes
S_ID034_T1	k141_1895	k141_1895:1174-1536	ble	bleomycin binding protein Ble-MBL	BLEOMYCIN	BLEOMYCIN	258.415	NA	NA	NA	NA	NA	NA	NA	NA	NA	Plasmid	Plasmid	Yes
S_ID034_T1	k141_196	k141_196:577-1449	blaCTX-M-15	extended-spectrum class A beta-lactamase CTX-M-15	BETA-LACTAM	CEPHALOSPORIN	157.594	S_ID034_T1_bin.2	77.06	1.787	0.58	2913	3870077	d__Bacteria;p__Pseudomonadota;c__Gammaproteobacteria;o__Enterobacterales;f__Enterobacteriaceae;g__Klebsiella;s__Klebsiella pneumoniae	d__Bacteria;p__Pseudomonadota;c__Gammaproteobacteria;o__Enterobacterales;f__Enterobacteriaceae;g__Klebsiella;s__Klebsiella pneumoniae	True	Plasmid	Plasmid	Yes
S_ID034_T1	k141_196	k141_196:2237-3094	blaTEM-1	broad-spectrum class A beta-lactamase TEM-1	BETA-LACTAM	BETA-LACTAM	269.679	S_ID034_T1_bin.2	77.06	1.787	0.58	2913	3870077	d__Bacteria;p__Pseudomonadota;c__Gammaproteobacteria;o__Enterobacterales;f__Enterobacteriaceae;g__Klebsiella;s__Klebsiella pneumoniae	d__Bacteria;p__Pseudomonadota;c__Gammaproteobacteria;o__Enterobacterales;f__Enterobacteriaceae;g__Klebsiella;s__Klebsiella pneumoniae	True	Plasmid	Plasmid	Yes
S_ID034_T1	k141_3131	k141_3131:830-1462	ant(6)-Ia	aminoglycoside nucleotidyltransferase ANT(6)-Ia	AMINOGLYCOSIDE	STREPTOMYCIN	48888	NA	NA	NA	NA	NA	NA	NA	NA	NA	Plasmid	Plasmid	Yes
S_ID034_T1	k141_3131	k141_3131:1462-2001	sat4	streptothricin N-acetyltransferase Sat4	STREPTOTHRICIN	STREPTOTHRICIN	52107.8	NA	NA	NA	NA	NA	NA	NA	NA	NA	Plasmid	Plasmid	Yes
S_ID034_T1	k141_3131	k141_3131:2097-2888	aph(3')-IIIa	aminoglycoside O-phosphotransferase APH(3')-IIIa	AMINOGLYCOSIDE	AMIKACIN/KANAMYCIN	54431.1	NA	NA	NA	NA	NA	NA	NA	NA	NA	Plasmid	Plasmid	Yes
S_ID034_T1	k141_3239	k141_3239:15497-18568	mupA	mupirocin-resistant isoleucine--tRNA ligase MupA	MUPIROCIN	MUPIROCIN	91090.9	S_ID034_T1_bin.5	99.44	1.104	0.325	52760	2439490	d__Bacteria;p__Bacillota;c__Bacilli;o__Staphylococcales;f__Staphylococcaceae;g__Staphylococcus;s__Staphylococcus haemolyticus	d__Bacteria;p__Bacillota;c__Bacilli;o__Bacillales;f__Staphylococcaceae;g__Staphylococcus;s__Staphylococcus haemolyticus	True	Plasmid	Plasmid	Yes
S_ID034_T1	k141_3427	k141_3427:238-1134	mph(C)	Mph(C) family macrolide 2'-phosphotransferase	MACROLIDE	ERYTHROMYCIN/SPIRAMYCIN/TELITHROMYCIN	47738.9	NA	NA	NA	NA	NA	NA	NA	NA	NA	Plasmid	Plasmid	Yes
S_ID034_T1	k141_3587	k141_3587:111-968	blaSHV-25	broad-spectrum class A beta-lactamase SHV-25	BETA-LACTAM	BETA-LACTAM	134.839	S_ID034_T1_bin.2	77.06	1.787	0.58	2913	3870077	d__Bacteria;p__Pseudomonadota;c__Gammaproteobacteria;o__Enterobacterales;f__Enterobacteriaceae;g__Klebsiella;s__Klebsiella pneumoniae	d__Bacteria;p__Pseudomonadota;c__Gammaproteobacteria;o__Enterobacterales;f__Enterobacteriaceae;g__Klebsiella;s__Klebsiella pneumoniae	True	NA	Plasmid	No
S_ID034_T1	k141_3884	k141_3884:60-473	fosA	FosA5 family fosfomycin resistance glutathione transferase	FOSFOMYCIN	FOSFOMYCIN	128.396	S_ID034_T1_bin.2	77.06	1.787	0.58	2913	3870077	d__Bacteria;p__Pseudomonadota;c__Gammaproteobacteria;o__Enterobacterales;f__Enterobacteriaceae;g__Klebsiella;s__Klebsiella pneumoniae	d__Bacteria;p__Pseudomonadota;c__Gammaproteobacteria;o__Enterobacterales;f__Enterobacteriaceae;g__Klebsiella;s__Klebsiella pneumoniae	True	NA	NA	No
S_ID034_T1	k141_3918	k141_3918:222-1658	aac(6')-Ie/aph(2'')-Ia	bifunctional aminoglycoside N-acetyltransferase AAC(6')-Ie/aminoglycoside O-phosphotransferase APH(2'')-Ia	AMINOGLYCOSIDE	AMIKACIN/GENTAMICIN/KANAMYCIN/TOBRAMYCIN	38540.2	NA	NA	NA	NA	NA	NA	NA	NA	NA	NA	Plasmid	No
S_ID034_T1	k141_5477	k141_5477:76845-77216	fos	fosfomycin resistance glutathione transferase FosLL	FOSFOMYCIN	FOSFOMYCIN	277.379	S_ID034_T1_bin.3	85.72	0.67	0.391	13358	3268652	d__Bacteria;p__Pseudomonadota;c__Gammaproteobacteria;o__Pseudomonadales;f__Moraxellaceae;g__Acinetobacter;s__Acinetobacter baumannii	d__Bacteria;p__Pseudomonadota;c__Gammaproteobacteria;o__Moraxellales;f__Moraxellaceae;g__Acinetobacter;s__Acinetobacter baumannii	True	NA	Plasmid	No
S_ID034_T1	k141_5847	k141_5847:1-429	aac(6')-I	aminoglycoside 6'-N-acetyltransferase	AMINOGLYCOSIDE	AMINOGLYCOSIDE	80.1748	NA	NA	NA	NA	NA	NA	NA	NA	NA	NA	NA	No
S_ID034_T1	k141_6430	k141_6430:4316-5137	blaOXA-65	OXA-51 family carbapenem-hydrolyzing class D beta-lactamase OXA-65	BETA-LACTAM	CARBAPENEM	220.627	S_ID034_T1_bin.3	85.72	0.67	0.391	13358	3268652	d__Bacteria;p__Pseudomonadota;c__Gammaproteobacteria;o__Pseudomonadales;f__Moraxellaceae;g__Acinetobacter;s__Acinetobacter baumannii	d__Bacteria;p__Pseudomonadota;c__Gammaproteobacteria;o__Moraxellales;f__Moraxellaceae;g__Acinetobacter;s__Acinetobacter baumannii	True	NA	Plasmid	No
S_ID034_T1	k141_6833	k141_6833:20632-21009	blaI	penicillinase repressor BlaI	BETA-LACTAM	BETA-LACTAM	1265.62	S_ID034_T1_bin.4	99.23	0.449	0.318	64824	2544882	d__Bacteria;p__Bacillota;c__Bacilli;o__Staphylococcales;f__Staphylococcaceae;g__Staphylococcus;s__Staphylococcus epidermidis	d__Bacteria;p__Bacillota;c__Bacilli;o__Bacillales;f__Staphylococcaceae;g__Staphylococcus;s__Staphylococcus epidermidis	True	NA	NA	No
S_ID034_T1	k141_6877	k141_6877:473-2257	oqxB	multidrug efflux RND transporter permease subunit OqxB	PHENICOL/QUINOLONE	PHENICOL/QUINOLONE	122.62	S_ID034_T1_bin.2	77.06	1.787	0.58	2913	3870077	d__Bacteria;p__Pseudomonadota;c__Gammaproteobacteria;o__Enterobacterales;f__Enterobacteriaceae;g__Klebsiella;s__Klebsiella pneumoniae	d__Bacteria;p__Pseudomonadota;c__Gammaproteobacteria;o__Enterobacterales;f__Enterobacteriaceae;g__Klebsiella;s__Klebsiella pneumoniae	True	NA	Plasmid	No
S_ID034_T1	k141_7891	k141_7891:7440-7865	fosB	FosB family fosfomycin resistance bacillithiol transferase	FOSFOMYCIN	FOSFOMYCIN	2554.3	S_ID034_T1_bin.4	99.23	0.449	0.318	64824	2544882	d__Bacteria;p__Bacillota;c__Bacilli;o__Staphylococcales;f__Staphylococcaceae;g__Staphylococcus;s__Staphylococcus epidermidis	d__Bacteria;p__Bacillota;c__Bacilli;o__Bacillales;f__Staphylococcaceae;g__Staphylococcus;s__Staphylococcus epidermidis	True	NA	NA	No
S_ID034_T1	k141_7968	k141_7968:567-1748	tet(D)	tetracycline efflux MFS transporter Tet(D)	TETRACYCLINE	TETRACYCLINE	174.594	NA	NA	NA	NA	NA	NA	NA	NA	NA	Plasmid	Plasmid	Yes
S_ID034_T1	k141_8808	k141_8808:1-750	blaZ	penicillin-hydrolyzing class A beta-lactamase BlaZ	BETA-LACTAM	BETA-LACTAM	1359.12	S_ID034_T1_bin.4	99.23	0.449	0.318	64824	2544882	d__Bacteria;p__Bacillota;c__Bacilli;o__Staphylococcales;f__Staphylococcaceae;g__Staphylococcus;s__Staphylococcus epidermidis	d__Bacteria;p__Bacillota;c__Bacilli;o__Bacillales;f__Staphylococcaceae;g__Staphylococcus;s__Staphylococcus epidermidis	True	NA	NA	No
S_ID034_T2	k141_1008	k141_1008:1604-3607	mecA	PBP2a family beta-lactam-resistant peptidoglycan transpeptidase MecA	BETA-LACTAM	METHICILLIN	5465.88	S_ID034_T2_bin.5	99.81	0	0.318	80883	2524590	d__Bacteria;p__Bacillota;c__Bacilli;o__Staphylococcales;f__Staphylococcaceae;g__Staphylococcus;s__Staphylococcus epidermidis	d__Bacteria;p__Bacillota;c__Bacilli;o__Bacillales;f__Staphylococcaceae;g__Staphylococcus;s__Staphylococcus epidermidis	True	NA	Plasmid	No
S_ID034_T2	k141_1008	k141_1008:3707-4681	mecR1	beta-lactam sensor/signal transducer MecR1	BETA-LACTAM	METHICILLIN	4437.47	S_ID034_T2_bin.5	99.81	0	0.318	80883	2524590	d__Bacteria;p__Bacillota;c__Bacilli;o__Staphylococcales;f__Staphylococcaceae;g__Staphylococcus;s__Staphylococcus epidermidis	d__Bacteria;p__Bacillota;c__Bacilli;o__Bacillales;f__Staphylococcaceae;g__Staphylococcus;s__Staphylococcus epidermidis	True	NA	Plasmid	No
S_ID034_T2	k141_1187	k141_1187:208-1050	blaZ	penicillin-hydrolyzing class A beta-lactamase BlaZ	BETA-LACTAM	BETA-LACTAM	4111.12	S_ID034_T2_bin.5	99.81	0	0.318	80883	2524590	d__Bacteria;p__Bacillota;c__Bacilli;o__Staphylococcales;f__Staphylococcaceae;g__Staphylococcus;s__Staphylococcus epidermidis	d__Bacteria;p__Bacillota;c__Bacilli;o__Bacillales;f__Staphylococcaceae;g__Staphylococcus;s__Staphylococcus epidermidis	True	NA	NA	No
S_ID034_T2	k141_1258	k141_1258:956-1588	ant(6)-Ia	aminoglycoside nucleotidyltransferase ANT(6)-Ia	AMINOGLYCOSIDE	STREPTOMYCIN	1102.03	NA	NA	NA	NA	NA	NA	NA	NA	NA	Plasmid	Plasmid	Yes
S_ID034_T2	k141_1258	k141_1258:1588-2127	sat4	streptothricin N-acetyltransferase Sat4	STREPTOTHRICIN	STREPTOTHRICIN	934.515	NA	NA	NA	NA	NA	NA	NA	NA	NA	Plasmid	Plasmid	Yes
S_ID034_T2	k141_1258	k141_1258:2223-3014	aph(3')-IIIa	aminoglycoside O-phosphotransferase APH(3')-IIIa	AMINOGLYCOSIDE	AMIKACIN/KANAMYCIN	1115.05	NA	NA	NA	NA	NA	NA	NA	NA	NA	Plasmid	Plasmid	Yes
S_ID034_T2	k141_1414	k141_1414:250738-251151	fosA	FosA5 family fosfomycin resistance glutathione transferase	FOSFOMYCIN	FOSFOMYCIN	72777.5	S_ID034_T2_bin.4	100	0.077	0.578	186469	5061216	d__Bacteria;p__Pseudomonadota;c__Gammaproteobacteria;o__Enterobacterales;f__Enterobacteriaceae;g__Klebsiella;s__Klebsiella pneumoniae	d__Bacteria;p__Pseudomonadota;c__Gammaproteobacteria;o__Enterobacterales;f__Enterobacteriaceae;g__Klebsiella;s__Klebsiella pneumoniae	True	NA	NA	No
S_ID034_T2	k141_1784	k141_1784:20632-21009	blaI	penicillinase repressor BlaI	BETA-LACTAM	BETA-LACTAM	3259.02	S_ID034_T2_bin.5	99.81	0	0.318	80883	2524590	d__Bacteria;p__Bacillota;c__Bacilli;o__Staphylococcales;f__Staphylococcaceae;g__Staphylococcus;s__Staphylococcus epidermidis	d__Bacteria;p__Bacillota;c__Bacilli;o__Bacillales;f__Staphylococcaceae;g__Staphylococcus;s__Staphylococcus epidermidis	True	NA	NA	No
S_ID034_T2	k141_2178	k141_2178:418-1881	msr(A)	ABC-F type ribosomal protection protein Msr(A)	MACROLIDE/STREPTOGRAMIN	ERYTHROMYCIN/STREPTOGRAMIN B	12170.9	S_ID034_T2_bin.5	99.81	0	0.318	80883	2524590	d__Bacteria;p__Bacillota;c__Bacilli;o__Staphylococcales;f__Staphylococcaceae;g__Staphylococcus;s__Staphylococcus epidermidis	d__Bacteria;p__Bacillota;c__Bacilli;o__Bacillales;f__Staphylococcaceae;g__Staphylococcus;s__Staphylococcus epidermidis	True	Plasmid	Plasmid	Yes
S_ID034_T2	k141_226	k141_226:597-3668	mupA	mupirocin-resistant isoleucine--tRNA ligase MupA	MUPIROCIN	MUPIROCIN	11740.5	NA	NA	NA	NA	NA	NA	NA	NA	NA	Plasmid	Plasmid	Yes
S_ID034_T2	k141_2328	k141_2328:4153-5367	mef(A)	macrolide efflux MFS transporter Mef(A)	MACROLIDE	AZITHROMYCIN/ERYTHROMYCIN	464.204	S_ID034_T2_bin.2	95.25	0.667	0.4	16578	1809905	d__Bacteria;p__Bacillota;c__Bacilli;o__Lactobacillales;f__Streptococcaceae;g__Streptococcus;s__	d__Bacteria;p__Bacillota;c__Bacilli;o__Lactobacillales;f__Streptococcaceae;g__Streptococcus;s__	True	NA	NA	No
S_ID034_T2	k141_2328	k141_2328:5490-6950	msr(D)	ABC-F type ribosomal protection protein Msr(D)	MACROLIDE/STREPTOGRAMIN	AZITHROMYCIN/ERYTHROMYCIN/STREPTOGRAMIN B	467.314	S_ID034_T2_bin.2	95.25	0.667	0.4	16578	1809905	d__Bacteria;p__Bacillota;c__Bacilli;o__Lactobacillales;f__Streptococcaceae;g__Streptococcus;s__	d__Bacteria;p__Bacillota;c__Bacilli;o__Lactobacillales;f__Streptococcaceae;g__Streptococcus;s__	True	NA	NA	No
S_ID034_T2	k141_2642	k141_2642:1785-2966	tet(D)	tetracycline efflux MFS transporter Tet(D)	TETRACYCLINE	TETRACYCLINE	60568.4	NA	NA	NA	NA	NA	NA	NA	NA	NA	Plasmid	Plasmid	Yes
S_ID034_T2	k141_2821	k141_2821:111899-112756	blaSHV-25	broad-spectrum class A beta-lactamase SHV-25	BETA-LACTAM	BETA-LACTAM	58365.9	S_ID034_T2_bin.4	100	0.077	0.578	186469	5061216	d__Bacteria;p__Pseudomonadota;c__Gammaproteobacteria;o__Enterobacterales;f__Enterobacteriaceae;g__Klebsiella;s__Klebsiella pneumoniae	d__Bacteria;p__Pseudomonadota;c__Gammaproteobacteria;o__Enterobacterales;f__Enterobacteriaceae;g__Klebsiella;s__Klebsiella pneumoniae	True	NA	Plasmid	No
S_ID034_T2	k141_2856	k141_2856:303-1112	blaNDM-5	subclass B1 metallo-beta-lactamase NDM-5	BETA-LACTAM	CARBAPENEM	137603	NA	NA	NA	NA	NA	NA	NA	NA	NA	Plasmid	Plasmid	Yes
S_ID034_T2	k141_2856	k141_2856:1119-1481	ble	bleomycin binding protein Ble-MBL	BLEOMYCIN	BLEOMYCIN	142780	NA	NA	NA	NA	NA	NA	NA	NA	NA	Plasmid	Plasmid	Yes
S_ID034_T2	k141_2903	k141_2903:142-792	catA1	type A-1 chloramphenicol O-acetyltransferase	PHENICOL	CHLORAMPHENICOL	59848	NA	NA	NA	NA	NA	NA	NA	NA	NA	Plasmid	Plasmid	Yes
S_ID034_T2	k141_3058	k141_3058:576-1448	blaCTX-M-15	extended-spectrum class A beta-lactamase CTX-M-15	BETA-LACTAM	CEPHALOSPORIN	139633	NA	NA	NA	NA	NA	NA	NA	NA	NA	Plasmid	Plasmid	Yes
S_ID034_T2	k141_3058	k141_3058:2236-3093	blaTEM-1	broad-spectrum class A beta-lactamase TEM-1	BETA-LACTAM	BETA-LACTAM	117467	NA	NA	NA	NA	NA	NA	NA	NA	NA	Plasmid	Plasmid	Yes
S_ID034_T2	k141_3254	k141_3254:300506-303655	oqxB25	multidrug efflux RND transporter permease subunit OqxB25	PHENICOL/QUINOLONE	PHENICOL/QUINOLONE	64262.4	S_ID034_T2_bin.4	100	0.077	0.578	186469	5061216	d__Bacteria;p__Pseudomonadota;c__Gammaproteobacteria;o__Enterobacterales;f__Enterobacteriaceae;g__Klebsiella;s__Klebsiella pneumoniae	d__Bacteria;p__Pseudomonadota;c__Gammaproteobacteria;o__Enterobacterales;f__Enterobacteriaceae;g__Klebsiella;s__Klebsiella pneumoniae	True	NA	NA	No
S_ID034_T2	k141_3254	k141_3254:303682-304854	oqxA	multidrug efflux RND transporter periplasmic adaptor subunit OqxA	PHENICOL/QUINOLONE	PHENICOL/QUINOLONE	63671.3	S_ID034_T2_bin.4	100	0.077	0.578	186469	5061216	d__Bacteria;p__Pseudomonadota;c__Gammaproteobacteria;o__Enterobacterales;f__Enterobacteriaceae;g__Klebsiella;s__Klebsiella pneumoniae	d__Bacteria;p__Pseudomonadota;c__Gammaproteobacteria;o__Enterobacterales;f__Enterobacteriaceae;g__Klebsiella;s__Klebsiella pneumoniae	True	NA	NA	No
S_ID034_T2	k141_3632	k141_3632:496-1230	erm(B)	23S rRNA (adenine(2058)-N(6))-methyltransferase Erm(B)	LINCOSAMIDE/MACROLIDE/STREPTOGRAMIN	CLINDAMYCIN/ERYTHROMYCIN/STREPTOGRAMIN B	5775.37	S_ID034_T2_bin.5	99.81	0	0.318	80883	2524590	d__Bacteria;p__Bacillota;c__Bacilli;o__Staphylococcales;f__Staphylococcaceae;g__Staphylococcus;s__Staphylococcus epidermidis	d__Bacteria;p__Bacillota;c__Bacilli;o__Bacillales;f__Staphylococcaceae;g__Staphylococcus;s__Staphylococcus epidermidis	True	Plasmid	Plasmid	Yes
S_ID034_T2	k141_3746	k141_3746:17193-19148	tetB(P)	tetracycline resistance ribosomal protection protein TetB(P)	TETRACYCLINE	TETRACYCLINE	7284.56	S_ID034_T2_bin.6	95.16	0	0.284	117454	4564812	d__Bacteria;p__Bacillota_A;c__Clostridia;o__Clostridiales;f__Clostridiaceae;g__Clostridium;s__Clostridium butyricum	d__Bacteria;p__Bacillota;c__Clostridia;o__Eubacteriales;f__Clostridiaceae;g__Clostridium;s__Clostridium butyricum	True	NA	NA	No
S_ID034_T2	k141_3746	k141_3746:19135-20394	tetA(P)	tetracycline efflux MFS transporter TetA(P)	TETRACYCLINE	TETRACYCLINE	6131.28	S_ID034_T2_bin.6	95.16	0	0.284	117454	4564812	d__Bacteria;p__Bacillota_A;c__Clostridia;o__Clostridiales;f__Clostridiaceae;g__Clostridium;s__Clostridium butyricum	d__Bacteria;p__Bacillota;c__Clostridia;o__Eubacteriales;f__Clostridiaceae;g__Clostridium;s__Clostridium butyricum	True	NA	NA	No
S_ID034_T2	k141_3784	k141_3784:7439-7864	fosB	FosB family fosfomycin resistance bacillithiol transferase	FOSFOMYCIN	FOSFOMYCIN	4302.87	S_ID034_T2_bin.5	99.81	0	0.318	80883	2524590	d__Bacteria;p__Bacillota;c__Bacilli;o__Staphylococcales;f__Staphylococcaceae;g__Staphylococcus;s__Staphylococcus epidermidis	d__Bacteria;p__Bacillota;c__Bacilli;o__Bacillales;f__Staphylococcaceae;g__Staphylococcus;s__Staphylococcus epidermidis	True	NA	NA	No
S_ID034_T2	k141_3907	k141_3907:648-1379	erm(C)	23S rRNA (adenine(2058)-N(6))-methyltransferase Erm(C)	LINCOSAMIDE/MACROLIDE/STREPTOGRAMIN	CLINDAMYCIN/ERYTHROMYCIN/STREPTOGRAMIN B/TYLOSIN	5920.7	S_ID034_T2_bin.5	99.81	0	0.318	80883	2524590	d__Bacteria;p__Bacillota;c__Bacilli;o__Staphylococcales;f__Staphylococcaceae;g__Staphylococcus;s__Staphylococcus epidermidis	d__Bacteria;p__Bacillota;c__Bacilli;o__Bacillales;f__Staphylococcaceae;g__Staphylococcus;s__Staphylococcus epidermidis	True	Plasmid	Plasmid	Yes
S_ID034_T2	k141_603	k141_603:245-1141	mph(C)	Mph(C) family macrolide 2'-phosphotransferase	MACROLIDE	ERYTHROMYCIN/SPIRAMYCIN/TELITHROMYCIN	12980.8	NA	NA	NA	NA	NA	NA	NA	NA	NA	Plasmid	Plasmid	Yes
S_ID034_T2	k141_973	k141_973:588-2024	aac(6')-Ie/aph(2'')-Ia	bifunctional aminoglycoside N-acetyltransferase AAC(6')-Ie/aminoglycoside O-phosphotransferase APH(2'')-Ia	AMINOGLYCOSIDE	AMIKACIN/GENTAMICIN/KANAMYCIN/TOBRAMYCIN	9058.25	NA	NA	NA	NA	NA	NA	NA	NA	NA	NA	Plasmid	No
S_ID034_T3	k141_1036	k141_1036:14162-14707	aac(6')-I	aminoglycoside 6'-N-acetyltransferase	AMINOGLYCOSIDE	AMINOGLYCOSIDE	319301	S_ID034_T3_bin.1	99.62	0.374	0.378	35600	2628537	d__Bacteria;p__Bacillota;c__Bacilli;o__Lactobacillales;f__Enterococcaceae;g__Enterococcus_B;s__Enterococcus_B faecium	d__Bacteria;p__Bacillota;c__Bacilli;o__Lactobacillales;f__Enterococcaceae;g__Enterococcus;s__Enterococcus faecium	True	NA	NA	No
S_ID034_T3	k141_1384	k141_1384:30770-31942	oqxA	multidrug efflux RND transporter periplasmic adaptor subunit OqxA	PHENICOL/QUINOLONE	PHENICOL/QUINOLONE	7705.21	S_ID034_T3_bin.2	100	0.102	0.576	149656	5147823	d__Bacteria;p__Pseudomonadota;c__Gammaproteobacteria;o__Enterobacterales;f__Enterobacteriaceae;g__Klebsiella;s__Klebsiella pneumoniae	d__Bacteria;p__Pseudomonadota;c__Gammaproteobacteria;o__Enterobacterales;f__Enterobacteriaceae;g__Klebsiella;s__Klebsiella pneumoniae	True	NA	NA	No
S_ID034_T3	k141_1384	k141_1384:31969-35118	oqxB25	multidrug efflux RND transporter permease subunit OqxB25	PHENICOL/QUINOLONE	PHENICOL/QUINOLONE	5968.57	S_ID034_T3_bin.2	100	0.102	0.576	149656	5147823	d__Bacteria;p__Pseudomonadota;c__Gammaproteobacteria;o__Enterobacterales;f__Enterobacteriaceae;g__Klebsiella;s__Klebsiella pneumoniae	d__Bacteria;p__Pseudomonadota;c__Gammaproteobacteria;o__Enterobacterales;f__Enterobacteriaceae;g__Klebsiella;s__Klebsiella pneumoniae	True	NA	NA	No
S_ID034_T3	k141_1785	k141_1785:1785-2966	tet(D)	tetracycline efflux MFS transporter Tet(D)	TETRACYCLINE	TETRACYCLINE	5500.99	NA	NA	NA	NA	NA	NA	NA	NA	NA	Plasmid	Plasmid	Yes
S_ID034_T3	k141_1914	k141_1914:1172-3088	tet(M)	tetracycline resistance ribosomal protection protein Tet(M)	TETRACYCLINE	TETRACYCLINE	1253.29	NA	NA	NA	NA	NA	NA	NA	NA	NA	NA	NA	No
S_ID034_T3	k141_1914	k141_1914:13010-13744	erm(B)	23S rRNA (adenine(2058)-N(6))-methyltransferase Erm(B)	LINCOSAMIDE/MACROLIDE/STREPTOGRAMIN	CLINDAMYCIN/ERYTHROMYCIN/STREPTOGRAMIN B	933.941	NA	NA	NA	NA	NA	NA	NA	NA	NA	NA	NA	No
S_ID034_T3	k141_2296	k141_2296:142-792	catA1	type A-1 chloramphenicol O-acetyltransferase	PHENICOL	CHLORAMPHENICOL	4569.28	NA	NA	NA	NA	NA	NA	NA	NA	NA	Plasmid	Plasmid	Yes
S_ID034_T3	k141_2741	k141_2741:346787-347200	fosA	FosA5 family fosfomycin resistance glutathione transferase	FOSFOMYCIN	FOSFOMYCIN	6908.68	S_ID034_T3_bin.2	100	0.102	0.576	149656	5147823	d__Bacteria;p__Pseudomonadota;c__Gammaproteobacteria;o__Enterobacterales;f__Enterobacteriaceae;g__Klebsiella;s__Klebsiella pneumoniae	d__Bacteria;p__Pseudomonadota;c__Gammaproteobacteria;o__Enterobacterales;f__Enterobacteriaceae;g__Klebsiella;s__Klebsiella pneumoniae	True	NA	NA	No
S_ID034_T3	k141_2763	k141_2763:28389-29246	blaSHV-25	broad-spectrum class A beta-lactamase SHV-25	BETA-LACTAM	BETA-LACTAM	6778.24	S_ID034_T3_bin.2	100	0.102	0.576	149656	5147823	d__Bacteria;p__Pseudomonadota;c__Gammaproteobacteria;o__Enterobacterales;f__Enterobacteriaceae;g__Klebsiella;s__Klebsiella pneumoniae	d__Bacteria;p__Pseudomonadota;c__Gammaproteobacteria;o__Enterobacterales;f__Enterobacteriaceae;g__Klebsiella;s__Klebsiella pneumoniae	True	NA	Plasmid	No
S_ID034_T3	k141_2789	k141_2789:2227-3948	tetA(46)	tetracycline efflux ABC transporter Tet(46) subunit A	TETRACYCLINE	TETRACYCLINE	1173.75	S_ID034_T3_bin.3	93	0.561	0.42	16405	1806451	d__Bacteria;p__Bacillota;c__Bacilli;o__Lactobacillales;f__Streptococcaceae;g__Streptococcus;s__Streptococcus lactarius	d__Bacteria;p__Bacillota;c__Bacilli;o__Lactobacillales;f__Streptococcaceae;g__Streptococcus;s__	True	NA	NA	No
S_ID034_T3	k141_2789	k141_2789:3953-5683	tetB(46)	tetracycline efflux ABC transporter Tet(46) subunit B	TETRACYCLINE	TETRACYCLINE	1553.2	S_ID034_T3_bin.3	93	0.561	0.42	16405	1806451	d__Bacteria;p__Bacillota;c__Bacilli;o__Lactobacillales;f__Streptococcaceae;g__Streptococcus;s__Streptococcus lactarius	d__Bacteria;p__Bacillota;c__Bacilli;o__Lactobacillales;f__Streptococcaceae;g__Streptococcus;s__	True	NA	NA	No
S_ID034_T3	k141_2807	k141_2807:16217-17692	msr(C)	ABC-F type ribosomal protection protein Msr(C)	MACROLIDE/STREPTOGRAMIN	AZITHROMYCIN/ERYTHROMYCIN/STREPTOGRAMIN B/TYLOSIN	349230	S_ID034_T3_bin.1	99.62	0.374	0.378	35600	2628537	d__Bacteria;p__Bacillota;c__Bacilli;o__Lactobacillales;f__Enterococcaceae;g__Enterococcus_B;s__Enterococcus_B faecium	d__Bacteria;p__Bacillota;c__Bacilli;o__Lactobacillales;f__Enterococcaceae;g__Enterococcus;s__Enterococcus faecium	True	NA	NA	No
S_ID034_T3	k141_2844	k141_2844:739-1596	blaTEM-1	broad-spectrum class A beta-lactamase TEM-1	BETA-LACTAM	BETA-LACTAM	10089.6	NA	NA	NA	NA	NA	NA	NA	NA	NA	Plasmid	Plasmid	Yes
S_ID034_T3	k141_2844	k141_2844:2384-3256	blaCTX-M-15	extended-spectrum class A beta-lactamase CTX-M-15	BETA-LACTAM	CEPHALOSPORIN	14721.4	NA	NA	NA	NA	NA	NA	NA	NA	NA	Plasmid	Plasmid	Yes
S_ID034_T3	k141_3212	k141_3212:912-1814	aph(2'')-Ie	aminoglycoside O-phosphotransferase APH(2'')-Ie	AMINOGLYCOSIDE	AMIKACIN/GENTAMICIN/KANAMYCIN/TOBRAMYCIN	238888	S_ID034_T3_bin.1	99.62	0.374	0.378	35600	2628537	d__Bacteria;p__Bacillota;c__Bacilli;o__Lactobacillales;f__Enterococcaceae;g__Enterococcus_B;s__Enterococcus_B faecium	d__Bacteria;p__Bacillota;c__Bacilli;o__Lactobacillales;f__Enterococcaceae;g__Enterococcus;s__Enterococcus faecium	True	NA	Plasmid	No
S_ID034_T3	k141_88	k141_88:303-1112	blaNDM-5	subclass B1 metallo-beta-lactamase NDM-5	BETA-LACTAM	CARBAPENEM	15819.3	NA	NA	NA	NA	NA	NA	NA	NA	NA	Plasmid	Plasmid	Yes
S_ID034_T3	k141_88	k141_88:1119-1481	ble	bleomycin binding protein Ble-MBL	BLEOMYCIN	BLEOMYCIN	17544.6	NA	NA	NA	NA	NA	NA	NA	NA	NA	Plasmid	Plasmid	Yes
S_ID035_T1	k141_1164	k141_1164:27663-28499	blaOXA	OXA-22 family class D beta-lactamase	BETA-LACTAM	BETA-LACTAM	569830	S_ID035_T1_bin.1	98.57	0.057	0.636	109312	5805911	d__Bacteria;p__Pseudomonadota;c__Gammaproteobacteria;o__Burkholderiales;f__Burkholderiaceae;g__Ralstonia;s__Ralstonia sp001078575	d__Bacteria;p__Pseudomonadota;c__Betaproteobacteria;o__Burkholderiales;f__Burkholderiaceae;g__Ralstonia;s__Ralstonia insidiosa	True	Plasmid	NA	No
S_ID035_T1	k141_2493	k141_2493:201957-202769	blaOXA	OXA-60 family carbapenem-hydrolyzing class D beta-lactamase	BETA-LACTAM	BETA-LACTAM	643361	S_ID035_T1_bin.1	98.57	0.057	0.636	109312	5805911	d__Bacteria;p__Pseudomonadota;c__Gammaproteobacteria;o__Burkholderiales;f__Burkholderiaceae;g__Ralstonia;s__Ralstonia sp001078575	d__Bacteria;p__Pseudomonadota;c__Betaproteobacteria;o__Burkholderiales;f__Burkholderiaceae;g__Ralstonia;s__Ralstonia insidiosa	True	NA	NA	No
S_ID035_T2	k141_3027	k141_3027:24850-26766	tet(M)	tetracycline resistance ribosomal protection protein Tet(M)	TETRACYCLINE	TETRACYCLINE	132025	S_ID035_T2_bin.2	97.37	0.499	0.38	37103	2419189	d__Bacteria;p__Bacillota;c__Bacilli;o__Lactobacillales;f__Enterococcaceae;g__Enterococcus_B;s__Enterococcus_B faecium	d__Bacteria;p__Bacillota;c__Bacilli;o__Lactobacillales;f__Enterococcaceae;g__Enterococcus;s__Enterococcus faecium	True	NA	NA	No
S_ID035_T2	k141_3027	k141_3027:26885-28237	tet(L)	tetracycline efflux MFS transporter Tet(L)	TETRACYCLINE	TETRACYCLINE	130364	S_ID035_T2_bin.2	97.37	0.499	0.38	37103	2419189	d__Bacteria;p__Bacillota;c__Bacilli;o__Lactobacillales;f__Enterococcaceae;g__Enterococcus_B;s__Enterococcus_B faecium	d__Bacteria;p__Bacillota;c__Bacilli;o__Lactobacillales;f__Enterococcaceae;g__Enterococcus;s__Enterococcus faecium	True	NA	NA	No
S_ID035_T2	k141_4756	k141_4756:222-1658	aac(6')-Ie/aph(2'')-Ia	bifunctional aminoglycoside N-acetyltransferase AAC(6')-Ie/aminoglycoside O-phosphotransferase APH(2'')-Ia	AMINOGLYCOSIDE	AMIKACIN/GENTAMICIN/KANAMYCIN/TOBRAMYCIN	14920	NA	NA	NA	NA	NA	NA	NA	NA	NA	NA	Plasmid	No
S_ID035_T2	k141_4877	k141_4877:428-1288	vanY-M	D-Ala-D-Ala carboxypeptidase VanY-M	GLYCOPEPTIDE	VANCOMYCIN	2963.11	NA	NA	NA	NA	NA	NA	NA	NA	NA	Plasmid	Plasmid	Yes
S_ID035_T2	k141_4877	k141_4877:1417-2394	vanH-M	D-lactate dehydrogenase VanH-M	GLYCOPEPTIDE	VANCOMYCIN	3022.07	NA	NA	NA	NA	NA	NA	NA	NA	NA	Plasmid	Plasmid	Yes
S_ID035_T2	k141_4877	k141_4877:2390-3418	vanM	D-alanine--(R)-lactate ligase VanM	GLYCOPEPTIDE	VANCOMYCIN	2984.56	NA	NA	NA	NA	NA	NA	NA	NA	NA	Plasmid	Plasmid	Yes
S_ID035_T2	k141_4877	k141_4877:3427-3975	vanX-M	D-Ala-D-Ala dipeptidase VanX-M	GLYCOPEPTIDE	VANCOMYCIN	10872.4	NA	NA	NA	NA	NA	NA	NA	NA	NA	Plasmid	Plasmid	Yes
S_ID035_T2	k141_6466	k141_6466:13601-14146	aac(6')-I	aminoglycoside 6'-N-acetyltransferase	AMINOGLYCOSIDE	AMINOGLYCOSIDE	134994	S_ID035_T2_bin.2	97.37	0.499	0.38	37103	2419189	d__Bacteria;p__Bacillota;c__Bacilli;o__Lactobacillales;f__Enterococcaceae;g__Enterococcus_B;s__Enterococcus_B faecium	d__Bacteria;p__Bacillota;c__Bacilli;o__Lactobacillales;f__Enterococcaceae;g__Enterococcus;s__Enterococcus faecium	True	NA	NA	No
S_ID035_T2	k141_6516	k141_6516:7028-10099	mupA	mupirocin-resistant isoleucine--tRNA ligase MupA	MUPIROCIN	MUPIROCIN	22416.8	NA	NA	NA	NA	NA	NA	NA	NA	NA	NA	Plasmid	No
S_ID035_T2	k141_788	k141_788:819-1550	erm(T)	23S rRNA (adenine(2058)-N(6))-methyltransferase Erm(T)	LINCOSAMIDE/MACROLIDE/STREPTOGRAMIN	ERYTHROMYCIN/LINCOSAMIDE/STREPTOGRAMIN/TYLOSIN	116041	NA	NA	NA	NA	NA	NA	NA	NA	NA	NA	Plasmid	No
S_ID035_T2	k141_8355	k141_8355:16217-17692	msr(C)	ABC-F type ribosomal protection protein Msr(C)	MACROLIDE/STREPTOGRAMIN	AZITHROMYCIN/ERYTHROMYCIN/STREPTOGRAMIN B/TYLOSIN	137757	S_ID035_T2_bin.2	97.37	0.499	0.38	37103	2419189	d__Bacteria;p__Bacillota;c__Bacilli;o__Lactobacillales;f__Enterococcaceae;g__Enterococcus_B;s__Enterococcus_B faecium	d__Bacteria;p__Bacillota;c__Bacilli;o__Lactobacillales;f__Enterococcaceae;g__Enterococcus;s__Enterococcus faecium	True	NA	NA	No
S_ID035_T3	k141_1479	k141_1479:346787-347200	fosA	FosA5 family fosfomycin resistance glutathione transferase	FOSFOMYCIN	FOSFOMYCIN	33384.8	S_ID035_T3_bin.4	100	0.077	0.578	201498	5041910	d__Bacteria;p__Pseudomonadota;c__Gammaproteobacteria;o__Enterobacterales;f__Enterobacteriaceae;g__Klebsiella;s__Klebsiella pneumoniae	d__Bacteria;p__Pseudomonadota;c__Gammaproteobacteria;o__Enterobacterales;f__Enterobacteriaceae;g__Klebsiella;s__Klebsiella pneumoniae	True	NA	NA	No
S_ID035_T3	k141_1967	k141_1967:3070-4422	tet(L)	tetracycline efflux MFS transporter Tet(L)	TETRACYCLINE	TETRACYCLINE	84346	NA	NA	NA	NA	NA	NA	NA	NA	NA	Plasmid	Plasmid	Yes
S_ID035_T3	k141_2105	k141_2105:17516-18412	mph(C)	Mph(C) family macrolide 2'-phosphotransferase	MACROLIDE	ERYTHROMYCIN/SPIRAMYCIN/TELITHROMYCIN	2272.32	NA	NA	NA	NA	NA	NA	NA	NA	NA	Plasmid	Plasmid	Yes
S_ID035_T3	k141_2105	k141_2105:18514-19977	msr(A)	ABC-F type ribosomal protection protein Msr(A)	MACROLIDE/STREPTOGRAMIN	ERYTHROMYCIN/STREPTOGRAMIN B	2135.32	NA	NA	NA	NA	NA	NA	NA	NA	NA	Plasmid	Plasmid	Yes
S_ID035_T3	k141_2590	k141_2590:16217-17692	msr(C)	ABC-F type ribosomal protection protein Msr(C)	MACROLIDE/STREPTOGRAMIN	AZITHROMYCIN/ERYTHROMYCIN/STREPTOGRAMIN B/TYLOSIN	105727	S_ID035_T3_bin.5	99.62	0.124	0.381	40194	2425151	d__Bacteria;p__Bacillota;c__Bacilli;o__Lactobacillales;f__Enterococcaceae;g__Enterococcus_B;s__Enterococcus_B faecium	d__Bacteria;p__Bacillota;c__Bacilli;o__Lactobacillales;f__Enterococcaceae;g__Enterococcus;s__Enterococcus faecium	True	NA	NA	No
S_ID035_T3	k141_2779	k141_2779:1-279	mecI	mecA-type methicillin resistance repressor MecI	BETA-LACTAM	METHICILLIN	738.771	S_ID035_T3_bin.3	98.37	1.175	0.32	14693	2379888	d__Bacteria;p__Bacillota;c__Bacilli;o__Staphylococcales;f__Staphylococcaceae;g__Staphylococcus;s__Staphylococcus epidermidis	d__Bacteria;p__Bacillota;c__Bacilli;o__Bacillales;f__Staphylococcaceae;g__Staphylococcus;s__Staphylococcus epidermidis	True	NA	Plasmid	No
S_ID035_T3	k141_2779	k141_2779:282-2036	mecR1	beta-lactam sensor/signal transducer MecR1	BETA-LACTAM	METHICILLIN	769.921	S_ID035_T3_bin.3	98.37	1.175	0.32	14693	2379888	d__Bacteria;p__Bacillota;c__Bacilli;o__Staphylococcales;f__Staphylococcaceae;g__Staphylococcus;s__Staphylococcus epidermidis	d__Bacteria;p__Bacillota;c__Bacilli;o__Bacillales;f__Staphylococcaceae;g__Staphylococcus;s__Staphylococcus epidermidis	True	NA	Plasmid	No
S_ID035_T3	k141_2833	k141_2833:819-1550	erm(T)	23S rRNA (adenine(2058)-N(6))-methyltransferase Erm(T)	LINCOSAMIDE/MACROLIDE/STREPTOGRAMIN	ERYTHROMYCIN/LINCOSAMIDE/STREPTOGRAMIN/TYLOSIN	73508.2	NA	NA	NA	NA	NA	NA	NA	NA	NA	NA	Plasmid	No
S_ID035_T3	k141_2894	k141_2894:40806-42266	msr(D)	ABC-F type ribosomal protection protein Msr(D)	MACROLIDE/STREPTOGRAMIN	AZITHROMYCIN/ERYTHROMYCIN/STREPTOGRAMIN B	18011.1	S_ID035_T3_bin.1	99.87	0.749	0.395	117223	2253141	d__Bacteria;p__Bacillota;c__Bacilli;o__Lactobacillales;f__Streptococcaceae;g__Streptococcus;s__Streptococcus sp000187445	d__Bacteria;p__Bacillota;c__Bacilli;o__Lactobacillales;f__Streptococcaceae;g__Streptococcus;s__	True	NA	NA	No
S_ID035_T3	k141_2894	k141_2894:42389-43603	mef(A)	macrolide efflux MFS transporter Mef(A)	MACROLIDE	AZITHROMYCIN/ERYTHROMYCIN	17020.9	S_ID035_T3_bin.1	99.87	0.749	0.395	117223	2253141	d__Bacteria;p__Bacillota;c__Bacilli;o__Lactobacillales;f__Streptococcaceae;g__Streptococcus;s__Streptococcus sp000187445	d__Bacteria;p__Bacillota;c__Bacilli;o__Lactobacillales;f__Streptococcaceae;g__Streptococcus;s__	True	NA	NA	No
S_ID035_T3	k141_3099	k141_3099:300725-303874	oqxB25	multidrug efflux RND transporter permease subunit OqxB25	PHENICOL/QUINOLONE	PHENICOL/QUINOLONE	30870.3	S_ID035_T3_bin.4	100	0.077	0.578	201498	5041910	d__Bacteria;p__Pseudomonadota;c__Gammaproteobacteria;o__Enterobacterales;f__Enterobacteriaceae;g__Klebsiella;s__Klebsiella pneumoniae	d__Bacteria;p__Pseudomonadota;c__Gammaproteobacteria;o__Enterobacterales;f__Enterobacteriaceae;g__Klebsiella;s__Klebsiella pneumoniae	True	NA	NA	No
S_ID035_T3	k141_3099	k141_3099:303901-305073	oqxA	multidrug efflux RND transporter periplasmic adaptor subunit OqxA	PHENICOL/QUINOLONE	PHENICOL/QUINOLONE	29286.3	S_ID035_T3_bin.4	100	0.077	0.578	201498	5041910	d__Bacteria;p__Pseudomonadota;c__Gammaproteobacteria;o__Enterobacterales;f__Enterobacteriaceae;g__Klebsiella;s__Klebsiella pneumoniae	d__Bacteria;p__Pseudomonadota;c__Gammaproteobacteria;o__Enterobacterales;f__Enterobacteriaceae;g__Klebsiella;s__Klebsiella pneumoniae	True	NA	NA	No
S_ID035_T3	k141_3681	k141_3681:1785-2966	tet(D)	tetracycline efflux MFS transporter Tet(D)	TETRACYCLINE	TETRACYCLINE	26612.3	NA	NA	NA	NA	NA	NA	NA	NA	NA	Plasmid	Plasmid	Yes
S_ID035_T3	k141_371	k141_371:111899-112756	blaSHV-25	broad-spectrum class A beta-lactamase SHV-25	BETA-LACTAM	BETA-LACTAM	28146.9	S_ID035_T3_bin.4	100	0.077	0.578	201498	5041910	d__Bacteria;p__Pseudomonadota;c__Gammaproteobacteria;o__Enterobacterales;f__Enterobacteriaceae;g__Klebsiella;s__Klebsiella pneumoniae	d__Bacteria;p__Pseudomonadota;c__Gammaproteobacteria;o__Enterobacterales;f__Enterobacteriaceae;g__Klebsiella;s__Klebsiella pneumoniae	True	NA	Plasmid	No
S_ID035_T3	k141_3717	k141_3717:303-1112	blaNDM-5	subclass B1 metallo-beta-lactamase NDM-5	BETA-LACTAM	CARBAPENEM	54978.7	NA	NA	NA	NA	NA	NA	NA	NA	NA	Plasmid	Plasmid	Yes
S_ID035_T3	k141_3717	k141_3717:1119-1481	ble	bleomycin binding protein Ble-MBL	BLEOMYCIN	BLEOMYCIN	56119.1	NA	NA	NA	NA	NA	NA	NA	NA	NA	Plasmid	Plasmid	Yes
S_ID035_T3	k141_3880	k141_3880:1278-2168	aph(2'')-If	aminoglycoside O-phosphotransferase APH(2'')-If	AMINOGLYCOSIDE	AMIKACIN/GENTAMICIN/KANAMYCIN/TOBRAMYCIN	706.849	NA	NA	NA	NA	NA	NA	NA	NA	NA	Plasmid	Plasmid	Yes
S_ID035_T3	k141_3937	k141_3937:1-231	blaI	penicillinase repressor BlaI	BETA-LACTAM	BETA-LACTAM	247.856	S_ID035_T3_bin.3	98.37	1.175	0.32	14693	2379888	d__Bacteria;p__Bacillota;c__Bacilli;o__Staphylococcales;f__Staphylococcaceae;g__Staphylococcus;s__Staphylococcus epidermidis	d__Bacteria;p__Bacillota;c__Bacilli;o__Bacillales;f__Staphylococcaceae;g__Staphylococcus;s__Staphylococcus epidermidis	True	NA	NA	No
S_ID035_T3	k141_4102	k141_4102:142-792	catA1	type A-1 chloramphenicol O-acetyltransferase	PHENICOL	CHLORAMPHENICOL	24696.1	NA	NA	NA	NA	NA	NA	NA	NA	NA	Plasmid	Plasmid	Yes
S_ID035_T3	k141_4287	k141_4287:576-1448	blaCTX-M-15	extended-spectrum class A beta-lactamase CTX-M-15	BETA-LACTAM	CEPHALOSPORIN	43495.2	NA	NA	NA	NA	NA	NA	NA	NA	NA	Plasmid	Plasmid	Yes
S_ID035_T3	k141_4287	k141_4287:2236-3093	blaTEM-1	broad-spectrum class A beta-lactamase TEM-1	BETA-LACTAM	BETA-LACTAM	36755.2	NA	NA	NA	NA	NA	NA	NA	NA	NA	Plasmid	Plasmid	Yes
S_ID035_T3	k141_4636	k141_4636:222-1658	aac(6')-Ie/aph(2'')-Ia	bifunctional aminoglycoside N-acetyltransferase AAC(6')-Ie/aminoglycoside O-phosphotransferase APH(2'')-Ia	AMINOGLYCOSIDE	AMIKACIN/GENTAMICIN/KANAMYCIN/TOBRAMYCIN	21300.2	NA	NA	NA	NA	NA	NA	NA	NA	NA	NA	Plasmid	No
S_ID035_T3	k141_4749	k141_4749:2043-2468	fosB	FosB family fosfomycin resistance bacillithiol transferase	FOSFOMYCIN	FOSFOMYCIN	322.562	S_ID035_T3_bin.3	98.37	1.175	0.32	14693	2379888	d__Bacteria;p__Bacillota;c__Bacilli;o__Staphylococcales;f__Staphylococcaceae;g__Staphylococcus;s__Staphylococcus epidermidis	d__Bacteria;p__Bacillota;c__Bacilli;o__Bacillales;f__Staphylococcaceae;g__Staphylococcus;s__Staphylococcus epidermidis	True	NA	NA	No
S_ID035_T3	k141_5001	k141_5001:7923-8786	aadE	aminoglycoside 6-adenylyltransferase AadE	AMINOGLYCOSIDE	STREPTOMYCIN	795.205	NA	NA	NA	NA	NA	NA	NA	NA	NA	Plasmid	Plasmid	Yes
S_ID035_T3	k141_5023	k141_5023:17193-19148	tetB(P)	tetracycline resistance ribosomal protection protein TetB(P)	TETRACYCLINE	TETRACYCLINE	15467	S_ID035_T3_bin.6	99.19	0	0.284	184654	4674132	d__Bacteria;p__Bacillota_A;c__Clostridia;o__Clostridiales;f__Clostridiaceae;g__Clostridium;s__Clostridium butyricum	d__Bacteria;p__Bacillota;c__Clostridia;o__Eubacteriales;f__Clostridiaceae;g__Clostridium;s__Clostridium butyricum	True	NA	NA	No
S_ID035_T3	k141_5023	k141_5023:19135-20394	tetA(P)	tetracycline efflux MFS transporter TetA(P)	TETRACYCLINE	TETRACYCLINE	13632.1	S_ID035_T3_bin.6	99.19	0	0.284	184654	4674132	d__Bacteria;p__Bacillota_A;c__Clostridia;o__Clostridiales;f__Clostridiaceae;g__Clostridium;s__Clostridium butyricum	d__Bacteria;p__Bacillota;c__Clostridia;o__Eubacteriales;f__Clostridiaceae;g__Clostridium;s__Clostridium butyricum	True	NA	NA	No
S_ID035_T3	k141_5148	k141_5148:2-1213	mecA	PBP2a family beta-lactam-resistant peptidoglycan transpeptidase MecA	BETA-LACTAM	METHICILLIN	859.766	S_ID035_T3_bin.3	98.37	1.175	0.32	14693	2379888	d__Bacteria;p__Bacillota;c__Bacilli;o__Staphylococcales;f__Staphylococcaceae;g__Staphylococcus;s__Staphylococcus epidermidis	d__Bacteria;p__Bacillota;c__Bacilli;o__Bacillales;f__Staphylococcaceae;g__Staphylococcus;s__Staphylococcus epidermidis	True	NA	Plasmid	No
S_ID035_T3	k141_765	k141_765:55433-56926	lsa(A)	ABC-F type ribosomal protection protein Lsa(A)	LINCOSAMIDE/STREPTOGRAMIN	LINCOSAMIDE/STREPTOGRAMIN	11167.4	S_ID035_T3_bin.2	99.62	0	0.374	327676	2739092	d__Bacteria;p__Bacillota;c__Bacilli;o__Lactobacillales;f__Enterococcaceae;g__Enterococcus;s__Enterococcus faecalis	d__Bacteria;p__Bacillota;c__Bacilli;o__Lactobacillales;f__Enterococcaceae;g__Enterococcus;s__Enterococcus faecalis	True	NA	NA	No
S_ID035_T3	k141_851	k141_851:14162-14707	aac(6')-I	aminoglycoside 6'-N-acetyltransferase	AMINOGLYCOSIDE	AMINOGLYCOSIDE	95340.7	S_ID035_T3_bin.5	99.62	0.124	0.381	40194	2425151	d__Bacteria;p__Bacillota;c__Bacilli;o__Lactobacillales;f__Enterococcaceae;g__Enterococcus_B;s__Enterococcus_B faecium	d__Bacteria;p__Bacillota;c__Bacilli;o__Lactobacillales;f__Enterococcaceae;g__Enterococcus;s__Enterococcus faecium	True	NA	NA	No
S_ID035_T3	k141_88	k141_88:2-1138	tet(M)	tetracycline resistance ribosomal protection protein Tet(M)	TETRACYCLINE	TETRACYCLINE	102021	NA	NA	NA	NA	NA	NA	NA	NA	NA	NA	Plasmid	No
S_ID036_T1	k141_10270	k141_10270:1119-1892	aad9	ANT(9) family aminoglycoside nucleotidyltransferase	AMINOGLYCOSIDE	AMINOGLYCOSIDE	52564.9	NA	NA	NA	NA	NA	NA	NA	NA	NA	NA	Plasmid	No
S_ID036_T1	k141_14677	k141_14677:634-1425	aph(3')-IIIa	aminoglycoside O-phosphotransferase APH(3')-IIIa	AMINOGLYCOSIDE	AMIKACIN/KANAMYCIN	98684.9	NA	NA	NA	NA	NA	NA	NA	NA	NA	Plasmid	Plasmid	Yes
S_ID036_T1	k141_14677	k141_14677:1521-1922	sat4	streptothricin N-acetyltransferase Sat4	STREPTOTHRICIN	STREPTOTHRICIN	34623.5	NA	NA	NA	NA	NA	NA	NA	NA	NA	Plasmid	Plasmid	Yes
S_ID036_T1	k141_1697	k141_1697:349-2271	tet(Q)	tetracycline resistance ribosomal protection protein Tet(Q)	TETRACYCLINE	TETRACYCLINE	141419	NA	NA	NA	NA	NA	NA	NA	NA	NA	NA	NA	No
S_ID036_T1	k141_18098	k141_18098:1144-3060	tet(W)	tetracycline resistance ribosomal protection protein Tet(W)	TETRACYCLINE	TETRACYCLINE	151356	NA	NA	NA	NA	NA	NA	NA	NA	NA	NA	NA	No
S_ID036_T1	k141_19634	k141_19634:285-1502	tet(40)	tetracycline efflux MFS transporter Tet(40)	TETRACYCLINE	TETRACYCLINE	44830.8	NA	NA	NA	NA	NA	NA	NA	NA	NA	NA	NA	No
S_ID036_T1	k141_2633	k141_2633:354-1217	aadE	aminoglycoside 6-adenylyltransferase AadE	AMINOGLYCOSIDE	STREPTOMYCIN	60720.5	NA	NA	NA	NA	NA	NA	NA	NA	NA	NA	NA	No
S_ID036_T1	k141_4442	k141_4442:1-792	erm(F)	23S rRNA (adenine(2058)-N(6))-methyltransferase Erm(F)	LINCOSAMIDE/MACROLIDE/STREPTOGRAMIN	CLINDAMYCIN/MACROLIDE/STREPTOGRAMIN	97333.1	NA	NA	NA	NA	NA	NA	NA	NA	NA	NA	NA	No
S_ID036_T1	k141_7696	k141_7696:279-1109	cfr(C)	23S rRNA (adenine(2503)-C(8))-methyltransferase Cfr(C)	PHENICOL/LINCOSAMIDE/OXAZOLIDINONE/PLEUROMUTILIN/STREPTOGRAMIN	CHLORAMPHENICOL/CLINDAMYCIN/FLORFENICOL/LINEZOLID/STREPTOGRAMIN/TIAMULIN	61843.4	NA	NA	NA	NA	NA	NA	NA	NA	NA	NA	Plasmid	No
S_ID036_T1	k141_9953	k141_9953:413-1615	mef(En2)	macrolide efflux MFS transporter Mef(En2)	MACROLIDE	MACROLIDE	57849.7	NA	NA	NA	NA	NA	NA	NA	NA	NA	NA	NA	No
S_ID036_T2	k141_1233	k141_1233:111777-112634	blaSHV-25	broad-spectrum class A beta-lactamase SHV-25	BETA-LACTAM	BETA-LACTAM	78243.9	S_ID036_T2_bin.4	100	0.077	0.577	168292	5130357	d__Bacteria;p__Pseudomonadota;c__Gammaproteobacteria;o__Enterobacterales;f__Enterobacteriaceae;g__Klebsiella;s__Klebsiella pneumoniae	d__Bacteria;p__Pseudomonadota;c__Gammaproteobacteria;o__Enterobacterales;f__Enterobacteriaceae;g__Klebsiella;s__Klebsiella pneumoniae	True	NA	Plasmid	No
S_ID036_T2	k141_1671	k141_1671:303-1112	blaNDM-5	subclass B1 metallo-beta-lactamase NDM-5	BETA-LACTAM	CARBAPENEM	180529	NA	NA	NA	NA	NA	NA	NA	NA	NA	Plasmid	Plasmid	Yes
S_ID036_T2	k141_1671	k141_1671:1119-1481	ble	bleomycin binding protein Ble-MBL	BLEOMYCIN	BLEOMYCIN	184166	NA	NA	NA	NA	NA	NA	NA	NA	NA	Plasmid	Plasmid	Yes
S_ID036_T2	k141_1997	k141_1997:1-1740	mupA	mupirocin-resistant isoleucine--tRNA ligase MupA	MUPIROCIN	MUPIROCIN	258.34	NA	NA	NA	NA	NA	NA	NA	NA	NA	NA	Plasmid	No
S_ID036_T2	k141_2232	k141_2232:35358-36794	aac(6')-Ie/aph(2'')-Ia	bifunctional aminoglycoside N-acetyltransferase AAC(6')-Ie/aminoglycoside O-phosphotransferase APH(2'')-Ia	AMINOGLYCOSIDE	AMIKACIN/GENTAMICIN/KANAMYCIN/TOBRAMYCIN	664.726	S_ID036_T2_bin.1	98.05	0.53	0.4	49845	1841423	d__Bacteria;p__Bacillota;c__Bacilli;o__Lactobacillales;f__Streptococcaceae;g__Streptococcus;s__	d__Bacteria;p__Bacillota;c__Bacilli;o__Lactobacillales;f__Streptococcaceae;g__Streptococcus;s__	True	NA	NA	No
S_ID036_T2	k141_2545	k141_2545:2343-3557	mef(A)	macrolide efflux MFS transporter Mef(A)	MACROLIDE	AZITHROMYCIN/ERYTHROMYCIN	673.136	S_ID036_T2_bin.1	98.05	0.53	0.4	49845	1841423	d__Bacteria;p__Bacillota;c__Bacilli;o__Lactobacillales;f__Streptococcaceae;g__Streptococcus;s__	d__Bacteria;p__Bacillota;c__Bacilli;o__Lactobacillales;f__Streptococcaceae;g__Streptococcus;s__	True	NA	NA	No
S_ID036_T2	k141_2545	k141_2545:3680-5140	msr(D)	ABC-F type ribosomal protection protein Msr(D)	MACROLIDE/STREPTOGRAMIN	AZITHROMYCIN/ERYTHROMYCIN/STREPTOGRAMIN B	465.784	S_ID036_T2_bin.1	98.05	0.53	0.4	49845	1841423	d__Bacteria;p__Bacillota;c__Bacilli;o__Lactobacillales;f__Streptococcaceae;g__Streptococcus;s__	d__Bacteria;p__Bacillota;c__Bacilli;o__Lactobacillales;f__Streptococcaceae;g__Streptococcus;s__	True	NA	NA	No
S_ID036_T2	k141_3134	k141_3134:250965-251378	fosA	FosA5 family fosfomycin resistance glutathione transferase	FOSFOMYCIN	FOSFOMYCIN	82066.6	S_ID036_T2_bin.4	100	0.077	0.577	168292	5130357	d__Bacteria;p__Pseudomonadota;c__Gammaproteobacteria;o__Enterobacterales;f__Enterobacteriaceae;g__Klebsiella;s__Klebsiella pneumoniae	d__Bacteria;p__Pseudomonadota;c__Gammaproteobacteria;o__Enterobacterales;f__Enterobacteriaceae;g__Klebsiella;s__Klebsiella pneumoniae	True	NA	NA	No
S_ID036_T2	k141_3564	k141_3564:1785-2966	tet(D)	tetracycline efflux MFS transporter Tet(D)	TETRACYCLINE	TETRACYCLINE	67830.2	NA	NA	NA	NA	NA	NA	NA	NA	NA	Plasmid	Plasmid	Yes
S_ID036_T2	k141_4696	k141_4696:496-1227	erm(C)	23S rRNA (adenine(2058)-N(6))-methyltransferase Erm(C)	LINCOSAMIDE/MACROLIDE/STREPTOGRAMIN	CLINDAMYCIN/ERYTHROMYCIN/STREPTOGRAMIN B/TYLOSIN	562.912	NA	NA	NA	NA	NA	NA	NA	NA	NA	Plasmid	Plasmid	Yes
S_ID036_T2	k141_5152	k141_5152:576-1448	blaCTX-M-15	extended-spectrum class A beta-lactamase CTX-M-15	BETA-LACTAM	CEPHALOSPORIN	127489	S_ID036_T2_bin.2	67.87	0	0.509	6945	4370286	d__Bacteria;p__Pseudomonadota;c__Gammaproteobacteria;o__Enterobacterales;f__Enterobacteriaceae;g__Escherichia;s__Escherichia coli	d__Bacteria;p__Pseudomonadota;c__Gammaproteobacteria;o__Enterobacterales;f__Enterobacteriaceae;g__Escherichia;s__Escherichia coli	True	Plasmid	Plasmid	Yes
S_ID036_T2	k141_5152	k141_5152:2236-3093	blaTEM-1	broad-spectrum class A beta-lactamase TEM-1	BETA-LACTAM	BETA-LACTAM	118970	S_ID036_T2_bin.2	67.87	0	0.509	6945	4370286	d__Bacteria;p__Pseudomonadota;c__Gammaproteobacteria;o__Enterobacterales;f__Enterobacteriaceae;g__Escherichia;s__Escherichia coli	d__Bacteria;p__Pseudomonadota;c__Gammaproteobacteria;o__Enterobacterales;f__Enterobacteriaceae;g__Escherichia;s__Escherichia coli	True	Plasmid	Plasmid	Yes
S_ID036_T2	k141_5717	k141_5717:300587-303736	oqxB25	multidrug efflux RND transporter permease subunit OqxB25	PHENICOL/QUINOLONE	PHENICOL/QUINOLONE	78743.7	S_ID036_T2_bin.4	100	0.077	0.577	168292	5130357	d__Bacteria;p__Pseudomonadota;c__Gammaproteobacteria;o__Enterobacterales;f__Enterobacteriaceae;g__Klebsiella;s__Klebsiella pneumoniae	d__Bacteria;p__Pseudomonadota;c__Gammaproteobacteria;o__Enterobacterales;f__Enterobacteriaceae;g__Klebsiella;s__Klebsiella pneumoniae	True	NA	NA	No
S_ID036_T2	k141_5717	k141_5717:303763-304935	oqxA	multidrug efflux RND transporter periplasmic adaptor subunit OqxA	PHENICOL/QUINOLONE	PHENICOL/QUINOLONE	80890.3	S_ID036_T2_bin.4	100	0.077	0.577	168292	5130357	d__Bacteria;p__Pseudomonadota;c__Gammaproteobacteria;o__Enterobacterales;f__Enterobacteriaceae;g__Klebsiella;s__Klebsiella pneumoniae	d__Bacteria;p__Pseudomonadota;c__Gammaproteobacteria;o__Enterobacterales;f__Enterobacteriaceae;g__Klebsiella;s__Klebsiella pneumoniae	True	NA	NA	No
S_ID036_T2	k141_5830	k141_5830:142-792	catA1	type A-1 chloramphenicol O-acetyltransferase	PHENICOL	CHLORAMPHENICOL	68291.7	NA	NA	NA	NA	NA	NA	NA	NA	NA	Plasmid	Plasmid	Yes
S_ID036_T2	k141_6614	k141_6614:225-872	catA	type A-9 chloramphenicol O-acetyltransferase	PHENICOL	CHLORAMPHENICOL	491.364	NA	NA	NA	NA	NA	NA	NA	NA	NA	Plasmid	Plasmid	Yes
S_ID036_T2	k141_804	k141_804:1944-3140	tet(A)	tetracycline efflux MFS transporter Tet(A)	TETRACYCLINE	TETRACYCLINE	641.533	NA	NA	NA	NA	NA	NA	NA	NA	NA	Plasmid	Plasmid	Yes
S_ID036_T3	k141_1034	k141_1034:303-1112	blaNDM-5	subclass B1 metallo-beta-lactamase NDM-5	BETA-LACTAM	CARBAPENEM	184430	NA	NA	NA	NA	NA	NA	NA	NA	NA	Plasmid	Plasmid	Yes
S_ID036_T3	k141_1034	k141_1034:1119-1481	ble	bleomycin binding protein Ble-MBL	BLEOMYCIN	BLEOMYCIN	190320	NA	NA	NA	NA	NA	NA	NA	NA	NA	Plasmid	Plasmid	Yes
S_ID036_T3	k141_1216	k141_1216:2-493	ant(6)-Ia	aminoglycoside nucleotidyltransferase ANT(6)-Ia	AMINOGLYCOSIDE	STREPTOMYCIN	1090.66	NA	NA	NA	NA	NA	NA	NA	NA	NA	NA	Plasmid	No
S_ID036_T3	k141_1230	k141_1230:2827-3321	dfrG	trimethoprim-resistant dihydrofolate reductase DfrG	TRIMETHOPRIM	TRIMETHOPRIM	778.686	NA	NA	NA	NA	NA	NA	NA	NA	NA	NA	NA	No
S_ID036_T3	k141_1744	k141_1744:46321-47523	lsa(A)	ABC-F type ribosomal protection protein Lsa(A)	LINCOSAMIDE/STREPTOGRAMIN	LINCOSAMIDE/STREPTOGRAMIN	2450.17	S_ID036_T3_bin.2	98.26	1.029	0.374	13111	2635088	d__Bacteria;p__Bacillota;c__Bacilli;o__Lactobacillales;f__Enterococcaceae;g__Enterococcus;s__Enterococcus faecalis	d__Bacteria;p__Bacillota;c__Bacilli;o__Lactobacillales;f__Enterococcaceae;g__Enterococcus;s__Enterococcus faecalis	True	NA	NA	No
S_ID036_T3	k141_1938	k141_1938:21-755	erm(B)	23S rRNA (adenine(2058)-N(6))-methyltransferase Erm(B)	LINCOSAMIDE/MACROLIDE/STREPTOGRAMIN	CLINDAMYCIN/ERYTHROMYCIN/STREPTOGRAMIN B	5861.18	NA	NA	NA	NA	NA	NA	NA	NA	NA	Plasmid	Plasmid	Yes
S_ID036_T3	k141_1985	k141_1985:545-1336	aph(3')-IIIa	aminoglycoside O-phosphotransferase APH(3')-IIIa	AMINOGLYCOSIDE	AMIKACIN/KANAMYCIN	3654.86	NA	NA	NA	NA	NA	NA	NA	NA	NA	Plasmid	Plasmid	Yes
S_ID036_T3	k141_2145	k141_2145:300478-303627	oqxB25	multidrug efflux RND transporter permease subunit OqxB25	PHENICOL/QUINOLONE	PHENICOL/QUINOLONE	75103.3	S_ID036_T3_bin.1	100	0.077	0.577	168159	5098241	d__Bacteria;p__Pseudomonadota;c__Gammaproteobacteria;o__Enterobacterales;f__Enterobacteriaceae;g__Klebsiella;s__Klebsiella pneumoniae	d__Bacteria;p__Pseudomonadota;c__Gammaproteobacteria;o__Enterobacterales;f__Enterobacteriaceae;g__Klebsiella;s__Klebsiella pneumoniae	True	NA	NA	No
S_ID036_T3	k141_2145	k141_2145:303654-304826	oqxA	multidrug efflux RND transporter periplasmic adaptor subunit OqxA	PHENICOL/QUINOLONE	PHENICOL/QUINOLONE	77575.8	S_ID036_T3_bin.1	100	0.077	0.577	168159	5098241	d__Bacteria;p__Pseudomonadota;c__Gammaproteobacteria;o__Enterobacterales;f__Enterobacteriaceae;g__Klebsiella;s__Klebsiella pneumoniae	d__Bacteria;p__Pseudomonadota;c__Gammaproteobacteria;o__Enterobacterales;f__Enterobacteriaceae;g__Klebsiella;s__Klebsiella pneumoniae	True	NA	NA	No
S_ID036_T3	k141_2184	k141_2184:251089-251502	fosA	FosA5 family fosfomycin resistance glutathione transferase	FOSFOMYCIN	FOSFOMYCIN	90657.5	S_ID036_T3_bin.1	100	0.077	0.577	168159	5098241	d__Bacteria;p__Pseudomonadota;c__Gammaproteobacteria;o__Enterobacterales;f__Enterobacteriaceae;g__Klebsiella;s__Klebsiella pneumoniae	d__Bacteria;p__Pseudomonadota;c__Gammaproteobacteria;o__Enterobacterales;f__Enterobacteriaceae;g__Klebsiella;s__Klebsiella pneumoniae	True	NA	NA	No
S_ID036_T3	k141_3189	k141_3189:2067-2930	aadE	aminoglycoside 6-adenylyltransferase AadE	AMINOGLYCOSIDE	STREPTOMYCIN	524.85	NA	NA	NA	NA	NA	NA	NA	NA	NA	Plasmid	Plasmid	Yes
S_ID036_T3	k141_4529	k141_4529:46305-48026	tetA(46)	tetracycline efflux ABC transporter Tet(46) subunit A	TETRACYCLINE	TETRACYCLINE	855.853	S_ID036_T3_bin.3	97	1.123	0.417	35129	1879794	d__Bacteria;p__Bacillota;c__Bacilli;o__Lactobacillales;f__Streptococcaceae;g__Streptococcus;s__Streptococcus lactarius	d__Bacteria;p__Bacillota;c__Bacilli;o__Lactobacillales;f__Streptococcaceae;g__Streptococcus;s__	True	NA	NA	No
S_ID036_T3	k141_4529	k141_4529:48031-49761	tetB(46)	tetracycline efflux ABC transporter Tet(46) subunit B	TETRACYCLINE	TETRACYCLINE	838.304	S_ID036_T3_bin.3	97	1.123	0.417	35129	1879794	d__Bacteria;p__Bacillota;c__Bacilli;o__Lactobacillales;f__Streptococcaceae;g__Streptococcus;s__Streptococcus lactarius	d__Bacteria;p__Bacillota;c__Bacilli;o__Lactobacillales;f__Streptococcaceae;g__Streptococcus;s__	True	NA	NA	No
S_ID036_T3	k141_4930	k141_4930:1785-2966	tet(D)	tetracycline efflux MFS transporter Tet(D)	TETRACYCLINE	TETRACYCLINE	68269.9	NA	NA	NA	NA	NA	NA	NA	NA	NA	Plasmid	Plasmid	Yes
S_ID036_T3	k141_6096	k141_6096:142-792	catA1	type A-1 chloramphenicol O-acetyltransferase	PHENICOL	CHLORAMPHENICOL	68856.4	NA	NA	NA	NA	NA	NA	NA	NA	NA	Plasmid	Plasmid	Yes
S_ID036_T3	k141_6176	k141_6176:1137-1868	erm(C)	23S rRNA (adenine(2058)-N(6))-methyltransferase Erm(C)	LINCOSAMIDE/MACROLIDE/STREPTOGRAMIN	CLINDAMYCIN/ERYTHROMYCIN/STREPTOGRAMIN B/TYLOSIN	795.018	NA	NA	NA	NA	NA	NA	NA	NA	NA	Plasmid	Plasmid	Yes
S_ID036_T3	k141_6874	k141_6874:576-1448	blaCTX-M-15	extended-spectrum class A beta-lactamase CTX-M-15	BETA-LACTAM	CEPHALOSPORIN	125141	NA	NA	NA	NA	NA	NA	NA	NA	NA	Plasmid	Plasmid	Yes
S_ID036_T3	k141_6874	k141_6874:2236-3093	blaTEM-1	broad-spectrum class A beta-lactamase TEM-1	BETA-LACTAM	BETA-LACTAM	107475	NA	NA	NA	NA	NA	NA	NA	NA	NA	Plasmid	Plasmid	Yes
S_ID036_T3	k141_7397	k141_7397:1218-1754	ant(6)-Ia	aminoglycoside nucleotidyltransferase ANT(6)-Ia	AMINOGLYCOSIDE	STREPTOMYCIN	3800.03	NA	NA	NA	NA	NA	NA	NA	NA	NA	Plasmid	Plasmid	Yes
S_ID036_T3	k141_7770	k141_7770:411-1301	aph(2'')-If	aminoglycoside O-phosphotransferase APH(2'')-If	AMINOGLYCOSIDE	AMIKACIN/GENTAMICIN/KANAMYCIN/TOBRAMYCIN	390.191	NA	NA	NA	NA	NA	NA	NA	NA	NA	Plasmid	Plasmid	Yes
S_ID036_T3	k141_7873	k141_7873:1975-3435	msr(D)	ABC-F type ribosomal protection protein Msr(D)	MACROLIDE/STREPTOGRAMIN	AZITHROMYCIN/ERYTHROMYCIN/STREPTOGRAMIN B	512.133	S_ID036_T3_bin.3	97	1.123	0.417	35129	1879794	d__Bacteria;p__Bacillota;c__Bacilli;o__Lactobacillales;f__Streptococcaceae;g__Streptococcus;s__Streptococcus lactarius	d__Bacteria;p__Bacillota;c__Bacilli;o__Lactobacillales;f__Streptococcaceae;g__Streptococcus;s__	True	NA	NA	No
S_ID036_T3	k141_7873	k141_7873:3558-4772	mef(A)	macrolide efflux MFS transporter Mef(A)	MACROLIDE	AZITHROMYCIN/ERYTHROMYCIN	690.469	S_ID036_T3_bin.3	97	1.123	0.417	35129	1879794	d__Bacteria;p__Bacillota;c__Bacilli;o__Lactobacillales;f__Streptococcaceae;g__Streptococcus;s__Streptococcus lactarius	d__Bacteria;p__Bacillota;c__Bacilli;o__Lactobacillales;f__Streptococcaceae;g__Streptococcus;s__	True	NA	NA	No
S_ID036_T3	k141_7898	k141_7898:2291-3445	tet(M)	tetracycline resistance ribosomal protection protein Tet(M)	TETRACYCLINE	TETRACYCLINE	3068.94	NA	NA	NA	NA	NA	NA	NA	NA	NA	NA	NA	No
S_ID036_T3	k141_7947	k141_7947:1875-3299	fexA	chloramphenicol/florfenicol efflux MFS transporter FexA	PHENICOL	CHLORAMPHENICOL/FLORFENICOL	1097.88	NA	NA	NA	NA	NA	NA	NA	NA	NA	NA	Plasmid	No
S_ID036_T3	k141_7947	k141_7947:3990-5954	optrA	ABC-F type ribosomal protection protein OptrA	PHENICOL/OXAZOLIDINONE	FLORFENICOL/OXAZOLIDINONE	715.398	NA	NA	NA	NA	NA	NA	NA	NA	NA	NA	Plasmid	No
S_ID036_T3	k141_7962	k141_7962:111778-112635	blaSHV-25	broad-spectrum class A beta-lactamase SHV-25	BETA-LACTAM	BETA-LACTAM	68557.9	S_ID036_T3_bin.1	100	0.077	0.577	168159	5098241	d__Bacteria;p__Pseudomonadota;c__Gammaproteobacteria;o__Enterobacterales;f__Enterobacteriaceae;g__Klebsiella;s__Klebsiella pneumoniae	d__Bacteria;p__Pseudomonadota;c__Gammaproteobacteria;o__Enterobacterales;f__Enterobacteriaceae;g__Klebsiella;s__Klebsiella pneumoniae	True	NA	Plasmid	No
S_ID036_T3	k141_7992	k141_7992:5253-6032	ant(9)-Ia	aminoglycoside nucleotidyltransferase ANT(9)-Ia	AMINOGLYCOSIDE	SPECTINOMYCIN	804.231	S_ID036_T3_bin.2	98.26	1.029	0.374	13111	2635088	d__Bacteria;p__Bacillota;c__Bacilli;o__Lactobacillales;f__Enterococcaceae;g__Enterococcus;s__Enterococcus faecalis	d__Bacteria;p__Bacillota;c__Bacilli;o__Lactobacillales;f__Enterococcaceae;g__Enterococcus;s__Enterococcus faecalis	True	NA	Plasmid	No
S_ID036_T3	k141_8541	k141_8541:12703-14076	tet(L)	tetracycline efflux MFS transporter Tet(L)	TETRACYCLINE	TETRACYCLINE	2315.76	NA	NA	NA	NA	NA	NA	NA	NA	NA	Plasmid	Plasmid	Yes
S_ID037_T2	k141_104	k141_104:576-1448	blaCTX-M-15	extended-spectrum class A beta-lactamase CTX-M-15	BETA-LACTAM	CEPHALOSPORIN	137531	NA	NA	NA	NA	NA	NA	NA	NA	NA	Plasmid	Plasmid	Yes
S_ID037_T2	k141_104	k141_104:2236-3093	blaTEM-1	broad-spectrum class A beta-lactamase TEM-1	BETA-LACTAM	BETA-LACTAM	128364	NA	NA	NA	NA	NA	NA	NA	NA	NA	Plasmid	Plasmid	Yes
S_ID037_T2	k141_105	k141_105:347123-347536	fosA	FosA5 family fosfomycin resistance glutathione transferase	FOSFOMYCIN	FOSFOMYCIN	80149.5	S_ID037_T2_bin.1	100	0.077	0.578	188733	5037926	d__Bacteria;p__Pseudomonadota;c__Gammaproteobacteria;o__Enterobacterales;f__Enterobacteriaceae;g__Klebsiella;s__Klebsiella pneumoniae	d__Bacteria;p__Pseudomonadota;c__Gammaproteobacteria;o__Enterobacterales;f__Enterobacteriaceae;g__Klebsiella;s__Klebsiella pneumoniae	True	NA	NA	No
S_ID037_T2	k141_122	k141_122:111899-112756	blaSHV-25	broad-spectrum class A beta-lactamase SHV-25	BETA-LACTAM	BETA-LACTAM	81613.3	S_ID037_T2_bin.1	100	0.077	0.578	188733	5037926	d__Bacteria;p__Pseudomonadota;c__Gammaproteobacteria;o__Enterobacterales;f__Enterobacteriaceae;g__Klebsiella;s__Klebsiella pneumoniae	d__Bacteria;p__Pseudomonadota;c__Gammaproteobacteria;o__Enterobacterales;f__Enterobacteriaceae;g__Klebsiella;s__Klebsiella pneumoniae	True	NA	Plasmid	No
S_ID037_T2	k141_179	k141_179:1785-2966	tet(D)	tetracycline efflux MFS transporter Tet(D)	TETRACYCLINE	TETRACYCLINE	42809.5	NA	NA	NA	NA	NA	NA	NA	NA	NA	Plasmid	Plasmid	Yes
S_ID037_T2	k141_213	k141_213:300725-303874	oqxB25	multidrug efflux RND transporter permease subunit OqxB25	PHENICOL/QUINOLONE	PHENICOL/QUINOLONE	80809.6	S_ID037_T2_bin.1	100	0.077	0.578	188733	5037926	d__Bacteria;p__Pseudomonadota;c__Gammaproteobacteria;o__Enterobacterales;f__Enterobacteriaceae;g__Klebsiella;s__Klebsiella pneumoniae	d__Bacteria;p__Pseudomonadota;c__Gammaproteobacteria;o__Enterobacterales;f__Enterobacteriaceae;g__Klebsiella;s__Klebsiella pneumoniae	True	NA	NA	No
S_ID037_T2	k141_213	k141_213:303901-305073	oqxA	multidrug efflux RND transporter periplasmic adaptor subunit OqxA	PHENICOL/QUINOLONE	PHENICOL/QUINOLONE	82931	S_ID037_T2_bin.1	100	0.077	0.578	188733	5037926	d__Bacteria;p__Pseudomonadota;c__Gammaproteobacteria;o__Enterobacterales;f__Enterobacteriaceae;g__Klebsiella;s__Klebsiella pneumoniae	d__Bacteria;p__Pseudomonadota;c__Gammaproteobacteria;o__Enterobacterales;f__Enterobacteriaceae;g__Klebsiella;s__Klebsiella pneumoniae	True	NA	NA	No
S_ID037_T2	k141_221	k141_221:303-1112	blaNDM-5	subclass B1 metallo-beta-lactamase NDM-5	BETA-LACTAM	CARBAPENEM	183605	NA	NA	NA	NA	NA	NA	NA	NA	NA	Plasmid	Plasmid	Yes
S_ID037_T2	k141_221	k141_221:1119-1481	ble	bleomycin binding protein Ble-MBL	BLEOMYCIN	BLEOMYCIN	184037	NA	NA	NA	NA	NA	NA	NA	NA	NA	Plasmid	Plasmid	Yes
S_ID037_T2	k141_225	k141_225:142-792	catA1	type A-1 chloramphenicol O-acetyltransferase	PHENICOL	CHLORAMPHENICOL	74714.3	NA	NA	NA	NA	NA	NA	NA	NA	NA	Plasmid	Plasmid	Yes
S_ID037_T3	k141_106	k141_106:300616-303765	oqxB25	multidrug efflux RND transporter permease subunit OqxB25	PHENICOL/QUINOLONE	PHENICOL/QUINOLONE	82557.6	S_ID037_T3_bin.2	100	0.077	0.578	203928	5019924	d__Bacteria;p__Pseudomonadota;c__Gammaproteobacteria;o__Enterobacterales;f__Enterobacteriaceae;g__Klebsiella;s__Klebsiella pneumoniae	d__Bacteria;p__Pseudomonadota;c__Gammaproteobacteria;o__Enterobacterales;f__Enterobacteriaceae;g__Klebsiella;s__Klebsiella pneumoniae	True	NA	NA	No
S_ID037_T3	k141_106	k141_106:303792-304964	oqxA	multidrug efflux RND transporter periplasmic adaptor subunit OqxA	PHENICOL/QUINOLONE	PHENICOL/QUINOLONE	84616.2	S_ID037_T3_bin.2	100	0.077	0.578	203928	5019924	d__Bacteria;p__Pseudomonadota;c__Gammaproteobacteria;o__Enterobacterales;f__Enterobacteriaceae;g__Klebsiella;s__Klebsiella pneumoniae	d__Bacteria;p__Pseudomonadota;c__Gammaproteobacteria;o__Enterobacterales;f__Enterobacteriaceae;g__Klebsiella;s__Klebsiella pneumoniae	True	NA	NA	No
S_ID037_T3	k141_175	k141_175:346619-347032	fosA	FosA5 family fosfomycin resistance glutathione transferase	FOSFOMYCIN	FOSFOMYCIN	89820.8	S_ID037_T3_bin.2	100	0.077	0.578	203928	5019924	d__Bacteria;p__Pseudomonadota;c__Gammaproteobacteria;o__Enterobacterales;f__Enterobacteriaceae;g__Klebsiella;s__Klebsiella pneumoniae	d__Bacteria;p__Pseudomonadota;c__Gammaproteobacteria;o__Enterobacterales;f__Enterobacteriaceae;g__Klebsiella;s__Klebsiella pneumoniae	True	NA	NA	No
S_ID037_T3	k141_193	k141_193:16555-17991	aac(6')-Ie/aph(2'')-Ia	bifunctional aminoglycoside N-acetyltransferase AAC(6')-Ie/aminoglycoside O-phosphotransferase APH(2'')-Ia	AMINOGLYCOSIDE	AMIKACIN/GENTAMICIN/KANAMYCIN/TOBRAMYCIN	597.711	S_ID037_T3_bin.1	100	0.218	0.398	56133	2054193	d__Bacteria;p__Bacillota;c__Bacilli;o__Lactobacillales;f__Streptococcaceae;g__Streptococcus;s__	d__Bacteria;p__Bacillota;c__Bacilli;o__Lactobacillales;f__Streptococcaceae;g__Streptococcus;s__	True	NA	NA	No
S_ID037_T3	k141_194	k141_194:576-1448	blaCTX-M-15	extended-spectrum class A beta-lactamase CTX-M-15	BETA-LACTAM	CEPHALOSPORIN	122134	NA	NA	NA	NA	NA	NA	NA	NA	NA	Plasmid	Plasmid	Yes
S_ID037_T3	k141_194	k141_194:2236-3093	blaTEM-1	broad-spectrum class A beta-lactamase TEM-1	BETA-LACTAM	BETA-LACTAM	101667	NA	NA	NA	NA	NA	NA	NA	NA	NA	Plasmid	Plasmid	Yes
S_ID037_T3	k141_206	k141_206:10241-11734	lsa(A)	ABC-F type ribosomal protection protein Lsa(A)	LINCOSAMIDE/STREPTOGRAMIN	LINCOSAMIDE/STREPTOGRAMIN	2778.72	S_ID037_T3_bin.3	99.53	0	0.374	172520	2790722	d__Bacteria;p__Bacillota;c__Bacilli;o__Lactobacillales;f__Enterococcaceae;g__Enterococcus;s__Enterococcus faecalis	d__Bacteria;p__Bacillota;c__Bacilli;o__Lactobacillales;f__Enterococcaceae;g__Enterococcus;s__Enterococcus faecalis	True	NA	NA	No
S_ID037_T3	k141_217	k141_217:249-1040	aph(3')-IIIa	aminoglycoside O-phosphotransferase APH(3')-IIIa	AMINOGLYCOSIDE	AMIKACIN/KANAMYCIN	6538.8	NA	NA	NA	NA	NA	NA	NA	NA	NA	Plasmid	Plasmid	Yes
S_ID037_T3	k141_226	k141_226:3491-4138	catA	type A-9 chloramphenicol O-acetyltransferase	PHENICOL	CHLORAMPHENICOL	688.73	S_ID037_T3_bin.1	100	0.218	0.398	56133	2054193	d__Bacteria;p__Bacillota;c__Bacilli;o__Lactobacillales;f__Streptococcaceae;g__Streptococcus;s__	d__Bacteria;p__Bacillota;c__Bacilli;o__Lactobacillales;f__Streptococcaceae;g__Streptococcus;s__	True	Plasmid	Plasmid	Yes
S_ID037_T3	k141_277	k141_277:103050-104264	mef(A)	macrolide efflux MFS transporter Mef(A)	MACROLIDE	AZITHROMYCIN/ERYTHROMYCIN	1004.94	S_ID037_T3_bin.1	100	0.218	0.398	56133	2054193	d__Bacteria;p__Bacillota;c__Bacilli;o__Lactobacillales;f__Streptococcaceae;g__Streptococcus;s__	d__Bacteria;p__Bacillota;c__Bacilli;o__Lactobacillales;f__Streptococcaceae;g__Streptococcus;s__	True	NA	NA	No
S_ID037_T3	k141_277	k141_277:104387-105847	msr(D)	ABC-F type ribosomal protection protein Msr(D)	MACROLIDE/STREPTOGRAMIN	AZITHROMYCIN/ERYTHROMYCIN/STREPTOGRAMIN B	1054.75	S_ID037_T3_bin.1	100	0.218	0.398	56133	2054193	d__Bacteria;p__Bacillota;c__Bacilli;o__Lactobacillales;f__Streptococcaceae;g__Streptococcus;s__	d__Bacteria;p__Bacillota;c__Bacilli;o__Lactobacillales;f__Streptococcaceae;g__Streptococcus;s__	True	NA	NA	No
S_ID037_T3	k141_334	k141_334:610-1104	dfrG	trimethoprim-resistant dihydrofolate reductase DfrG	TRIMETHOPRIM	TRIMETHOPRIM	4235.87	NA	NA	NA	NA	NA	NA	NA	NA	NA	NA	Plasmid	No
S_ID037_T3	k141_381	k141_381:1785-2966	tet(D)	tetracycline efflux MFS transporter Tet(D)	TETRACYCLINE	TETRACYCLINE	40244.1	NA	NA	NA	NA	NA	NA	NA	NA	NA	Plasmid	Plasmid	Yes
S_ID037_T3	k141_465	k141_465:520-1152	erm(B)	23S rRNA (adenine(2058)-N(6))-methyltransferase Erm(B)	LINCOSAMIDE/MACROLIDE/STREPTOGRAMIN	CLINDAMYCIN/ERYTHROMYCIN/STREPTOGRAMIN B	12198.7	NA	NA	NA	NA	NA	NA	NA	NA	NA	NA	NA	No
S_ID037_T3	k141_483	k141_483:142-792	catA1	type A-1 chloramphenicol O-acetyltransferase	PHENICOL	CHLORAMPHENICOL	63291.1	NA	NA	NA	NA	NA	NA	NA	NA	NA	Plasmid	Plasmid	Yes
S_ID037_T3	k141_488	k141_488:2032-3405	tet(L)	tetracycline efflux MFS transporter Tet(L)	TETRACYCLINE	TETRACYCLINE	5552.51	NA	NA	NA	NA	NA	NA	NA	NA	NA	NA	Plasmid	No
S_ID037_T3	k141_488	k141_488:3602-5518	tet(M)	tetracycline resistance ribosomal protection protein Tet(M)	TETRACYCLINE	TETRACYCLINE	5310.71	NA	NA	NA	NA	NA	NA	NA	NA	NA	NA	Plasmid	No
S_ID037_T3	k141_516	k141_516:303-1112	blaNDM-5	subclass B1 metallo-beta-lactamase NDM-5	BETA-LACTAM	CARBAPENEM	174984	NA	NA	NA	NA	NA	NA	NA	NA	NA	Plasmid	Plasmid	Yes
S_ID037_T3	k141_516	k141_516:1119-1481	ble	bleomycin binding protein Ble-MBL	BLEOMYCIN	BLEOMYCIN	188433	NA	NA	NA	NA	NA	NA	NA	NA	NA	Plasmid	Plasmid	Yes
S_ID037_T3	k141_521	k141_521:111899-112756	blaSHV-25	broad-spectrum class A beta-lactamase SHV-25	BETA-LACTAM	BETA-LACTAM	75354.4	S_ID037_T3_bin.2	100	0.077	0.578	203928	5019924	d__Bacteria;p__Pseudomonadota;c__Gammaproteobacteria;o__Enterobacterales;f__Enterobacteriaceae;g__Klebsiella;s__Klebsiella pneumoniae	d__Bacteria;p__Pseudomonadota;c__Gammaproteobacteria;o__Enterobacterales;f__Enterobacteriaceae;g__Klebsiella;s__Klebsiella pneumoniae	True	NA	Plasmid	No
S_ID037_T3	k141_71	k141_71:550-1455	ant(6)-Ia	aminoglycoside nucleotidyltransferase ANT(6)-Ia	AMINOGLYCOSIDE	STREPTOMYCIN	5585.92	NA	NA	NA	NA	NA	NA	NA	NA	NA	Plasmid	Plasmid	Yes
S_ID037_T4	k141_1208	k141_1208:303-1112	blaNDM-5	subclass B1 metallo-beta-lactamase NDM-5	BETA-LACTAM	CARBAPENEM	111058	NA	NA	NA	NA	NA	NA	NA	NA	NA	Plasmid	Plasmid	Yes
S_ID037_T4	k141_1208	k141_1208:1119-1481	ble	bleomycin binding protein Ble-MBL	BLEOMYCIN	BLEOMYCIN	117051	NA	NA	NA	NA	NA	NA	NA	NA	NA	Plasmid	Plasmid	Yes
S_ID037_T4	k141_1505	k141_1505:346619-347032	fosA	FosA5 family fosfomycin resistance glutathione transferase	FOSFOMYCIN	FOSFOMYCIN	68409.2	S_ID037_T4_bin.6	100	0.077	0.578	188609	5064132	d__Bacteria;p__Pseudomonadota;c__Gammaproteobacteria;o__Enterobacterales;f__Enterobacteriaceae;g__Klebsiella;s__Klebsiella pneumoniae	d__Bacteria;p__Pseudomonadota;c__Gammaproteobacteria;o__Enterobacterales;f__Enterobacteriaceae;g__Klebsiella;s__Klebsiella pneumoniae	True	NA	NA	No
S_ID037_T4	k141_1664	k141_1664:3-686	tetA(P)	tetracycline efflux MFS transporter TetA(P)	TETRACYCLINE	TETRACYCLINE	4580.07	S_ID037_T4_bin.7	99.19	0	0.281	49635	3120202	d__Bacteria;p__Bacillota_A;c__Clostridia;o__Clostridiales;f__Clostridiaceae;g__Sarcina;s__Sarcina perfringens	d__Bacteria;p__Bacillota;c__Clostridia;o__Eubacteriales;f__Clostridiaceae;g__Clostridium;s__Clostridium perfringens	True	NA	NA	No
S_ID037_T4	k141_183	k141_183:2-1936	tetB(P)	tetracycline resistance ribosomal protection protein TetB(P)	TETRACYCLINE	TETRACYCLINE	5526.14	NA	NA	NA	NA	NA	NA	NA	NA	NA	NA	Plasmid	No
S_ID037_T4	k141_185	k141_185:10241-11734	lsa(A)	ABC-F type ribosomal protection protein Lsa(A)	LINCOSAMIDE/STREPTOGRAMIN	LINCOSAMIDE/STREPTOGRAMIN	28201	S_ID037_T4_bin.5	99.53	0.187	0.371	184953	2964778	d__Bacteria;p__Bacillota;c__Bacilli;o__Lactobacillales;f__Enterococcaceae;g__Enterococcus;s__Enterococcus faecalis	d__Bacteria;p__Bacillota;c__Bacilli;o__Lactobacillales;f__Enterococcaceae;g__Enterococcus;s__Enterococcus faecalis	True	NA	NA	No
S_ID037_T4	k141_1978	k141_1978:1539-2309	erm(Q)	23S rRNA (adenine(2058)-N(6))-methyltransferase Erm(Q)	LINCOSAMIDE/MACROLIDE/STREPTOGRAMIN	ERYTHROMYCIN/LINCOSAMIDE/STREPTOGRAMIN	1158.17	S_ID037_T4_bin.7	99.19	0	0.281	49635	3120202	d__Bacteria;p__Bacillota_A;c__Clostridia;o__Clostridiales;f__Clostridiaceae;g__Sarcina;s__Sarcina perfringens	d__Bacteria;p__Bacillota;c__Clostridia;o__Eubacteriales;f__Clostridiaceae;g__Clostridium;s__Clostridium perfringens	True	NA	NA	No
S_ID037_T4	k141_2660	k141_2660:249-1040	aph(3')-IIIa	aminoglycoside O-phosphotransferase APH(3')-IIIa	AMINOGLYCOSIDE	AMIKACIN/KANAMYCIN	56758.3	NA	NA	NA	NA	NA	NA	NA	NA	NA	Plasmid	Plasmid	Yes
S_ID037_T4	k141_2761	k141_2761:26025-26915	aph(2'')-If	aminoglycoside O-phosphotransferase APH(2'')-If	AMINOGLYCOSIDE	AMIKACIN/GENTAMICIN/KANAMYCIN/TOBRAMYCIN	826.806	NA	NA	NA	NA	NA	NA	NA	NA	NA	Plasmid	Plasmid	Yes
S_ID037_T4	k141_3157	k141_3157:550-1455	ant(6)-Ia	aminoglycoside nucleotidyltransferase ANT(6)-Ia	AMINOGLYCOSIDE	STREPTOMYCIN	39924.9	NA	NA	NA	NA	NA	NA	NA	NA	NA	Plasmid	Plasmid	Yes
S_ID037_T4	k141_3992	k141_3992:111899-112756	blaSHV-25	broad-spectrum class A beta-lactamase SHV-25	BETA-LACTAM	BETA-LACTAM	56338.4	S_ID037_T4_bin.6	100	0.077	0.578	188609	5064132	d__Bacteria;p__Pseudomonadota;c__Gammaproteobacteria;o__Enterobacterales;f__Enterobacteriaceae;g__Klebsiella;s__Klebsiella pneumoniae	d__Bacteria;p__Pseudomonadota;c__Gammaproteobacteria;o__Enterobacterales;f__Enterobacteriaceae;g__Klebsiella;s__Klebsiella pneumoniae	True	NA	Plasmid	No
S_ID037_T4	k141_4514	k141_4514:576-1448	blaCTX-M-15	extended-spectrum class A beta-lactamase CTX-M-15	BETA-LACTAM	CEPHALOSPORIN	97597.2	NA	NA	NA	NA	NA	NA	NA	NA	NA	Plasmid	Plasmid	Yes
S_ID037_T4	k141_4514	k141_4514:2236-3093	blaTEM-1	broad-spectrum class A beta-lactamase TEM-1	BETA-LACTAM	BETA-LACTAM	73640.6	NA	NA	NA	NA	NA	NA	NA	NA	NA	Plasmid	Plasmid	Yes
S_ID037_T4	k141_497	k141_497:63170-64891	tetA(46)	tetracycline efflux ABC transporter Tet(46) subunit A	TETRACYCLINE	TETRACYCLINE	916.112	S_ID037_T4_bin.2	94.38	0.936	0.414	38426	1948181	d__Bacteria;p__Bacillota;c__Bacilli;o__Lactobacillales;f__Streptococcaceae;g__Streptococcus;s__Streptococcus lactarius	d__Bacteria;p__Bacillota;c__Bacilli;o__Lactobacillales;f__Streptococcaceae;g__Streptococcus;s__	True	NA	NA	No
S_ID037_T4	k141_497	k141_497:64896-66626	tetB(46)	tetracycline efflux ABC transporter Tet(46) subunit B	TETRACYCLINE	TETRACYCLINE	962.935	S_ID037_T4_bin.2	94.38	0.936	0.414	38426	1948181	d__Bacteria;p__Bacillota;c__Bacilli;o__Lactobacillales;f__Streptococcaceae;g__Streptococcus;s__Streptococcus lactarius	d__Bacteria;p__Bacillota;c__Bacilli;o__Lactobacillales;f__Streptococcaceae;g__Streptococcus;s__	True	NA	NA	No
S_ID037_T4	k141_5099	k141_5099:609-1103	dfrG	trimethoprim-resistant dihydrofolate reductase DfrG	TRIMETHOPRIM	TRIMETHOPRIM	37972.9	S_ID037_T4_bin.5	99.53	0.187	0.371	184953	2964778	d__Bacteria;p__Bacillota;c__Bacilli;o__Lactobacillales;f__Enterococcaceae;g__Enterococcus;s__Enterococcus faecalis	d__Bacteria;p__Bacillota;c__Bacilli;o__Lactobacillales;f__Enterococcaceae;g__Enterococcus;s__Enterococcus faecalis	True	NA	Plasmid	No
S_ID037_T4	k141_5471	k141_5471:1785-2966	tet(D)	tetracycline efflux MFS transporter Tet(D)	TETRACYCLINE	TETRACYCLINE	30885.6	NA	NA	NA	NA	NA	NA	NA	NA	NA	Plasmid	Plasmid	Yes
S_ID037_T4	k141_5522	k141_5522:6238-7101	aadE	aminoglycoside 6-adenylyltransferase AadE	AMINOGLYCOSIDE	STREPTOMYCIN	1334.95	NA	NA	NA	NA	NA	NA	NA	NA	NA	Plasmid	NA	No
S_ID037_T4	k141_5724	k141_5724:117-1331	mef(A)	macrolide efflux MFS transporter Mef(A)	MACROLIDE	AZITHROMYCIN/ERYTHROMYCIN	569.577	S_ID037_T4_bin.2	94.38	0.936	0.414	38426	1948181	d__Bacteria;p__Bacillota;c__Bacilli;o__Lactobacillales;f__Streptococcaceae;g__Streptococcus;s__Streptococcus lactarius	d__Bacteria;p__Bacillota;c__Bacilli;o__Lactobacillales;f__Streptococcaceae;g__Streptococcus;s__	True	NA	NA	No
S_ID037_T4	k141_5724	k141_5724:1454-2914	msr(D)	ABC-F type ribosomal protection protein Msr(D)	MACROLIDE/STREPTOGRAMIN	AZITHROMYCIN/ERYTHROMYCIN/STREPTOGRAMIN B	718.15	S_ID037_T4_bin.2	94.38	0.936	0.414	38426	1948181	d__Bacteria;p__Bacillota;c__Bacilli;o__Lactobacillales;f__Streptococcaceae;g__Streptococcus;s__Streptococcus lactarius	d__Bacteria;p__Bacillota;c__Bacilli;o__Lactobacillales;f__Streptococcaceae;g__Streptococcus;s__	True	NA	NA	No
S_ID037_T4	k141_5765	k141_5765:142-792	catA1	type A-1 chloramphenicol O-acetyltransferase	PHENICOL	CHLORAMPHENICOL	47470.8	NA	NA	NA	NA	NA	NA	NA	NA	NA	Plasmid	Plasmid	Yes
S_ID037_T4	k141_5906	k141_5906:588-2024	aac(6')-Ie/aph(2'')-Ia	bifunctional aminoglycoside N-acetyltransferase AAC(6')-Ie/aminoglycoside O-phosphotransferase APH(2'')-Ia	AMINOGLYCOSIDE	AMIKACIN/GENTAMICIN/KANAMYCIN/TOBRAMYCIN	1097.8	S_ID037_T4_bin.1	99.19	0	0.284	51014	4645643	d__Bacteria;p__Bacillota_A;c__Clostridia;o__Clostridiales;f__Clostridiaceae;g__Clostridium;s__Clostridium butyricum	d__Bacteria;p__Bacillota;c__Clostridia;o__Eubacteriales;f__Clostridiaceae;g__Clostridium;s__Clostridium butyricum	True	NA	Plasmid	No
S_ID037_T4	k141_6036	k141_6036:148-1407	tetA(P)	tetracycline efflux MFS transporter TetA(P)	TETRACYCLINE	TETRACYCLINE	2202.85	NA	NA	NA	NA	NA	NA	NA	NA	NA	NA	Plasmid	No
S_ID037_T4	k141_6080	k141_6080:294-1025	erm(T)	23S rRNA (adenine(2058)-N(6))-methyltransferase Erm(T)	LINCOSAMIDE/MACROLIDE/STREPTOGRAMIN	ERYTHROMYCIN/LINCOSAMIDE/STREPTOGRAMIN/TYLOSIN	609.939	NA	NA	NA	NA	NA	NA	NA	NA	NA	NA	Plasmid	No
S_ID037_T4	k141_6708	k141_6708:300478-303627	oqxB25	multidrug efflux RND transporter permease subunit OqxB25	PHENICOL/QUINOLONE	PHENICOL/QUINOLONE	59506.4	S_ID037_T4_bin.6	100	0.077	0.578	188609	5064132	d__Bacteria;p__Pseudomonadota;c__Gammaproteobacteria;o__Enterobacterales;f__Enterobacteriaceae;g__Klebsiella;s__Klebsiella pneumoniae	d__Bacteria;p__Pseudomonadota;c__Gammaproteobacteria;o__Enterobacterales;f__Enterobacteriaceae;g__Klebsiella;s__Klebsiella pneumoniae	True	NA	NA	No
S_ID037_T4	k141_6708	k141_6708:303654-304826	oqxA	multidrug efflux RND transporter periplasmic adaptor subunit OqxA	PHENICOL/QUINOLONE	PHENICOL/QUINOLONE	59618.8	S_ID037_T4_bin.6	100	0.077	0.578	188609	5064132	d__Bacteria;p__Pseudomonadota;c__Gammaproteobacteria;o__Enterobacterales;f__Enterobacteriaceae;g__Klebsiella;s__Klebsiella pneumoniae	d__Bacteria;p__Pseudomonadota;c__Gammaproteobacteria;o__Enterobacterales;f__Enterobacteriaceae;g__Klebsiella;s__Klebsiella pneumoniae	True	NA	NA	No
S_ID037_T4	k141_683	k141_683:12685-14601	tet(M)	tetracycline resistance ribosomal protection protein Tet(M)	TETRACYCLINE	TETRACYCLINE	44771.7	NA	NA	NA	NA	NA	NA	NA	NA	NA	NA	Plasmid	No
S_ID037_T4	k141_683	k141_683:14798-16171	tet(L)	tetracycline efflux MFS transporter Tet(L)	TETRACYCLINE	TETRACYCLINE	43039	NA	NA	NA	NA	NA	NA	NA	NA	NA	NA	Plasmid	No
S_ID039_T2	k141_1418	k141_1418:820-1551	erm(T)	23S rRNA (adenine(2058)-N(6))-methyltransferase Erm(T)	LINCOSAMIDE/MACROLIDE/STREPTOGRAMIN	ERYTHROMYCIN/LINCOSAMIDE/STREPTOGRAMIN/TYLOSIN	39877.3	NA	NA	NA	NA	NA	NA	NA	NA	NA	NA	Plasmid	No
S_ID039_T2	k141_1469	k141_1469:1742-3745	mecA	PBP2a family beta-lactam-resistant peptidoglycan transpeptidase MecA	BETA-LACTAM	METHICILLIN	10438.6	S_ID039_T2_bin.2	94.47	1.104	0.326	53170	2275800	d__Bacteria;p__Bacillota;c__Bacilli;o__Staphylococcales;f__Staphylococcaceae;g__Staphylococcus;s__Staphylococcus haemolyticus	d__Bacteria;p__Bacillota;c__Bacilli;o__Bacillales;f__Staphylococcaceae;g__Staphylococcus;s__Staphylococcus haemolyticus	True	NA	Plasmid	No
S_ID039_T2	k141_1571	k141_1571:430-1290	vanY-M	D-Ala-D-Ala carboxypeptidase VanY-M	GLYCOPEPTIDE	VANCOMYCIN	34157.3	NA	NA	NA	NA	NA	NA	NA	NA	NA	Plasmid	Plasmid	Yes
S_ID039_T2	k141_1571	k141_1571:1419-2396	vanH-M	D-lactate dehydrogenase VanH-M	GLYCOPEPTIDE	VANCOMYCIN	36234.6	NA	NA	NA	NA	NA	NA	NA	NA	NA	Plasmid	Plasmid	Yes
S_ID039_T2	k141_1571	k141_1571:2392-3420	vanM	D-alanine--(R)-lactate ligase VanM	GLYCOPEPTIDE	VANCOMYCIN	37868.4	NA	NA	NA	NA	NA	NA	NA	NA	NA	Plasmid	Plasmid	Yes
S_ID039_T2	k141_1571	k141_1571:3429-3977	vanX-M	D-Ala-D-Ala dipeptidase VanX-M	GLYCOPEPTIDE	VANCOMYCIN	46635	NA	NA	NA	NA	NA	NA	NA	NA	NA	Plasmid	Plasmid	Yes
S_ID039_T2	k141_1617	k141_1617:1785-2966	tet(D)	tetracycline efflux MFS transporter Tet(D)	TETRACYCLINE	TETRACYCLINE	31717.9	NA	NA	NA	NA	NA	NA	NA	NA	NA	Plasmid	Plasmid	Yes
S_ID039_T2	k141_1793	k141_1793:8353-10269	tet(M)	tetracycline resistance ribosomal protection protein Tet(M)	TETRACYCLINE	TETRACYCLINE	46447.2	S_ID039_T2_bin.5	93.63	0.374	0.383	14978	2206876	d__Bacteria;p__Bacillota;c__Bacilli;o__Lactobacillales;f__Enterococcaceae;g__Enterococcus_B;s__Enterococcus_B faecium	d__Bacteria;p__Bacillota;c__Bacilli;o__Lactobacillales;f__Enterococcaceae;g__Enterococcus;s__Enterococcus faecium	True	NA	Plasmid	No
S_ID039_T2	k141_1793	k141_1793:10388-11740	tet(L)	tetracycline efflux MFS transporter Tet(L)	TETRACYCLINE	TETRACYCLINE	43807.7	S_ID039_T2_bin.5	93.63	0.374	0.383	14978	2206876	d__Bacteria;p__Bacillota;c__Bacilli;o__Lactobacillales;f__Enterococcaceae;g__Enterococcus_B;s__Enterococcus_B faecium	d__Bacteria;p__Bacillota;c__Bacilli;o__Lactobacillales;f__Enterococcaceae;g__Enterococcus;s__Enterococcus faecium	True	NA	Plasmid	No
S_ID039_T2	k141_1861	k141_1861:250965-251378	fosA	FosA5 family fosfomycin resistance glutathione transferase	FOSFOMYCIN	FOSFOMYCIN	36356.9	S_ID039_T2_bin.4	100	0.077	0.576	188609	5161303	d__Bacteria;p__Pseudomonadota;c__Gammaproteobacteria;o__Enterobacterales;f__Enterobacteriaceae;g__Klebsiella;s__Klebsiella pneumoniae	d__Bacteria;p__Pseudomonadota;c__Gammaproteobacteria;o__Enterobacterales;f__Enterobacteriaceae;g__Klebsiella;s__Klebsiella pneumoniae	True	NA	NA	No
S_ID039_T2	k141_2241	k141_2241:526-1326	aph(3'')-Ib	aminoglycoside O-phosphotransferase APH(3'')-Ib	AMINOGLYCOSIDE	STREPTOMYCIN	346.634	S_ID039_T2_bin.3	77.26	1.027	0.597	2686	1866619	d__Bacteria;p__Actinomycetota;c__Actinomycetes;o__Mycobacteriales;f__Mycobacteriaceae;g__Corynebacterium;s__Corynebacterium marquesiae	d__Bacteria;p__Actinomycetota;c__Actinomycetes;o__Mycobacteriales;f__Corynebacteriaceae;g__Corynebacterium;s__	True	Plasmid	Plasmid	Yes
S_ID039_T2	k141_2241	k141_2241:1329-2162	aph(6)-Id	aminoglycoside O-phosphotransferase APH(6)-Id	AMINOGLYCOSIDE	STREPTOMYCIN	411.768	S_ID039_T2_bin.3	77.26	1.027	0.597	2686	1866619	d__Bacteria;p__Actinomycetota;c__Actinomycetes;o__Mycobacteriales;f__Mycobacteriaceae;g__Corynebacterium;s__Corynebacterium marquesiae	d__Bacteria;p__Actinomycetota;c__Actinomycetes;o__Mycobacteriales;f__Corynebacteriaceae;g__Corynebacterium;s__	True	Plasmid	Plasmid	Yes
S_ID039_T2	k141_2241	k141_2241:5057-5908	erm(X)	23S rRNA (adenine(2058)-N(6))-methyltransferase Erm(X)	LINCOSAMIDE/MACROLIDE/STREPTOGRAMIN	AZITHROMYCIN/CLINDAMYCIN/ERYTHROMYCIN/LINCOMYCIN/STREPTOGRAMIN B/TYLOSIN	471.676	S_ID039_T2_bin.3	77.26	1.027	0.597	2686	1866619	d__Bacteria;p__Actinomycetota;c__Actinomycetes;o__Mycobacteriales;f__Mycobacteriaceae;g__Corynebacterium;s__Corynebacterium marquesiae	d__Bacteria;p__Actinomycetota;c__Actinomycetes;o__Mycobacteriales;f__Corynebacteriaceae;g__Corynebacterium;s__	True	Plasmid	Plasmid	Yes
S_ID039_T2	k141_2849	k141_2849:105-1094	tetA	tetracycline efflux ABC transporter TetAB subunit A	TETRACYCLINE	TETRACYCLINE	258.317	NA	NA	NA	NA	NA	NA	NA	NA	NA	NA	Plasmid	No
S_ID039_T2	k141_3222	k141_3222:109-552	aac(3)-XI	aminoglycoside N-acetyltransferase AAC(3)-XI	AMINOGLYCOSIDE	AMINOGLYCOSIDE	213.934	S_ID039_T2_bin.3	77.26	1.027	0.597	2686	1866619	d__Bacteria;p__Actinomycetota;c__Actinomycetes;o__Mycobacteriales;f__Mycobacteriaceae;g__Corynebacterium;s__Corynebacterium marquesiae	d__Bacteria;p__Actinomycetota;c__Actinomycetes;o__Mycobacteriales;f__Corynebacteriaceae;g__Corynebacterium;s__	True	NA	Plasmid	No
S_ID039_T2	k141_3462	k141_3462:303-1112	blaNDM-5	subclass B1 metallo-beta-lactamase NDM-5	BETA-LACTAM	CARBAPENEM	71055.2	NA	NA	NA	NA	NA	NA	NA	NA	NA	Plasmid	Plasmid	Yes
S_ID039_T2	k141_3462	k141_3462:1119-1481	ble	bleomycin binding protein Ble-MBL	BLEOMYCIN	BLEOMYCIN	75945.2	NA	NA	NA	NA	NA	NA	NA	NA	NA	Plasmid	Plasmid	Yes
S_ID039_T2	k141_3670	k141_3670:7028-10099	mupA	mupirocin-resistant isoleucine--tRNA ligase MupA	MUPIROCIN	MUPIROCIN	9311.74	S_ID039_T2_bin.2	94.47	1.104	0.326	53170	2275800	d__Bacteria;p__Bacillota;c__Bacilli;o__Staphylococcales;f__Staphylococcaceae;g__Staphylococcus;s__Staphylococcus haemolyticus	d__Bacteria;p__Bacillota;c__Bacilli;o__Bacillales;f__Staphylococcaceae;g__Staphylococcus;s__Staphylococcus haemolyticus	True	NA	Plasmid	No
S_ID039_T2	k141_3707	k141_3707:217-1653	aac(6')-Ie/aph(2'')-Ia	bifunctional aminoglycoside N-acetyltransferase AAC(6')-Ie/aminoglycoside O-phosphotransferase APH(2'')-Ia	AMINOGLYCOSIDE	AMIKACIN/GENTAMICIN/KANAMYCIN/TOBRAMYCIN	14526.9	NA	NA	NA	NA	NA	NA	NA	NA	NA	NA	Plasmid	No
S_ID039_T2	k141_390	k141_390:32445-32990	aac(6')-I	aminoglycoside 6'-N-acetyltransferase	AMINOGLYCOSIDE	AMINOGLYCOSIDE	53702.8	S_ID039_T2_bin.5	93.63	0.374	0.383	14978	2206876	d__Bacteria;p__Bacillota;c__Bacilli;o__Lactobacillales;f__Enterococcaceae;g__Enterococcus_B;s__Enterococcus_B faecium	d__Bacteria;p__Bacillota;c__Bacilli;o__Lactobacillales;f__Enterococcaceae;g__Enterococcus;s__Enterococcus faecium	True	NA	NA	No
S_ID039_T2	k141_3957	k141_3957:106-918	aph(3')-Ia	aminoglycoside O-phosphotransferase APH(3')-Ia	AMINOGLYCOSIDE	KANAMYCIN	206.708	NA	NA	NA	NA	NA	NA	NA	NA	NA	Plasmid	Plasmid	Yes
S_ID039_T2	k141_4485	k141_4485:185-1066	tetB	tetracycline efflux ABC transporter TetAB subunit B	TETRACYCLINE	TETRACYCLINE	339.653	NA	NA	NA	NA	NA	NA	NA	NA	NA	NA	Plasmid	No
S_ID039_T2	k141_4558	k141_4558:537-2453	tet(W)	tetracycline resistance ribosomal protection protein Tet(W)	TETRACYCLINE	TETRACYCLINE	407.833	NA	NA	NA	NA	NA	NA	NA	NA	NA	NA	NA	No
S_ID039_T2	k141_4791	k141_4791:57765-58031	fosB	FosB family fosfomycin resistance bacillithiol transferase	FOSFOMYCIN	FOSFOMYCIN	465.22	S_ID039_T2_bin.1	97.93	0.525	0.319	25550	2258591	d__Bacteria;p__Bacillota;c__Bacilli;o__Staphylococcales;f__Staphylococcaceae;g__Staphylococcus;s__Staphylococcus epidermidis	d__Bacteria;p__Bacillota;c__Bacilli;o__Bacillales;f__Staphylococcaceae;g__Staphylococcus;s__Staphylococcus epidermidis	True	NA	NA	No
S_ID039_T2	k141_4874	k141_4874:132082-132939	blaSHV-25	broad-spectrum class A beta-lactamase SHV-25	BETA-LACTAM	BETA-LACTAM	35971.4	S_ID039_T2_bin.4	100	0.077	0.576	188609	5161303	d__Bacteria;p__Pseudomonadota;c__Gammaproteobacteria;o__Enterobacterales;f__Enterobacteriaceae;g__Klebsiella;s__Klebsiella pneumoniae	d__Bacteria;p__Pseudomonadota;c__Gammaproteobacteria;o__Enterobacterales;f__Enterobacteriaceae;g__Klebsiella;s__Klebsiella pneumoniae	True	NA	Plasmid	No
S_ID039_T2	k141_5129	k141_5129:300587-303736	oqxB25	multidrug efflux RND transporter permease subunit OqxB25	PHENICOL/QUINOLONE	PHENICOL/QUINOLONE	36120.5	S_ID039_T2_bin.4	100	0.077	0.576	188609	5161303	d__Bacteria;p__Pseudomonadota;c__Gammaproteobacteria;o__Enterobacterales;f__Enterobacteriaceae;g__Klebsiella;s__Klebsiella pneumoniae	d__Bacteria;p__Pseudomonadota;c__Gammaproteobacteria;o__Enterobacterales;f__Enterobacteriaceae;g__Klebsiella;s__Klebsiella pneumoniae	True	NA	NA	No
S_ID039_T2	k141_5129	k141_5129:303763-304935	oqxA	multidrug efflux RND transporter periplasmic adaptor subunit OqxA	PHENICOL/QUINOLONE	PHENICOL/QUINOLONE	37511.4	S_ID039_T2_bin.4	100	0.077	0.576	188609	5161303	d__Bacteria;p__Pseudomonadota;c__Gammaproteobacteria;o__Enterobacterales;f__Enterobacteriaceae;g__Klebsiella;s__Klebsiella pneumoniae	d__Bacteria;p__Pseudomonadota;c__Gammaproteobacteria;o__Enterobacterales;f__Enterobacteriaceae;g__Klebsiella;s__Klebsiella pneumoniae	True	NA	NA	No
S_ID039_T2	k141_5374	k141_5374:142-792	catA1	type A-1 chloramphenicol O-acetyltransferase	PHENICOL	CHLORAMPHENICOL	26533	NA	NA	NA	NA	NA	NA	NA	NA	NA	Plasmid	Plasmid	Yes
S_ID039_T2	k141_5969	k141_5969:576-1448	blaCTX-M-15	extended-spectrum class A beta-lactamase CTX-M-15	BETA-LACTAM	CEPHALOSPORIN	56444.8	NA	NA	NA	NA	NA	NA	NA	NA	NA	Plasmid	Plasmid	Yes
S_ID039_T2	k141_5969	k141_5969:2236-3093	blaTEM-1	broad-spectrum class A beta-lactamase TEM-1	BETA-LACTAM	BETA-LACTAM	47927.8	NA	NA	NA	NA	NA	NA	NA	NA	NA	Plasmid	Plasmid	Yes
S_ID039_T2	k141_688	k141_688:14092-15567	msr(C)	ABC-F type ribosomal protection protein Msr(C)	MACROLIDE/STREPTOGRAMIN	AZITHROMYCIN/ERYTHROMYCIN/STREPTOGRAMIN B/TYLOSIN	56562.4	S_ID039_T2_bin.5	93.63	0.374	0.383	14978	2206876	d__Bacteria;p__Bacillota;c__Bacilli;o__Lactobacillales;f__Enterococcaceae;g__Enterococcus_B;s__Enterococcus_B faecium	d__Bacteria;p__Bacillota;c__Bacilli;o__Lactobacillales;f__Enterococcaceae;g__Enterococcus;s__Enterococcus faecium	True	NA	NA	No
S_ID039_T2	k141_777	k141_777:2293-3756	msr(A)	ABC-F type ribosomal protection protein Msr(A)	MACROLIDE/STREPTOGRAMIN	ERYTHROMYCIN/STREPTOGRAMIN B	10006.8	S_ID039_T2_bin.2	94.47	1.104	0.326	53170	2275800	d__Bacteria;p__Bacillota;c__Bacilli;o__Staphylococcales;f__Staphylococcaceae;g__Staphylococcus;s__Staphylococcus haemolyticus	d__Bacteria;p__Bacillota;c__Bacilli;o__Bacillales;f__Staphylococcaceae;g__Staphylococcus;s__Staphylococcus haemolyticus	True	Plasmid	Plasmid	Yes
S_ID039_T2	k141_777	k141_777:3858-4754	mph(C)	Mph(C) family macrolide 2'-phosphotransferase	MACROLIDE	ERYTHROMYCIN/SPIRAMYCIN/TELITHROMYCIN	12283.7	S_ID039_T2_bin.2	94.47	1.104	0.326	53170	2275800	d__Bacteria;p__Bacillota;c__Bacilli;o__Staphylococcales;f__Staphylococcaceae;g__Staphylococcus;s__Staphylococcus haemolyticus	d__Bacteria;p__Bacillota;c__Bacilli;o__Bacillales;f__Staphylococcaceae;g__Staphylococcus;s__Staphylococcus haemolyticus	True	Plasmid	Plasmid	Yes
S_ID039_T2	k141_928	k141_928:5816-6658	blaPC1	BlaZ family penicillin-hydrolyzing class A beta-lactamase PC1	BETA-LACTAM	BETA-LACTAM	9395.55	NA	NA	NA	NA	NA	NA	NA	NA	NA	NA	Plasmid	No
S_ID039_T2	k141_928	k141_928:6765-8519	blaR1	beta-lactam sensor/signal transducer BlaR1	BETA-LACTAM	BETA-LACTAM	10083.6	NA	NA	NA	NA	NA	NA	NA	NA	NA	NA	Plasmid	No
S_ID039_T2	k141_928	k141_928:8512-8889	blaI	penicillinase repressor BlaI	BETA-LACTAM	BETA-LACTAM	10902	NA	NA	NA	NA	NA	NA	NA	NA	NA	NA	Plasmid	No
S_ID039_T3	k141_1024	k141_1024:10241-11734	lsa(A)	ABC-F type ribosomal protection protein Lsa(A)	LINCOSAMIDE/STREPTOGRAMIN	LINCOSAMIDE/STREPTOGRAMIN	1857.21	S_ID039_T3_bin.2	99.15	0	0.374	189451	2778255	d__Bacteria;p__Bacillota;c__Bacilli;o__Lactobacillales;f__Enterococcaceae;g__Enterococcus;s__Enterococcus faecalis	d__Bacteria;p__Bacillota;c__Bacilli;o__Lactobacillales;f__Enterococcaceae;g__Enterococcus;s__Enterococcus faecalis	True	NA	NA	No
S_ID039_T3	k141_1054	k141_1054:111777-112634	blaSHV-25	broad-spectrum class A beta-lactamase SHV-25	BETA-LACTAM	BETA-LACTAM	74247.4	S_ID039_T3_bin.1	100	0.077	0.578	201498	5064225	d__Bacteria;p__Pseudomonadota;c__Gammaproteobacteria;o__Enterobacterales;f__Enterobacteriaceae;g__Klebsiella;s__Klebsiella pneumoniae	d__Bacteria;p__Pseudomonadota;c__Gammaproteobacteria;o__Enterobacterales;f__Enterobacteriaceae;g__Klebsiella;s__Klebsiella pneumoniae	True	NA	Plasmid	No
S_ID039_T3	k141_1086	k141_1086:1785-2966	tet(D)	tetracycline efflux MFS transporter Tet(D)	TETRACYCLINE	TETRACYCLINE	66159.6	NA	NA	NA	NA	NA	NA	NA	NA	NA	Plasmid	Plasmid	Yes
S_ID039_T3	k141_1096	k141_1096:16217-17692	msr(C)	ABC-F type ribosomal protection protein Msr(C)	MACROLIDE/STREPTOGRAMIN	AZITHROMYCIN/ERYTHROMYCIN/STREPTOGRAMIN B/TYLOSIN	6911.1	S_ID039_T3_bin.3	99.62	0.124	0.381	40194	2434106	d__Bacteria;p__Bacillota;c__Bacilli;o__Lactobacillales;f__Enterococcaceae;g__Enterococcus_B;s__Enterococcus_B faecium	d__Bacteria;p__Bacillota;c__Bacilli;o__Lactobacillales;f__Enterococcaceae;g__Enterococcus;s__Enterococcus faecium	True	NA	NA	No
S_ID039_T3	k141_1164	k141_1164:653-2569	tet(M)	tetracycline resistance ribosomal protection protein Tet(M)	TETRACYCLINE	TETRACYCLINE	9439.79	NA	NA	NA	NA	NA	NA	NA	NA	NA	NA	Plasmid	No
S_ID039_T3	k141_1164	k141_1164:2766-4139	tet(L)	tetracycline efflux MFS transporter Tet(L)	TETRACYCLINE	TETRACYCLINE	8572.21	NA	NA	NA	NA	NA	NA	NA	NA	NA	NA	Plasmid	No
S_ID039_T3	k141_1205	k141_1205:250965-251378	fosA	FosA5 family fosfomycin resistance glutathione transferase	FOSFOMYCIN	FOSFOMYCIN	82809.3	S_ID039_T3_bin.1	100	0.077	0.578	201498	5064225	d__Bacteria;p__Pseudomonadota;c__Gammaproteobacteria;o__Enterobacterales;f__Enterobacteriaceae;g__Klebsiella;s__Klebsiella pneumoniae	d__Bacteria;p__Pseudomonadota;c__Gammaproteobacteria;o__Enterobacterales;f__Enterobacteriaceae;g__Klebsiella;s__Klebsiella pneumoniae	True	NA	NA	No
S_ID039_T3	k141_1279	k141_1279:300588-303737	oqxB25	multidrug efflux RND transporter permease subunit OqxB25	PHENICOL/QUINOLONE	PHENICOL/QUINOLONE	78590.8	S_ID039_T3_bin.1	100	0.077	0.578	201498	5064225	d__Bacteria;p__Pseudomonadota;c__Gammaproteobacteria;o__Enterobacterales;f__Enterobacteriaceae;g__Klebsiella;s__Klebsiella pneumoniae	d__Bacteria;p__Pseudomonadota;c__Gammaproteobacteria;o__Enterobacterales;f__Enterobacteriaceae;g__Klebsiella;s__Klebsiella pneumoniae	True	NA	NA	No
S_ID039_T3	k141_1279	k141_1279:303764-304936	oqxA	multidrug efflux RND transporter periplasmic adaptor subunit OqxA	PHENICOL/QUINOLONE	PHENICOL/QUINOLONE	80480.6	S_ID039_T3_bin.1	100	0.077	0.578	201498	5064225	d__Bacteria;p__Pseudomonadota;c__Gammaproteobacteria;o__Enterobacterales;f__Enterobacteriaceae;g__Klebsiella;s__Klebsiella pneumoniae	d__Bacteria;p__Pseudomonadota;c__Gammaproteobacteria;o__Enterobacterales;f__Enterobacteriaceae;g__Klebsiella;s__Klebsiella pneumoniae	True	NA	NA	No
S_ID039_T3	k141_1303	k141_1303:142-792	catA1	type A-1 chloramphenicol O-acetyltransferase	PHENICOL	CHLORAMPHENICOL	56203.6	NA	NA	NA	NA	NA	NA	NA	NA	NA	Plasmid	Plasmid	Yes
S_ID039_T3	k141_1411	k141_1411:520-1152	erm(B)	23S rRNA (adenine(2058)-N(6))-methyltransferase Erm(B)	LINCOSAMIDE/MACROLIDE/STREPTOGRAMIN	CLINDAMYCIN/ERYTHROMYCIN/STREPTOGRAMIN B	5840.24	NA	NA	NA	NA	NA	NA	NA	NA	NA	NA	NA	No
S_ID039_T3	k141_145	k141_145:576-1448	blaCTX-M-15	extended-spectrum class A beta-lactamase CTX-M-15	BETA-LACTAM	CEPHALOSPORIN	123556	NA	NA	NA	NA	NA	NA	NA	NA	NA	Plasmid	Plasmid	Yes
S_ID039_T3	k141_145	k141_145:2236-3093	blaTEM-1	broad-spectrum class A beta-lactamase TEM-1	BETA-LACTAM	BETA-LACTAM	102419	NA	NA	NA	NA	NA	NA	NA	NA	NA	Plasmid	Plasmid	Yes
S_ID039_T3	k141_15	k141_15:2-511	erm(C)	23S rRNA (adenine(2058)-N(6))-methyltransferase Erm(C)	LINCOSAMIDE/MACROLIDE/STREPTOGRAMIN	CLINDAMYCIN/ERYTHROMYCIN/STREPTOGRAMIN B/TYLOSIN	317.233	NA	NA	NA	NA	NA	NA	NA	NA	NA	NA	Plasmid	No
S_ID039_T3	k141_310	k141_310:730-1107	blaI	penicillinase repressor BlaI	BETA-LACTAM	BETA-LACTAM	171.205	NA	NA	NA	NA	NA	NA	NA	NA	NA	NA	Plasmid	No
S_ID039_T3	k141_377	k141_377:249-1040	aph(3')-IIIa	aminoglycoside O-phosphotransferase APH(3')-IIIa	AMINOGLYCOSIDE	AMIKACIN/KANAMYCIN	4044.72	NA	NA	NA	NA	NA	NA	NA	NA	NA	Plasmid	Plasmid	Yes
S_ID039_T3	k141_481	k141_481:14162-14707	aac(6')-I	aminoglycoside 6'-N-acetyltransferase	AMINOGLYCOSIDE	AMINOGLYCOSIDE	6830.09	S_ID039_T3_bin.3	99.62	0.124	0.381	40194	2434106	d__Bacteria;p__Bacillota;c__Bacilli;o__Lactobacillales;f__Enterococcaceae;g__Enterococcus_B;s__Enterococcus_B faecium	d__Bacteria;p__Bacillota;c__Bacilli;o__Lactobacillales;f__Enterococcaceae;g__Enterococcus;s__Enterococcus faecium	True	NA	NA	No
S_ID039_T3	k141_574	k141_574:5512-6006	dfrG	trimethoprim-resistant dihydrofolate reductase DfrG	TRIMETHOPRIM	TRIMETHOPRIM	2729.16	NA	NA	NA	NA	NA	NA	NA	NA	NA	NA	Plasmid	No
S_ID039_T3	k141_601	k141_601:303-1112	blaNDM-5	subclass B1 metallo-beta-lactamase NDM-5	BETA-LACTAM	CARBAPENEM	158952	NA	NA	NA	NA	NA	NA	NA	NA	NA	Plasmid	Plasmid	Yes
S_ID039_T3	k141_601	k141_601:1119-1481	ble	bleomycin binding protein Ble-MBL	BLEOMYCIN	BLEOMYCIN	162435	NA	NA	NA	NA	NA	NA	NA	NA	NA	Plasmid	Plasmid	Yes
S_ID039_T3	k141_619	k141_619:819-1550	erm(T)	23S rRNA (adenine(2058)-N(6))-methyltransferase Erm(T)	LINCOSAMIDE/MACROLIDE/STREPTOGRAMIN	ERYTHROMYCIN/LINCOSAMIDE/STREPTOGRAMIN/TYLOSIN	4166.28	NA	NA	NA	NA	NA	NA	NA	NA	NA	NA	Plasmid	No
S_ID039_T3	k141_640	k141_640:550-1455	ant(6)-Ia	aminoglycoside nucleotidyltransferase ANT(6)-Ia	AMINOGLYCOSIDE	STREPTOMYCIN	3580.42	NA	NA	NA	NA	NA	NA	NA	NA	NA	NA	Plasmid	No
S_ID039_T4	k141_1057	k141_1057:610-1104	dfrG	trimethoprim-resistant dihydrofolate reductase DfrG	TRIMETHOPRIM	TRIMETHOPRIM	10531.7	NA	NA	NA	NA	NA	NA	NA	NA	NA	NA	Plasmid	No
S_ID039_T4	k141_1614	k141_1614:300478-303627	oqxB25	multidrug efflux RND transporter permease subunit OqxB25	PHENICOL/QUINOLONE	PHENICOL/QUINOLONE	74305	S_ID039_T4_bin.2	100	0.077	0.578	149560	5079295	d__Bacteria;p__Pseudomonadota;c__Gammaproteobacteria;o__Enterobacterales;f__Enterobacteriaceae;g__Klebsiella;s__Klebsiella pneumoniae	d__Bacteria;p__Pseudomonadota;c__Gammaproteobacteria;o__Enterobacterales;f__Enterobacteriaceae;g__Klebsiella;s__Klebsiella pneumoniae	True	NA	NA	No
S_ID039_T4	k141_1614	k141_1614:303654-304826	oqxA	multidrug efflux RND transporter periplasmic adaptor subunit OqxA	PHENICOL/QUINOLONE	PHENICOL/QUINOLONE	74656.9	S_ID039_T4_bin.2	100	0.077	0.578	149560	5079295	d__Bacteria;p__Pseudomonadota;c__Gammaproteobacteria;o__Enterobacterales;f__Enterobacteriaceae;g__Klebsiella;s__Klebsiella pneumoniae	d__Bacteria;p__Pseudomonadota;c__Gammaproteobacteria;o__Enterobacterales;f__Enterobacteriaceae;g__Klebsiella;s__Klebsiella pneumoniae	True	NA	NA	No
S_ID039_T4	k141_2672	k141_2672:1-774	mph(C)	Mph(C) family macrolide 2'-phosphotransferase	MACROLIDE	ERYTHROMYCIN/SPIRAMYCIN/TELITHROMYCIN	349.762	S_ID039_T4_bin.1	94.63	1.506	0.284	8166	4797811	d__Bacteria;p__Bacillota_A;c__Clostridia;o__Clostridiales;f__Clostridiaceae;g__Clostridium;s__Clostridium neonatale	d__Bacteria;p__Bacillota;c__Clostridia;o__Eubacteriales;f__Clostridiaceae;g__Clostridium;s__Clostridium neonatale	True	Plasmid	Plasmid	Yes
S_ID039_T4	k141_283	k141_283:210-1673	msr(A)	ABC-F type ribosomal protection protein Msr(A)	MACROLIDE/STREPTOGRAMIN	ERYTHROMYCIN/STREPTOGRAMIN B	554.745	S_ID039_T4_bin.1	94.63	1.506	0.284	8166	4797811	d__Bacteria;p__Bacillota_A;c__Clostridia;o__Clostridiales;f__Clostridiaceae;g__Clostridium;s__Clostridium neonatale	d__Bacteria;p__Bacillota;c__Clostridia;o__Eubacteriales;f__Clostridiaceae;g__Clostridium;s__Clostridium neonatale	True	Plasmid	Plasmid	Yes
S_ID039_T4	k141_2852	k141_2852:249-1040	aph(3')-IIIa	aminoglycoside O-phosphotransferase APH(3')-IIIa	AMINOGLYCOSIDE	AMIKACIN/KANAMYCIN	12539.6	NA	NA	NA	NA	NA	NA	NA	NA	NA	Plasmid	Plasmid	Yes
S_ID039_T4	k141_3684	k141_3684:14054-14467	fosA	FosA5 family fosfomycin resistance glutathione transferase	FOSFOMYCIN	FOSFOMYCIN	81326.8	S_ID039_T4_bin.2	100	0.077	0.578	149560	5079295	d__Bacteria;p__Pseudomonadota;c__Gammaproteobacteria;o__Enterobacterales;f__Enterobacteriaceae;g__Klebsiella;s__Klebsiella pneumoniae	d__Bacteria;p__Pseudomonadota;c__Gammaproteobacteria;o__Enterobacterales;f__Enterobacteriaceae;g__Klebsiella;s__Klebsiella pneumoniae	True	NA	NA	No
S_ID039_T4	k141_4345	k141_4345:550-1455	ant(6)-Ia	aminoglycoside nucleotidyltransferase ANT(6)-Ia	AMINOGLYCOSIDE	STREPTOMYCIN	10978.9	NA	NA	NA	NA	NA	NA	NA	NA	NA	Plasmid	Plasmid	Yes
S_ID039_T4	k141_5228	k141_5228:12685-14601	tet(M)	tetracycline resistance ribosomal protection protein Tet(M)	TETRACYCLINE	TETRACYCLINE	11236.9	NA	NA	NA	NA	NA	NA	NA	NA	NA	NA	Plasmid	No
S_ID039_T4	k141_5228	k141_5228:14798-16171	tet(L)	tetracycline efflux MFS transporter Tet(L)	TETRACYCLINE	TETRACYCLINE	11495.1	NA	NA	NA	NA	NA	NA	NA	NA	NA	NA	Plasmid	No
S_ID039_T4	k141_5583	k141_5583:1785-2966	tet(D)	tetracycline efflux MFS transporter Tet(D)	TETRACYCLINE	TETRACYCLINE	66366.9	NA	NA	NA	NA	NA	NA	NA	NA	NA	Plasmid	Plasmid	Yes
S_ID039_T4	k141_5755	k141_5755:10241-11734	lsa(A)	ABC-F type ribosomal protection protein Lsa(A)	LINCOSAMIDE/STREPTOGRAMIN	LINCOSAMIDE/STREPTOGRAMIN	7449.98	S_ID039_T4_bin.4	99.53	0	0.372	184953	2900954	d__Bacteria;p__Bacillota;c__Bacilli;o__Lactobacillales;f__Enterococcaceae;g__Enterococcus;s__Enterococcus faecalis	d__Bacteria;p__Bacillota;c__Bacilli;o__Lactobacillales;f__Enterococcaceae;g__Enterococcus;s__Enterococcus faecalis	True	NA	NA	No
S_ID039_T4	k141_5831	k141_5831:1593-2789	tet(A)	tetracycline efflux MFS transporter Tet(A)	TETRACYCLINE	TETRACYCLINE	6765.47	S_ID039_T4_bin.3	99	0.181	0.504	86177	5363139	d__Bacteria;p__Pseudomonadota;c__Gammaproteobacteria;o__Enterobacterales;f__Enterobacteriaceae;g__Escherichia;s__Escherichia coli	d__Bacteria;p__Pseudomonadota;c__Gammaproteobacteria;o__Enterobacterales;f__Enterobacteriaceae;g__Escherichia;s__Escherichia coli	True	Plasmid	Plasmid	Yes
S_ID039_T4	k141_6321	k141_6321:38412-39269	blaSHV-25	broad-spectrum class A beta-lactamase SHV-25	BETA-LACTAM	BETA-LACTAM	70135.4	S_ID039_T4_bin.2	100	0.077	0.578	149560	5079295	d__Bacteria;p__Pseudomonadota;c__Gammaproteobacteria;o__Enterobacterales;f__Enterobacteriaceae;g__Klebsiella;s__Klebsiella pneumoniae	d__Bacteria;p__Pseudomonadota;c__Gammaproteobacteria;o__Enterobacterales;f__Enterobacteriaceae;g__Klebsiella;s__Klebsiella pneumoniae	True	NA	Plasmid	No
S_ID039_T4	k141_6423	k141_6423:576-1448	blaCTX-M-15	extended-spectrum class A beta-lactamase CTX-M-15	BETA-LACTAM	CEPHALOSPORIN	122498	S_ID039_T4_bin.3	99	0.181	0.504	86177	5363139	d__Bacteria;p__Pseudomonadota;c__Gammaproteobacteria;o__Enterobacterales;f__Enterobacteriaceae;g__Escherichia;s__Escherichia coli	d__Bacteria;p__Pseudomonadota;c__Gammaproteobacteria;o__Enterobacterales;f__Enterobacteriaceae;g__Escherichia;s__Escherichia coli	True	Plasmid	Plasmid	Yes
S_ID039_T4	k141_6423	k141_6423:2236-3093	blaTEM-1	broad-spectrum class A beta-lactamase TEM-1	BETA-LACTAM	BETA-LACTAM	113524	S_ID039_T4_bin.3	99	0.181	0.504	86177	5363139	d__Bacteria;p__Pseudomonadota;c__Gammaproteobacteria;o__Enterobacterales;f__Enterobacteriaceae;g__Escherichia;s__Escherichia coli	d__Bacteria;p__Pseudomonadota;c__Gammaproteobacteria;o__Enterobacterales;f__Enterobacteriaceae;g__Escherichia;s__Escherichia coli	True	Plasmid	Plasmid	Yes
S_ID039_T4	k141_6638	k141_6638:520-1152	erm(B)	23S rRNA (adenine(2058)-N(6))-methyltransferase Erm(B)	LINCOSAMIDE/MACROLIDE/STREPTOGRAMIN	CLINDAMYCIN/ERYTHROMYCIN/STREPTOGRAMIN B	22556.6	NA	NA	NA	NA	NA	NA	NA	NA	NA	NA	NA	No
S_ID039_T4	k141_6991	k141_6991:142-792	catA1	type A-1 chloramphenicol O-acetyltransferase	PHENICOL	CHLORAMPHENICOL	62079.8	S_ID039_T4_bin.3	99	0.181	0.504	86177	5363139	d__Bacteria;p__Pseudomonadota;c__Gammaproteobacteria;o__Enterobacterales;f__Enterobacteriaceae;g__Escherichia;s__Escherichia coli	d__Bacteria;p__Pseudomonadota;c__Gammaproteobacteria;o__Enterobacterales;f__Enterobacteriaceae;g__Escherichia;s__Escherichia coli	True	Plasmid	Plasmid	Yes
S_ID039_T4	k141_7497	k141_7497:303-1112	blaNDM-5	subclass B1 metallo-beta-lactamase NDM-5	BETA-LACTAM	CARBAPENEM	135444	NA	NA	NA	NA	NA	NA	NA	NA	NA	Plasmid	Plasmid	Yes
S_ID039_T4	k141_7497	k141_7497:1119-1481	ble	bleomycin binding protein Ble-MBL	BLEOMYCIN	BLEOMYCIN	147833	NA	NA	NA	NA	NA	NA	NA	NA	NA	Plasmid	Plasmid	Yes
S_ID040_T1	k141_108	k141_108:294-1025	erm(T)	23S rRNA (adenine(2058)-N(6))-methyltransferase Erm(T)	LINCOSAMIDE/MACROLIDE/STREPTOGRAMIN	ERYTHROMYCIN/LINCOSAMIDE/STREPTOGRAMIN/TYLOSIN	47936.1	NA	NA	NA	NA	NA	NA	NA	NA	NA	NA	Plasmid	No
S_ID040_T1	k141_137	k141_137:179-586	fosXCC	fosfomycin resistance hydrolase FosXCC	FOSFOMYCIN	FOSFOMYCIN	72388.9	NA	NA	NA	NA	NA	NA	NA	NA	NA	NA	Plasmid	No
S_ID040_T1	k141_169	k141_169:432-1541	vanS-M	vancomycin resistance histidine kinase VanS-M	GLYCOPEPTIDE	VANCOMYCIN	82174.3	NA	NA	NA	NA	NA	NA	NA	NA	NA	NA	Plasmid	No
S_ID040_T1	k141_169	k141_169:1654-2514	vanY-M	D-Ala-D-Ala carboxypeptidase VanY-M	GLYCOPEPTIDE	VANCOMYCIN	80145.1	NA	NA	NA	NA	NA	NA	NA	NA	NA	NA	Plasmid	No
S_ID040_T1	k141_169	k141_169:2643-3620	vanH-M	D-lactate dehydrogenase VanH-M	GLYCOPEPTIDE	VANCOMYCIN	80801.2	NA	NA	NA	NA	NA	NA	NA	NA	NA	NA	Plasmid	No
S_ID040_T1	k141_169	k141_169:3616-4161	vanM	D-alanine--(R)-lactate ligase VanM	GLYCOPEPTIDE	VANCOMYCIN	82240.3	NA	NA	NA	NA	NA	NA	NA	NA	NA	NA	Plasmid	No
S_ID040_T1	k141_214	k141_214:3081-4391	tet(L)	tetracycline efflux MFS transporter Tet(L)	TETRACYCLINE	TETRACYCLINE	138690	NA	NA	NA	NA	NA	NA	NA	NA	NA	Plasmid	Plasmid	Yes
S_ID040_T1	k141_240	k141_240:179-1615	aac(6')-Ie/aph(2'')-Ia	bifunctional aminoglycoside N-acetyltransferase AAC(6')-Ie/aminoglycoside O-phosphotransferase APH(2'')-Ia	AMINOGLYCOSIDE	AMIKACIN/GENTAMICIN/KANAMYCIN/TOBRAMYCIN	54424.6	NA	NA	NA	NA	NA	NA	NA	NA	NA	NA	Plasmid	No
S_ID040_T1	k141_42	k141_42:2818-3312	dfrG	trimethoprim-resistant dihydrofolate reductase DfrG	TRIMETHOPRIM	TRIMETHOPRIM	60111.8	NA	NA	NA	NA	NA	NA	NA	NA	NA	NA	Plasmid	No
S_ID040_T1	k141_429	k141_429:24434-24979	aac(6')-I	aminoglycoside 6'-N-acetyltransferase	AMINOGLYCOSIDE	AMINOGLYCOSIDE	50391.4	S_ID040_T1_bin.1	99.62	0.374	0.378	32624	2770797	d__Bacteria;p__Bacillota;c__Bacilli;o__Lactobacillales;f__Enterococcaceae;g__Enterococcus_B;s__Enterococcus_B faecium	d__Bacteria;p__Bacillota;c__Bacilli;o__Lactobacillales;f__Enterococcaceae;g__Enterococcus;s__Enterococcus faecium	True	NA	NA	No
S_ID040_T1	k141_437	k141_437:592-1383	aph(3')-IIIa	aminoglycoside O-phosphotransferase APH(3')-IIIa	AMINOGLYCOSIDE	AMIKACIN/KANAMYCIN	105410	S_ID040_T1_bin.1	99.62	0.374	0.378	32624	2770797	d__Bacteria;p__Bacillota;c__Bacilli;o__Lactobacillales;f__Enterococcaceae;g__Enterococcus_B;s__Enterococcus_B faecium	d__Bacteria;p__Bacillota;c__Bacilli;o__Lactobacillales;f__Enterococcaceae;g__Enterococcus;s__Enterococcus faecium	True	Plasmid	Plasmid	Yes
S_ID040_T1	k141_437	k141_437:2136-2870	erm(B)	23S rRNA (adenine(2058)-N(6))-methyltransferase Erm(B)	LINCOSAMIDE/MACROLIDE/STREPTOGRAMIN	CLINDAMYCIN/ERYTHROMYCIN/STREPTOGRAMIN B	101524	S_ID040_T1_bin.1	99.62	0.374	0.378	32624	2770797	d__Bacteria;p__Bacillota;c__Bacilli;o__Lactobacillales;f__Enterococcaceae;g__Enterococcus_B;s__Enterococcus_B faecium	d__Bacteria;p__Bacillota;c__Bacilli;o__Lactobacillales;f__Enterococcaceae;g__Enterococcus;s__Enterococcus faecium	True	Plasmid	Plasmid	Yes
S_ID040_T1	k141_46	k141_46:27994-29469	msr(C)	ABC-F type ribosomal protection protein Msr(C)	MACROLIDE/STREPTOGRAMIN	AZITHROMYCIN/ERYTHROMYCIN/STREPTOGRAMIN B/TYLOSIN	65571.8	S_ID040_T1_bin.1	99.62	0.374	0.378	32624	2770797	d__Bacteria;p__Bacillota;c__Bacilli;o__Lactobacillales;f__Enterococcaceae;g__Enterococcus_B;s__Enterococcus_B faecium	d__Bacteria;p__Bacillota;c__Bacilli;o__Lactobacillales;f__Enterococcaceae;g__Enterococcus;s__Enterococcus faecium	True	NA	NA	No
S_ID040_T1	k141_488	k141_488:2665-3570	ant(6)-Ia	aminoglycoside nucleotidyltransferase ANT(6)-Ia	AMINOGLYCOSIDE	STREPTOMYCIN	87243.6	NA	NA	NA	NA	NA	NA	NA	NA	NA	Plasmid	Plasmid	Yes
S_ID040_T2	k141_1042	k141_1042:300506-303655	oqxB25	multidrug efflux RND transporter permease subunit OqxB25	PHENICOL/QUINOLONE	PHENICOL/QUINOLONE	26534	S_ID040_T2_bin.2	100	0.077	0.578	172429	5060520	d__Bacteria;p__Pseudomonadota;c__Gammaproteobacteria;o__Enterobacterales;f__Enterobacteriaceae;g__Klebsiella;s__Klebsiella pneumoniae	d__Bacteria;p__Pseudomonadota;c__Gammaproteobacteria;o__Enterobacterales;f__Enterobacteriaceae;g__Klebsiella;s__Klebsiella pneumoniae	True	NA	NA	No
S_ID040_T2	k141_1042	k141_1042:303682-304854	oqxA	multidrug efflux RND transporter periplasmic adaptor subunit OqxA	PHENICOL/QUINOLONE	PHENICOL/QUINOLONE	27345.9	S_ID040_T2_bin.2	100	0.077	0.578	172429	5060520	d__Bacteria;p__Pseudomonadota;c__Gammaproteobacteria;o__Enterobacterales;f__Enterobacteriaceae;g__Klebsiella;s__Klebsiella pneumoniae	d__Bacteria;p__Pseudomonadota;c__Gammaproteobacteria;o__Enterobacterales;f__Enterobacteriaceae;g__Klebsiella;s__Klebsiella pneumoniae	True	NA	NA	No
S_ID040_T2	k141_1060	k141_1060:142-792	catA1	type A-1 chloramphenicol O-acetyltransferase	PHENICOL	CHLORAMPHENICOL	26732.8	NA	NA	NA	NA	NA	NA	NA	NA	NA	Plasmid	Plasmid	Yes
S_ID040_T2	k141_147	k141_147:27994-29469	msr(C)	ABC-F type ribosomal protection protein Msr(C)	MACROLIDE/STREPTOGRAMIN	AZITHROMYCIN/ERYTHROMYCIN/STREPTOGRAMIN B/TYLOSIN	32775.2	S_ID040_T2_bin.3	99.62	0.374	0.381	35632	2428984	d__Bacteria;p__Bacillota;c__Bacilli;o__Lactobacillales;f__Enterococcaceae;g__Enterococcus_B;s__Enterococcus_B faecium	d__Bacteria;p__Bacillota;c__Bacilli;o__Lactobacillales;f__Enterococcaceae;g__Enterococcus;s__Enterococcus faecium	True	NA	NA	No
S_ID040_T2	k141_179	k141_179:179-586	fosXCC	fosfomycin resistance hydrolase FosXCC	FOSFOMYCIN	FOSFOMYCIN	92310.7	NA	NA	NA	NA	NA	NA	NA	NA	NA	NA	Plasmid	No
S_ID040_T2	k141_196	k141_196:179-1615	aac(6')-Ie/aph(2'')-Ia	bifunctional aminoglycoside N-acetyltransferase AAC(6')-Ie/aminoglycoside O-phosphotransferase APH(2'')-Ia	AMINOGLYCOSIDE	AMIKACIN/GENTAMICIN/KANAMYCIN/TOBRAMYCIN	33241.2	NA	NA	NA	NA	NA	NA	NA	NA	NA	NA	Plasmid	No
S_ID040_T2	k141_28	k141_28:111899-112756	blaSHV-25	broad-spectrum class A beta-lactamase SHV-25	BETA-LACTAM	BETA-LACTAM	25295.9	S_ID040_T2_bin.2	100	0.077	0.578	172429	5060520	d__Bacteria;p__Pseudomonadota;c__Gammaproteobacteria;o__Enterobacterales;f__Enterobacteriaceae;g__Klebsiella;s__Klebsiella pneumoniae	d__Bacteria;p__Pseudomonadota;c__Gammaproteobacteria;o__Enterobacterales;f__Enterobacteriaceae;g__Klebsiella;s__Klebsiella pneumoniae	True	NA	Plasmid	No
S_ID040_T2	k141_302	k141_302:3080-4390	tet(L)	tetracycline efflux MFS transporter Tet(L)	TETRACYCLINE	TETRACYCLINE	101476	NA	NA	NA	NA	NA	NA	NA	NA	NA	Plasmid	Plasmid	Yes
S_ID040_T2	k141_398	k141_398:592-1383	aph(3')-IIIa	aminoglycoside O-phosphotransferase APH(3')-IIIa	AMINOGLYCOSIDE	AMIKACIN/KANAMYCIN	70450.8	NA	NA	NA	NA	NA	NA	NA	NA	NA	Plasmid	Plasmid	Yes
S_ID040_T2	k141_398	k141_398:2136-2870	erm(B)	23S rRNA (adenine(2058)-N(6))-methyltransferase Erm(B)	LINCOSAMIDE/MACROLIDE/STREPTOGRAMIN	CLINDAMYCIN/ERYTHROMYCIN/STREPTOGRAMIN B	63846.9	NA	NA	NA	NA	NA	NA	NA	NA	NA	Plasmid	Plasmid	Yes
S_ID040_T2	k141_400	k141_400:2665-3570	ant(6)-Ia	aminoglycoside nucleotidyltransferase ANT(6)-Ia	AMINOGLYCOSIDE	STREPTOMYCIN	63726.5	NA	NA	NA	NA	NA	NA	NA	NA	NA	Plasmid	Plasmid	Yes
S_ID040_T2	k141_426	k141_426:1599-3602	mecA	PBP2a family beta-lactam-resistant peptidoglycan transpeptidase MecA	BETA-LACTAM	METHICILLIN	589.218	S_ID040_T2_bin.1	99.44	0.552	0.326	38706	2411622	d__Bacteria;p__Bacillota;c__Bacilli;o__Staphylococcales;f__Staphylococcaceae;g__Staphylococcus;s__Staphylococcus haemolyticus	d__Bacteria;p__Bacillota;c__Bacilli;o__Bacillales;f__Staphylococcaceae;g__Staphylococcus;s__Staphylococcus haemolyticus	True	NA	Plasmid	No
S_ID040_T2	k141_429	k141_429:1919-2815	mph(C)	Mph(C) family macrolide 2'-phosphotransferase	MACROLIDE	ERYTHROMYCIN/SPIRAMYCIN/TELITHROMYCIN	491.111	S_ID040_T2_bin.1	99.44	0.552	0.326	38706	2411622	d__Bacteria;p__Bacillota;c__Bacilli;o__Staphylococcales;f__Staphylococcaceae;g__Staphylococcus;s__Staphylococcus haemolyticus	d__Bacteria;p__Bacillota;c__Bacilli;o__Bacillales;f__Staphylococcaceae;g__Staphylococcus;s__Staphylococcus haemolyticus	True	NA	Plasmid	No
S_ID040_T2	k141_429	k141_429:2917-4380	msr(A)	ABC-F type ribosomal protection protein Msr(A)	MACROLIDE/STREPTOGRAMIN	ERYTHROMYCIN/STREPTOGRAMIN B	552.178	S_ID040_T2_bin.1	99.44	0.552	0.326	38706	2411622	d__Bacteria;p__Bacillota;c__Bacilli;o__Staphylococcales;f__Staphylococcaceae;g__Staphylococcus;s__Staphylococcus haemolyticus	d__Bacteria;p__Bacillota;c__Bacilli;o__Bacillales;f__Staphylococcaceae;g__Staphylococcus;s__Staphylococcus haemolyticus	True	NA	Plasmid	No
S_ID040_T2	k141_567	k141_567:818-1195	blaI	penicillinase repressor BlaI	BETA-LACTAM	BETA-LACTAM	372.452	S_ID040_T2_bin.1	99.44	0.552	0.326	38706	2411622	d__Bacteria;p__Bacillota;c__Bacilli;o__Staphylococcales;f__Staphylococcaceae;g__Staphylococcus;s__Staphylococcus haemolyticus	d__Bacteria;p__Bacillota;c__Bacilli;o__Bacillales;f__Staphylococcaceae;g__Staphylococcus;s__Staphylococcus haemolyticus	True	NA	Plasmid	No
S_ID040_T2	k141_567	k141_567:1188-2942	blaR1	beta-lactam sensor/signal transducer BlaR1	BETA-LACTAM	BETA-LACTAM	540.841	S_ID040_T2_bin.1	99.44	0.552	0.326	38706	2411622	d__Bacteria;p__Bacillota;c__Bacilli;o__Staphylococcales;f__Staphylococcaceae;g__Staphylococcus;s__Staphylococcus haemolyticus	d__Bacteria;p__Bacillota;c__Bacilli;o__Bacillales;f__Staphylococcaceae;g__Staphylococcus;s__Staphylococcus haemolyticus	True	NA	Plasmid	No
S_ID040_T2	k141_567	k141_567:3049-3891	blaPC1	BlaZ family penicillin-hydrolyzing class A beta-lactamase PC1	BETA-LACTAM	BETA-LACTAM	597.993	S_ID040_T2_bin.1	99.44	0.552	0.326	38706	2411622	d__Bacteria;p__Bacillota;c__Bacilli;o__Staphylococcales;f__Staphylococcaceae;g__Staphylococcus;s__Staphylococcus haemolyticus	d__Bacteria;p__Bacillota;c__Bacilli;o__Bacillales;f__Staphylococcaceae;g__Staphylococcus;s__Staphylococcus haemolyticus	True	NA	Plasmid	No
S_ID040_T2	k141_598	k141_598:303-1112	blaNDM-5	subclass B1 metallo-beta-lactamase NDM-5	BETA-LACTAM	CARBAPENEM	51235	NA	NA	NA	NA	NA	NA	NA	NA	NA	Plasmid	Plasmid	Yes
S_ID040_T2	k141_598	k141_598:1119-1481	ble	bleomycin binding protein Ble-MBL	BLEOMYCIN	BLEOMYCIN	52083.5	NA	NA	NA	NA	NA	NA	NA	NA	NA	Plasmid	Plasmid	Yes
S_ID040_T2	k141_623	k141_623:346619-347032	fosA	FosA5 family fosfomycin resistance glutathione transferase	FOSFOMYCIN	FOSFOMYCIN	31198.2	S_ID040_T2_bin.2	100	0.077	0.578	172429	5060520	d__Bacteria;p__Pseudomonadota;c__Gammaproteobacteria;o__Enterobacterales;f__Enterobacteriaceae;g__Klebsiella;s__Klebsiella pneumoniae	d__Bacteria;p__Pseudomonadota;c__Gammaproteobacteria;o__Enterobacterales;f__Enterobacteriaceae;g__Klebsiella;s__Klebsiella pneumoniae	True	NA	NA	No
S_ID040_T2	k141_643	k141_643:2818-3312	dfrG	trimethoprim-resistant dihydrofolate reductase DfrG	TRIMETHOPRIM	TRIMETHOPRIM	26634.4	NA	NA	NA	NA	NA	NA	NA	NA	NA	NA	Plasmid	No
S_ID040_T2	k141_66	k141_66:715-3786	mupA	mupirocin-resistant isoleucine--tRNA ligase MupA	MUPIROCIN	MUPIROCIN	1762.2	NA	NA	NA	NA	NA	NA	NA	NA	NA	NA	Plasmid	No
S_ID040_T2	k141_79	k141_79:24434-24979	aac(6')-I	aminoglycoside 6'-N-acetyltransferase	AMINOGLYCOSIDE	AMINOGLYCOSIDE	28380.3	S_ID040_T2_bin.3	99.62	0.374	0.381	35632	2428984	d__Bacteria;p__Bacillota;c__Bacilli;o__Lactobacillales;f__Enterococcaceae;g__Enterococcus_B;s__Enterococcus_B faecium	d__Bacteria;p__Bacillota;c__Bacilli;o__Lactobacillales;f__Enterococcaceae;g__Enterococcus;s__Enterococcus faecium	True	NA	NA	No
S_ID040_T2	k141_822	k141_822:1785-2966	tet(D)	tetracycline efflux MFS transporter Tet(D)	TETRACYCLINE	TETRACYCLINE	26023.4	NA	NA	NA	NA	NA	NA	NA	NA	NA	Plasmid	Plasmid	Yes
S_ID040_T2	k141_837	k141_837:576-1448	blaCTX-M-15	extended-spectrum class A beta-lactamase CTX-M-15	BETA-LACTAM	CEPHALOSPORIN	42585.1	NA	NA	NA	NA	NA	NA	NA	NA	NA	Plasmid	Plasmid	Yes
S_ID040_T2	k141_837	k141_837:2236-3093	blaTEM-1	broad-spectrum class A beta-lactamase TEM-1	BETA-LACTAM	BETA-LACTAM	41365.9	NA	NA	NA	NA	NA	NA	NA	NA	NA	Plasmid	Plasmid	Yes
S_ID040_T2	k141_867	k141_867:432-1541	vanS-M	vancomycin resistance histidine kinase VanS-M	GLYCOPEPTIDE	VANCOMYCIN	52775.6	NA	NA	NA	NA	NA	NA	NA	NA	NA	NA	Plasmid	No
S_ID040_T2	k141_867	k141_867:1654-2514	vanY-M	D-Ala-D-Ala carboxypeptidase VanY-M	GLYCOPEPTIDE	VANCOMYCIN	50995.7	NA	NA	NA	NA	NA	NA	NA	NA	NA	NA	Plasmid	No
S_ID040_T2	k141_867	k141_867:2643-3620	vanH-M	D-lactate dehydrogenase VanH-M	GLYCOPEPTIDE	VANCOMYCIN	53699.4	NA	NA	NA	NA	NA	NA	NA	NA	NA	NA	Plasmid	No
S_ID040_T2	k141_867	k141_867:3616-4161	vanM	D-alanine--(R)-lactate ligase VanM	GLYCOPEPTIDE	VANCOMYCIN	51761.6	NA	NA	NA	NA	NA	NA	NA	NA	NA	NA	Plasmid	No
S_ID040_T2	k141_88	k141_88:294-1025	erm(T)	23S rRNA (adenine(2058)-N(6))-methyltransferase Erm(T)	LINCOSAMIDE/MACROLIDE/STREPTOGRAMIN	ERYTHROMYCIN/LINCOSAMIDE/STREPTOGRAMIN/TYLOSIN	22422.2	NA	NA	NA	NA	NA	NA	NA	NA	NA	NA	Plasmid	No
S_ID040_T3	k141_1576	k141_1576:8064-9980	tet(W)	tetracycline resistance ribosomal protection protein Tet(W)	TETRACYCLINE	TETRACYCLINE	306.656	S_ID040_T3_bin.1	94.36	0.888	0.607	10403	1728568	d__Bacteria;p__Actinomycetota;c__Actinomycetes;o__Actinomycetales;f__Bifidobacteriaceae;g__Bifidobacterium;s__Bifidobacterium animalis_B	d__Bacteria;p__Actinomycetota;c__Actinomycetes;o__Bifidobacteriales;f__Bifidobacteriaceae;g__Bifidobacterium;s__Bifidobacterium animalis	True	NA	NA	No
S_ID040_T3	k141_2572	k141_2572:178884-182033	oqxB25	multidrug efflux RND transporter permease subunit OqxB25	PHENICOL/QUINOLONE	PHENICOL/QUINOLONE	433.259	S_ID040_T3_bin.3	100	0.077	0.576	121858	5207664	d__Bacteria;p__Pseudomonadota;c__Gammaproteobacteria;o__Enterobacterales;f__Enterobacteriaceae;g__Klebsiella;s__Klebsiella pneumoniae	d__Bacteria;p__Pseudomonadota;c__Gammaproteobacteria;o__Enterobacterales;f__Enterobacteriaceae;g__Klebsiella;s__Klebsiella pneumoniae	True	NA	NA	No
S_ID040_T3	k141_2572	k141_2572:182060-183232	oqxA	multidrug efflux RND transporter periplasmic adaptor subunit OqxA	PHENICOL/QUINOLONE	PHENICOL/QUINOLONE	509.99	S_ID040_T3_bin.3	100	0.077	0.576	121858	5207664	d__Bacteria;p__Pseudomonadota;c__Gammaproteobacteria;o__Enterobacterales;f__Enterobacteriaceae;g__Klebsiella;s__Klebsiella pneumoniae	d__Bacteria;p__Pseudomonadota;c__Gammaproteobacteria;o__Enterobacterales;f__Enterobacteriaceae;g__Klebsiella;s__Klebsiella pneumoniae	True	NA	NA	No
S_ID040_T3	k141_2829	k141_2829:3-887	msr(A)	ABC-F type ribosomal protection protein Msr(A)	MACROLIDE/STREPTOGRAMIN	ERYTHROMYCIN/STREPTOGRAMIN B	99.4908	NA	NA	NA	NA	NA	NA	NA	NA	NA	NA	Plasmid	No
S_ID040_T3	k141_4063	k141_4063:592-1383	aph(3')-IIIa	aminoglycoside O-phosphotransferase APH(3')-IIIa	AMINOGLYCOSIDE	AMIKACIN/KANAMYCIN	94543.2	NA	NA	NA	NA	NA	NA	NA	NA	NA	Plasmid	Plasmid	Yes
S_ID040_T3	k141_4063	k141_4063:2136-2870	erm(B)	23S rRNA (adenine(2058)-N(6))-methyltransferase Erm(B)	LINCOSAMIDE/MACROLIDE/STREPTOGRAMIN	CLINDAMYCIN/ERYTHROMYCIN/STREPTOGRAMIN B	99123.4	NA	NA	NA	NA	NA	NA	NA	NA	NA	Plasmid	Plasmid	Yes
S_ID040_T3	k141_4131	k141_4131:1785-2966	tet(D)	tetracycline efflux MFS transporter Tet(D)	TETRACYCLINE	TETRACYCLINE	517.061	NA	NA	NA	NA	NA	NA	NA	NA	NA	Plasmid	Plasmid	Yes
S_ID040_T3	k141_4523	k141_4523:346554-346967	fosA	FosA5 family fosfomycin resistance glutathione transferase	FOSFOMYCIN	FOSFOMYCIN	494.167	S_ID040_T3_bin.3	100	0.077	0.576	121858	5207664	d__Bacteria;p__Pseudomonadota;c__Gammaproteobacteria;o__Enterobacterales;f__Enterobacteriaceae;g__Klebsiella;s__Klebsiella pneumoniae	d__Bacteria;p__Pseudomonadota;c__Gammaproteobacteria;o__Enterobacterales;f__Enterobacteriaceae;g__Klebsiella;s__Klebsiella pneumoniae	True	NA	NA	No
S_ID040_T3	k141_4549	k141_4549:2665-3570	ant(6)-Ia	aminoglycoside nucleotidyltransferase ANT(6)-Ia	AMINOGLYCOSIDE	STREPTOMYCIN	95887	NA	NA	NA	NA	NA	NA	NA	NA	NA	Plasmid	Plasmid	Yes
S_ID040_T3	k141_4561	k141_4561:294-1025	erm(T)	23S rRNA (adenine(2058)-N(6))-methyltransferase Erm(T)	LINCOSAMIDE/MACROLIDE/STREPTOGRAMIN	ERYTHROMYCIN/LINCOSAMIDE/STREPTOGRAMIN/TYLOSIN	42836	NA	NA	NA	NA	NA	NA	NA	NA	NA	NA	Plasmid	No
S_ID040_T3	k141_4612	k141_4612:179-1615	aac(6')-Ie/aph(2'')-Ia	bifunctional aminoglycoside N-acetyltransferase AAC(6')-Ie/aminoglycoside O-phosphotransferase APH(2'')-Ia	AMINOGLYCOSIDE	AMIKACIN/GENTAMICIN/KANAMYCIN/TOBRAMYCIN	63635.7	NA	NA	NA	NA	NA	NA	NA	NA	NA	NA	Plasmid	No
S_ID040_T3	k141_480	k141_480:3-2897	mupA	mupirocin-resistant isoleucine--tRNA ligase MupA	MUPIROCIN	MUPIROCIN	137.759	NA	NA	NA	NA	NA	NA	NA	NA	NA	Plasmid	Plasmid	Yes
S_ID040_T3	k141_4882	k141_4882:1-720	erm(X)	23S rRNA (adenine(2058)-N(6))-methyltransferase Erm(X)	LINCOSAMIDE/MACROLIDE/STREPTOGRAMIN	AZITHROMYCIN/CLINDAMYCIN/ERYTHROMYCIN/LINCOMYCIN/STREPTOGRAMIN B/TYLOSIN	64.7422	NA	NA	NA	NA	NA	NA	NA	NA	NA	NA	Plasmid	No
S_ID040_T3	k141_5284	k141_5284:111899-112756	blaSHV-25	broad-spectrum class A beta-lactamase SHV-25	BETA-LACTAM	BETA-LACTAM	467.834	S_ID040_T3_bin.3	100	0.077	0.576	121858	5207664	d__Bacteria;p__Pseudomonadota;c__Gammaproteobacteria;o__Enterobacterales;f__Enterobacteriaceae;g__Klebsiella;s__Klebsiella pneumoniae	d__Bacteria;p__Pseudomonadota;c__Gammaproteobacteria;o__Enterobacterales;f__Enterobacteriaceae;g__Klebsiella;s__Klebsiella pneumoniae	True	NA	Plasmid	No
S_ID040_T3	k141_5720	k141_5720:24434-24979	aac(6')-I	aminoglycoside 6'-N-acetyltransferase	AMINOGLYCOSIDE	AMINOGLYCOSIDE	45058.7	S_ID040_T3_bin.2	99.62	0	0.379	32968	2592108	d__Bacteria;p__Bacillota;c__Bacilli;o__Lactobacillales;f__Enterococcaceae;g__Enterococcus_B;s__Enterococcus_B faecium	d__Bacteria;p__Bacillota;c__Bacilli;o__Lactobacillales;f__Enterococcaceae;g__Enterococcus;s__Enterococcus faecium	True	NA	NA	No
S_ID040_T3	k141_5928	k141_5928:432-1541	vanS-M	vancomycin resistance histidine kinase VanS-M	GLYCOPEPTIDE	VANCOMYCIN	95750.8	NA	NA	NA	NA	NA	NA	NA	NA	NA	NA	Plasmid	No
S_ID040_T3	k141_5928	k141_5928:1654-2514	vanY-M	D-Ala-D-Ala carboxypeptidase VanY-M	GLYCOPEPTIDE	VANCOMYCIN	94777.7	NA	NA	NA	NA	NA	NA	NA	NA	NA	NA	Plasmid	No
S_ID040_T3	k141_5928	k141_5928:2643-3620	vanH-M	D-lactate dehydrogenase VanH-M	GLYCOPEPTIDE	VANCOMYCIN	88200.3	NA	NA	NA	NA	NA	NA	NA	NA	NA	NA	Plasmid	No
S_ID040_T3	k141_5928	k141_5928:3616-4161	vanM	D-alanine--(R)-lactate ligase VanM	GLYCOPEPTIDE	VANCOMYCIN	89595.6	NA	NA	NA	NA	NA	NA	NA	NA	NA	NA	Plasmid	No
S_ID040_T3	k141_5981	k141_5981:142-792	catA1	type A-1 chloramphenicol O-acetyltransferase	PHENICOL	CHLORAMPHENICOL	899.031	NA	NA	NA	NA	NA	NA	NA	NA	NA	Plasmid	Plasmid	Yes
S_ID040_T3	k141_6381	k141_6381:27994-29469	msr(C)	ABC-F type ribosomal protection protein Msr(C)	MACROLIDE/STREPTOGRAMIN	AZITHROMYCIN/ERYTHROMYCIN/STREPTOGRAMIN B/TYLOSIN	44903.7	S_ID040_T3_bin.2	99.62	0	0.379	32968	2592108	d__Bacteria;p__Bacillota;c__Bacilli;o__Lactobacillales;f__Enterococcaceae;g__Enterococcus_B;s__Enterococcus_B faecium	d__Bacteria;p__Bacillota;c__Bacilli;o__Lactobacillales;f__Enterococcaceae;g__Enterococcus;s__Enterococcus faecium	True	NA	NA	No
S_ID040_T3	k141_6464	k141_6464:2818-3312	dfrG	trimethoprim-resistant dihydrofolate reductase DfrG	TRIMETHOPRIM	TRIMETHOPRIM	42957.4	S_ID040_T3_bin.2	99.62	0	0.379	32968	2592108	d__Bacteria;p__Bacillota;c__Bacilli;o__Lactobacillales;f__Enterococcaceae;g__Enterococcus_B;s__Enterococcus_B faecium	d__Bacteria;p__Bacillota;c__Bacilli;o__Lactobacillales;f__Enterococcaceae;g__Enterococcus;s__Enterococcus faecium	True	NA	Plasmid	No
S_ID040_T3	k141_6692	k141_6692:576-1448	blaCTX-M-15	extended-spectrum class A beta-lactamase CTX-M-15	BETA-LACTAM	CEPHALOSPORIN	1495.08	S_ID040_T3_bin.3	100	0.077	0.576	121858	5207664	d__Bacteria;p__Pseudomonadota;c__Gammaproteobacteria;o__Enterobacterales;f__Enterobacteriaceae;g__Klebsiella;s__Klebsiella pneumoniae	d__Bacteria;p__Pseudomonadota;c__Gammaproteobacteria;o__Enterobacterales;f__Enterobacteriaceae;g__Klebsiella;s__Klebsiella pneumoniae	True	Plasmid	Plasmid	Yes
S_ID040_T3	k141_6692	k141_6692:2236-3093	blaTEM-1	broad-spectrum class A beta-lactamase TEM-1	BETA-LACTAM	BETA-LACTAM	1635.91	S_ID040_T3_bin.3	100	0.077	0.576	121858	5207664	d__Bacteria;p__Pseudomonadota;c__Gammaproteobacteria;o__Enterobacterales;f__Enterobacteriaceae;g__Klebsiella;s__Klebsiella pneumoniae	d__Bacteria;p__Pseudomonadota;c__Gammaproteobacteria;o__Enterobacterales;f__Enterobacteriaceae;g__Klebsiella;s__Klebsiella pneumoniae	True	Plasmid	Plasmid	Yes
S_ID040_T3	k141_6853	k141_6853:3080-4390	tet(L)	tetracycline efflux MFS transporter Tet(L)	TETRACYCLINE	TETRACYCLINE	135167	NA	NA	NA	NA	NA	NA	NA	NA	NA	Plasmid	Plasmid	Yes
S_ID040_T3	k141_7445	k141_7445:179-586	fosXCC	fosfomycin resistance hydrolase FosXCC	FOSFOMYCIN	FOSFOMYCIN	50187.9	NA	NA	NA	NA	NA	NA	NA	NA	NA	NA	Plasmid	No
S_ID040_T3	k141_7507	k141_7507:303-1112	blaNDM-5	subclass B1 metallo-beta-lactamase NDM-5	BETA-LACTAM	CARBAPENEM	1422.73	NA	NA	NA	NA	NA	NA	NA	NA	NA	Plasmid	Plasmid	Yes
S_ID040_T3	k141_7507	k141_7507:1119-1481	ble	bleomycin binding protein Ble-MBL	BLEOMYCIN	BLEOMYCIN	1862.01	NA	NA	NA	NA	NA	NA	NA	NA	NA	Plasmid	Plasmid	Yes
S_ID040_T4	k141_1241	k141_1241:179-1615	aac(6')-Ie/aph(2'')-Ia	bifunctional aminoglycoside N-acetyltransferase AAC(6')-Ie/aminoglycoside O-phosphotransferase APH(2'')-Ia	AMINOGLYCOSIDE	AMIKACIN/GENTAMICIN/KANAMYCIN/TOBRAMYCIN	38736	NA	NA	NA	NA	NA	NA	NA	NA	NA	NA	Plasmid	No
S_ID040_T4	k141_162	k141_162:424-1056	ant(6)-Ia	aminoglycoside nucleotidyltransferase ANT(6)-Ia	AMINOGLYCOSIDE	STREPTOMYCIN	94125.5	NA	NA	NA	NA	NA	NA	NA	NA	NA	Plasmid	Plasmid	Yes
S_ID040_T4	k141_1642	k141_1642:592-1383	aph(3')-IIIa	aminoglycoside O-phosphotransferase APH(3')-IIIa	AMINOGLYCOSIDE	AMIKACIN/KANAMYCIN	101891	NA	NA	NA	NA	NA	NA	NA	NA	NA	Plasmid	Plasmid	Yes
S_ID040_T4	k141_1642	k141_1642:2136-2870	erm(B)	23S rRNA (adenine(2058)-N(6))-methyltransferase Erm(B)	LINCOSAMIDE/MACROLIDE/STREPTOGRAMIN	CLINDAMYCIN/ERYTHROMYCIN/STREPTOGRAMIN B	70315.5	NA	NA	NA	NA	NA	NA	NA	NA	NA	Plasmid	Plasmid	Yes
S_ID040_T4	k141_1687	k141_1687:432-1541	vanS-M	vancomycin resistance histidine kinase VanS-M	GLYCOPEPTIDE	VANCOMYCIN	90416.3	NA	NA	NA	NA	NA	NA	NA	NA	NA	NA	Plasmid	No
S_ID040_T4	k141_1687	k141_1687:1654-2514	vanY-M	D-Ala-D-Ala carboxypeptidase VanY-M	GLYCOPEPTIDE	VANCOMYCIN	85648.2	NA	NA	NA	NA	NA	NA	NA	NA	NA	NA	Plasmid	No
S_ID040_T4	k141_1687	k141_1687:2643-3620	vanH-M	D-lactate dehydrogenase VanH-M	GLYCOPEPTIDE	VANCOMYCIN	92761	NA	NA	NA	NA	NA	NA	NA	NA	NA	NA	Plasmid	No
S_ID040_T4	k141_1687	k141_1687:3616-4161	vanM	D-alanine--(R)-lactate ligase VanM	GLYCOPEPTIDE	VANCOMYCIN	94762	NA	NA	NA	NA	NA	NA	NA	NA	NA	NA	Plasmid	No
S_ID040_T4	k141_1785	k141_1785:24434-24979	aac(6')-I	aminoglycoside 6'-N-acetyltransferase	AMINOGLYCOSIDE	AMINOGLYCOSIDE	44901.3	S_ID040_T4_bin.2	99.62	0	0.38	33104	2472671	d__Bacteria;p__Bacillota;c__Bacilli;o__Lactobacillales;f__Enterococcaceae;g__Enterococcus_B;s__Enterococcus_B faecium	d__Bacteria;p__Bacillota;c__Bacilli;o__Lactobacillales;f__Enterococcaceae;g__Enterococcus;s__Enterococcus faecium	True	NA	NA	No
S_ID040_T4	k141_1822	k141_1822:298-1179	tetB	tetracycline efflux ABC transporter TetAB subunit B	TETRACYCLINE	TETRACYCLINE	105.525	NA	NA	NA	NA	NA	NA	NA	NA	NA	NA	NA	No
S_ID040_T4	k141_1878	k141_1878:146-628	lnu(A)	lincosamide nucleotidyltransferase Lnu(A)	LINCOSAMIDE	LINCOSAMIDE	216.786	NA	NA	NA	NA	NA	NA	NA	NA	NA	Plasmid	Plasmid	Yes
S_ID040_T4	k141_1902	k141_1902:820-1551	erm(T)	23S rRNA (adenine(2058)-N(6))-methyltransferase Erm(T)	LINCOSAMIDE/MACROLIDE/STREPTOGRAMIN	ERYTHROMYCIN/LINCOSAMIDE/STREPTOGRAMIN/TYLOSIN	29049.6	NA	NA	NA	NA	NA	NA	NA	NA	NA	NA	Plasmid	No
S_ID040_T4	k141_1967	k141_1967:1662-3665	mecA	PBP2a family beta-lactam-resistant peptidoglycan transpeptidase MecA	BETA-LACTAM	METHICILLIN	6226.37	NA	NA	NA	NA	NA	NA	NA	NA	NA	NA	Plasmid	No
S_ID040_T4	k141_2035	k141_2035:12429-12854	fosB	FosB family fosfomycin resistance bacillithiol transferase	FOSFOMYCIN	FOSFOMYCIN	170.689	S_ID040_T4_bin.3	55.74	0.862	0.321	4879	1824484	d__Bacteria;p__Bacillota;c__Bacilli;o__Staphylococcales;f__Staphylococcaceae;g__Staphylococcus;s__Staphylococcus epidermidis	d__Bacteria;p__Bacillota;c__Bacilli;o__Bacillales;f__Staphylococcaceae;g__Staphylococcus;s__Staphylococcus epidermidis	True	NA	NA	No
S_ID040_T4	k141_2090	k141_2090:1245-2621	tet(K)	tetracycline efflux MFS transporter Tet(K)	TETRACYCLINE	TETRACYCLINE	15317.9	NA	NA	NA	NA	NA	NA	NA	NA	NA	Plasmid	Plasmid	Yes
S_ID040_T4	k141_2256	k141_2256:179-586	fosXCC	fosfomycin resistance hydrolase FosXCC	FOSFOMYCIN	FOSFOMYCIN	41332.7	NA	NA	NA	NA	NA	NA	NA	NA	NA	NA	NA	No
S_ID040_T4	k141_2678	k141_2678:1941-2837	mph(C)	Mph(C) family macrolide 2'-phosphotransferase	MACROLIDE	ERYTHROMYCIN/SPIRAMYCIN/TELITHROMYCIN	804.145	NA	NA	NA	NA	NA	NA	NA	NA	NA	Plasmid	Plasmid	Yes
S_ID040_T4	k141_2678	k141_2678:2939-4402	msr(A)	ABC-F type ribosomal protection protein Msr(A)	MACROLIDE/STREPTOGRAMIN	ERYTHROMYCIN/STREPTOGRAMIN B	806.604	NA	NA	NA	NA	NA	NA	NA	NA	NA	Plasmid	Plasmid	Yes
S_ID040_T4	k141_2694	k141_2694:411-3482	mupA	mupirocin-resistant isoleucine--tRNA ligase MupA	MUPIROCIN	MUPIROCIN	916.493	NA	NA	NA	NA	NA	NA	NA	NA	NA	Plasmid	Plasmid	Yes
S_ID040_T4	k141_2776	k141_2776:530-1261	erm(C)	23S rRNA (adenine(2058)-N(6))-methyltransferase Erm(C)	LINCOSAMIDE/MACROLIDE/STREPTOGRAMIN	CLINDAMYCIN/ERYTHROMYCIN/STREPTOGRAMIN B/TYLOSIN	19394.2	NA	NA	NA	NA	NA	NA	NA	NA	NA	Plasmid	Plasmid	Yes
S_ID040_T4	k141_593	k141_593:2818-3312	dfrG	trimethoprim-resistant dihydrofolate reductase DfrG	TRIMETHOPRIM	TRIMETHOPRIM	41918.2	NA	NA	NA	NA	NA	NA	NA	NA	NA	NA	Plasmid	No
S_ID040_T4	k141_623	k141_623:258-635	blaI	penicillinase repressor BlaI	BETA-LACTAM	BETA-LACTAM	5924.81	S_ID040_T4_bin.1	99.44	0.552	0.325	57700	2341938	d__Bacteria;p__Bacillota;c__Bacilli;o__Staphylococcales;f__Staphylococcaceae;g__Staphylococcus;s__Staphylococcus haemolyticus	d__Bacteria;p__Bacillota;c__Bacilli;o__Bacillales;f__Staphylococcaceae;g__Staphylococcus;s__Staphylococcus haemolyticus	True	NA	Plasmid	No
S_ID040_T4	k141_623	k141_623:628-2382	blaR1	beta-lactam sensor/signal transducer BlaR1	BETA-LACTAM	BETA-LACTAM	5089.53	S_ID040_T4_bin.1	99.44	0.552	0.325	57700	2341938	d__Bacteria;p__Bacillota;c__Bacilli;o__Staphylococcales;f__Staphylococcaceae;g__Staphylococcus;s__Staphylococcus haemolyticus	d__Bacteria;p__Bacillota;c__Bacilli;o__Bacillales;f__Staphylococcaceae;g__Staphylococcus;s__Staphylococcus haemolyticus	True	NA	Plasmid	No
S_ID040_T4	k141_623	k141_623:2489-3331	blaPC1	BlaZ family penicillin-hydrolyzing class A beta-lactamase PC1	BETA-LACTAM	BETA-LACTAM	5399.6	S_ID040_T4_bin.1	99.44	0.552	0.325	57700	2341938	d__Bacteria;p__Bacillota;c__Bacilli;o__Staphylococcales;f__Staphylococcaceae;g__Staphylococcus;s__Staphylococcus haemolyticus	d__Bacteria;p__Bacillota;c__Bacilli;o__Bacillales;f__Staphylococcaceae;g__Staphylococcus;s__Staphylococcus haemolyticus	True	NA	Plasmid	No
S_ID040_T4	k141_640	k141_640:27994-29469	msr(C)	ABC-F type ribosomal protection protein Msr(C)	MACROLIDE/STREPTOGRAMIN	AZITHROMYCIN/ERYTHROMYCIN/STREPTOGRAMIN B/TYLOSIN	48921	S_ID040_T4_bin.2	99.62	0	0.38	33104	2472671	d__Bacteria;p__Bacillota;c__Bacilli;o__Lactobacillales;f__Enterococcaceae;g__Enterococcus_B;s__Enterococcus_B faecium	d__Bacteria;p__Bacillota;c__Bacilli;o__Lactobacillales;f__Enterococcaceae;g__Enterococcus;s__Enterococcus faecium	True	NA	NA	No
S_ID040_T4	k141_830	k141_830:3081-4391	tet(L)	tetracycline efflux MFS transporter Tet(L)	TETRACYCLINE	TETRACYCLINE	137045	NA	NA	NA	NA	NA	NA	NA	NA	NA	Plasmid	Plasmid	Yes
S_ID040_T4	k141_87	k141_87:3-344	aac(3)-XI	aminoglycoside N-acetyltransferase AAC(3)-XI	AMINOGLYCOSIDE	AMINOGLYCOSIDE	85.0451	NA	NA	NA	NA	NA	NA	NA	NA	NA	NA	Plasmid	No
S_ID041_T3	k141_235	k141_235:576-1448	blaCTX-M-15	extended-spectrum class A beta-lactamase CTX-M-15	BETA-LACTAM	CEPHALOSPORIN	64230.2	NA	NA	NA	NA	NA	NA	NA	NA	NA	Plasmid	Plasmid	Yes
S_ID041_T3	k141_235	k141_235:2236-3093	blaTEM-1	broad-spectrum class A beta-lactamase TEM-1	BETA-LACTAM	BETA-LACTAM	60321	NA	NA	NA	NA	NA	NA	NA	NA	NA	Plasmid	Plasmid	Yes
S_ID041_T3	k141_236	k141_236:111899-112756	blaSHV-25	broad-spectrum class A beta-lactamase SHV-25	BETA-LACTAM	BETA-LACTAM	26218.3	S_ID041_T3_bin.1	100	0.077	0.578	145535	5026518	d__Bacteria;p__Pseudomonadota;c__Gammaproteobacteria;o__Enterobacterales;f__Enterobacteriaceae;g__Klebsiella;s__Klebsiella pneumoniae	d__Bacteria;p__Pseudomonadota;c__Gammaproteobacteria;o__Enterobacterales;f__Enterobacteriaceae;g__Klebsiella;s__Klebsiella pneumoniae	True	NA	Plasmid	No
S_ID041_T3	k141_329	k141_329:1785-2966	tet(D)	tetracycline efflux MFS transporter Tet(D)	TETRACYCLINE	TETRACYCLINE	32212.4	NA	NA	NA	NA	NA	NA	NA	NA	NA	Plasmid	Plasmid	Yes
S_ID041_T3	k141_386	k141_386:300615-303764	oqxB25	multidrug efflux RND transporter permease subunit OqxB25	PHENICOL/QUINOLONE	PHENICOL/QUINOLONE	23433.5	S_ID041_T3_bin.1	100	0.077	0.578	145535	5026518	d__Bacteria;p__Pseudomonadota;c__Gammaproteobacteria;o__Enterobacterales;f__Enterobacteriaceae;g__Klebsiella;s__Klebsiella pneumoniae	d__Bacteria;p__Pseudomonadota;c__Gammaproteobacteria;o__Enterobacterales;f__Enterobacteriaceae;g__Klebsiella;s__Klebsiella pneumoniae	True	NA	NA	No
S_ID041_T3	k141_386	k141_386:303791-304963	oqxA	multidrug efflux RND transporter periplasmic adaptor subunit OqxA	PHENICOL/QUINOLONE	PHENICOL/QUINOLONE	25108.8	S_ID041_T3_bin.1	100	0.077	0.578	145535	5026518	d__Bacteria;p__Pseudomonadota;c__Gammaproteobacteria;o__Enterobacterales;f__Enterobacteriaceae;g__Klebsiella;s__Klebsiella pneumoniae	d__Bacteria;p__Pseudomonadota;c__Gammaproteobacteria;o__Enterobacterales;f__Enterobacteriaceae;g__Klebsiella;s__Klebsiella pneumoniae	True	NA	NA	No
S_ID041_T3	k141_437	k141_437:250732-251145	fosA	FosA5 family fosfomycin resistance glutathione transferase	FOSFOMYCIN	FOSFOMYCIN	33681.1	S_ID041_T3_bin.1	100	0.077	0.578	145535	5026518	d__Bacteria;p__Pseudomonadota;c__Gammaproteobacteria;o__Enterobacterales;f__Enterobacteriaceae;g__Klebsiella;s__Klebsiella pneumoniae	d__Bacteria;p__Pseudomonadota;c__Gammaproteobacteria;o__Enterobacterales;f__Enterobacteriaceae;g__Klebsiella;s__Klebsiella pneumoniae	True	NA	NA	No
S_ID041_T3	k141_450	k141_450:142-792	catA1	type A-1 chloramphenicol O-acetyltransferase	PHENICOL	CHLORAMPHENICOL	33976.6	NA	NA	NA	NA	NA	NA	NA	NA	NA	Plasmid	Plasmid	Yes
S_ID041_T3	k141_56	k141_56:1761-2300	blaNDM	NDM family subclass B1 metallo-beta-lactamase	BETA-LACTAM	CARBAPENEM	1.28198e+06	NA	NA	NA	NA	NA	NA	NA	NA	NA	NA	Plasmid	No
S_ID041_T4	k141_1018	k141_1018:347123-347536	fosA	FosA5 family fosfomycin resistance glutathione transferase	FOSFOMYCIN	FOSFOMYCIN	80285.2	S_ID041_T4_bin.5	100	0.077	0.577	172429	5061365	d__Bacteria;p__Pseudomonadota;c__Gammaproteobacteria;o__Enterobacterales;f__Enterobacteriaceae;g__Klebsiella;s__Klebsiella pneumoniae	d__Bacteria;p__Pseudomonadota;c__Gammaproteobacteria;o__Enterobacterales;f__Enterobacteriaceae;g__Klebsiella;s__Klebsiella pneumoniae	True	NA	NA	No
S_ID041_T4	k141_1070	k141_1070:35082-36998	tet(M)	tetracycline resistance ribosomal protection protein Tet(M)	TETRACYCLINE	TETRACYCLINE	5366.16	S_ID041_T4_bin.2	99.62	0	0.375	120250	2844578	d__Bacteria;p__Bacillota;c__Bacilli;o__Lactobacillales;f__Enterococcaceae;g__Enterococcus;s__Enterococcus faecalis	d__Bacteria;p__Bacillota;c__Bacilli;o__Lactobacillales;f__Enterococcaceae;g__Enterococcus;s__Enterococcus faecalis	True	NA	NA	No
S_ID041_T4	k141_170	k141_170:303-1112	blaNDM-5	subclass B1 metallo-beta-lactamase NDM-5	BETA-LACTAM	CARBAPENEM	153046	NA	NA	NA	NA	NA	NA	NA	NA	NA	Plasmid	Plasmid	Yes
S_ID041_T4	k141_170	k141_170:1119-1481	ble	bleomycin binding protein Ble-MBL	BLEOMYCIN	BLEOMYCIN	160570	NA	NA	NA	NA	NA	NA	NA	NA	NA	Plasmid	Plasmid	Yes
S_ID041_T4	k141_216	k141_216:1081-3003	tet(S)	tetracycline resistance ribosomal protection protein Tet(S)	TETRACYCLINE	TETRACYCLINE	1604.37	S_ID041_T4_bin.3	100	0	0.351	177339	1906270	d__Bacteria;p__Bacillota;c__Bacilli;o__Lactobacillales;f__Streptococcaceae;g__Streptococcus;s__Streptococcus agalactiae	d__Bacteria;p__Bacillota;c__Bacilli;o__Lactobacillales;f__Streptococcaceae;g__Streptococcus;s__Streptococcus agalactiae	True	Plasmid	NA	No
S_ID041_T4	k141_28	k141_28:3-539	blaZ	penicillin-hydrolyzing class A beta-lactamase BlaZ	BETA-LACTAM	BETA-LACTAM	260.408	NA	NA	NA	NA	NA	NA	NA	NA	NA	NA	Plasmid	No
S_ID041_T4	k141_314	k141_314:135-866	erm(C)	23S rRNA (adenine(2058)-N(6))-methyltransferase Erm(C)	LINCOSAMIDE/MACROLIDE/STREPTOGRAMIN	CLINDAMYCIN/ERYTHROMYCIN/STREPTOGRAMIN B/TYLOSIN	561.172	NA	NA	NA	NA	NA	NA	NA	NA	NA	Plasmid	Plasmid	Yes
S_ID041_T4	k141_366	k141_366:214-591	blaI	penicillinase repressor BlaI	BETA-LACTAM	BETA-LACTAM	254.337	NA	NA	NA	NA	NA	NA	NA	NA	NA	NA	Plasmid	No
S_ID041_T4	k141_385	k141_385:1785-2966	tet(D)	tetracycline efflux MFS transporter Tet(D)	TETRACYCLINE	TETRACYCLINE	66178.2	NA	NA	NA	NA	NA	NA	NA	NA	NA	Plasmid	Plasmid	Yes
S_ID041_T4	k141_728	k141_728:544-1278	erm(B)	23S rRNA (adenine(2058)-N(6))-methyltransferase Erm(B)	LINCOSAMIDE/MACROLIDE/STREPTOGRAMIN	CLINDAMYCIN/ERYTHROMYCIN/STREPTOGRAMIN B	1688.54	S_ID041_T4_bin.3	100	0	0.351	177339	1906270	d__Bacteria;p__Bacillota;c__Bacilli;o__Lactobacillales;f__Streptococcaceae;g__Streptococcus;s__Streptococcus agalactiae	d__Bacteria;p__Bacillota;c__Bacilli;o__Lactobacillales;f__Streptococcaceae;g__Streptococcus;s__Streptococcus agalactiae	True	Plasmid	Plasmid	Yes
S_ID041_T4	k141_742	k141_742:4003-4803	lnu(B)	lincosamide nucleotidyltransferase Lnu(B)	LINCOSAMIDE	LINCOSAMIDE	2073.15	S_ID041_T4_bin.3	100	0	0.351	177339	1906270	d__Bacteria;p__Bacillota;c__Bacilli;o__Lactobacillales;f__Streptococcaceae;g__Streptococcus;s__Streptococcus agalactiae	d__Bacteria;p__Bacillota;c__Bacilli;o__Lactobacillales;f__Streptococcaceae;g__Streptococcus;s__Streptococcus agalactiae	True	Plasmid	Plasmid	Yes
S_ID041_T4	k141_742	k141_742:4860-6341	lsa(E)	ABC-F type ribosomal protection protein Lsa(E)	LINCOSAMIDE/STREPTOGRAMIN	LINCOSAMIDE/STREPTOGRAMIN	1957.94	S_ID041_T4_bin.3	100	0	0.351	177339	1906270	d__Bacteria;p__Bacillota;c__Bacilli;o__Lactobacillales;f__Streptococcaceae;g__Streptococcus;s__Streptococcus agalactiae	d__Bacteria;p__Bacillota;c__Bacilli;o__Lactobacillales;f__Streptococcaceae;g__Streptococcus;s__Streptococcus agalactiae	True	Plasmid	Plasmid	Yes
S_ID041_T4	k141_742	k141_742:8411-9217	spw	ANT(9) family aminoglycoside nucleotidyltransferase Spw	AMINOGLYCOSIDE	AMINOGLYCOSIDE	2003.58	S_ID041_T4_bin.3	100	0	0.351	177339	1906270	d__Bacteria;p__Bacillota;c__Bacilli;o__Lactobacillales;f__Streptococcaceae;g__Streptococcus;s__Streptococcus agalactiae	d__Bacteria;p__Bacillota;c__Bacilli;o__Lactobacillales;f__Streptococcaceae;g__Streptococcus;s__Streptococcus agalactiae	True	Plasmid	Plasmid	Yes
S_ID041_T4	k141_742	k141_742:9923-10414	ant(6)-Ia	aminoglycoside nucleotidyltransferase ANT(6)-Ia	AMINOGLYCOSIDE	STREPTOMYCIN	1421.13	S_ID041_T4_bin.3	100	0	0.351	177339	1906270	d__Bacteria;p__Bacillota;c__Bacilli;o__Lactobacillales;f__Streptococcaceae;g__Streptococcus;s__Streptococcus agalactiae	d__Bacteria;p__Bacillota;c__Bacilli;o__Lactobacillales;f__Streptococcaceae;g__Streptococcus;s__Streptococcus agalactiae	True	Plasmid	Plasmid	Yes
S_ID041_T4	k141_760	k141_760:300725-303874	oqxB25	multidrug efflux RND transporter permease subunit OqxB25	PHENICOL/QUINOLONE	PHENICOL/QUINOLONE	73873.5	S_ID041_T4_bin.5	100	0.077	0.577	172429	5061365	d__Bacteria;p__Pseudomonadota;c__Gammaproteobacteria;o__Enterobacterales;f__Enterobacteriaceae;g__Klebsiella;s__Klebsiella pneumoniae	d__Bacteria;p__Pseudomonadota;c__Gammaproteobacteria;o__Enterobacterales;f__Enterobacteriaceae;g__Klebsiella;s__Klebsiella pneumoniae	True	NA	NA	No
S_ID041_T4	k141_760	k141_760:303901-305073	oqxA	multidrug efflux RND transporter periplasmic adaptor subunit OqxA	PHENICOL/QUINOLONE	PHENICOL/QUINOLONE	73689.9	S_ID041_T4_bin.5	100	0.077	0.577	172429	5061365	d__Bacteria;p__Pseudomonadota;c__Gammaproteobacteria;o__Enterobacterales;f__Enterobacteriaceae;g__Klebsiella;s__Klebsiella pneumoniae	d__Bacteria;p__Pseudomonadota;c__Gammaproteobacteria;o__Enterobacterales;f__Enterobacteriaceae;g__Klebsiella;s__Klebsiella pneumoniae	True	NA	NA	No
[truncated: 79,240 more rows]
