# Supplementary material for: The Gut Resistome Atlas in Preterm Infants Enables Prediction of Necrotizing Enterocolitis Onset
Source: Adv Sci (Weinh). 2025 Sep 30;12(45):e05154. doi: 10.1002/advs.202505154 (PMC12677589; doi:10.1002/advs.202505154)
Supplement: Supplementary file 5 — Supplemental Table 4 [file ADVS-12-e05154-s009.xlsx]

## Sheet: aARGs
aARGs	Number of samples	Prevalence	Mean abundance (rpkm)
tet(M)	2914	0.518598	37515.8
oqxA	2716	0.48336	44091.5
lsa(A)	2650	0.471614	28279.9
blaI	2436	0.433529	21332.8
oqxB	2316	0.412173	35023.7
blaR1	2288	0.40719	18710.3
erm(C)	2242	0.399003	57172.3
blaZ	2220	0.395088	17598.6
fosA	2160	0.38441	35851.6
fosB	2091	0.37213	8244.04
mecA	1944	0.345969	7236.09
aac(6')-Ie/aph(2'')-Ia	1846	0.328528	11600.2
erm(B)	1788	0.318206	23202.4
mecR1	1732	0.30824	7237.12
msr(A)	1467	0.261078	6848.39
mupA	1352	0.240612	8249.64
mph(C)	1278	0.227443	5675.24
tetA(P)	1137	0.202349	16124.6
ant(6)-Ia	1098	0.195408	10042.7
aph(3')-IIIa	1056	0.187934	6260.02
sat4	989	0.17601	6389.73
tet(O)	975	0.173518	21157.3
mef(A)	915	0.16284	6991.13
blaTEM-1	881	0.156789	38907.3
tetB(P)	834	0.148425	10576.4
aadD1	817	0.1454	3657.01
erm(A)	801	0.142552	4092.08
tet(W)	799	0.142196	12330.3
mecI	798	0.142018	2008.86
msr(D)	789	0.140416	4840.57
bleO	672	0.119594	2418.8
erm(X)	648	0.115323	4901.03
dfrG	626	0.111408	4111.37
vga(A)	561	0.0998398	4773.71
tet(Q)	507	0.0902296	11853
sul1	488	0.0868482	6052.52
aph(3'')-Ib	486	0.0864923	6552.68
aph(6)-Id	476	0.0847126	6578.92
aph(3')-Ia	470	0.0836448	4566.8
tet(K)	455	0.0809753	1520.53
tet(38)	450	0.0800854	1862.62
blaACT	443	0.0788397	4636.06
aadE	438	0.0779498	3689.97
dfrF	401	0.071365	9586.78
aac(6')-I	399	0.0710091	6081
msr(C)	389	0.0692294	5400.11
sul2	384	0.0683396	5951.9
ant(9)-Ia	365	0.0649582	1848.75
catA	358	0.0637124	2675.44
blaSHV-11	318	0.0565937	4672.89
tet(L)	300	0.0533903	2062.74
oqxB19	283	0.0503648	4457.34
lnu(C)	271	0.0482292	4542.04
blaCDD	269	0.0478733	1643.04
dfrA51	265	0.0471614	3912.59
erm(F)	264	0.0469834	6467.72
lsa	245	0.0436021	1762.07
mph(A)	233	0.0414665	3643.07
catA1	231	0.0411105	2097.49
fosA10	226	0.0402207	4091.48
tet(A)	221	0.0393308	3058.05
tet(32)	212	0.0377291	1588.72
fusB	211	0.0375512	509.32
lnu(A)	208	0.0370173	1472.85
aadA1	203	0.0361274	3039.1
lnu(AN2)	203	0.0361274	2953.7
mef(En2)	199	0.0354156	2980.86
pbp2m	195	0.0347037	510.838
oqxB25	192	0.0341698	2641.68
aac(6')	190	0.0338138	3199.55
blaSHV	181	0.0322121	2135.35
aph(2'')-If	180	0.0320342	844.992
tet(S)	180	0.0320342	1673.07
tet(B)	179	0.0318562	4048.16
blaSHV-26	177	0.0315003	1908.86
ampC	175	0.0311443	3332.36
blaCMY	174	0.0309664	1802.46
tetA(46)	173	0.0307884	411.992
tetB(46)	170	0.0302545	443.702
blaCTX-M-15	169	0.0300765	3546.83
oqxA10	169	0.0300765	2628.45
blaSHV-1	165	0.0293647	2660.63
erm(Q)	163	0.0290087	1173.59
blaOXY-2-4	160	0.0284748	2619.36
tet(D)	154	0.027407	1401.12
aadA5	152	0.0270511	2187.48
blaSRT	152	0.0270511	1960.65
dfrA17	151	0.0268731	2773.32
blaOXY	150	0.0266951	1723
tet(X2)	147	0.0261612	2195.05
tet(40)	146	0.0259833	1019.46
tet(J)	144	0.0256273	1429.72
fosA7	143	0.0254494	3601.45
cblA	140	0.0249155	1323.71
dfrS1	137	0.0243816	1125.34
erm(G)	135	0.0240256	1160.39
cfxA3	134	0.0238477	1723.13
blaMIR	132	0.0234917	1450.7
blaOXA	131	0.0233138	1745.54
erm(T)	128	0.0227799	717.029
blaOXY-1-1	126	0.0224239	1644.44
lnu(P)	126	0.0224239	664.505
tet(41)	123	0.02189	1057.52
dfrA1	121	0.0215341	2685.04
cfxA	119	0.0211781	2259.92
catB7	118	0.0210002	726.405
blaACT-90	115	0.0204663	1818.28
aadS	114	0.0202883	1376.52
ble	114	0.0202883	2449.81
fosA5	114	0.0202883	1768.34
oqxB5	113	0.0201103	2030.9
blaNDM-5	112	0.0199324	2366.64
mcr-10.1	112	0.0199324	1799.54
aph(3')-IIb	111	0.0197544	710.546
blaPC1	109	0.0193985	921.734
cepA	107	0.0190425	1719.59
blaSHV-25	103	0.0183307	1032.51
blaCDD-2	102	0.0181527	911.096
aadA2	98	0.0174408	1086.99
sat2	98	0.0174408	1919.56
tet(X1)	94	0.016729	1167.5
mef(H)	91	0.0161951	542.991
dfrA14	87	0.0154832	1514.06
aac(3)-IId	85	0.0151272	2119.05
blaACT-17	84	0.0149493	1073.86
dfrA50	82	0.0145933	1514.91
spw	78	0.0138815	383.138
aac(3)-XI	77	0.0137035	220.782
blaSHV-187	73	0.0129916	1724.71
blaACT-15	68	0.0121018	979.837
lsa(C)	68	0.0121018	287.628
qnrB38	67	0.0119238	1736.68
vanR-C	66	0.0117459	347.377
vanS-C	66	0.0117459	325.233
tet(44)	65	0.0115679	423.199
vanXY-C	65	0.0115679	929.066
ant(2'')-Ia	64	0.0113899	570.594
blaMUN-1	64	0.0113899	547.629
lnu(B)	63	0.011212	272.617
lsa(E)	62	0.011034	274.649
blaMIR-3	61	0.010856	904.575
cfxA6	61	0.010856	1894.61
lsa(D)	61	0.010856	244.275
blaTEM	59	0.0105001	1337.93
blaACT-55	57	0.0101442	996.458
blaOXA-488	57	0.0101442	504.794
blaOXY-6-1	56	0.00996619	743.16
blaPDC-34	54	0.00961025	423.576
oqxB32	54	0.00961025	1150.43
str	54	0.00961025	209.103
blaOXA-2	53	0.00943228	334.987
blaCMY-109	50	0.00889838	1653.4
blaSHV-36	50	0.00889838	827.796
fusC	50	0.00889838	49.0406
vanR-D	50	0.00889838	246.208
vanS-D	50	0.00889838	236.291
tet	49	0.00872041	809.863
vanC	49	0.00872041	202.169
blaSHV-27	48	0.00854245	550.787
blaCKO	47	0.00836448	2816.75
catA2	47	0.00836448	432.59
blaCMY-2	44	0.00783057	1449.73
vanTc	43	0.00765261	144.336
aac(6')-Im	42	0.00747464	282.993
aph(2'')-IIa	42	0.00747464	266.087
lnu(G)	42	0.00747464	817.646
blaOXY-6-2	41	0.00729667	542.096
dfrA12	41	0.00729667	491.849
blaOXY-1-8	40	0.0071187	573.964
aad9	39	0.00694074	156.449
ant(3'')-IIa	39	0.00694074	117.962
cmx	38	0.00676277	59.8503
blaACI-1	37	0.0065848	656.611
blaOXY-2-7	37	0.0065848	947.274
floR	37	0.0065848	377.604
oqxB9	37	0.0065848	592.9
erm(45)	36	0.00640683	76.0309
vanD	36	0.00640683	156.317
blaACT-1	35	0.00622887	448.647
blaACT-147	35	0.00622887	364.763
blaOXY-6-4	35	0.00622887	241.091
vanX-D	35	0.00622887	173.216
blaCMY-48	34	0.0060509	725.852
blaLEN	34	0.0060509	230.053
blaACT-56	33	0.00587293	513.25
oqxA11	33	0.00587293	697.788
vanH-M	33	0.00587293	210.621
vanY-M	33	0.00587293	207.014
bcrC	32	0.00569496	831.844
blaHER	32	0.00569496	25.9971
blaOXY-1-2	32	0.00569496	353.777
dfrA5	32	0.00569496	721.583
vanT-C	32	0.00569496	223.647
bcrB	31	0.005517	848.276
blaOXA-1	31	0.005517	659.411
blaSHV-168	31	0.005517	424.446
fosB4	31	0.005517	434.478
aac(6')-Ib-cr5	30	0.00533903	401.4
blaLEN-16	30	0.00533903	306.063
cfxA4	30	0.00533903	1421.86
vanM	30	0.00533903	225.557
blaACT-45	29	0.00516106	397.517
vanH-D	29	0.00516106	164.826
vanY-D	29	0.00516106	133.459
blaACT-3	28	0.00498309	257.194
blaOXY-1-9	28	0.00498309	530.636
catB3	28	0.00498309	421.822
qnrB35	28	0.00498309	574.875
qnrB9	28	0.00498309	138.82
qnrE7	28	0.00498309	207.268
blaACT-2	27	0.00480513	384.128
blaOXY-1-3	27	0.00480513	318.869
blaOXA-494	26	0.00462716	245.764
blaOXY-2-8	26	0.00462716	408.394
catA13	26	0.00462716	104.239
qnrB	26	0.00462716	259.849
blaSHV-37	25	0.00444919	651.432
dfrA16	25	0.00444919	296.183
oqxB14	25	0.00444919	264.36
bcrA	24	0.00427122	205.987
blaORN-1	24	0.00427122	298.377
blaCMY-75	23	0.00409326	329.063
blaMAL-1	23	0.00409326	1174.58
blaOKP-B-6	23	0.00409326	342.622
blaPDC-5	23	0.00409326	188.853
cfr(C)	23	0.00409326	197.599
aac(3)-IIe	22	0.00391529	84.9588
blaACT-52	22	0.00391529	239.571
blaSRT-2	22	0.00391529	407.861
mcr-10	22	0.00391529	80.3365
aph(6)	21	0.00373732	357.723
fosA8	21	0.00373732	89.8903
oqxB15	21	0.00373732	249.755
blaCMY-151	20	0.00355935	721.453
blaPDC	20	0.00355935	17.8803
blaSHV-33	20	0.00355935	166.85
cfr	20	0.00355935	58.4921
blaL1	19	0.00338138	341.395
blaOXY-1-7	19	0.00338138	293.312
blaSHV-164	19	0.00338138	209.472
blaTEM-40	19	0.00338138	619.201
aac(6')-Ie/aph(2'')	18	0.00320342	66.4547
ant(6)-Ib	18	0.00320342	79.7858
blaACT-23	18	0.00320342	215.574
blaADC	18	0.00320342	9.62285
blaCMY-66	18	0.00320342	699.988
blaOXY-5-1	18	0.00320342	297.978
cfxA5	18	0.00320342	739.884
fosA2	18	0.00320342	341.451
fosXCC	18	0.00320342	115.418
vanC1	18	0.00320342	152.06
vanS-M	18	0.00320342	148.392
blaACT-149	17	0.00302545	531.32
blaACT-155	17	0.00302545	205.018
blaOXY-6-5	17	0.00302545	91.1511
blaPLA	17	0.00302545	275.013
blaSED	17	0.00302545	121.165
tetA	17	0.00302545	60.2937
blaACT-74	16	0.00284748	886.249
blaCMY-34	16	0.00284748	137.001
blaCTX-M-115	16	0.00284748	88.2472
blaDHA	16	0.00284748	408
blaSHV-12	16	0.00284748	95.0811
blaSHV-40	16	0.00284748	96.2893
erm(52)	16	0.00284748	67.8979
qnrE3	16	0.00284748	182.874
aac(6')-Ib	15	0.00266951	67.6027
aph(3')-IIa	15	0.00266951	129.598
blaACT-40	15	0.00266951	310.348
blaCMY-72	15	0.00266951	654.392
blaOXY-1-4	15	0.00266951	310.87
blaOXY-6-6	15	0.00266951	82.3453
qnrS1	15	0.00266951	142.076
vanX-M	15	0.00266951	79.8182
vga(A)-LC	15	0.00266951	22.1386
aph(3')-IIc	14	0.00249155	323.979
blaACT-67	14	0.00249155	295.115
blaCMY-51	14	0.00249155	575.573
blaTEM-116	14	0.00249155	157.236
tet(C)	14	0.00249155	238.049
aac(3)-VIa	13	0.00231358	256.225
blaACT-16	13	0.00231358	52.4705
blaSHV-62	13	0.00231358	171.771
blaSRT-3	13	0.00231358	133.22
blaCMY-152	12	0.00213561	232.999
blaKPC-2	12	0.00213561	39.1713
blaOKP-B-8	12	0.00213561	81.4834
blaOXY-2-11	12	0.00213561	42.0842
nimE	12	0.00213561	1230.6
blaACT-44	11	0.00195764	47.5488
blaHER-1	11	0.00195764	16.9306
blaOXY-5-3	11	0.00195764	66.9878
msr	11	0.00195764	12.285
qnrB1	11	0.00195764	69.0559
vga(B)	11	0.00195764	7.96973
aph(2'')-IIIa	10	0.00177968	54.4824
blaLAP-2	10	0.00177968	100.512
blaLEN-9	10	0.00177968	80.8361
blaMIR-24	10	0.00177968	43.9237
blaOKP-A	10	0.00177968	19.933
blaOXY-2-2	10	0.00177968	177.603
blaPLA-2a	10	0.00177968	34.7378
cfr(E)	10	0.00177968	104.935
dfrA8	10	0.00177968	157.37
erm(49)	10	0.00177968	257.881
fexA	10	0.00177968	21.6376
optrA	10	0.00177968	18.0578
vat(B)	10	0.00177968	7.10692
blaACT-25	9	0.00160171	154.504
blaACT-27	9	0.00160171	100.163
blaACT-28	9	0.00160171	127.557
blaL2	9	0.00160171	81.2489
blaLEN-2	9	0.00160171	97.2547
blaOXY-1-11	9	0.00160171	126.871
blaOXY-2-20	9	0.00160171	186.667
blaOXY-5-4	9	0.00160171	89.8822
oqxA3	9	0.00160171	62.0678
oqxB20	9	0.00160171	218.2
qnrB61	9	0.00160171	28.2571
aac(6')-Iz	8	0.00142374	196.35
blaACT-37	8	0.00142374	187.942
blaCMY-84	8	0.00142374	17.8473
blaKLUC-2	8	0.00142374	76.2832
blaLEN-13	8	0.00142374	49.4719
blaOXY-4-1	8	0.00142374	48.5407
blaOXY-5-2	8	0.00142374	10.5687
blaSHV-28	8	0.00142374	28.4236
cat-TC	8	0.00142374	112.513
tetA(60)	8	0.00142374	10.1263
tetB(60)	8	0.00142374	10.7853
vanG	8	0.00142374	31.7494
vanXY	8	0.00142374	30.6149
aadA6	7	0.00124577	46.757
blaACT-65	7	0.00124577	25.5845
blaCMY-85	7	0.00124577	56.5135
blaDHA-1	7	0.00124577	64.6919
blaMIR-15	7	0.00124577	123.244
blaMIR-16	7	0.00124577	189.304
blaMIR-23	7	0.00124577	72.4265
blaMOX	7	0.00124577	27.5931
blaOXA-10	7	0.00124577	50.4405
blaSHV-30	7	0.00124577	296.391
blaSHV-61	7	0.00124577	78.4731
sul3	7	0.00124577	84.7802
aac(3)-IIg	6	0.00106781	16.8297
aac(6')-IIc	6	0.00106781	22.9265
aac(6')-Iih	6	0.00106781	13.4355
arr	6	0.00106781	17.3527
blaACI	6	0.00106781	30.1346
blaACT-46	6	0.00106781	3.18973
blaACT-70	6	0.00106781	83.8823
blaADC-242	6	0.00106781	47.7477
blaCMY-82	6	0.00106781	104.018
blaCTX-M	6	0.00106781	45.2912
blaLAQ	6	0.00106781	75.1916
blaMIR-10	6	0.00106781	17.7425
blaOKP-B	6	0.00106781	5.11245
blaOXA-905	6	0.00106781	85.7746
blaOXY-1-10	6	0.00106781	26.0157
blaOXY-2-1	6	0.00106781	206.099
blaOXY-2-6	6	0.00106781	99.6848
blaSHV-32	6	0.00106781	62.273
blaSHV-75	6	0.00106781	96.3127
blaSHV-89	6	0.00106781	99.588
catP	6	0.00106781	40.3881
cmlA5	6	0.00106781	72.6053
dfrA19	6	0.00106781	32.1733
ere(A)	6	0.00106781	23.9581
estT	6	0.00106781	59.4069
qnrB12	6	0.00106781	33.5937
qnrB2	6	0.00106781	13.9606
satA	6	0.00106781	3.92749
vanT-G	6	0.00106781	20.9732
vat(E)	6	0.00106781	169.278
aac(6')-If	5	0.000889838	20.9057
aadA16	5	0.000889838	15.7629
aadA27	5	0.000889838	129.101
bla2	5	0.000889838	3.6302
blaACT-108	5	0.000889838	34.7272
blaACT-24	5	0.000889838	37.9764
blaACT-72	5	0.000889838	46.8407
blaADC-18	5	0.000889838	7.2213
blaCMY-150	5	0.000889838	99.3855
blaCMY-189	5	0.000889838	13.4298
blaOKP-B-22	5	0.000889838	96.5982
blaOXA-347	5	0.000889838	13.2007
blaOXA-50	5	0.000889838	18.7795
blaOXA-500	5	0.000889838	2.64666
blaOXY-2-28	5	0.000889838	27.2101
blaPDC-8	5	0.000889838	15.1836
blaSHV-116	5	0.000889838	179.74
dfrA27	5	0.000889838	16.2699
qnrB19	5	0.000889838	87.5724
tet(59)	5	0.000889838	5.472
vanR-G	5	0.000889838	15.0575
vanS-G	5	0.000889838	12.5236
vanU-G	5	0.000889838	11.6408
vanW-G	5	0.000889838	11.9594
vanY-G1	5	0.000889838	14.5315
aac(3)-IVa	4	0.00071187	36.6774
aac(6')-E111	4	0.00071187	60.7729
aph(2'')-IVa	4	0.00071187	4.72603
aph(4)-Ia	4	0.00071187	36.7662
arr-3	4	0.00071187	15.8646
bla	4	0.00071187	2.64658
blaACC	4	0.00071187	1.00433
blaACC-1b	4	0.00071187	1.22507
blaACT-141	4	0.00071187	5.39396
blaACT-158	4	0.00071187	42.8927
blaCFE	4	0.00071187	103.409
blaCMY-179	4	0.00071187	51.5165
blaCMY-65	4	0.00071187	12.2318
blaCMY-78	4	0.00071187	70.2783
blaLEN-10	4	0.00071187	60.093
blaLEN-11	4	0.00071187	51.7106
blaMIR-5	4	0.00071187	30.8712
blaMOR-2	4	0.00071187	12.8563
blaOKP-B-1	4	0.00071187	72.5344
blaOXA-314	4	0.00071187	34.0559
blaOXA-486	4	0.00071187	40.5797
blaOXA-64	4	0.00071187	5.82579
blaOXA-821	4	0.00071187	5.5342
blaOXY-2-21	4	0.00071187	7.77695
blaOXY-6-3	4	0.00071187	8.45798
blaPDC-80	4	0.00071187	33.5921
blaSHV-38	4	0.00071187	52.4023
blaTEM-171	4	0.00071187	84.0594
catA16	4	0.00071187	13.4284
cfr(B)	4	0.00071187	7.92646
fosA7.9	4	0.00071187	67.45
lnu(F)	4	0.00071187	35.8335
qnrB4	4	0.00071187	53.0823
aac(2')-IIa	3	0.000533903	201.628
aac(6')-Ic	3	0.000533903	51.5892
aphA16	3	0.000533903	21.5765
blaACT-4	3	0.000533903	45.1792
blaACT-89	3	0.000533903	59.2227
blaADC-156	3	0.000533903	3.83103
blaCMH-17	3	0.000533903	18.1305
blaCMY-101	3	0.000533903	9.71707
blaCMY-81	3	0.000533903	236.89
blaCSA-2	3	0.000533903	50.7079
blaCTX-M-27	3	0.000533903	81.9615
blaKLUC	3	0.000533903	2.31048
blaLEN-18	3	0.000533903	29.5158
blaMIR-9	3	0.000533903	42.3092
blaNDM-1	3	0.000533903	36.5807
blaOXA-1035	3	0.000533903	2.32132
blaOXA-120	3	0.000533903	2.97996
blaOXA-275	3	0.000533903	4.08135
blaOXA-333	3	0.000533903	93.4461
blaOXA-85	3	0.000533903	12.921
blaOXA-913	3	0.000533903	5.64881
blaOXY-1-14	3	0.000533903	39.9698
blaOXY-2-16	3	0.000533903	50.0694
blaPDC-19a	3	0.000533903	2.20224
blaTEM-181	3	0.000533903	2.92867
qnrB13	3	0.000533903	30.592
qnrB6	3	0.000533903	39.5967
qnrB97	3	0.000533903	49.6965
qnrD1	3	0.000533903	10.9882
qnrE	3	0.000533903	62.8442
qnrVC4	3	0.000533903	13.3819
tet(33)	3	0.000533903	1.36798
tet(37)	3	0.000533903	4.63184
tet(O/32/O)	3	0.000533903	61.561
tet(O/W/32/O)	3	0.000533903	0.575784
tet(O/W/O)	3	0.000533903	16.5579
tet(T)	3	0.000533903	3.7749
tetB	3	0.000533903	0.301586
aac(6')-Ie/aph(2'')-If2	2	0.000355935	4.33758
aac(6')-Iid	2	0.000355935	1.1261
aadA7	2	0.000355935	5.13998
aph(2'')-Ie	2	0.000355935	46.5675
blaACC-1a	2	0.000355935	2.36497
blaACT-64	2	0.000355935	6.12794
blaACT-95	2	0.000355935	0.0820401
blaADC-243	2	0.000355935	7.90219
blaADC-245	2	0.000355935	1.93482
blaADC-248	2	0.000355935	6.64215
blaCMH	2	0.000355935	1.82019
blaCMY-180	2	0.000355935	7.63248
blaCMY-35	2	0.000355935	7.6345
blaCMY-39	2	0.000355935	4.14536
blaCMY-68	2	0.000355935	34.1513
blaCSA	2	0.000355935	1.85666
blaCSA-1	2	0.000355935	7.63951
blaCTX-M-14	2	0.000355935	13.0845
blaCTX-M-55	2	0.000355935	62.796
blaDYB	2	0.000355935	14.7142
blaDYB-1	2	0.000355935	5.15736
blaGIL	2	0.000355935	1.05511
blaKLUC-1	2	0.000355935	1.72705
blaLEN-26	2	0.000355935	3.47178
blaLEN-32	2	0.000355935	24.2228
blaNDM	2	0.000355935	228.213
blaOXA-1156	2	0.000355935	18.8747
blaOXA-421	2	0.000355935	0.45949
blaOXA-506	2	0.000355935	1.81772
blaOXA-51	2	0.000355935	1.38653
blaOXA-574	2	0.000355935	9.39708
blaOXA-65	2	0.000355935	6.31806
blaOXA-780	2	0.000355935	3.88495
blaOXA-846	2	0.000355935	4.01286
blaOXY-1-13	2	0.000355935	7.63786
blaPDC-11	2	0.000355935	3.89528
blaPDC-15	2	0.000355935	69.3518
blaPDC-3	2	0.000355935	50.9833
blaSHV-71	2	0.000355935	1.87335
cepA-49	2	0.000355935	43.1349
cmlA1	2	0.000355935	18.6119
cmlA6	2	0.000355935	29.2507
dfrA24	2	0.000355935	29.2198
dfrA7	2	0.000355935	2.98571
dfrE	2	0.000355935	0.413483
fos	2	0.000355935	9.12601
fosA7.5	2	0.000355935	26.915
hugA	2	0.000355935	5.55978
mef	2	0.000355935	3.1056
mph(E)	2	0.000355935	12.4774
msr(E)	2	0.000355935	14.0036
qnrB52	2	0.000355935	3.84168
qnrB98	2	0.000355935	4.95761
qnrS	2	0.000355935	0.197465
tet(39)	2	0.000355935	2.59579
tet(G)	2	0.000355935	1.60872
tet(H)	2	0.000355935	4.6035
vanR-B	2	0.000355935	0.847578
vanS-B	2	0.000355935	0.718065
vanX-B	2	0.000355935	0.766175
aadA22	1	0.000177968	1.34628
ant(3'')-IIc	1	0.000177968	0.26985
aph(2'')-Ig	1	0.000177968	0.889287
aph(3')-VI	1	0.000177968	0.459598
aph(3')-VIb	1	0.000177968	1.36771
blaACT-114	1	0.000177968	13.7623
blaACT-12	1	0.000177968	30.0087
blaACT-131	1	0.000177968	0.140623
blaACT-146	1	0.000177968	0.627913
blaACT-32	1	0.000177968	11.8921
blaACT-43	1	0.000177968	8.76416
blaADC-165	1	0.000177968	1.70818
blaADC-216	1	0.000177968	2.25454
blaADC-70	1	0.000177968	5.73275
blaCARB-18	1	0.000177968	45.5253
blaCMY-41	1	0.000177968	9.5995
blaCMY-83	1	0.000177968	1.61669
blaDHA-32	1	0.000177968	1.14867
blaHER-3	1	0.000177968	0.396003
blaHER-6	1	0.000177968	1.64553
blaKPC	1	0.000177968	0.282636
blaLEN-17	1	0.000177968	11.3618
blaLEN-27	1	0.000177968	1.55546
blaLEN-7	1	0.000177968	1.41013
blaMIR-19	1	0.000177968	30.8786
blaMIR-7	1	0.000177968	0.787581
blaMOX-12	1	0.000177968	1.21686
blaMOX-25	1	0.000177968	16.0068
blaMUN	1	0.000177968	2.75921
blaOCH-1	1	0.000177968	67.2488
blaOKP-B-3	1	0.000177968	1.61711
blaOKP-B-7	1	0.000177968	3.67835
blaOKP-D-1	1	0.000177968	15.9831
blaOXA-212	1	0.000177968	14.3247
blaOXA-283	1	0.000177968	1.4115
blaOXA-334	1	0.000177968	0.984946
blaOXA-396	1	0.000177968	69.2245
blaOXA-407	1	0.000177968	1.96191
blaOXA-417	1	0.000177968	4.63086
blaOXA-443	1	0.000177968	2.05412
blaOXA-573	1	0.000177968	7.99031
blaOXA-58	1	0.000177968	0.882708
blaOXA-652	1	0.000177968	0.509963
blaOXA-904	1	0.000177968	25.0481
blaOXY-2-12	1	0.000177968	0.409519
blaOXY-5-6	1	0.000177968	0.715824
blaOXY-6-7	1	0.000177968	2.03451
blaPDC-103	1	0.000177968	12.9891
blaPDC-14	1	0.000177968	0.400678
blaPDC-35	1	0.000177968	6.63664
blaPDC-37	1	0.000177968	2.11194
blaPLA-4	1	0.000177968	2.83192
blaROB	1	0.000177968	0.227532
blaRSC1	1	0.000177968	6.6877
blaSHV-14	1	0.000177968	64.2508
blaSHV-60	1	0.000177968	8.01728
blaSHV-93	1	0.000177968	11.5506
blaTEM-19	1	0.000177968	204.322
blaTER	1	0.000177968	3.40312
catB1	1	0.000177968	6.35383
cepH	1	0.000177968	0.809603
cml	1	0.000177968	78.9951
cmlA	1	0.000177968	3.97616
cphA	1	0.000177968	4.26885
cphA1	1	0.000177968	0.78002
dfrA36	1	0.000177968	1.53227
ere(D)	1	0.000177968	9.1234
erm(36)	1	0.000177968	2.6688
fosD	1	0.000177968	0.254951
fosX	1	0.000177968	0.227002
mphK	1	0.000177968	75.0545
nimA	1	0.000177968	0.844844
nimD	1	0.000177968	3.57007
qnrB17	1	0.000177968	0.748518
qnrB47	1	0.000177968	9.11311
qnrB60	1	0.000177968	16.1579
qnrS2	1	0.000177968	2.70472
tet(31)	1	0.000177968	3.78296
tet(34)	1	0.000177968	78.0412
tet(35)	1	0.000177968	39.8657
tet(E)	1	0.000177968	1.99381
tet(W/N/W)	1	0.000177968	14.4141
tet(X4)	1	0.000177968	0.67269
vanA	1	0.000177968	3.38997
vanB	1	0.000177968	0.262422
vanH-A	1	0.000177968	3.82139
vanH-B	1	0.000177968	0.347852
vanW-B	1	0.000177968	0.316497
vanX-A	1	0.000177968	4.34706
vanY-B	1	0.000177968	0.436954
vanZ-A	1	0.000177968	4.43925
vga(G)	1	0.000177968	0.271111
vmlR	1	0.000177968	62.9213

## Sheet: Drug classes
Drug classes	Number of samples	Prevalence	Mean abundance (rpkm)
TETRACYCLINE	4435	0.789286	134096
BETA-LACTAM	4286	0.762769	131309
ERYTHROMYCIN	4277	0.761167	126756
STREPTOGRAMIN B	3994	0.710803	102373
FOSFOMYCIN	3812	0.678413	54642.1
CLINDAMYCIN	3704	0.659192	96423.8
LINCOSAMIDE	3578	0.636768	49580.1
STREPTOGRAMIN	3181	0.566115	40767.6
QUINOLONE	3015	0.536572	98283.2
CEPHALOSPORIN	2989	0.531945	65432.7
PHENICOL	2961	0.526962	94109
KANAMYCIN	2917	0.519132	29974.3
TYLOSIN	2896	0.515394	69485.3
AMIKACIN	2443	0.434775	19992.9
TOBRAMYCIN	2293	0.40808	18193
AZITHROMYCIN	2277	0.405232	29891.1
GENTAMICIN	2154	0.383342	16009.7
STREPTOMYCIN	2119	0.377113	35159.6
METHICILLIN	2016	0.358783	16482.1
TELITHROMYCIN	2012	0.358071	13485.4
TRIMETHOPRIM	1733	0.308418	28973
SPIRAMYCIN	1480	0.263392	9318.31
MUPIROCIN	1352	0.240612	8249.64
STREPTOTHRICIN	1091	0.194163	8313.22
CHLORAMPHENICOL	844	0.150205	7544.85
CLARITHROMYCIN	801	0.142552	4092.08
BLEOMYCIN	780	0.138815	4868.61
AMINOGLYCOSIDE	778	0.138459	10464
SULFONAMIDE	742	0.132052	12089.2
LINCOMYCIN	649	0.115501	4963.96
SPECTINOMYCIN	402	0.071543	2096.08
MACROLIDE	389	0.0692294	9544.24
FUSIDIC ACID	256	0.0455597	558.361
CARBAPENEM	199	0.0354156	3286.59
VANCOMYCIN	183	0.0325681	4474.35
TIGECYCLINE	148	0.0263392	2195.73
COLISTIN	134	0.0238477	1879.88
FLORFENICOL	87	0.0154832	661.019
BACITRACIN	57	0.0101442	1886.11
LINEZOLID	53	0.00943228	356.582
TIAMULIN	51	0.00907635	411.576
PRISTINAMYCIN	36	0.00640683	76.0309
STREPTOGRAMIN A	19	0.00338138	46.1211
NITROIMIDAZOLE	14	0.00249155	1235.02
VIRGINIAMYCIN	14	0.00249155	112.862
OXAZOLIDINONE	10	0.00177968	18.0578
RIFAMYCIN	10	0.00177968	33.2173
THIAMPHENICOL	10	0.00177968	104.935
CEPHALOTHIN	7	0.00124577	60.204
APRAMYCIN	4	0.00071187	36.6774
HYGROMYCIN	4	0.00071187	36.7662
RETAPAMULIN	4	0.00071187	7.92646
KASUGAMYCIN	3	0.000533903	201.628
VIRGINIAMYCIN M	1	0.000177968	62.9213
