# Supplementary material for: The Gut Resistome Atlas in Preterm Infants Enables Prediction of Necrotizing Enterocolitis Onset
Source: Adv Sci (Weinh). 2025 Sep 30;12(45):e05154. doi: 10.1002/advs.202505154 (PMC12677589; doi:10.1002/advs.202505154)
Supplement: Supplementary file 6 — Supplemental Table 5 [file ADVS-12-e05154-s003.xlsx]

## Sheet: Preterm species
SequenceID	Gene	aARGs	Bacterial species	Cluster
S_ID002_T3	k141_381:3070-4422	tet(L)	Enterococcus_B faecium	46
S_ID003_T1	k141_1231:576-1448	blaCTX-M-15	Klebsiella pneumoniae	96
S_ID003_T1	k141_1231:2236-3093	blaTEM-1	Klebsiella pneumoniae	103
S_ID018_T1	k141_20088:209-1081	blaCTX-M-15	Klebsiella pneumoniae	96
S_ID018_T1	k141_20088:1869-2726	blaTEM-1	Klebsiella pneumoniae	103
S_ID018_T2	k141_164:1941-2837	mph(C)	Staphylococcus haemolyticus	88
S_ID018_T2	k141_164:2939-4402	msr(A)	Staphylococcus haemolyticus	36
S_ID018_T2	k141_166:3631-6702	mupA	Staphylococcus haemolyticus	0
S_ID018_T3	k141_41:222-1658	aac(6')-Ie/aph(2'')-Ia	Enterococcus_B faecium	38
S_ID021_T2	k141_1369:209-1081	blaCTX-M-15	Klebsiella pneumoniae	96
S_ID021_T2	k141_1369:1869-2726	blaTEM-1	Klebsiella pneumoniae	103
S_ID021_T3	k141_2434:577-1344	aadD1	Clostridium neonatale	143
S_ID021_T3	k141_2434:2813-4276	msr(A)	Clostridium neonatale	36
S_ID021_T3	k141_2434:4378-5274	mph(C)	Clostridium neonatale	88
S_ID022_T3	k141_7000:559-2022	msr(A)	Staphylococcus epidermidis	36
S_ID022_T3	k141_7000:2124-3020	mph(C)	Staphylococcus epidermidis	88
S_ID022_T4	k141_4164:13468-15033	vga(A)	Staphylococcus epidermidis	29
S_ID022_T4	k141_5407:559-2022	msr(A)	Staphylococcus epidermidis	36
S_ID022_T4	k141_5407:2124-3020	mph(C)	Staphylococcus epidermidis	88
S_ID024_T2	k141_4041:770-2122	tet(L)	Enterococcus_B faecium	46
S_ID030_T1	k141_16239:1119-1481	ble	unknown	262
S_ID030_T1	k141_1898:576-1448	blaCTX-M-15	Klebsiella pneumoniae	96
S_ID030_T1	k141_1898:2236-3093	blaTEM-1	Klebsiella pneumoniae	103
S_ID030_T3	k141_16979:841-2022	tet(D)	Klebsiella pneumoniae	61
S_ID030_T3	k141_18745:142-792	catA1	Klebsiella pneumoniae	164
S_ID030_T4	k141_1504:576-1448	blaCTX-M-15	Klebsiella grimontii	96
S_ID030_T4	k141_1504:2236-3093	blaTEM-1	Klebsiella grimontii	103
S_ID030_T4	k141_2685:1785-2966	tet(D)	Klebsiella grimontii	61
S_ID031_T2	k141_417:2296-3759	msr(A)	Staphylococcus haemolyticus	36
S_ID031_T2	k141_417:3861-4757	mph(C)	Staphylococcus haemolyticus	88
S_ID031_T3	k141_2317:1785-2966	tet(D)	Klebsiella pneumoniae	61
S_ID031_T3	k141_4069:142-792	catA1	Klebsiella pneumoniae	164
S_ID031_T3	k141_6596:104-838	erm(B)	Enterococcus_B faecium	149
S_ID031_T3	k141_6596:5168-5674	ant(6)-Ia	Enterococcus_B faecium	214
S_ID031_T3	k141_6596:6157-6948	aph(3')-IIIa	Enterococcus_B faecium	134
S_ID031_T3	k141_6596:7044-7583	sat4	Enterococcus_B faecium	201
S_ID031_T3	k141_6596:7583-8047	ant(6)-Ia	Enterococcus_B faecium	239
S_ID031_T4	k141_3647:1785-2966	tet(D)	Klebsiella pneumoniae	61
S_ID031_T4	k141_4780:142-792	catA1	Klebsiella pneumoniae	164
S_ID031_T4	k141_83:1119-1481	ble	Klebsiella pneumoniae	262
S_ID032_T2	k141_1036:477-1349	blaCTX-M-15	Klebsiella pneumoniae	96
S_ID032_T2	k141_332:4102-4836	erm(B)	Enterococcus faecalis	149
S_ID032_T2	k141_332:9166-9672	ant(6)-Ia	Enterococcus faecalis	214
S_ID032_T2	k141_332:10155-10946	aph(3')-IIIa	Enterococcus faecalis	134
S_ID032_T2	k141_332:11042-11581	sat4	Enterococcus faecalis	201
S_ID032_T2	k141_332:11581-12045	ant(6)-Ia	Enterococcus faecalis	239
S_ID032_T2	k141_682:1941-2837	mph(C)	Staphylococcus haemolyticus	88
S_ID032_T2	k141_682:2939-4402	msr(A)	Staphylococcus haemolyticus	36
S_ID032_T4	k141_9563:3-830	msr(A)	Streptococcus pasteurianus	86
S_ID032_T4	k141_9563:932-1828	mph(C)	Streptococcus pasteurianus	88
S_ID032_T5	k141_1363:3560-4417	blaTEM-1	Escherichia coli	103
S_ID033_T2	k141_7859:576-1448	blaCTX-M-15	Klebsiella pneumoniae	96
S_ID033_T2	k141_7859:2236-3093	blaTEM-1	Klebsiella pneumoniae	103
S_ID033_T3	k141_4468:622-2085	msr(A)	Staphylococcus epidermidis	36
S_ID033_T3	k141_4468:2187-3083	mph(C)	Staphylococcus epidermidis	88
S_ID033_T3	k141_4767:576-1448	blaCTX-M-15	Escherichia coli	96
S_ID033_T3	k141_4767:2236-3093	blaTEM-1	Escherichia coli	103
S_ID034_T1	k141_14934:418-1881	msr(A)	Staphylococcus haemolyticus	36
S_ID034_T1	k141_196:577-1449	blaCTX-M-15	Klebsiella pneumoniae	96
S_ID034_T1	k141_196:2237-3094	blaTEM-1	Klebsiella pneumoniae	103
S_ID034_T1	k141_3239:15497-18568	mupA	Staphylococcus haemolyticus	0
S_ID034_T2	k141_2178:418-1881	msr(A)	Staphylococcus epidermidis	36
S_ID034_T2	k141_3632:496-1230	erm(B)	Staphylococcus epidermidis	149
S_ID034_T2	k141_3907:648-1379	erm(C)	Staphylococcus epidermidis	150
S_ID036_T2	k141_5152:576-1448	blaCTX-M-15	Escherichia coli	96
S_ID036_T2	k141_5152:2236-3093	blaTEM-1	Escherichia coli	103
S_ID039_T2	k141_2241:526-1326	aph(3'')-Ib	Corynebacterium marquesiae	127
S_ID039_T2	k141_2241:1329-2162	aph(6)-Id	Corynebacterium marquesiae	118
S_ID039_T2	k141_2241:5057-5908	erm(X)	Corynebacterium marquesiae	106
S_ID039_T2	k141_777:2293-3756	msr(A)	Staphylococcus haemolyticus	36
S_ID039_T2	k141_777:3858-4754	mph(C)	Staphylococcus haemolyticus	88
S_ID039_T4	k141_283:210-1673	msr(A)	Clostridium neonatale	36
S_ID039_T4	k141_5831:1593-2789	tet(A)	Escherichia coli	59
S_ID039_T4	k141_6423:576-1448	blaCTX-M-15	Escherichia coli	96
S_ID039_T4	k141_6423:2236-3093	blaTEM-1	Escherichia coli	103
S_ID039_T4	k141_6991:142-792	catA1	Escherichia coli	164
S_ID040_T1	k141_437:592-1383	aph(3')-IIIa	Enterococcus_B faecium	134
S_ID040_T1	k141_437:2136-2870	erm(B)	Enterococcus_B faecium	149
S_ID040_T3	k141_6692:576-1448	blaCTX-M-15	Klebsiella pneumoniae	96
S_ID040_T3	k141_6692:2236-3093	blaTEM-1	Klebsiella pneumoniae	103
S_ID041_T4	k141_728:544-1278	erm(B)	Streptococcus agalactiae	149
S_ID041_T4	k141_742:4003-4803	lnu(B)	Streptococcus agalactiae	128
S_ID041_T4	k141_742:4860-6341	lsa(E)	Streptococcus agalactiae	33
S_ID041_T4	k141_742:8411-9217	spw	Streptococcus agalactiae	126
S_ID041_T4	k141_742:9923-10414	ant(6)-Ia	Streptococcus agalactiae	214
S_ID042_T2	k141_12648:576-1448	blaCTX-M-15	Klebsiella pneumoniae	96
S_ID042_T2	k141_12648:2236-3093	blaTEM-1	Klebsiella pneumoniae	103
S_ID044_T3	k141_980:1119-1481	ble	Klebsiella pneumoniae	262
S_ID047_T3	k141_632:1019-2371	tet(L)	Enterococcus_B faecium	46
S_ID048_T2	k141_37766:172-972	aph(3'')-Ib	Acinetobacter johnsonii	127
S_ID048_T2	k141_37766:975-1808	aph(6)-Id	Acinetobacter johnsonii	118
S_ID049_T3	k141_182:1119-1481	ble	Klebsiella pneumoniae	262
S_ID050_T2	k141_2502:6719-7096	blaI	Staphylococcus epidermidis	258
S_ID050_T2	k141_2502:7089-8843	blaR1	Staphylococcus epidermidis	14
S_ID050_T2	k141_2502:8950-9792	blaZ	Staphylococcus epidermidis	110
S_ID050_T3	k141_1218:312-1172	ant(6)-Ia	Streptococcus pasteurianus	100
S_ID050_T3	k141_1218:3338-4138	lnu(B)	Streptococcus pasteurianus	128
S_ID050_T3	k141_1218:4195-5676	lsa(E)	Streptococcus pasteurianus	33
S_ID050_T3	k141_4468:903-1775	blaCTX-M-15	Escherichia coli	96
S_ID051_T1	k141_1799:4105-4839	erm(B)	Enterococcus faecalis	149
S_ID051_T1	k141_1799:9169-9675	ant(6)-Ia	Enterococcus faecalis	214
S_ID051_T1	k141_1799:10158-10949	aph(3')-IIIa	Enterococcus faecalis	134
S_ID051_T1	k141_1799:11045-11584	sat4	Enterococcus faecalis	201
S_ID051_T1	k141_1799:11584-12048	ant(6)-Ia	Enterococcus faecalis	239
S_ID051_T3	k141_2808:4105-4839	erm(B)	Enterococcus faecalis	149
S_ID051_T3	k141_2808:9169-9675	ant(6)-Ia	Enterococcus faecalis	214
S_ID051_T3	k141_2808:10158-10949	aph(3')-IIIa	Enterococcus faecalis	134
S_ID051_T3	k141_2808:11045-11584	sat4	Enterococcus faecalis	201
S_ID051_T3	k141_2808:11584-12048	ant(6)-Ia	Enterococcus faecalis	239
S_ID053_T2	k141_1191:3-842	msr(A)	Staphylococcus haemolyticus	86
S_ID053_T2	k141_1191:944-1840	mph(C)	Staphylococcus haemolyticus	88
S_ID053_T4	k141_2484:13816-14679	aadE	Clostridioides difficile	98
S_ID054_T1	k141_10842:501-1235	erm(B)	Enterococcus faecalis	149
S_ID054_T1	k141_10842:5565-6056	ant(6)-Ia	Enterococcus faecalis	214
S_ID054_T2	k141_2733:4179-7250	mupA	Staphylococcus epidermidis	0
S_ID054_T3	k141_1159:461-1297	sul1	Klebsiella pneumoniae	107
S_ID054_T3	k141_1159:1805-2593	aadA2	Klebsiella pneumoniae	136
S_ID054_T3	k141_1159:3004-3498	dfrA12	Klebsiella pneumoniae	218
S_ID054_T3	k141_2325:5128-6030	mph(A)	Klebsiella pneumoniae	87
S_ID054_T3	k141_4681:292-1149	blaTEM-1	Escherichia coli	103
S_ID055_T2	k141_2077:1-549	ant(6)-Ia	Staphylococcus haemolyticus	198
S_ID055_T2	k141_2077:549-1088	sat4	Staphylococcus haemolyticus	201
S_ID055_T2	k141_2077:1184-1975	aph(3')-IIIa	Staphylococcus haemolyticus	134
S_ID055_T2	k141_3371:132-1508	tet(K)	Staphylococcus haemolyticus	45
S_ID055_T2	k141_6054:210-1106	mph(C)	Staphylococcus haemolyticus	88
S_ID055_T3	k141_1170:167-1519	tet(L)	Enterococcus_B faecium	46
S_ID055_T3	k141_1373:576-1448	blaCTX-M-15	Klebsiella pneumoniae	96
S_ID055_T3	k141_1373:2236-3093	blaTEM-1	Klebsiella pneumoniae	103
S_ID055_T3	k141_2841:1785-2966	tet(D)	Klebsiella pneumoniae	61
S_ID055_T3	k141_5174:221-1657	aac(6')-Ie/aph(2'')-Ia	Clostridium butyricum	38
S_ID055_T3	k141_7027:142-792	catA1	Klebsiella pneumoniae	164
S_ID056_T3	k141_1534:3633-6704	mupA	Staphylococcus haemolyticus	0
S_ID056_T3	k141_364:317-1213	mph(C)	Staphylococcus haemolyticus	88
S_ID057_T3	k141_2307:4383-5183	lnu(B)	Enterococcus faecalis	128
S_ID057_T3	k141_2307:5240-6721	lsa(E)	Enterococcus faecalis	33
S_ID057_T3	k141_2307:8791-9597	spw	Enterococcus faecalis	126
S_ID057_T3	k141_5131:142-792	catA1	Klebsiella pneumoniae	164
S_ID059_T2	k141_1612:412-3483	mupA	Staphylococcus haemolyticus	0
S_ID060_T2	k141_1123:724-1581	blaTEM-1	Klebsiella pneumoniae	103
S_ID060_T2	k141_1123:2369-3241	blaCTX-M-15	Klebsiella pneumoniae	96
S_ID060_T3	k141_5585:576-1448	blaCTX-M-15	Klebsiella pneumoniae	96
S_ID060_T3	k141_5585:2236-3093	blaTEM-1	Klebsiella pneumoniae	103
S_ID062_T3	k141_2486:1260-4331	mupA	Staphylococcus epidermidis	0
S_ID062_T3	k141_5600:208-1050	blaZ	Staphylococcus epidermidis	110
S_ID062_T3	k141_5600:1157-2911	blaR1	Staphylococcus epidermidis	14
S_ID062_T3	k141_5600:2904-3281	blaI	Staphylococcus epidermidis	258
S_ID063_T3	k141_2271:1-1161	blaR1	Klebsiella aerogenes	53
S_ID063_T3	k141_2271:1154-1531	blaI	Klebsiella aerogenes	258
S_ID063_T3	k141_3466:455-1144	blaTEM	Klebsiella aerogenes	160
S_ID063_T3	k141_3575:477-839	ble	Klebsiella aerogenes	262
S_ID063_T3	k141_3672:530-1261	erm(C)	Klebsiella aerogenes	150
S_ID064_T2	k141_15670:1941-2837	mph(C)	Staphylococcus haemolyticus	88
S_ID064_T2	k141_15670:2939-4402	msr(A)	Staphylococcus haemolyticus	36
S_ID064_T2	k141_19987:229-1041	aph(3')-Ia	Corynebacterium marquesiae	124
S_ID064_T2	k141_43061:922-1755	aph(6)-Id	Corynebacterium marquesiae	118
S_ID064_T2	k141_43061:1758-2558	aph(3'')-Ib	Corynebacterium marquesiae	127
S_ID064_T3	k141_13:223-1659	aac(6')-Ie/aph(2'')-Ia	Staphylococcus haemolyticus	38
S_ID064_T3	k141_13:6068-6868	lnu(B)	Staphylococcus haemolyticus	128
S_ID064_T3	k141_13:6925-8406	lsa(E)	Staphylococcus haemolyticus	33
S_ID064_T3	k141_13:10476-11282	spw	Staphylococcus haemolyticus	126
S_ID064_T3	k141_13:11988-12479	ant(6)-Ia	Staphylococcus haemolyticus	214
S_ID064_T3	k141_2003:662-1192	ant(2'')-Ia	Corynebacterium kefirresidentii	206
S_ID064_T3	k141_2003:1795-2619	blaOXA-2	Corynebacterium kefirresidentii	121
S_ID064_T3	k141_2003:2659-3447	aadA1	Corynebacterium kefirresidentii	135
S_ID064_T3	k141_2003:3955-4791	sul1	Corynebacterium kefirresidentii	107
S_ID064_T3	k141_2536:261-1637	tet(K)	Staphylococcus haemolyticus	45
S_ID064_T3	k141_3644:530-1261	erm(C)	Staphylococcus haemolyticus	150
S_ID064_T3	k141_7:2296-3759	msr(A)	Staphylococcus haemolyticus	36
S_ID064_T3	k141_7:3861-4757	mph(C)	Staphylococcus haemolyticus	88
S_ID065_T2	k141_7306:576-1448	blaCTX-M-15	Klebsiella pneumoniae	96
S_ID065_T2	k141_7306:2236-3093	blaTEM-1	Klebsiella pneumoniae	103
S_ID065_T2	k141_7372:592-1383	aph(3')-IIIa	Enterococcus_B faecium	134
S_ID065_T2	k141_7372:2136-2870	erm(B)	Enterococcus_B faecium	149
S_ID066_T3	k141_1161:817-2280	msr(A)	Staphylococcus epidermidis	36
S_ID066_T3	k141_3315:245-1141	mph(C)	Staphylococcus epidermidis	88
S_ID066_T4	k141_1565:11654-12913	tetA(P)	Clostridium butyricum	54
S_ID073_T3	k141_3441:534-1406	blaCTX-M-15	Klebsiella pneumoniae	96
S_ID073_T3	k141_3441:2194-3051	blaTEM-181	Klebsiella pneumoniae	103
S_ID073_T3	k141_4680:1357-2091	erm(B)	Enterococcus faecalis	149
S_ID073_T3	k141_6018:922-1755	aph(6)-Id	Corynebacterium marquesiae	118
S_ID073_T3	k141_6018:1758-2558	aph(3'')-Ib	Corynebacterium marquesiae	127
S_ID077_T1	k141_12870:1593-2789	tet(A)	Klebsiella pneumoniae	59
S_ID077_T1	k141_13967:1785-2966	tet(D)	Klebsiella pneumoniae	61
S_ID077_T3	k141_774:701-2656	tetB(P)	unknown	3
S_ID077_T3	k141_774:2643-3902	tetA(P)	unknown	54
S_ID077_T4	k141_2835:1119-1481	ble	Klebsiella pneumoniae	262
S_ID078_T1	k141_9221:1232-2089	blaTEM-116	Mangrovibacter phragmitis	103
S_ID079_T2	k141_3589:592-1383	aph(3')-IIIa	Enterococcus faecalis	134
S_ID079_T2	k141_3589:2136-2870	erm(B)	Enterococcus faecalis	149
S_ID082_T2	k141_3887:87-1346	tetA(P)	Clostridium butyricum	54
S_ID084_T2	k141_10164:576-1433	blaTEM-171	Klebsiella pneumoniae	103
S_ID084_T2	k141_10164:2221-3093	blaCTX-M-15	Klebsiella pneumoniae	96
S_ID085_T1	k141_10145:576-1448	blaCTX-M-15	Klebsiella pneumoniae	96
S_ID085_T1	k141_10145:2236-3093	blaTEM-1	Klebsiella pneumoniae	103
S_ID085_T2	k141_1217:918-1568	catA1	Klebsiella pneumoniae	164
S_ID085_T2	k141_133:1119-1481	ble	Klebsiella pneumoniae	262
S_ID085_T2	k141_3857:412-3483	mupA	Staphylococcus haemolyticus	0
S_ID085_T2	k141_8388:500-1357	blaTEM-1	Klebsiella pneumoniae	103
S_ID085_T2	k141_8388:2145-3017	blaCTX-M-15	Klebsiella pneumoniae	96
S_ID085_T4	k141_3733:1119-1481	ble	Klebsiella pneumoniae	262
S_ID085_T4	k141_5240:1785-2966	tet(D)	Klebsiella pneumoniae	61
S_ID085_T4	k141_5357:2691-3587	mph(C)	Staphylococcus aureus	88
S_ID085_T4	k141_5357:3689-5152	msr(A)	Staphylococcus aureus	36
S_ID085_T4	k141_6264:142-792	catA1	Klebsiella pneumoniae	164
S_ID086_T3	k141_1410:1119-1481	ble	Klebsiella pneumoniae	262
S_ID086_T3	k141_1647:1785-2966	tet(D)	Klebsiella pneumoniae	61
S_ID086_T4	k141_12233:11601-12860	tetA(P)	Sarcina perfringens	54
S_ID087_T1	k141_5917:1102-1974	blaCTX-M-15	Mangrovibacter phragmitis	96
S_ID087_T2	k141_6789:1750-4821	mupA	Staphylococcus epidermidis	0
S_ID087_T2	k141_803:154-996	blaZ	Staphylococcus epidermidis	110
S_ID087_T2	k141_803:1103-2857	blaR1	Staphylococcus epidermidis	14
S_ID087_T2	k141_803:2850-3227	blaI	Staphylococcus epidermidis	258
S_ID087_T2	k141_974:506-1402	mph(C)	Staphylococcus epidermidis	88
S_ID087_T2	k141_974:1504-2865	msr(A)	Staphylococcus epidermidis	36
S_ID087_T3	k141_1818:30600-33671	mupA	Clostridium butyricum	0
S_ID087_T3	k141_543:2635-3369	erm(B)	Enterococcus faecalis	149
S_ID089_T1	k141_2941:19818-20690	blaCTX-M-55	Escherichia coli	96
S_ID089_T3	k141_5821:1154-1921	aadD1	Streptococcus sp000187445	143
S_ID089_T3	k141_5821:2141-2542	bleO	Streptococcus sp000187445	255
S_ID090_T4	k141_1611:6034-6411	blaI	Staphylococcus epidermidis	258
S_ID090_T4	k141_1611:6404-8158	blaR1	Staphylococcus epidermidis	14
S_ID090_T4	k141_1611:8265-9107	blaZ	Staphylococcus epidermidis	110
S_ID090_T4	k141_1611:9829-10725	mph(C)	Staphylococcus epidermidis	88
S_ID090_T4	k141_1611:10827-12290	msr(A)	Staphylococcus epidermidis	36
S_ID090_T4	k141_1618:772-1983	floR	Escherichia coli	57
S_ID090_T4	k141_1735:588-1424	sul1	Escherichia coli	107
S_ID090_T4	k141_1735:6740-7642	mph(A)	Escherichia coli	87
S_ID090_T4	k141_1978:223-1002	aadA2	Escherichia coli	136
S_ID090_T4	k141_336:142-942	aph(3'')-Ib	Escherichia coli	127
S_ID090_T4	k141_336:945-1778	aph(6)-Id	Escherichia coli	118
S_ID090_T4	k141_336:2117-2929	aph(3')-Ia	Escherichia coli	124
S_ID093_T3	k141_1205:223-1065	aadA16	Klebsiella aerogenes	113
S_ID093_T3	k141_1205:1249-1719	dfrA27	Klebsiella aerogenes	235
S_ID093_T3	k141_1205:1855-2304	arr-3	Klebsiella aerogenes	242
S_ID093_T3	k141_1205:2404-2955	aac(6')-Ib-cr5	Klebsiella aerogenes	197
S_ID093_T3	k141_2460:6758-7660	mph(A)	Klebsiella aerogenes	87
S_ID093_T3	k141_3471:334-975	qnrB6	Klebsiella aerogenes	175
S_ID093_T3	k141_753:3740-4612	blaCTX-M-15	Klebsiella aerogenes	96
S_ID093_T3	k141_753:7434-8291	blaTEM-1	Klebsiella aerogenes	103
S_ID094_T2	k141_279:1879-2613	erm(B)	Enterococcus_B faecium	149
S_ID094_T2	k141_279:3366-4157	aph(3')-IIIa	Enterococcus_B faecium	134
S_ID094_T2	k141_488:425-1330	ant(6)-Ia	Enterococcus_B faecium	83
S_ID094_T3	k141_24:592-1383	aph(3')-IIIa	Enterococcus_B faecium	134
S_ID094_T3	k141_24:2136-2870	erm(B)	Enterococcus_B faecium	149
S_ID094_T3	k141_857:2437-3342	ant(6)-Ia	Enterococcus_B faecium	83
S_ID094_T4	k141_3268:1397-2293	mph(C)	Staphylococcus epidermidis	88
S_ID094_T4	k141_3268:2395-3858	msr(A)	Staphylococcus epidermidis	36
S_ID094_T4	k141_5013:11647-12906	tetA(P)	Sarcina perfringens	54
ERR1600427	k141_2302:3-1457	msr(A)	Staphylococcus aureus	36
ERR1600427	k141_2925:5394-5771	blaI	Enterococcus faecalis	257
ERR1600427	k141_2925:5764-7518	blaR1	Enterococcus faecalis	13
ERR1600427	k141_2925:7625-8467	blaZ	Enterococcus faecalis	109
ERR1600427	k141_3900:5534-6370	sul1	Bifidobacterium dentium	107
ERR1600427	k141_3900:6878-7666	aadA1	Bifidobacterium dentium	135
ERR1600427	k141_3900:7762-8232	dfrA1	Bifidobacterium dentium	231
ERR1600427	k141_8999:1600-2796	tet(A)	Bifidobacterium dentium	59
ERR1600427	k141_9335:202-1059	blaTEM-1	Klebsiella michiganensis	103
ERR1600427	k141_9374:620-1420	aph(3'')-Ib	Bifidobacterium dentium	127
ERR1600427	k141_9374:1423-2256	aph(6)-Id	Bifidobacterium dentium	118
ERR1600429	k141_2403:4142-5038	mph(C)	Staphylococcus epidermidis	88
ERR1600429	k141_2403:5140-6603	msr(A)	Staphylococcus epidermidis	36
ERR1600430	k141_111:1096-1752	catA1	Escherichia coli	164
ERR1600430	k141_396:618-1475	blaTEM-171	Escherichia coli	103
ERR1600430	k141_691:1958-2770	sul2	Escherichia coli	123
ERR1600430	k141_691:2834-3634	aph(3'')-Ib	Escherichia coli	127
ERR1600430	k141_691:3637-4461	aph(6)-Id	Escherichia coli	118
ERR1600430	k141_791:214-1026	aph(3')-Ia	Escherichia coli	124
ERR1600431	k141_256:3292-4149	blaTEM-171	Escherichia coli	103
ERR1600431	k141_43:198-1010	aph(3')-Ia	Escherichia coli	124
ERR1600431	k141_506:341-997	catA1	Escherichia coli	164
ERR1600431	k141_933:1980-2792	sul2	Escherichia coli	123
ERR1600431	k141_933:2856-3656	aph(3'')-Ib	Escherichia coli	127
ERR1600431	k141_933:3659-4492	aph(6)-Id	Escherichia coli	118
ERR1600436	k141_4309:679-1938	tetA(P)	Sarcina perfringens	54
ERR1600436	k141_612:428-805	blaI	Staphylococcus aureus	258
ERR1600438	k141_1272:4059-4955	mph(C)	Staphylococcus epidermidis	88
ERR1600438	k141_1272:5057-6520	msr(A)	Staphylococcus epidermidis	36
ERR1600440	k141_2019:516-1775	tetA(P)	Sarcina perfringens	54
ERR1600440	k141_2019:1762-3717	tetB(P)	Sarcina perfringens	3
SRR1779120	k141_2699:298-1140	blaZ	Staphylococcus epidermidis	110
SRR1779120	k141_2699:1247-3001	blaR1	Staphylococcus epidermidis	14
SRR1779120	k141_2699:2994-3371	blaI	Staphylococcus epidermidis	258
SRR1779121	k141_3837:2572-5643	mupA	Staphylococcus epidermidis	0
SRR1779121	k141_4555:530-1261	erm(C)	Staphylococcus epidermidis	150
SRR1779134	k141_2314:1-774	tetA(P)	Sarcina perfringens	142
SRR1779134	k141_2314:761-2716	tetB(P)	Sarcina perfringens	3
SRR1779135	k141_1709:432-2387	tetB(P)	Clostridium_F botulinum_A	3
SRR1779136	k141_1608:617-2371	blaR1	Staphylococcus epidermidis	19
SRR1779136	k141_1608:2364-2741	blaI	Staphylococcus epidermidis	258
SRR1779138	k141_2619:1536-1913	blaI	Staphylococcus epidermidis	258
SRR1779138	k141_2619:1906-3660	blaR1	Staphylococcus epidermidis	19
SRR1779145	k141_13188:2239-2973	erm(B)	Enterococcus faecalis	149
SRR1779148	k141_3588:10236-12191	tetB(P)	Sarcina perfringens	3
SRR1779148	k141_3588:12178-13437	tetA(P)	Sarcina perfringens	54
SRR1779155	k141_1147:654-1511	blaTEM-1	Escherichia coli	103
SRR1779155	k141_310:210-1112	mph(A)	Escherichia coli	87
SRR1779155	k141_310:6429-7265	sul1	Escherichia coli	107
SRR1779155	k141_310:7815-8600	aadA5	Escherichia coli	138
SRR1779155	k141_310:8734-9204	dfrA17	Escherichia coli	234
SRR3131696	k141_821:388-1188	aph(3'')-Ib	Escherichia coli	127
SRR3131696	k141_821:1191-2024	aph(6)-Id	Escherichia coli	118
SRR3131696	k141_821:2803-3615	sul2	Escherichia coli	123
SRR3131704	k141_3653:3-2939	mupA	Staphylococcus epidermidis	0
SRR3131708	k141_1983:295-1758	msr(A)	Staphylococcus epidermidis	36
SRR3131708	k141_1983:1860-2756	mph(C)	Staphylococcus epidermidis	88
SRR3131710	k141_6914:381-1115	erm(B)	Enterococcus faecalis	149
SRR3131712	k141_2581:998-4069	mupA	Staphylococcus epidermidis	0
SRR3131712	k141_2843:3642-4538	mph(C)	Staphylococcus epidermidis	88
SRR3131716	k141_695:1603-2394	aph(3')-IIIa	Enterococcus faecalis	134
SRR3131716	k141_695:2490-3029	sat4	Enterococcus faecalis	201
SRR3131716	k141_695:3029-3934	ant(6)-Ia	Enterococcus faecalis	83
SRR3131720	k141_842:2-3001	mupA	Staphylococcus epidermidis	0
SRR3131728	k141_366:1075-1809	erm(B)	Enterococcus faecalis	149
SRR3131730	k141_299:42539-43273	erm(B)	Enterococcus faecalis	149
SRR3131744	k141_4551:4962-5453	dfrF	Enterococcus_A avium	220
SRR3131752	k141_3150:267-758	dfrF	Enterococcus_A avium	220
SRR3131764	k141_267:604-2067	msr(A)	Staphylococcus epidermidis	36
SRR3131764	k141_267:2169-3065	mph(C)	Staphylococcus epidermidis	88
SRR3131764	k141_3445:1619-1996	blaI	Staphylococcus epidermidis	258
SRR3131768	k141_1095:3911-4645	erm(B)	Enterococcus faecalis	149
SRR3131772	k141_254:2718-3620	mph(A)	Citrobacter freundii	87
SRR3131774	k141_40:1139-1873	erm(B)	Enterococcus faecalis	149
SRR3131780	k141_1208:977-1834	blaTEM-1	Escherichia coli	103
SRR3131788	k141_3836:2716-3528	sul2	Escherichia coli	123
SRR3131788	k141_3836:7503-8360	blaTEM-1	Escherichia coli	103
SRR3131788	k141_7377:1693-2301	catA	Enterococcus faecalis	172
SRR3131796	k141_2106:2280-3137	blaTEM-1	Escherichia coli	103
SRR3131804	k141_829:689-1585	mph(C)	Staphylococcus epidermidis	88
SRR3131804	k141_829:1687-3150	msr(A)	Staphylococcus epidermidis	36
SRR3131810	k141_985:605-2068	msr(A)	Staphylococcus epidermidis	36
SRR3131810	k141_985:2170-3066	mph(C)	Staphylococcus epidermidis	88
SRR3131834	k141_645:3400-4302	mph(A)	Klebsiella oxytoca	87
SRR3131834	k141_854:2001-2813	sul2	Escherichia coli	123
SRR3131834	k141_854:2877-3677	aph(3'')-Ib	Escherichia coli	127
SRR3131834	k141_854:3680-4513	aph(6)-Id	Escherichia coli	118
SRR3131840	k141_2271:4428-5285	blaTEM-1	Escherichia coli	103
SRR3131868	k141_4469:2-2941	mupA	Staphylococcus epidermidis	0
SRR3131868	k141_4917:1482-2213	erm(C)	Staphylococcus warneri	150
SRR3131876	k141_571:4732-6297	vga(A)	Staphylococcus epidermidis	30
SRR3131901	k141_296:2717-3619	mph(A)	Klebsiella oxytoca	87
SRR3131903	k141_2380:276-1172	mph(C)	Staphylococcus epidermidis	88
SRR3131903	k141_2380:1274-2737	msr(A)	Staphylococcus epidermidis	36
SRR3131909	k141_1073:201-1664	msr(A)	Staphylococcus epidermidis	36
SRR3131909	k141_3643:33995-34729	erm(B)	Enterococcus faecalis	149
SRR3131913	k141_6830:238-882	catA	Enterococcus faecalis	172
SRR3131915	k141_1071:2286-2687	bleO	Enterococcus faecalis	255
SRR3131915	k141_1071:2907-3674	aadD1	Enterococcus faecalis	143
SRR3131915	k141_1229:445-3363	mupA	Staphylococcus epidermidis	0
SRR3131915	k141_337:1005-2570	vga(A)	Staphylococcus epidermidis	30
SRR3131915	k141_798:3972-4868	mph(C)	Staphylococcus epidermidis	88
SRR3131915	k141_798:4970-6433	msr(A)	Staphylococcus epidermidis	36
SRR3131941	k141_1294:450-1913	msr(A)	Staphylococcus epidermidis	36
SRR3131941	k141_2385:1337-2233	mph(C)	Staphylococcus epidermidis	88
SRR3131949	k141_934:2333-2734	bleO	Staphylococcus epidermidis	255
SRR3131949	k141_934:2954-3721	aadD1	Staphylococcus epidermidis	143
SRR3131987	k141_1831:1227-2084	aac(3)-IId	Citrobacter freundii	104
SRR3131991	k141_4805:113-847	erm(B)	Enterococcus_A avium	149
SRR3132021	k141_1381:6747-9818	mupA	Staphylococcus epidermidis	0
SRR3132021	k141_776:4732-6297	vga(A)	Staphylococcus epidermidis	30
SRR3132021	k141_827:558-2021	msr(A)	Staphylococcus epidermidis	36
SRR3132021	k141_827:2123-3019	mph(C)	Staphylococcus epidermidis	88
SRR3132063	k141_861:3317-4051	erm(B)	Enterococcus faecalis	149
SRR3132067	k141_1967:3029-3820	aph(3')-IIIa	Staphylococcus epidermidis	134
SRR3132067	k141_1967:3916-4455	sat4	Staphylococcus epidermidis	201
SRR3132067	k141_1967:4455-5360	ant(6)-Ia	Staphylococcus epidermidis	83
SRR3132067	k141_2944:755-1486	erm(C)	Staphylococcus epidermidis	150
SRR3132075	k141_2019:10870-11604	erm(B)	Enterococcus faecalis	149
SRR3132083	k141_2811:276-1172	mph(C)	Staphylococcus epidermidis	88
SRR3132083	k141_2811:1274-2737	msr(A)	Staphylococcus epidermidis	36
SRR3132083	k141_4939:1870-2310	erm(C)	Staphylococcus epidermidis	243
SRR3132093	k141_2868:1154-1921	aadD1	Staphylococcus aureus	143
SRR3132093	k141_2868:2141-2542	bleO	Staphylococcus aureus	255
SRR3132099	k141_3037:754-1596	blaZ	Staphylococcus aureus	109
SRR3132115	k141_9847:568-1380	sul2	Escherichia coli	123
SRR3132115	k141_9847:6716-7573	blaTEM-1	Escherichia coli	103
SRR3132129	k141_1321:301-1032	erm(C)	Staphylococcus epidermidis	150
SRR3132129	k141_198:529-3600	mupA	Staphylococcus epidermidis	0
SRR3132129	k141_774:1656-3410	blaR1	Staphylococcus epidermidis	14
SRR3132129	k141_774:3403-3780	blaI	Staphylococcus epidermidis	258
SRR3132131	k141_324:873-1250	blaI	Staphylococcus aureus	257
SRR3132139	k141_11285:5903-6715	sul2	Escherichia coli	123
SRR3132153	k141_133:1535-2431	mph(C)	Staphylococcus epidermidis	88
SRR3132153	k141_554:648-2111	msr(A)	Staphylococcus epidermidis	36
SRR3132157	k141_198:678-1535	blaTEM-1	Escherichia coli	103
SRR3132159	k141_2264:1647-2543	mph(C)	Staphylococcus epidermidis	88
SRR3132159	k141_2264:2645-4108	msr(A)	Staphylococcus epidermidis	36
SRR3132177	k141_3168:1065-1796	erm(C)	Staphylococcus epidermidis	150
SRR3132185	k141_1074:2-898	mph(C)	Staphylococcus epidermidis	88
SRR3132211	k141_9674:1199-2011	sul2	Escherichia coli	123
SRR3132211	k141_9674:5986-6843	blaTEM-1	Escherichia coli	103
SRR3132219	k141_2355:2717-3619	mph(A)	Klebsiella oxytoca	87
SRR3132231	k141_4448:2-685	erm(C)	Staphylococcus aureus	150
SRR3132233	k141_4391:19-1482	msr(A)	Staphylococcus epidermidis	36
SRR3132241	k141_1997:214-1071	blaTEM-1	Klebsiella pneumoniae	103
SRR3132241	k141_1997:1798-2631	aph(6)-Id	Klebsiella pneumoniae	118
SRR3132241	k141_1997:2634-3434	aph(3'')-Ib	Klebsiella pneumoniae	127
SRR3132241	k141_1997:3498-4310	sul2	Klebsiella pneumoniae	123
SRR3132241	k141_973:2402-3304	mph(A)	Klebsiella pneumoniae	87
SRR3132253	k141_1963:5586-6320	erm(B)	Enterococcus faecalis	149
SRR3132255	k141_3136:525-1988	msr(A)	Staphylococcus epidermidis	36
SRR3132255	k141_3136:2090-2986	mph(C)	Staphylococcus epidermidis	88
SRR3132255	k141_5344:621-1388	aadD1	Staphylococcus epidermidis	143
SRR3132255	k141_5344:1608-2009	bleO	Staphylococcus epidermidis	255
SRR3132255	k141_773:746-2275	vga(A)	Staphylococcus epidermidis	30
SRR3132259	k141_149:3820-4554	erm(B)	Enterococcus faecalis	149
SRR3132259	k141_149:8902-9762	ant(6)-Ia	Enterococcus faecalis	100
SRR3132269	k141_202:3820-4554	erm(B)	Enterococcus faecalis	149
SRR3132269	k141_202:8902-9762	ant(6)-Ia	Enterococcus faecalis	100
SRR3132311	k141_1214:1204-1938	erm(B)	Enterococcus faecalis	149
SRR3132339	k141_2440:3363-4097	erm(B)	Enterococcus faecalis	149
SRR3132379	k141_1132:5953-6687	erm(B)	Enterococcus faecalis	149
SRR3132401	k141_1101:51714-52526	aph(3')-Ia	Klebsiella michiganensis	124
SRR3132401	k141_1346:4428-5285	blaTEM-1	Escherichia coli	103
SRR3132401	k141_1356:2173-3009	sul1	Klebsiella michiganensis	107
SRR3132401	k141_1356:3559-4344	aadA5	Klebsiella michiganensis	138
SRR3132401	k141_1356:4478-4948	dfrA17	Klebsiella michiganensis	234
SRR3132401	k141_214:3260-4162	mph(A)	Klebsiella michiganensis	87
SRR3132417	k141_1002:2-796	blaZ	Staphylococcus epidermidis	109
SRR3132417	k141_1002:1542-2438	mph(C)	Staphylococcus epidermidis	88
SRR3132417	k141_1002:2540-4003	msr(A)	Staphylococcus epidermidis	36
SRR3132425	k141_5756:2-1285	vga(A)	Enterococcus faecalis	47
SRR3132437	k141_1054:3820-4554	erm(B)	Enterococcus faecalis	149
SRR3132437	k141_1054:8902-9762	ant(6)-Ia	Enterococcus faecalis	100
SRR3132441	k141_2672:198-1661	msr(A)	Staphylococcus epidermidis	36
SRR3132443	k141_7129:902-1759	blaTEM-1	Bacteroides fragilis	103
SRR3132443	k141_7129:5734-6546	sul2	Bacteroides fragilis	123
SRR3132447	k141_4360:1493-1963	dfrA5	Klebsiella pneumoniae	233
SRR3132447	k141_4360:2491-3327	sul1	Klebsiella pneumoniae	107
SRR3132447	k141_7573:3947-4759	sul2	Klebsiella pneumoniae	123
SRR3132453	k141_214:1742-2215	dfrA51	Enterobacter kobei	223
SRR3132467	k141_5992:223-1119	mph(C)	Staphylococcus epidermidis	88
SRR3132467	k141_5992:1221-2684	msr(A)	Staphylococcus epidermidis	36
SRR3132467	k141_7126:3-692	erm(B)	Staphylococcus epidermidis	149
SRR3132483	k141_3634:672-1505	aph(6)-Id	Mixta calida	118
SRR3132483	k141_3634:1508-2308	aph(3'')-Ib	Mixta calida	127
SRR3132487	k141_6181:18872-19606	erm(B)	Enterococcus faecalis	149
SRR3726364	k141_1734:8027-8761	erm(B)	Enterococcus faecalis	149
SRR3726369	k141_6668:26555-28510	tetB(P)	Sarcina perfringens	3
SRR3726369	k141_6668:28497-29756	tetA(P)	Sarcina perfringens	54
SRR3726370	k141_975:5683-7638	tetB(P)	Sarcina perfringens	3
SRR3726370	k141_975:7625-8884	tetA(P)	Sarcina perfringens	54
SRR3726373	k141_153:2425-3159	erm(B)	Enterococcus faecalis	149
SRR3726374	k141_63:41414-42673	tetA(P)	Sarcina perfringens	54
SRR3726374	k141_63:42660-44615	tetB(P)	Sarcina perfringens	3
SRR3726375	k141_867:679-1938	tetA(P)	Sarcina perfringens	54
SRR3726375	k141_867:1925-3880	tetB(P)	Sarcina perfringens	3
SRR3726379	k141_933:21-755	erm(B)	Enterococcus faecalis	149
SRR4305176	k119_10835:46-879	aph(6)-Id	Bifidobacterium breve	118
SRR4305176	k119_10835:1232-1702	dfrA14	Bifidobacterium breve	232
SRR4305176	k119_10835:1723-2250	aph(3'')-Ib	Bifidobacterium breve	207
SRR4305176	k119_8492:111-923	sul2	Bifidobacterium breve	123
SRR4408088	k119_2905:6178-7035	blaTEM-1	Escherichia coli	103
SRR4408154	k119_4009:100-912	sul2	Alistipes putredinis	123
SRR4408176	k119_26758:328-1062	erm(B)	Enterococcus faecalis	149
SRR5405612	k141_159:23151-24008	blaTEM-1	Escherichia coli	103
SRR5405613	k141_2224:22995-23852	blaTEM-1	Escherichia coli	103
SRR5405615	k141_811:23151-24008	blaTEM-1	Escherichia coli	103
SRR5405616	k141_381:23151-24008	blaTEM-1	Escherichia coli	103
SRR5405617	k141_2564:23151-24008	blaTEM-1	Escherichia coli	103
SRR5405619	k141_2759:1429-2220	aph(3')-IIIa	Enterococcus faecalis	134
SRR5405619	k141_2759:2316-2855	sat4	Enterococcus faecalis	201
SRR5405619	k141_2759:2855-3760	ant(6)-Ia	Enterococcus faecalis	83
SRR5405619	k141_747:23151-24008	blaTEM-1	Escherichia coli	103
SRR5405623	k141_1143:23151-24008	blaTEM-1	Escherichia coli	103
SRR5405624	k141_1826:23151-24008	blaTEM-1	Escherichia coli	103
SRR5405625	k141_73:155-997	blaZ	Staphylococcus epidermidis	110
SRR5405625	k141_73:1104-2858	blaR1	Staphylococcus epidermidis	14
SRR5405625	k141_73:2851-3228	blaI	Staphylococcus epidermidis	258
SRR5405626	k141_1379:23151-24008	blaTEM-1	Escherichia coli	103
SRR5405627	k141_430:23151-24008	blaTEM-1	Escherichia coli	103
SRR5405638	k141_1806:3187-3978	aph(3')-IIIa	Enterococcus faecalis	134
SRR5405638	k141_1806:4074-4613	sat4	Enterococcus faecalis	201
SRR5405638	k141_1806:4613-5518	ant(6)-Ia	Enterococcus faecalis	83
SRR5405638	k141_2774:72-806	erm(B)	Enterococcus faecalis	149
SRR5405641	k141_1208:1-723	aph(3')-IIIa	Enterococcus faecalis	134
SRR5405641	k141_1208:819-1358	sat4	Enterococcus faecalis	201
SRR5405641	k141_1208:1358-2263	ant(6)-Ia	Enterococcus faecalis	83
SRR5405641	k141_612:212-946	erm(B)	Enterococcus faecalis	149
SRR5405644	k141_272:212-946	erm(B)	Enterococcus faecalis	149
SRR5405644	k141_717:948-1679	erm(C)	Enterococcus faecalis	150
SRR5405649	k141_425:1475-1957	lnu(A)	Staphylococcus epidermidis	222
SRR5405651	k141_1376:212-946	erm(B)	Enterococcus faecalis	149
SRR5405652	k141_10593:3803-4537	erm(B)	Enterococcus faecalis	149
SRR5405653	k141_10698:629-2245	mcr-10.1	Enterobacter roggenkampii	26
SRR5405656	k141_4922:4745-5479	erm(B)	Enterococcus faecalis	149
SRR5405659	k141_10232:374-1108	erm(B)	Enterococcus faecalis	149
SRR5405660	k141_8316:1159-1893	erm(B)	Enterococcus faecalis	149
SRR5405687	k141_6155:3-1169	blaR1	Enterococcus faecalis	53
SRR5405687	k141_6155:1162-1539	blaI	Enterococcus faecalis	258
SRR5405687	k141_6155:23121-23963	blaZ	Enterococcus faecalis	109
SRR5405697	k141_4343:3228-4070	blaZ	Clostridioides difficile	112
SRR5405697	k141_4343:4177-5931	blaR1	Clostridioides difficile	13
SRR5405697	k141_4343:5924-6301	blaI	Clostridioides difficile	257
SRR5405698	k141_2405:365-1132	aadD1	Enterococcus faecalis	143
SRR5405698	k141_2405:1352-1753	bleO	Enterococcus faecalis	255
SRR5405698	k141_2998:4935-5312	blaI	Clostridioides difficile	257
SRR5405698	k141_2998:5305-7059	blaR1	Clostridioides difficile	13
SRR5405698	k141_2998:7166-8008	blaZ	Clostridioides difficile	109
SRR5405698	k141_3116:1604-2980	tet(K)	Staphylococcus aureus	45
SRR5405704	k141_1543:5009-6574	vga(A)	Staphylococcus epidermidis	30
SRR5405706	k141_1977:1535-2431	mph(C)	Staphylococcus epidermidis	88
SRR5405706	k141_1977:2533-3996	msr(A)	Staphylococcus epidermidis	36
SRR5405706	k141_4544:1837-2190	blaI	Staphylococcus epidermidis	258
SRR5405706	k141_5441:1604-2980	tet(K)	Staphylococcus epidermidis	45
SRR5405707	k141_3695:20028-22955	mupA	Staphylococcus epidermidis	0
SRR5405707	k141_532:607-2070	msr(A)	Staphylococcus lugdunensis	36
SRR5405707	k141_532:2172-3068	mph(C)	Staphylococcus lugdunensis	88
SRR5405708	k141_107:681-2057	tet(K)	Staphylococcus epidermidis	45
SRR5405708	k141_2967:559-2022	msr(A)	Staphylococcus epidermidis	36
SRR5405708	k141_2967:2124-3020	mph(C)	Staphylococcus epidermidis	88
SRR5405709	k141_1263:558-2021	msr(A)	Staphylococcus lugdunensis	36
SRR5405709	k141_1263:2123-3019	mph(C)	Staphylococcus lugdunensis	88
SRR5405709	k141_140:1603-2979	tet(K)	Staphylococcus epidermidis	45
SRR5405709	k141_1583:365-1132	aadD1	Staphylococcus epidermidis	143
SRR5405709	k141_1583:1352-1753	bleO	Staphylococcus epidermidis	255
SRR5405709	k141_2172:2081-2614	erm(C)	Staphylococcus epidermidis	205
SRR5405709	k141_978:5837-6214	blaI	Staphylococcus epidermidis	257
SRR5405709	k141_978:6207-7961	blaR1	Staphylococcus epidermidis	13
SRR5405709	k141_978:8068-8865	blaZ	Staphylococcus epidermidis	109
SRR5405712	k141_3431:529-3600	mupA	Staphylococcus epidermidis	0
SRR5405712	k141_3579:5837-6214	blaI	Staphylococcus aureus	257
SRR5405719	k141_7120:50478-51737	tetA(P)	Sarcina perfringens	54
SRR5405719	k141_7120:51724-53679	tetB(P)	Sarcina perfringens	3
SRR5405720	k141_12471:19813-21768	tetB(P)	Sarcina perfringens	3
SRR5405720	k141_12471:21755-23014	tetA(P)	Sarcina perfringens	54
SRR5405721	k141_6676:66687-67946	tetA(P)	Sarcina perfringens	54
SRR5405721	k141_6676:67933-69888	tetB(P)	Sarcina perfringens	3
SRR5405722	k141_7239:32602-34557	tetB(P)	Sarcina perfringens	3
SRR5405722	k141_7239:34544-35803	tetA(P)	Sarcina perfringens	54
SRR5405723	k141_5506:1183-2442	tetA(P)	Sarcina perfringens	54
SRR5405723	k141_5506:2429-4384	tetB(P)	Sarcina perfringens	3
SRR5405724	k141_2721:50810-52765	tetB(P)	Sarcina perfringens	3
SRR5405724	k141_2721:52752-54011	tetA(P)	Sarcina perfringens	54
SRR5405725	k141_7441:14255-15514	tetA(P)	Sarcina perfringens	54
SRR5405725	k141_7441:15501-17456	tetB(P)	Sarcina perfringens	3
SRR5405727	k141_5666:30068-31327	tetA(P)	Sarcina perfringens	54
SRR5405727	k141_5666:31314-33269	tetB(P)	Sarcina perfringens	3
SRR5405728	k141_5402:44928-46883	tetB(P)	Sarcina perfringens	3
SRR5405728	k141_5402:46870-48129	tetA(P)	Sarcina perfringens	54
SRR5405730	k141_6361:2106-3365	tetA(P)	Sarcina perfringens	54
SRR5405730	k141_6361:3352-5307	tetB(P)	Sarcina perfringens	3
SRR5405736	k141_1111:6257-7069	sul2	Escherichia coli	123
SRR5405736	k141_1111:7133-7933	aph(3'')-Ib	Escherichia coli	127
SRR5405736	k141_1111:8195-9052	blaTEM-1	Escherichia coli	103
SRR5405736	k141_1111:12996-13724	aph(6)-Id	Escherichia coli	155
SRR5405740	k141_9697:26817-27629	sul2	Klebsiella michiganensis	123
SRR5405740	k141_9697:27693-28493	aph(3'')-Ib	Klebsiella michiganensis	127
SRR5405740	k141_9697:28755-29612	blaTEM-1	Klebsiella michiganensis	103
SRR5405740	k141_9697:33556-34284	aph(6)-Id	Klebsiella michiganensis	155
SRR5405741	k141_2126:167-1519	tet(L)	Enterococcus faecalis	46
SRR5405745	k141_1045:4947-5738	aph(3')-IIIa	Enterococcus faecalis	134
SRR5405745	k141_1045:5834-6373	sat4	Enterococcus faecalis	201
SRR5405745	k141_1045:6373-7278	ant(6)-Ia	Enterococcus faecalis	83
SRR5405745	k141_1750:194-1546	tet(L)	Enterococcus faecalis	46
SRR5405745	k141_4994:52205-52678	dfrA51	Escherichia coli	223
SRR5405755	k141_1347:2-451	erm(C)	Enterococcus faecalis	243
SRR5405757	k141_1253:2-1408	aac(6')-Ie/aph(2'')-Ia	Enterococcus faecalis	38
SRR5405757	k141_1789:1992-2612	erm(C)	Enterococcus faecalis	183
SRR5405757	k141_692:1110-1844	erm(B)	Enterococcus faecalis	149
SRR5405758	k141_1873:255-989	erm(B)	Enterococcus faecalis	149
SRR5405769	k141_1823:1204-1938	erm(B)	Enterococcus faecalis	149
SRR5405772	k141_8042:33103-34362	tetA(P)	Sarcina perfringens	54
SRR5405772	k141_8042:34349-36304	tetB(P)	Sarcina perfringens	3
SRR5405772	k141_984:3731-4465	erm(B)	Enterococcus faecalis	149
SRR5405774	k141_1629:7832-8209	blaI	Staphylococcus epidermidis	258
SRR5405774	k141_1629:8202-9956	blaR1	Staphylococcus epidermidis	14
SRR5405774	k141_1629:10063-10905	blaZ	Staphylococcus epidermidis	110
SRR5405774	k141_284:1238-2134	mph(C)	Staphylococcus epidermidis	88
SRR5405774	k141_284:2236-3699	msr(A)	Staphylococcus epidermidis	36
SRR5405774	k141_4479:39705-40964	tetA(P)	Sarcina perfringens	54
SRR5405774	k141_4479:40951-42906	tetB(P)	Sarcina perfringens	3
SRR5405775	k141_12003:1345-2241	mph(C)	Staphylococcus epidermidis	88
SRR5405775	k141_12003:2343-3806	msr(A)	Staphylococcus epidermidis	36
SRR5405775	k141_6891:34695-35954	tetA(P)	Clostridioides difficile	54
SRR5405775	k141_6891:35941-37896	tetB(P)	Clostridioides difficile	3
SRR5405776	k141_5251:776-1672	mph(C)	Staphylococcus epidermidis	88
SRR5405776	k141_5251:1774-3237	msr(A)	Staphylococcus epidermidis	36
SRR5405776	k141_5645:18399-20354	tetB(P)	Clostridioides difficile	3
SRR5405776	k141_5645:20341-21600	tetA(P)	Clostridioides difficile	54
SRR5405778	k141_12364:16399-17658	tetA(P)	Clostridioides difficile	54
SRR5405778	k141_12364:17645-19600	tetB(P)	Clostridioides difficile	3
SRR5405782	k141_2627:1238-2134	mph(C)	Staphylococcus epidermidis	88
SRR5405782	k141_2627:2236-3699	msr(A)	Staphylococcus epidermidis	36
SRR5405783	k141_1488:9458-10192	erm(B)	Enterococcus faecalis	149
SRR5405784	k141_1585:9458-10192	erm(B)	Enterococcus faecalis	149
SRR5405785	k141_3369:155-997	blaZ	Staphylococcus epidermidis	110
SRR5405785	k141_3369:1104-2858	blaR1	Staphylococcus epidermidis	14
SRR5405785	k141_3369:2851-3228	blaI	Staphylococcus epidermidis	258
SRR5405788	k141_1132:3293-4858	vga(A)	Enterococcus faecalis	30
SRR5405788	k141_1385:2157-2627	dfrA17	Klebsiella pneumoniae	234
SRR5405788	k141_1385:2761-3546	aadA5	Klebsiella pneumoniae	138
SRR5405788	k141_1385:4096-4932	sul1	Klebsiella pneumoniae	107
SRR5405788	k141_1385:10249-11151	mph(A)	Klebsiella pneumoniae	87
SRR5405789	k141_1894:2781-3653	blaCTX-M-15	Klebsiella pneumoniae	96
SRR5405789	k141_2265:2157-2627	dfrA17	Klebsiella pneumoniae	234
SRR5405789	k141_2265:2761-3546	aadA5	Klebsiella pneumoniae	138
SRR5405789	k141_2265:4096-4932	sul1	Klebsiella pneumoniae	107
SRR5405789	k141_2265:10249-11151	mph(A)	Klebsiella pneumoniae	87
SRR5405789	k141_6292:2223-3419	tet(A)	Klebsiella pneumoniae	59
SRR5405789	k141_8360:723-1550	blaOXA-1	Klebsiella pneumoniae	120
SRR5405789	k141_8360:1684-2235	aac(6')-Ib-cr5	Klebsiella pneumoniae	197
SRR5405792	k141_6854:2781-3653	blaCTX-M-15	Escherichia coli	96
SRR5405793	k141_6866:2223-3419	tet(A)	Klebsiella pneumoniae	59
SRR5405794	k141_6624:2223-3419	tet(A)	Klebsiella michiganensis	59
SRR5405801	k141_7093:3487-4221	erm(B)	Enterococcus faecalis	149
SRR5405802	k141_1249:1-597	erm(C)	Enterococcus faecalis	187
SRR5405802	k141_1525:3487-4221	erm(B)	Enterococcus faecalis	149
SRR5405808	k141_22262:1527-2258	erm(C)	Staphylococcus epidermidis	150
SRR5405808	k141_4409:99-833	erm(B)	Streptococcus agalactiae	149
SRR5405808	k141_4729:4319-5215	mph(C)	Staphylococcus epidermidis	88
SRR5405808	k141_4729:5317-6780	msr(A)	Staphylococcus epidermidis	36
SRR5405813	k141_2537:1593-2789	tet(A)	Escherichia coli	59
SRR5405819	k141_12510:2343-3143	aph(3'')-Ib	Pseudomonas aeruginosa	127
SRR5405819	k141_12510:3146-3979	aph(6)-Id	Pseudomonas aeruginosa	118
SRR5405819	k141_8866:17182-18441	tetA(P)	Sarcina perfringens	54
SRR5405819	k141_8866:18428-20383	tetB(P)	Sarcina perfringens	3
SRR5405824	k141_8543:1-1149	blaR1	Staphylococcus epidermidis	53
SRR5405824	k141_8543:1142-1519	blaI	Staphylococcus epidermidis	258
SRR5405825	k141_3866:24251-25108	blaTEM-1	Haemophilus_D parainfluenzae_O	103
SRR5405825	k141_747:17182-18441	tetA(P)	Sarcina perfringens	54
SRR5405825	k141_747:18428-20383	tetB(P)	Sarcina perfringens	3
SRR5405826	k141_5894:874-3945	mupA	Staphylococcus epidermidis	0
SRR5405828	k141_15206:18186-19043	blaTEM-1	unknown	103
SRR5405828	k141_19601:8588-9847	tetA(P)	Sarcina perfringens	54
SRR5405828	k141_19601:9834-11789	tetB(P)	Sarcina perfringens	3
SRR5405830	k141_1343:349-1083	erm(B)	Clostridioides difficile	149
SRR5405830	k141_596:204-581	blaI	Streptococcus agalactiae	257
SRR5405833	k141_1468:15-857	blaZ	Clostridioides difficile	110
SRR5405833	k141_1468:964-2718	blaR1	Clostridioides difficile	14
SRR5405833	k141_1468:2711-3088	blaI	Clostridioides difficile	258
SRR5405834	k141_1278:349-1083	erm(B)	Clostridioides difficile	149
SRR5405834	k141_2111:50259-52214	tetB(P)	Sarcina perfringens	3
SRR5405834	k141_2111:52201-53460	tetA(P)	Sarcina perfringens	54
SRR5405834	k141_669:155-997	blaZ	Clostridioides difficile	110
SRR5405834	k141_669:1104-2858	blaR1	Clostridioides difficile	14
SRR5405834	k141_669:2851-3228	blaI	Clostridioides difficile	258
SRR5405836	k141_1441:1-375	blaI	Staphylococcus epidermidis	257
SRR5405836	k141_1776:573-1304	erm(C)	Clostridioides difficile	150
SRR5405836	k141_1950:349-1083	erm(B)	Clostridioides difficile	149
SRR5405836	k141_665:34012-35271	tetA(P)	Sarcina perfringens	54
SRR5405836	k141_665:35258-37213	tetB(P)	Sarcina perfringens	3
SRR5405838	k141_636:47060-48319	tetA(P)	Sarcina perfringens	54
SRR5405838	k141_636:48306-50261	tetB(P)	Sarcina perfringens	3
SRR5405839	k141_1309:49509-50768	tetA(P)	Sarcina perfringens	54
SRR5405839	k141_1309:50755-52710	tetB(P)	Sarcina perfringens	3
SRR5405841	k141_3418:13982-15937	tetB(P)	Sarcina perfringens	3
SRR5405841	k141_3418:15924-17183	tetA(P)	Sarcina perfringens	54
SRR5405844	k141_1418:349-1083	erm(B)	Clostridioides difficile	149
SRR5405844	k141_3070:12-743	erm(C)	Clostridioides difficile	150
SRR5405844	k141_3131:14002-15261	tetA(P)	Sarcina perfringens	54
SRR5405844	k141_3131:15248-17203	tetB(P)	Sarcina perfringens	3
SRR5405848	k141_4508:320-1579	tetA(P)	Sarcina perfringens	54
SRR5405848	k141_4508:1566-3521	tetB(P)	Sarcina perfringens	3
SRR5405850	k141_2133:911-1645	erm(B)	Streptococcus pseudopneumoniae_E	149
SRR5405851	k141_7096:15494-18565	mupA	Staphylococcus epidermidis	0
SRR5405852	k141_1332:204-581	blaI	Sarcina perfringens	257
SRR5405852	k141_865:1837-2214	blaI	Staphylococcus aureus	258
SRR5405855	k141_1199:17-751	erm(B)	Streptococcus sp000187745	149
SRR5405858	k141_2173:596-1432	sul1	Corynebacterium kefirresidentii	107
SRR5405859	k141_756:1837-2214	blaI	Sarcina perfringens	258
SRR5405861	k141_2909:1608-2339	erm(C)	Staphylococcus epidermidis	150
SRR5405862	k141_129:1531-4602	mupA	Staphylococcus epidermidis	0
SRR5405868	k119_1616:1648-4719	mupA	Staphylococcus epidermidis	0
SRR5405869	k119_70:1149-1916	aadD1	Enterococcus faecalis	143
SRR5405869	k119_70:2136-2537	bleO	Enterococcus faecalis	255
SRR5405873	k119_2860:1135-1983	sul1	Gleimia europaea	107
SRR5405879	k119_7902:1354-2085	erm(C)	Enterococcus faecalis	150
SRR5405885	k119_6548:9172-11088	tet(O)	Dialister sp900541485	7
SRR5405898	k119_2853:272-1648	tet(K)	Staphylococcus epidermidis	45
SRR5405899	k119_3105:620-1150	ant(2'')-Ia	Corynebacterium kefirresidentii	206
SRR5405899	k119_3105:1753-2577	blaOXA-2	Corynebacterium kefirresidentii	121
SRR5405899	k119_3105:2617-3405	aadA1	Corynebacterium kefirresidentii	135
SRR5405899	k119_3105:3913-4749	sul1	Corynebacterium kefirresidentii	107
SRR5405900	k119_996:640-1170	ant(2'')-Ia	Corynebacterium kefirresidentii	206
SRR5405900	k119_996:1773-2597	blaOXA-2	Corynebacterium kefirresidentii	121
SRR5405900	k119_996:2637-3425	aadA1	Corynebacterium kefirresidentii	135
SRR5405900	k119_996:3933-4769	sul1	Corynebacterium kefirresidentii	107
SRR5405901	k119_212:3107-4672	vga(A)-LC	Staphylococcus warneri	29
SRR5405902	k119_5293:6729-7586	blaTEM-1	Escherichia coli	103
SRR5405904	k119_4795:5428-6285	blaTEM-1	Escherichia coli	103
SRR5405908	k119_11220:7314-8171	blaTEM-1	Escherichia coli	103
SRR5405909	k119_1925:2401-4017	mcr-10.1	Escherichia coli	26
SRR5405909	k119_2842:7314-8171	blaTEM-1	Escherichia coli	103
SRR5405912	k119_5910:9974-11590	mcr-10.1	Enterobacter roggenkampii	26
SRR5405913	k119_8148:3994-5253	tetA(P)	Clostridium paraputrificum	54
SRR5405913	k119_8148:5240-7195	tetB(P)	Clostridium paraputrificum	3
SRR5405917	k119_1011:962-1339	blaI	Staphylococcus epidermidis	258
SRR5405917	k119_4091:9974-11590	mcr-10.1	Enterobacter roggenkampii	26
SRR5405919	k119_3884:9974-11590	mcr-10.1	Enterobacter roggenkampii	26
SRR5405921	k119_2378:1078-1809	erm(C)	Staphylococcus epidermidis	150
SRR5405925	k119_1088:1595-2326	erm(C)	Staphylococcus epidermidis	150
SRR5405925	k119_897:194-1036	blaZ	Staphylococcus epidermidis	110
SRR5405925	k119_897:1143-2897	blaR1	Staphylococcus epidermidis	14
SRR5405925	k119_897:2890-3267	blaI	Staphylococcus epidermidis	258
SRR5405929	k119_7573:1181-1975	ant(6)-Ia	Anaerococcus octavius	133
SRR5405933	k119_2113:483-1217	erm(B)	Enterococcus faecalis	149
SRR5405935	k119_2551:255-989	erm(B)	Enterococcus faecalis	149
SRR5405938	k119_540:1783-3348	vga(A)	Enterococcus faecalis	30
SRR5405938	k119_823:465-1199	erm(B)	Enterococcus faecalis	149
SRR5405941	k119_10164:12040-12513	dfrA50	Klebsiella pneumoniae	229
SRR5405943	k119_5801:1-516	ant(6)-Ia	Lachnoanaerobaculum orale	198
SRR5405943	k119_5801:516-1055	sat4	Lachnoanaerobaculum orale	201
SRR5405943	k119_5801:1151-1942	aph(3')-IIIa	Lachnoanaerobaculum orale	134
SRR5405943	k119_8823:72441-72914	dfrA50	Citrobacter freundii	229
SRR5405946	k119_8418:767-1501	erm(B)	Clostridioides difficile	149
SRR5405948	k119_664:7743-9206	msr(A)	Staphylococcus epidermidis	36
SRR5405948	k119_664:9308-10204	mph(C)	Staphylococcus epidermidis	88
SRR5405949	k119_3338:999-2462	msr(A)	Staphylococcus epidermidis	36
SRR5405949	k119_3338:2564-3460	mph(C)	Staphylococcus epidermidis	88
SRR5405952	k119_2995:113-970	blaTEM-1	Haemophilus_D parainfluenzae_M	103
SRR5405961	k119_1430:4921-5655	erm(B)	Clostridioides difficile	149
SRR5405961	k119_2214:668-1525	blaTEM-1	Escherichia coli	103
SRR5405962	k119_1386:668-1525	blaTEM-1	Escherichia coli	103
SRR5405963	k119_2447:668-1525	blaTEM-1	Escherichia coli	103
SRR5405964	k119_2424:3164-3955	aph(3')-IIIa	Enterococcus_B faecium	134
SRR5405964	k119_2424:4051-4590	sat4	Enterococcus_B faecium	201
SRR5405964	k119_2424:4590-5495	ant(6)-Ia	Enterococcus_B faecium	83
SRR5405965	k119_1501:3-641	ant(6)-Ia	Enterococcus faecalis	180
SRR5405965	k119_1501:641-1180	sat4	Enterococcus faecalis	201
SRR5405965	k119_1501:1276-2067	aph(3')-IIIa	Enterococcus faecalis	134
SRR5405965	k119_186:5154-5888	erm(B)	Enterococcus faecalis	149
SRR5405966	k119_2274:668-1525	blaTEM-1	Escherichia coli	103
SRR5405967	k119_199:668-1525	blaTEM-1	Escherichia coli	103
SRR5405967	k119_6687:190-921	erm(C)	Staphylococcus epidermidis	150
SRR5405970	k119_2374:13719-14453	erm(B)	Enterococcus faecalis	149
SRR5405971	k119_9519:6525-7259	erm(B)	Enterococcus faecalis	149
SRR5405972	k119_10596:18140-18874	erm(B)	Enterococcus faecalis	149
SRR5405973	k119_5673:3-230	blaI	Staphylococcus epidermidis	274
SRR5405973	k119_5733:1301-2197	mph(C)	Staphylococcus epidermidis	88
SRR5405973	k119_5733:2299-3762	msr(A)	Staphylococcus epidermidis	36
SRR5405973	k119_8212:16461-19532	mupA	Staphylococcus epidermidis	0
SRR5405974	k119_9802:521-1417	mph(C)	Staphylococcus epidermidis	88
SRR5405974	k119_9802:1519-2982	msr(A)	Staphylococcus epidermidis	36
SRR5405978	k119_4431:4916-6175	tetA(P)	Clostridium sp027692445	54
SRR5405978	k119_4431:6162-8117	tetB(P)	Clostridium sp027692445	3
SRR5405982	k119_5749:7953-8687	erm(B)	Enterococcus faecalis	149
SRR5405986	k119_4235:328-1170	blaZ	Staphylococcus epidermidis	110
SRR5405986	k119_4235:1277-3031	blaR1	Staphylococcus epidermidis	14
SRR5405986	k119_4235:3024-3401	blaI	Staphylococcus epidermidis	258
SRR5405987	k119_2565:3050-4615	vga(A)-LC	Haemophilus_D parainfluenzae	29
SRR5405989	k119_2044:66424-68379	tetB(P)	Sarcina perfringens	3
SRR5405989	k119_8320:236-1378	blaCMY-2	Escherichia coli	68
SRR5405989	k119_9097:3910-4644	erm(B)	Enterococcus faecalis	149
SRR5405990	k119_1079:152-1009	blaTEM-1	Escherichia coli	103
SRR5405990	k119_1313:44464-46419	tetB(P)	Sarcina perfringens	3
SRR5405990	k119_1696:2861-3733	blaCTX-M-15	Escherichia coli	96
SRR5405990	k119_2566:236-1378	blaCMY-2	Escherichia coli	68
SRR5405990	k119_3866:205-1017	aph(3')-Ia	Escherichia coli	124
SRR5405990	k119_8273:129-962	aph(6)-Id	Escherichia coli	118
SRR5405990	k119_8273:965-1765	aph(3'')-Ib	Escherichia coli	127
SRR5405990	k119_8273:1829-2641	sul2	Escherichia coli	123
SRR5405992	k119_1042:17667-18509	blaZ	Streptococcus agalactiae	110
SRR5405992	k119_1042:18616-20370	blaR1	Streptococcus agalactiae	14
SRR5405992	k119_1042:20363-20740	blaI	Streptococcus agalactiae	258
SRR5405992	k119_7780:1354-2085	erm(C)	Streptococcus agalactiae	150
SRR5405993	k119_2090:236-1378	blaCMY-2	Escherichia coli	68
SRR5405993	k119_3660:129-962	aph(6)-Id	Bifidobacterium bifidum	118
SRR5405993	k119_3660:965-1765	aph(3'')-Ib	Bifidobacterium bifidum	127
SRR5405993	k119_3660:1829-2641	sul2	Bifidobacterium bifidum	123
SRR5405993	k119_6756:260-1072	aph(3')-Ia	Escherichia coli	124
SRR5405994	k119_8077:1762-2943	tet(D)	Klebsiella pneumoniae	61
SRR5405994	k119_8225:21133-21510	blaI	Staphylococcus epidermidis	258
SRR5405994	k119_995:8761-9495	erm(B)	Enterococcus faecalis	149
SRR5405995	k119_191:236-1378	blaCMY-2	Escherichia coli	68
SRR5405996	k119_2637:3435-4292	blaTEM-1	Escherichia coli	103
SRR5405996	k119_6481:236-1378	blaCMY-2	Escherichia coli	68
SRR5405997	k119_5169:236-1378	blaCMY-2	Escherichia coli	68
SRR5405997	k119_8077:3903-4250	blaI	Streptococcus agalactiae	258
SRR5405999	k119_1104:168-1040	blaCTX-M-15	Escherichia coli	96
SRR5405999	k119_5909:236-1378	blaCMY-2	Escherichia coli	68
SRR5406000	k119_3464:8761-9495	erm(B)	Enterococcus faecalis	149
SRR5406010	k119_3689:3702-4433	erm(T)	Enterococcus faecalis	154
SRR5406011	k119_3978:105-836	erm(T)	Enterococcus faecalis	154
SRR5575354	k141_1403:559-2022	msr(A)	Staphylococcus epidermidis	36
SRR5575354	k141_1403:2124-3020	mph(C)	Staphylococcus epidermidis	88
SRR5575355	k141_1038:3176-3577	bleO	Staphylococcus aureus	255
SRR5575355	k141_1038:3797-4564	aadD1	Staphylococcus aureus	143
SRR5575355	k141_4335:2296-3759	msr(A)	Staphylococcus haemolyticus	36
SRR5575355	k141_4335:3861-4757	mph(C)	Staphylococcus haemolyticus	88
SRR5575355	k141_73:777-2153	tet(K)	Staphylococcus aureus	45
SRR5575357	k141_1750:2296-3759	msr(A)	Staphylococcus haemolyticus	36
SRR5575357	k141_1750:3861-4757	mph(C)	Staphylococcus haemolyticus	88
SRR5575366	k141_2653:2296-3759	msr(A)	Staphylococcus haemolyticus	36
SRR5575366	k141_2653:3861-4757	mph(C)	Staphylococcus haemolyticus	88
SRR5575366	k141_385:1361-2737	tet(K)	Staphylococcus epidermidis	45
SRR5575417	k141_113:1409-2140	erm(C)	Staphylococcus epidermidis	150
SRR5575417	k141_143:777-2153	tet(K)	Staphylococcus epidermidis	45
SRR5575417	k141_731:4732-6297	vga(A)	Staphylococcus epidermidis	30
SRR5575418	k141_2695:1316-4387	mupA	Staphylococcus hominis	0
SRR5575418	k141_309:1403-2779	tet(K)	Staphylococcus epidermidis	45
SRR5575418	k141_3330:154-996	blaZ	Staphylococcus epidermidis	110
SRR5575418	k141_3330:1103-2857	blaR1	Staphylococcus epidermidis	14
SRR5575418	k141_3330:2850-3227	blaI	Staphylococcus epidermidis	258
SRR5575418	k141_3711:558-2021	msr(A)	Staphylococcus hominis	36
SRR5575418	k141_3711:2123-3019	mph(C)	Staphylococcus hominis	88
SRR5963137	k141_1488:903-1634	erm(C)	Staphylococcus epidermidis	150
SRR5963137	k141_677:1837-2214	blaI	Staphylococcus epidermidis	258
SRR5963137	k141_677:2207-3961	blaR1	Staphylococcus epidermidis	14
SRR5963137	k141_677:4068-4910	blaZ	Staphylococcus epidermidis	110
SRR5963138	k141_3209:937-4008	mupA	Staphylococcus epidermidis	0
SRR5963146	k141_6260:95580-96053	dfrA50	Klebsiella pneumoniae	227
SRR5963148	k141_6242:1394-4465	mupA	Staphylococcus epidermidis	0
SRR5963149	k141_5668:1892-3244	tet(L)	Streptococcus agalactiae	46
SRR5963149	k141_9232:765-1499	erm(B)	Streptococcus agalactiae	149
SRR5963150	k141_2392:4034-4768	erm(B)	Streptococcus agalactiae	149
SRR5963154	k141_1729:84-1436	msr(A)	Staphylococcus epidermidis	36
SRR5963154	k141_2063:1-1434	vga(A)	Staphylococcus epidermidis	30
SRR5963155	k141_1522:3941-4798	blaTEM-1	Escherichia coli	103
SRR5963155	k141_937:207-1109	mph(A)	Escherichia coli	87
SRR5963155	k141_937:6426-7262	sul1	Escherichia coli	107
SRR5963155	k141_937:7812-8597	aadA5	Escherichia coli	138
SRR5963155	k141_937:8731-9201	dfrA17	Escherichia coli	234
SRR5963156	k141_3167:207-1109	mph(A)	Escherichia coli	87
SRR5963156	k141_3167:6426-7262	sul1	Escherichia coli	107
SRR5963156	k141_3167:7812-8597	aadA5	Escherichia coli	138
SRR5963156	k141_3167:8731-9201	dfrA17	Escherichia coli	234
SRR5963156	k141_6446:3941-4798	blaTEM-1	Escherichia coli	103
SRR5963157	k141_2382:2017-3276	tetA(P)	Sarcina perfringens	54
SRR5963157	k141_2382:3263-5218	tetB(P)	Sarcina perfringens	3
SRR5963158	k141_2011:9227-10600	tet(L)	Enterococcus faecalis	46
SRR5963161	k141_3294:1472-2203	erm(T)	Finegoldia magna_H	154
SRR5963163	k141_153:624-1436	sul2	Escherichia coli	123
SRR5963163	k141_153:1500-2300	aph(3'')-Ib	Escherichia coli	127
SRR5963163	k141_153:2303-3136	aph(6)-Id	Escherichia coli	118
SRR5963163	k141_153:4193-5389	tet(A)	Escherichia coli	59
SRR5963163	k141_718:376-1233	blaTEM-1	Phocaeicola vulgatus	103
SRR5963163	k141_720:1043-1513	dfrA17	Escherichia coli	234
SRR5963163	k141_720:1647-2432	aadA5	Escherichia coli	138
SRR5963163	k141_720:2982-3818	sul1	Escherichia coli	107
SRR5963163	k141_720:9135-10037	mph(A)	Escherichia coli	87
SRR5963166	k141_3267:530-1261	erm(C)	Phocaeicola vulgatus	150
SRR5963169	k141_2300:1778-2155	blaI	Staphylococcus epidermidis	258
SRR5963169	k141_2300:2148-3902	blaR1	Staphylococcus epidermidis	14
SRR5963169	k141_2300:4009-4851	blaZ	Staphylococcus epidermidis	110
SRR5963169	k141_2347:2-733	erm(C)	Staphylococcus epidermidis	150
SRR5963169	k141_868:47-586	sat4	Staphylococcus epidermidis	201
SRR5963169	k141_868:586-1491	ant(6)-Ia	Staphylococcus epidermidis	83
SRR5963172	k141_150:17-748	erm(C)	Staphylococcus epidermidis	150
SRR5963172	k141_156:154-996	blaZ	Staphylococcus epidermidis	110
SRR5963172	k141_156:1103-2857	blaR1	Staphylococcus epidermidis	14
SRR5963172	k141_156:2850-3227	blaI	Staphylococcus epidermidis	258
SRR5963174	k141_1896:1512-3077	vga(A)	Staphylococcus epidermidis	30
SRR5963183	k141_7201:1535-2431	mph(C)	Staphylococcus epidermidis	88
SRR5963183	k141_7201:2533-3996	msr(A)	Staphylococcus epidermidis	36
SRR5963185	k141_5717:13-747	erm(B)	Enterobacter hormaechei_B	149
SRR5963187	k141_4508:361-1203	blaZ	Staphylococcus epidermidis	110
SRR5963187	k141_4508:1310-3064	blaR1	Staphylococcus epidermidis	14
SRR5963187	k141_4508:3057-3434	blaI	Staphylococcus epidermidis	258
SRR5963189	k141_338:1522-3138	mcr-10.1	Enterobacter roggenkampii	26
SRR5963189	k141_4762:530-1261	erm(C)	Sarcina perfringens	150
SRR5963189	k141_712:113-955	blaZ	Staphylococcus epidermidis	110
SRR5963189	k141_712:1062-2816	blaR1	Staphylococcus epidermidis	14
SRR5963189	k141_712:2809-3186	blaI	Staphylococcus epidermidis	258
SRR5963190	k141_2942:153-884	erm(C)	Enterococcus faecalis	150
SRR5963190	k141_4065:9441-10175	erm(B)	Enterococcus faecalis	149
SRR5963191	k141_3142:11476-12210	erm(B)	Enterococcus faecalis	149
SRR5963192	k141_4912:8898-9632	erm(B)	Enterococcus faecalis	149
SRR5963193	k141_42:4209-4586	blaI	Staphylococcus epidermidis	258
SRR5963193	k141_42:4579-6333	blaR1	Staphylococcus epidermidis	15
SRR5963193	k141_42:6440-7282	blaZ	Staphylococcus epidermidis	109
SRR5963193	k141_42:8028-8924	mph(C)	Staphylococcus epidermidis	88
SRR5963193	k141_42:9026-10489	msr(A)	Staphylococcus epidermidis	36
SRR5963193	k141_464:2056-5127	mupA	Staphylococcus epidermidis	0
SRR5963193	k141_88:3759-5324	vga(A)	Staphylococcus epidermidis	30
SRR5963194	k141_112:144-980	sul1	Bradyrhizobium denitrificans	107
SRR5963196	k141_9513:52803-54758	tetB(P)	Sarcina perfringens	3
SRR5963196	k141_9513:54745-56004	tetA(P)	Sarcina perfringens	54
SRR5963198	k141_3695:189-923	erm(B)	Acinetobacter pittii	149
SRR5963201	k141_1408:2956-3747	aph(3')-IIIa	Enterococcus faecalis	134
SRR5963201	k141_1408:3843-4382	sat4	Enterococcus faecalis	201
SRR5963201	k141_1408:4382-5287	ant(6)-Ia	Enterococcus faecalis	83
SRR5963201	k141_4673:530-1261	erm(C)	Clostridium_F sporogenes	150
SRR5963207	k141_1992:624-1415	aph(3')-IIIa	Enterococcus faecalis	134
SRR5963207	k141_1992:1511-2050	sat4	Enterococcus faecalis	201
SRR5963207	k141_1992:2050-2586	ant(6)-Ia	Enterococcus faecalis	198
SRR5963208	k141_8470:668-2044	tet(K)	Staphylococcus haemolyticus	45
SRR5963210	k141_2364:10818-12773	tetB(P)	Sarcina perfringens	3
SRR5963210	k141_2364:12760-14019	tetA(P)	Sarcina perfringens	54
SRR5963212	k141_5929:1244-4315	mupA	Staphylococcus epidermidis	0
SRR5963213	k141_1057:1126-1857	erm(C)	Staphylococcus epidermidis	150
SRR5963215	k141_343:38475-39734	tetA(P)	Clostridium paraputrificum	54
SRR5963215	k141_343:39721-41676	tetB(P)	Clostridium paraputrificum	3
SRR5963215	k141_3511:1-522	blaZ	Intestinibacter bartlettii	202
SRR5963215	k141_3511:629-2383	blaR1	Intestinibacter bartlettii	14
SRR5963216	k141_1987:1-774	tetA(P)	Clostridium paraputrificum	142
SRR5963216	k141_1987:761-2716	tetB(P)	Clostridium paraputrificum	3
SRR5963218	k141_707:4063-4536	dfrA50	Enterobacter hormaechei_B	229
SRR5963219	k141_10442:54011-55966	tetB(P)	Sarcina perfringens	3
SRR5963219	k141_10442:55953-57212	tetA(P)	Sarcina perfringens	54
SRR5963222	k141_4815:2585-3319	erm(B)	Lactobacillus crispatus	149
SRR5963224	k141_11268:4063-4536	dfrA50	Klebsiella pneumoniae	229
SRR5963229	k141_17568:530-1261	erm(C)	Staphylococcus epidermidis	150
SRR5963230	k141_1318:3-1676	blaR1	Staphylococcus epidermidis	19
SRR5963230	k141_1318:1669-2046	blaI	Staphylococcus epidermidis	260
SRR5963236	k141_5896:349-1083	erm(B)	Clostridioides difficile	149
SRR5963236	k141_6308:23851-24708	blaTEM-1	Escherichia coli	103
SRR5963236	k141_7590:44270-45529	tetA(P)	Sarcina perfringens	54
SRR5963236	k141_7590:45516-47471	tetB(P)	Sarcina perfringens	3
SRR5963237	k141_2558:41378-43333	tetB(P)	Sarcina perfringens	3
SRR5963237	k141_2558:43320-44579	tetA(P)	Sarcina perfringens	54
SRR5963237	k141_4898:295-1026	erm(C)	Staphylococcus aureus	150
SRR5963238	k141_1146:7413-9368	tetB(P)	Sarcina perfringens	3
SRR5963238	k141_1146:9355-10614	tetA(P)	Sarcina perfringens	54
SRR5963240	k141_2563:1758-2135	blaI	Staphylococcus epidermidis	258
SRR5963240	k141_7574:541-1437	mph(C)	Staphylococcus epidermidis	88
SRR5963240	k141_7574:1539-3002	msr(A)	Staphylococcus epidermidis	36
SRR5963243	k141_479:974-1831	aac(3)-IId	Escherichia coli	104
SRR5963245	k141_24263:4157-4999	blaZ	Clostridioides difficile	110
SRR5963245	k141_24263:5106-6860	blaR1	Clostridioides difficile	24
SRR5963245	k141_24263:6853-7230	blaI	Clostridioides difficile	258
SRR5963247	k141_2283:4086-4943	blaTEM-1	Escherichia coli	103
SRR5963247	k141_7954:1593-2789	tet(A)	Escherichia coli	59
SRR5963247	k141_999:65034-65867	aph(6)-Id	Escherichia coli	118
SRR5963247	k141_999:65870-66670	aph(3'')-Ib	Escherichia coli	127
SRR5963248	k141_1509:20-1774	blaR1	Clostridium paraputrificum	14
SRR5963248	k141_1509:1767-2144	blaI	Clostridium paraputrificum	258
SRR5963248	k141_4319:65034-65867	aph(6)-Id	Escherichia coli	118
SRR5963248	k141_4319:65870-66670	aph(3'')-Ib	Escherichia coli	127
SRR5963248	k141_6207:19823-20965	blaCMY-2	Enterobacter hormaechei_C	68
SRR5963251	k141_5757:349-1083	erm(B)	Clostridioides difficile	149
SRR5963251	k141_5914:4877-5773	mph(C)	Staphylococcus epidermidis	88
SRR5963251	k141_5914:5875-7338	msr(A)	Staphylococcus epidermidis	36
SRR5963251	k141_7670:10501-11760	tetA(P)	Sarcina perfringens	54
SRR5963251	k141_7670:11747-13702	tetB(P)	Sarcina perfringens	3
SRR5963253	k141_1326:1671-2048	blaI	Staphylococcus epidermidis	258
SRR5963253	k141_5888:876-3947	mupA	Staphylococcus epidermidis	0
SRR5963254	k141_1980:349-1083	erm(B)	Clostridioides difficile	149
SRR5963254	k141_9413:1-561	erm(C)	Clostridioides difficile	183
SRR5963255	k141_8937:349-1083	erm(B)	Clostridioides difficile	149
SRR5963260	k141_2423:184-1041	blaTEM-1	Escherichia coli	103
SRR5963261	k141_1845:184-1041	blaTEM-1	Escherichia coli	103
SRR5963262	k141_4517:183-1040	blaTEM-1	Escherichia coli	103
SRR5963264	k141_3766:475-1206	erm(C)	Anaerococcus nagyae	150
SRR5963264	k141_630:184-1041	blaTEM-1	Escherichia coli	103
SRR5963265	k141_4530:184-1041	blaTEM-1	Escherichia coli	103
SRR5963275	k141_2296:1252-1983	erm(C)	Enterococcus faecalis	150
SRR5963277	k141_3863:19095-21050	tetB(P)	Sarcina perfringens	3
SRR5963277	k141_3863:21037-22296	tetA(P)	Sarcina perfringens	54
SRR5963277	k141_531:500-1963	msr(A)	Staphylococcus epidermidis	36
SRR5963277	k141_531:2065-2961	mph(C)	Staphylococcus epidermidis	88
SRR5963278	k141_2499:23174-24433	tetA(P)	Sarcina perfringens	54
SRR5963278	k141_2499:24420-26375	tetB(P)	Sarcina perfringens	3
SRR5963278	k141_26:530-1261	erm(C)	Enterobacter hoffmannii	150
SRR5963279	k141_3561:5135-6394	tetA(P)	Sarcina perfringens	54
SRR5963279	k141_3561:6381-8336	tetB(P)	Sarcina perfringens	3
SRR5963282	k141_4073:396-1292	mph(C)	Staphylococcus epidermidis	88
SRR5963282	k141_4073:1394-2764	msr(A)	Staphylococcus epidermidis	36
SRR5963283	k141_4052:435-1202	aadD1	Enterococcus_B hirae	143
SRR5963283	k141_4052:1422-1823	bleO	Enterococcus_B hirae	255
SRR5963284	k141_4030:21015-22274	tetA(P)	Sarcina perfringens	54
SRR5963284	k141_4030:22261-24216	tetB(P)	Sarcina perfringens	3
SRR5963285	k141_331:3-299	blaI	Staphylococcus epidermidis	271
SRR5963285	k141_331:292-2046	blaR1	Staphylococcus epidermidis	19
SRR5963287	k141_1182:247-2001	blaR1	Staphylococcus epidermidis	19
SRR5963288	k141_10586:837-1604	aadD1	Staphylococcus aureus	143
SRR5963288	k141_10586:10810-11187	blaI	Staphylococcus aureus	257
SRR5963288	k141_10586:11180-12934	blaR1	Staphylococcus aureus	13
SRR5963288	k141_10586:13041-13883	blaZ	Staphylococcus aureus	109
SRR5963290	k141_5923:922-1755	aph(6)-Id	Bradyrhizobium denitrificans	118
SRR5963290	k141_5923:1758-2558	aph(3'')-Ib	Bradyrhizobium denitrificans	127
SRR5963300	k141_8249:7985-8473	aph(6)-Id	Escherichia coli	221
SRR5963300	k141_8249:9812-11008	tet(A)	Escherichia coli	60
SRR5963300	k141_8249:11614-12819	floR	Escherichia coli	57
SRR5963301	k141_9519:7985-8473	aph(6)-Id	Klebsiella michiganensis	221
SRR5963301	k141_9519:9812-11008	tet(A)	Klebsiella michiganensis	60
SRR5963301	k141_9519:11614-12819	floR	Klebsiella michiganensis	57
SRR5963313	k141_1466:411-3482	mupA	Staphylococcus aureus	0
SRR5963313	k141_2380:559-2022	msr(A)	Staphylococcus aureus	36
SRR5963313	k141_2380:2124-3020	mph(C)	Staphylococcus aureus	88
SRR5963313	k141_240:3370-3771	bleO	Staphylococcus aureus	255
SRR5963313	k141_240:3991-4758	aadD1	Staphylococcus aureus	143
SRR5963319	k141_66:182-1024	blaZ	Staphylococcus epidermidis	110
SRR5963319	k141_66:1131-2885	blaR1	Staphylococcus epidermidis	14
SRR5963319	k141_66:2878-3255	blaI	Staphylococcus epidermidis	258
SRR5963321	k141_1972:43086-43943	blaTEM-1	Haemophilus_D parainfluenzae_M	103
SRR5963322	k141_10317:15203-16066	aadE	Clostridium paraputrificum	98
SRR5963324	k141_2409:1637-2368	erm(C)	Enterococcus faecalis	150
SRR5963325	k141_8194:37602-38861	tetA(P)	Clostridium paraputrificum	54
SRR5963325	k141_8194:38848-40803	tetB(P)	Clostridium paraputrificum	3
SRR5963326	k141_9753:12497-13756	tetA(P)	Clostridium butyricum	54
SRR5963326	k141_9753:13743-15698	tetB(P)	Clostridium butyricum	3
SRR5963327	k141_5460:64361-66316	tetB(P)	Sarcina perfringens	3
SRR5963327	k141_5460:66303-67562	tetA(P)	Sarcina perfringens	54
SRR5963329	k141_9223:16022-17281	tetA(P)	Clostridium butyricum	54
SRR5963329	k141_9223:17268-19223	tetB(P)	Clostridium butyricum	3
SRR5963330	k141_3436:6542-7378	sul1	Escherichia coli	107
SRR5963330	k141_3436:7886-8674	aadA1	Escherichia coli	135
SRR5963330	k141_3436:8770-9240	dfrA1	Escherichia coli	231
SRR5963331	k141_2366:8206-8583	blaI	Staphylococcus epidermidis	258
SRR5963331	k141_2366:8576-10330	blaR1	Staphylococcus epidermidis	14
SRR5963331	k141_2366:10437-11279	blaZ	Staphylococcus epidermidis	110
SRR5963331	k141_2553:2-1117	msr(A)	Staphylococcus epidermidis	71
SRR5963331	k141_2553:1219-2115	mph(C)	Staphylococcus epidermidis	88
SRR5963331	k141_3049:715-2280	vga(A)	Staphylococcus epidermidis	30
SRR5963331	k141_5111:6542-7378	sul1	Bifidobacterium breve	107
SRR5963331	k141_5111:7886-8674	aadA1	Bifidobacterium breve	135
SRR5963331	k141_5111:8770-9240	dfrA1	Bifidobacterium breve	231
SRR5963331	k141_5276:13751-15706	tetB(P)	Sarcina perfringens	3
SRR5963331	k141_5276:15693-16952	tetA(P)	Sarcina perfringens	54
SRR5963334	k141_10162:243-1085	blaZ	Staphylococcus epidermidis	110
SRR5963334	k141_10162:1192-2946	blaR1	Staphylococcus epidermidis	14
SRR5963334	k141_10162:2939-3316	blaI	Staphylococcus epidermidis	258
SRR5963337	k141_3740:558-2021	msr(A)	Staphylococcus epidermidis	36
SRR5963337	k141_3740:2123-3019	mph(C)	Staphylococcus epidermidis	88
SRR5963340	k141_3346:1373-1855	lnu(A)	Staphylococcus epidermidis	222
SRR5963340	k141_4147:20972-21349	blaI	Staphylococcus epidermidis	260
SRR5963340	k141_5514:1338-2069	erm(C)	Staphylococcus epidermidis	150
SRR5963345	k141_2044:67080-69035	tetB(P)	Clostridium butyricum	3
SRR5963345	k141_2044:69022-69795	tetA(P)	Clostridium butyricum	142
SRR5963353	k141_11205:140-982	blaZ	Sarcina perfringens	110
SRR5963353	k141_11205:1089-2843	blaR1	Sarcina perfringens	14
SRR5963353	k141_11205:2836-3213	blaI	Sarcina perfringens	258
SRR5963355	k141_5518:1574-2305	erm(C)	Enterococcus faecalis	150
SRR5963362	k141_879:18954-19688	erm(B)	Enterococcus faecalis	149
SRR5963368	k141_2938:7591-9546	tetB(P)	Sarcina perfringens	3
SRR5963368	k141_2938:9533-10792	tetA(P)	Sarcina perfringens	54
SRR5963370	k141_1254:16155-18110	tetB(P)	Sarcina perfringens	3
SRR5963370	k141_1254:18097-19356	tetA(P)	Sarcina perfringens	54
SRR5963371	k141_1397:349-1083	erm(B)	Clostridioides difficile	149
SRR5963371	k141_3577:23851-24708	blaTEM-1	Escherichia coli	103
SRR5963371	k141_7105:3385-4644	tetA(P)	Sarcina perfringens	54
SRR5963371	k141_7105:4631-6586	tetB(P)	Sarcina perfringens	3
SRR5963372	k141_52:184-1041	blaTEM-1	Escherichia coli	103
SRR5963375	k141_6775:6542-7378	sul1	Bifidobacterium breve	107
SRR5963375	k141_6775:7886-8674	aadA1	Bifidobacterium breve	135
SRR5963375	k141_6775:8770-9240	dfrA1	Bifidobacterium breve	231
SRR5963382	k141_17760:2501-3397	mph(C)	Staphylococcus epidermidis	88
SRR5963382	k141_17760:3499-4962	msr(A)	Staphylococcus epidermidis	36
SRR5963384	k141_16350:559-2022	msr(A)	Staphylococcus epidermidis	36
SRR5963384	k141_16350:2124-3020	mph(C)	Staphylococcus epidermidis	88
SRR5963385	k141_1060:650-1552	mph(A)	Bradyrhizobium denitrificans	87
SRR5963388	k141_11695:662-1192	ant(2'')-Ia	Corynebacterium kefirresidentii	206
SRR5963388	k141_11695:1795-2619	blaOXA-2	Corynebacterium kefirresidentii	121
SRR5963388	k141_11695:2659-3447	aadA1	Corynebacterium kefirresidentii	135
SRR5963388	k141_23896:3767-5332	vga(A)	Lactobacillus sp947171515	30
SRR5963390	k141_41807:1535-2431	mph(C)	Staphylococcus epidermidis	88
SRR5963390	k141_41807:2533-3996	msr(A)	Staphylococcus epidermidis	36
SRR5963392	k141_2188:11476-12210	erm(B)	Staphylococcus epidermidis	149
SRR5963392	k141_5234:618-1148	ant(2'')-Ia	Corynebacterium kefirresidentii	206
SRR5963392	k141_5234:1751-2575	blaOXA-2	Corynebacterium kefirresidentii	121
SRR5963392	k141_5234:2615-3403	aadA1	Corynebacterium kefirresidentii	135
SRR5963392	k141_5234:3911-4747	sul1	Corynebacterium kefirresidentii	107
SRR5963396	k141_1262:2816-3607	aph(3')-IIIa	Enterococcus faecalis	134
SRR5963396	k141_1262:3703-4242	sat4	Enterococcus faecalis	201
SRR5963396	k141_1262:4242-5147	ant(6)-Ia	Enterococcus faecalis	83
SRR5963403	k141_14823:65034-65867	aph(6)-Id	Escherichia coli	118
SRR5963403	k141_14823:65870-66670	aph(3'')-Ib	Escherichia coli	127
SRR5963404	k141_13612:17634-18893	tetA(P)	Sarcina perfringens	54
SRR5963404	k141_13612:18880-20835	tetB(P)	Sarcina perfringens	3
SRR5963405	k141_22382:1291-2022	erm(C)	Clostridioides difficile	150
SRR5963405	k141_9564:349-1083	erm(B)	Clostridioides difficile	149
SRR5963409	k141_3448:1849-2379	ant(2'')-Ia	Citrobacter freundii	206
SRR5963411	k141_2109:351-2306	tetB(P)	Sarcina perfringens	3
SRR5963412	k141_16896:48100-49359	tetA(P)	Sarcina perfringens	54
SRR5963412	k141_16896:49346-51301	tetB(P)	Sarcina perfringens	3
SRR5963412	k141_7794:1720-1938	blaI	Staphylococcus epidermidis	274
SRR5963413	k141_12974:541-1437	mph(C)	Staphylococcus epidermidis	88
SRR5963413	k141_12974:1539-3002	msr(A)	Staphylococcus epidermidis	36
SRR5963415	k141_1354:558-2021	msr(A)	Staphylococcus epidermidis	36
SRR5963415	k141_1354:2123-3019	mph(C)	Staphylococcus epidermidis	88
SRR5963415	k141_4465:922-1755	aph(6)-Id	Bradyrhizobium denitrificans	118
SRR5963415	k141_4465:1758-2558	aph(3'')-Ib	Bradyrhizobium denitrificans	127
SRR5963418	k141_262:7985-8473	aph(6)-Id	Klebsiella michiganensis	221
SRR5963418	k141_262:9812-11008	tet(A)	Klebsiella michiganensis	60
SRR5963418	k141_262:11614-12819	floR	Klebsiella michiganensis	57
SRR5963421	k141_231:559-2022	msr(A)	Staphylococcus aureus	36
SRR5963421	k141_231:2124-3020	mph(C)	Staphylococcus aureus	88
SRR5963421	k141_2431:273-1040	aadD1	Staphylococcus aureus	143
SRR5963421	k141_2431:1260-1661	bleO	Staphylococcus aureus	255
SRR5963423	k141_11470:43086-43943	blaTEM-1	Haemophilus_D parainfluenzae_M	103
SRR5963423	k141_8841:155-997	blaZ	Staphylococcus epidermidis	110
SRR5963423	k141_8841:1104-2858	blaR1	Staphylococcus epidermidis	14
SRR5963423	k141_8841:2851-3228	blaI	Staphylococcus epidermidis	258
SRR5963424	k141_11383:37602-38861	tetA(P)	Clostridium butyricum	54
SRR5963424	k141_11383:38848-40803	tetB(P)	Clostridium butyricum	3
SRR5963426	k141_13433:1-1083	msr(A)	Staphylococcus epidermidis	71
SRR5963426	k141_13433:1185-2081	mph(C)	Staphylococcus epidermidis	88
SRR5963426	k141_17361:27473-28732	tetA(P)	Sarcina perfringens	54
SRR5963426	k141_17361:28719-30674	tetB(P)	Sarcina perfringens	3
SRR5963427	k141_16840:1862-2767	ant(6)-Ia	Phocaeicola vulgatus	83
SRR5963427	k141_16840:2767-3306	sat4	Phocaeicola vulgatus	201
SRR5963427	k141_16840:3402-4193	aph(3')-IIIa	Phocaeicola vulgatus	134
SRR5963429	k141_6812:67080-69035	tetB(P)	Clostridium paraputrificum	3
SRR5963429	k141_6812:69022-69795	tetA(P)	Clostridium paraputrificum	142
SRR5963433	k141_4165:10225-10959	erm(B)	Enterococcus faecalis	149
SRR5963434	k141_5116:10225-10959	erm(B)	Enterococcus faecalis	149
SRR6257378	k119_1620:1354-2085	erm(C)	Staphylococcus aureus	150
SRR6257383	k119_4015:3-299	blaI	Staphylococcus epidermidis	271
SRR6257383	k119_4015:292-2046	blaR1	Staphylococcus epidermidis	14
SRR6257384	k119_4859:352-2106	blaR1	Staphylococcus aureus	19
SRR6257384	k119_4859:2099-2374	blaI	Staphylococcus aureus	271
SRR6257386	k119_65:1042-1773	erm(C)	Staphylococcus epidermidis	150
SRR6257389	k119_286:1855-3231	tet(K)	Staphylococcus epidermidis	45
SRR6257398	k119_3349:916-3987	mupA	Staphylococcus epidermidis	0
SRR6257399	k119_1463:7820-10891	mupA	Staphylococcus epidermidis	0
SRR6257402	k119_2036:147-1901	blaR1	Staphylococcus epidermidis	19
SRR6257403	k119_185:493-1389	mph(C)	Staphylococcus epidermidis	88
SRR6257403	k119_185:1491-2954	msr(A)	Staphylococcus epidermidis	36
SRR6257403	k119_546:447-986	sat4	Staphylococcus epidermidis	201
SRR6257403	k119_546:986-1618	ant(6)-Ia	Staphylococcus epidermidis	180
SRR6257403	k119_951:1354-2085	erm(C)	Staphylococcus aureus	150
SRR6257404	k119_5126:22477-23334	blaTEM-1	Haemophilus_D parainfluenzae_M	103
SRR6257405	k119_2936:399-1130	erm(C)	Staphylococcus aureus	150
SRR6257411	k119_5066:9445-10302	blaTEM-1	Haemophilus_D parainfluenzae_M	103
SRR6257416	k119_842:8761-9495	erm(B)	Enterococcus faecalis	149
SRR6257419	k119_559:1802-2536	erm(B)	Enterococcus faecalis	149
SRR6257426	k119_1032:536-1999	msr(A)	Staphylococcus epidermidis	36
SRR6257426	k119_1032:2101-2997	mph(C)	Staphylococcus epidermidis	88
SRR6257426	k119_1032:3743-4585	blaZ	Staphylococcus epidermidis	109
SRR6257426	k119_1032:4692-6446	blaR1	Staphylococcus epidermidis	15
SRR6257426	k119_1032:6439-6816	blaI	Staphylococcus epidermidis	258
SRR6257426	k119_206:2034-5105	mupA	Staphylococcus epidermidis	0
SRR6257426	k119_5762:1841-2572	erm(C)	Staphylococcus epidermidis	150
SRR6257428	k119_2451:7820-10891	mupA	Staphylococcus epidermidis	0
SRR6257429	k119_177:2334-3710	tet(K)	Klebsiella pneumoniae	45
SRR6257429	k119_775:7820-10891	mupA	Staphylococcus epidermidis	0
SRR6257430	k119_1294:640-1170	ant(2'')-Ia	Corynebacterium kefirresidentii	206
SRR6257430	k119_1294:1773-2597	blaOXA-2	Corynebacterium kefirresidentii	121
SRR6257430	k119_1294:2637-3425	aadA1	Corynebacterium kefirresidentii	135
SRR6257430	k119_1294:3933-4769	sul1	Corynebacterium kefirresidentii	107
SRR6257430	k119_1839:507-3578	mupA	Staphylococcus epidermidis	0
SRR6257432	k119_435:681-1523	blaZ	Staphylococcus epidermidis	110
SRR6257432	k119_435:1630-3384	blaR1	Staphylococcus epidermidis	14
SRR6257432	k119_435:3377-3754	blaI	Staphylococcus epidermidis	258
SRR6257432	k119_6441:291-1754	msr(A)	Staphylococcus warneri	36
SRR6257432	k119_7231:209-940	erm(C)	Staphylococcus epidermidis	150
SRR6257434	k119_77:8771-10687	tet(M)	Haemophilus_D sp019423025	8
SRR6257442	k119_1993:681-1523	blaZ	Staphylococcus epidermidis	110
SRR6257442	k119_1993:1630-3384	blaR1	Staphylococcus epidermidis	14
SRR6257442	k119_1993:3377-3754	blaI	Staphylococcus epidermidis	258
SRR6257442	k119_5595:1354-2085	erm(C)	Escherichia coli	150
SRR6257451	k119_919:2132-2614	lnu(A)	Pseudomonas aeruginosa	222
SRR6257453	k119_5853:507-1238	erm(C)	Klebsiella oxytoca	150
SRR6257458	k119_1498:1514-2773	tetA(P)	Sarcina perfringens	54
SRR6257458	k119_1498:2760-4715	tetB(P)	Sarcina perfringens	3
SRR6257460	k119_1403:14580-15437	blaTEM-1	Haemophilus_D parainfluenzae_M	103
SRR6257460	k119_671:929-1771	blaZ	Staphylococcus aureus	110
SRR6257460	k119_671:1878-3632	blaR1	Staphylococcus aureus	14
SRR6257460	k119_671:3625-4002	blaI	Staphylococcus aureus	258
SRR6257466	k119_5208:3047-4399	tet(L)	Enterococcus_B faecium	46
SRR6257467	k119_565:391-1248	blaTEM-1	Escherichia coli	103
SRR6257487	k119_8000:12754-13644	aph(2'')-If	Enterococcus_B faecium	91
SRR6257491	k119_2358:31759-33675	tet(M)	Enterococcus faecalis	8
SRR6257491	k119_819:1951-5022	mupA	Staphylococcus hominis	0
SRR6257493	k119_2895:354-1211	blaTEM-1	Escherichia coli	103
SRR6257494	k119_3616:31759-33675	tet(M)	Enterococcus faecalis	8
SRR6257494	k119_391:519-1415	mph(C)	Staphylococcus lugdunensis	88
SRR6257494	k119_391:1517-2980	msr(A)	Staphylococcus lugdunensis	36
SRR6257495	k119_231:601-1413	sul2	Escherichia coli	123
SRR6257495	k119_231:1477-2277	aph(3'')-Ib	Escherichia coli	127
SRR6257495	k119_231:2280-3113	aph(6)-Id	Escherichia coli	118
SRR6257495	k119_231:4170-5366	tet(A)	Escherichia coli	59
SRR6257495	k119_672:354-1211	blaTEM-1	Escherichia coli	103
SRR6257495	k119_736:1021-1491	dfrA17	Escherichia coli	234
SRR6257495	k119_736:1625-2410	aadA5	Escherichia coli	138
SRR6257495	k119_736:2960-3796	sul1	Escherichia coli	107
SRR6257495	k119_736:9113-10015	mph(A)	Escherichia coli	87
SRR6257495	k119_939:237-1094	aac(3)-IId	Escherichia coli	104
SRR6257496	k119_1057:1649-2026	blaI	Staphylococcus epidermidis	258
SRR6257501	k119_10346:973-1704	erm(C)	Staphylococcus epidermidis	150
SRR6257501	k119_2494:17717-19633	tet(O)	Clostridium_F sporogenes	7
SRR6257504	k119_1297:1049-1906	blaTEM-1	Haemophilus_D parainfluenzae_M	103
SRR6257504	k119_853:2271-2672	bleO	Enterococcus_B faecium	255
SRR6257504	k119_853:2892-3659	aadD1	Enterococcus_B faecium	143
SRR6257512	k119_895:1514-2773	tetA(P)	Sarcina perfringens	54
SRR6257512	k119_895:2760-4715	tetB(P)	Sarcina perfringens	3
SRR6257514	k119_1344:1514-2773	tetA(P)	Sarcina perfringens	54
SRR6257514	k119_1344:2760-4715	tetB(P)	Sarcina perfringens	3
SRR7217481	k141_26854:887-1744	blaTEM-1	Escherichia coli	103
SRR7217481	k141_26854:3250-4062	sul2	Escherichia coli	123
SRR7217481	k141_26854:4126-4926	aph(3'')-Ib	Escherichia coli	127
SRR7217481	k141_26854:4929-5762	aph(6)-Id	Escherichia coli	118
SRR7217483	k141_13032:966-1625	blaTEM	Escherichia coli	160
SRR7217498	k141_34771:1265-2461	tet(A)	Bifidobacterium longum	59
SRR7217504	k141_32562:103-1005	mph(A)	unknown	87
SRR7217523	k141_12006:1047-2243	tet(A)	Bifidobacterium longum	59
SRR7217523	k141_12006:3300-4133	aph(6)-Id	Bifidobacterium longum	118
SRR7217523	k141_12006:4136-4936	aph(3'')-Ib	Bifidobacterium longum	127
SRR7217523	k141_12006:5000-5812	sul2	Bifidobacterium longum	123
SRR7217523	k141_6784:1735-2205	dfrA17	Bifidobacterium longum	234
SRR7217523	k141_6784:2339-3124	aadA5	Bifidobacterium longum	138
SRR7217523	k141_6784:3674-4510	sul1	Bifidobacterium longum	107
SRR7217523	k141_6784:9827-10729	mph(A)	Bifidobacterium longum	87
SRR7217529	k141_6542:158-1015	aac(3)-IId	Bifidobacterium longum	104
SRR7217532	k141_6520:330-1115	aadA5	Escherichia coli	138
SRR7217532	k141_6520:1249-1719	dfrA17	Escherichia coli	234
SRR7217559	k141_28306:19186-20019	aph(6)-Id	Klebsiella michiganensis	118
SRR7217559	k141_28306:20022-20822	aph(3'')-Ib	Klebsiella michiganensis	127
SRR7217559	k141_28306:26130-26987	blaTEM-1	Klebsiella michiganensis	103
SRR7217580	k141_1835:1333-2229	mph(C)	Staphylococcus epidermidis	88
SRR7217580	k141_1835:2331-3794	msr(A)	Staphylococcus epidermidis	36
SRR7217583	k141_4403:6315-6788	dfrA51	Escherichia coli	223
SRR7217672	k141_16273:9495-10352	blaTEM-1	Escherichia coli	103
SRR7217701	k141_2527:131-964	aph(6)-Id	Bifidobacterium breve	118
SRR7217701	k141_2527:967-1767	aph(3'')-Ib	Bifidobacterium breve	127
SRR7217709	k141_10317:21777-22640	aadE	Faecalimonas sp029983955	98
SRR7217713	k141_7635:127-1029	mph(A)	Bifidobacterium longum	87
SRR7217714	k141_21336:151-1053	mph(A)	Bifidobacterium longum	87
SRR7217761	k141_3948:556-2019	msr(A)	Staphylococcus epidermidis	36
SRR7217761	k141_3948:2121-3017	mph(C)	Staphylococcus epidermidis	88
SRR7217790	k141_2139:96-884	aadA2	Bifidobacterium longum	136
SRR7217814	k141_2214:2681-3583	mph(A)	Bifidobacterium longum	87
SRR7217814	k141_9548:347-1183	sul1	Bifidobacterium longum	107
SRR7217814	k141_9548:1733-2518	aadA5	Bifidobacterium longum	138
SRR7217865	k141_62:313-1113	aph(3'')-Ib	Klebsiella pneumoniae	127
SRR7217865	k141_62:1116-1949	aph(6)-Id	Klebsiella pneumoniae	118
SRR7217868	k141_5510:1023-1493	dfrA17	Bifidobacterium longum	234
SRR7217868	k141_5510:1627-2412	aadA5	Bifidobacterium longum	138
SRR7217868	k141_5510:2962-3798	sul1	Bifidobacterium longum	107
SRR7217868	k141_5510:9115-10017	mph(A)	Bifidobacterium longum	87
SRR7217868	k141_8075:1469-2665	tet(A)	Bifidobacterium longum	59
SRR7217868	k141_8075:3722-4555	aph(6)-Id	Bifidobacterium longum	118
SRR7217868	k141_8075:4558-5358	aph(3'')-Ib	Bifidobacterium longum	127
SRR7217868	k141_8075:5422-6234	sul2	Bifidobacterium longum	123
SRR9865432	k141_365:586-1422	sul1	Enterobacter hoffmannii	107
SRR9865433	k141_4372:1848-2582	erm(B)	Enterococcus faecalis	149
SRR9865436	k141_1970:68219-69076	blaTEM-1	Escherichia coli	103
SRR9865451	k141_1542:4610-7681	mupA	Staphylococcus epidermidis	0
SRR9865451	k141_1740:536-1999	msr(A)	Staphylococcus epidermidis	36
SRR9865451	k141_1740:2101-2997	mph(C)	Staphylococcus epidermidis	88
SRR9865455	k141_5167:359-2314	tetB(P)	Sarcina perfringens	3
SRR9865482	k141_11953:1056-1913	blaTEM-1	Escherichia coli	103
SRR9865493	k141_192:558-2021	msr(A)	Staphylococcus epidermidis	36
SRR9865493	k141_192:2123-3019	mph(C)	Staphylococcus epidermidis	88
SRR9865494	k141_628:544-2007	msr(A)	Staphylococcus epidermidis	36
SRR9865494	k141_628:2109-3005	mph(C)	Staphylococcus epidermidis	88
SRR9865522	k141_650:1868-2338	dfrA1	Escherichia coli	231
SRR9865522	k141_650:6434-7291	blaTEM-1	Escherichia coli	103
SRR9865522	k141_650:12114-12926	sul2	Escherichia coli	123
SRR9865529	k141_153:388-1044	catA1	Escherichia coli	164
SRR9865529	k141_153:7123-7950	blaOXA-1	Escherichia coli	120
SRR9865529	k141_153:8066-8854	aadA1	Escherichia coli	135
SRR9865533	k141_1071:422-1987	vga(A)	Leclercia adecarboxylata	30
SRR9865548	k141_6708:194-928	erm(B)	Enterococcus faecalis	149
SRR9865550	k141_1377:3824-4624	aph(3'')-Ib	Klebsiella pneumoniae	127
SRR9865550	k141_1377:4627-5460	aph(6)-Id	Klebsiella pneumoniae	118
SRR9865551	k141_3357:166-1602	aac(6')-Ie/aph(2'')-Ia	Sarcina perfringens	38
SRR9865551	k141_3357:2432-3166	erm(B)	Sarcina perfringens	149
SRR9865553	k141_209:8676-9410	erm(B)	Enterococcus faecalis	149
SRR9865553	k141_433:3623-4519	mph(C)	Enterococcus faecalis	88
SRR9865553	k141_433:4621-6084	msr(A)	Enterococcus faecalis	36
SRR9865618	k141_6671:3322-5277	tetB(P)	Clostridium paraputrificum	3
SRR9865618	k141_6671:5264-6523	tetA(P)	Clostridium paraputrificum	54
SRR9865620	k141_2371:2295-3554	tetA(P)	Sarcina perfringens	54
SRR9865620	k141_2371:3541-5496	tetB(P)	Sarcina perfringens	3
SRR9865624	k141_6189:708-1442	erm(B)	Enterococcus faecalis	149
SRR9865639	k141_309:2615-3109	dfrA12	Citrobacter meridianamericanus	218
SRR9865639	k141_309:3520-4308	aadA2	Citrobacter meridianamericanus	136
SRR9865639	k141_309:4816-5652	sul1	Citrobacter meridianamericanus	107
SRR9865639	k141_543:1393-2193	aph(3'')-Ib	Citrobacter meridianamericanus	127
SRR9865639	k141_543:2196-3029	aph(6)-Id	Citrobacter meridianamericanus	118
SRR9865639	k141_71:828-2009	tet(D)	Citrobacter meridianamericanus	61
SRR9865687	k141_4725:304-1161	aac(3)-IId	Escherichia coli	104
SRR9865687	k141_8897:124-981	blaTEM-1	Escherichia coli	103
SRR9865688	k141_3093:626-1360	erm(B)	Clostridium paraputrificum	149
SRR9865698	k141_1000:69-926	blaTEM-1	Escherichia coli	103
SRR9865699	k141_3958:169-1026	aac(3)-IId	Escherichia coli	104
SRR9865699	k141_650:236-1093	blaTEM-1	Escherichia coli	103
SRR9865700	k141_168:4859-5716	blaTEM-1	Enterobacter hoffmannii	103
SRR9865701	k141_6478:209-1066	blaTEM-1	Enterobacter hoffmannii	103
SRR9865710	k141_2459:1050-1781	erm(C)	Staphylococcus aureus	150
SRR9865712	k141_9168:887-1543	catA1	Escherichia coli	164
SRR9865729	k141_13921:32816-33289	dfrA50	Klebsiella pneumoniae	229
SRR9865732	k141_11061:22404-23663	tetA(P)	Sarcina perfringens	54
SRR9865732	k141_11061:23650-25605	tetB(P)	Sarcina perfringens	3
SRR9865742	k141_1060:3-908	msr(A)	Staphylococcus epidermidis	86
SRR9865742	k141_1987:863-3934	mupA	Staphylococcus epidermidis	0
SRR9865748	k141_2169:9487-10221	erm(B)	Enterococcus faecalis	149
SRR9865756	k141_2407:1290-2024	erm(B)	Enterococcus faecalis	149
SRR9865760	k141_692:380-1114	erm(B)	Enterococcus faecalis	149
SRR9865761	k141_85:3820-4554	erm(B)	Enterococcus faecalis	149
SRR9865761	k141_85:8902-9762	ant(6)-Ia	Enterococcus faecalis	100
SRR9865765	k141_1128:1063-1959	mph(C)	Staphylococcus aureus	88
SRR9865765	k141_1128:2061-3155	msr(A)	Staphylococcus aureus	71
SRR9865765	k141_1528:3820-4554	erm(B)	Enterococcus faecalis	149
SRR9865765	k141_1528:8902-9762	ant(6)-Ia	Enterococcus faecalis	100
SRR9865766	k141_2398:15-746	erm(C)	Leclercia adecarboxylata	150
SRR9865766	k141_3479:3296-4861	vga(A)	Leclercia adecarboxylata	30
SRR9865782	k141_50366:7617-8477	aadS	Phocaeicola vulgatus	101
SRR9865782	k141_50366:8656-9819	tet(X2)	Phocaeicola vulgatus	64
SRR9865782	k141_50366:9991-11127	tet(X1)	Phocaeicola vulgatus	70
SRR9865785	k141_5001:1647-2378	erm(C)	Escherichia coli	150
SRR9865791	k141_1630:364-1020	catA1	Escherichia coli	164
SRR9865791	k141_1630:7099-7926	blaOXA-1	Escherichia coli	120
SRR9865791	k141_1630:8042-8830	aadA1	Escherichia coli	135
SRR9865791	k141_2799:231-1604	tet(L)	Enterococcus faecalis	46
SRR9865800	k141_1545:626-1360	erm(B)	Enterococcus faecalis	149
SRR9865802	k141_8693:3-1904	tet(W)	Gallintestinimicrobium propionicum	9
SRR9865821	k141_37331:4142-4939	erm(F)	Phocaeicola vulgatus	132
SRR9865831	k141_148:2170-3429	tetA(P)	Sarcina perfringens	54
SRR9865831	k141_148:3416-5371	tetB(P)	Sarcina perfringens	3
SRR9865831	k141_2737:10601-11335	erm(B)	Enterococcus faecalis	149
SRR9865833	k141_1979:22264-23523	tetA(P)	Sarcina perfringens	54
SRR9865833	k141_1979:23510-25465	tetB(P)	Sarcina perfringens	3
SRR9865834	k141_1348:1461-1838	blaI	Staphylococcus epidermidis	258
SRR9865834	k141_1783:1654-4725	mupA	Staphylococcus epidermidis	0
SRR9865836	k141_1259:20885-22840	tetB(P)	Sarcina perfringens	3
SRR9865836	k141_1259:22827-24086	tetA(P)	Sarcina perfringens	54
ERR4406598	k141_3231:93-824	erm(C)	Staphylococcus epidermidis	150
ERR4406598	k141_3369:501-1397	mph(C)	Staphylococcus epidermidis	88
ERR4406610	k141_1492:101-997	mph(C)	Staphylococcus epidermidis	88
ERR4406610	k141_99:2778-4229	msr(A)	Staphylococcus epidermidis	36
ERR4406610	k141_993:155-997	blaZ	Staphylococcus epidermidis	110
ERR4406610	k141_993:1104-2858	blaR1	Staphylococcus epidermidis	14
ERR4406610	k141_993:2851-3228	blaI	Staphylococcus epidermidis	258
ERR4406615	k141_15842:1301-2197	mph(C)	Staphylococcus epidermidis	88
ERR4406615	k141_15842:2299-3147	msr(A)	Staphylococcus epidermidis	86
ERR4406623	k141_423:2-730	mph(C)	Staphylococcus epidermidis	148
ERR4406623	k141_423:832-2295	msr(A)	Staphylococcus epidermidis	36
ERR4406630	k141_304:755-1486	erm(C)	Staphylococcus epidermidis	150
ERR4406643	k141_103:7645-9108	msr(A)	Staphylococcus epidermidis	36
ERR4406662	k141_4888:1425-2684	tetA(P)	Clostridium_F sporogenes	54
ERR4406662	k141_4888:2671-4626	tetB(P)	Clostridium_F sporogenes	3
ERR4406666	k141_6453:5101-5997	mph(C)	Staphylococcus epidermidis	88
ERR4406666	k141_6453:6099-7562	msr(A)	Staphylococcus epidermidis	36
ERR4406673	k141_13042:2-499	blaTEM	Escherichia coli	215
ERR4406675	k141_2025:16674-17531	blaTEM-1	Escherichia coli	103
ERR4406675	k141_2025:22568-23770	tet(B)	Escherichia coli	58
ERR4406676	k141_345:9261-9992	erm(C)	Staphylococcus haemolyticus	150
ERR4406677	k141_2372:1389-2285	mph(C)	Staphylococcus epidermidis	88
ERR4406679	k141_11015:623-1435	sul2	Pseudomonas_E paracarnis	123
ERR4406679	k141_11015:1499-2299	aph(3'')-Ib	Pseudomonas_E paracarnis	127
ERR4406679	k141_11015:2302-3135	aph(6)-Id	Pseudomonas_E paracarnis	118
ERR4406679	k141_11015:4192-5388	tet(A)	Pseudomonas_E paracarnis	59
ERR4406684	k141_16688:385-1227	blaZ	Enterococcus faecalis	110
ERR4406684	k141_16688:1334-3088	blaR1	Enterococcus faecalis	14
ERR4406684	k141_16688:3081-3458	blaI	Enterococcus faecalis	258
ERR4406685	k141_12044:37882-38745	aadE	Blautia_A sp900541345	98
ERR4406686	k141_8981:17435-18298	aadE	Blautia_A sp900541345	98
ERR4406687	k141_11288:16431-17294	aadE	Blautia_A sp900541345	98
ERR4406688	k141_19816:37882-38745	aadE	Blautia_A sp900541345	98
ERR4406692	k141_12686:648-1379	erm(C)	Staphylococcus epidermidis	150
ERR4406692	k141_5064:1284-2660	tet(K)	Staphylococcus epidermidis	45
ERR4406692	k141_8890:2295-3758	msr(A)	Staphylococcus epidermidis	36
ERR4406692	k141_8890:3860-4756	mph(C)	Staphylococcus epidermidis	88
ERR4406697	k141_403:1023-1757	erm(B)	Enterococcus faecalis	149
ERR4406697	k141_612:41-580	sat4	Enterococcus faecalis	201
ERR4406697	k141_612:580-1374	ant(6)-Ia	Enterococcus faecalis	133
ERR4406697	k141_612:1547-2983	aac(6')-Ie/aph(2'')-Ia	Enterococcus faecalis	38
ERR4406698	k141_122:1919-2815	mph(C)	Staphylococcus haemolyticus	88
ERR4406698	k141_122:2917-4380	msr(A)	Staphylococcus haemolyticus	36
ERR4406707	k141_84:16737-17594	blaTEM-1	Escherichia coli	103
ERR4406712	k141_5808:333-1229	mph(C)	Staphylococcus epidermidis	88
ERR4406712	k141_880:254-631	blaI	Staphylococcus epidermidis	258
ERR4406721	k141_2852:1305-2201	mph(C)	Staphylococcus epidermidis	88
ERR4406721	k141_2852:2303-3766	msr(A)	Staphylococcus epidermidis	36
ERR4406721	k141_8247:527-1327	aph(3'')-Ib	Corynebacterium pseudokroppenstedtii	127
ERR4406721	k141_8247:1330-2163	aph(6)-Id	Corynebacterium pseudokroppenstedtii	118
ERR4406721	k141_8247:2373-3545	cmx	Corynebacterium pseudokroppenstedtii	63
ERR4406723	k141_3361:1389-2285	mph(C)	Staphylococcus epidermidis	88
ERR4406723	k141_3361:2387-3850	msr(A)	Staphylococcus epidermidis	36
ERR4406725	k141_2085:16737-17594	blaTEM-1	Escherichia coli	103
ERR4406726	k141_121:16737-17594	blaTEM-1	Escherichia coli	103
ERR4406727	k141_341:1238-2134	mph(C)	Staphylococcus epidermidis	88
ERR4406727	k141_341:2236-3699	msr(A)	Staphylococcus epidermidis	36
ERR4406727	k141_6018:16737-17594	blaTEM-1	Escherichia coli	103
ERR4406728	k141_5064:2728-3900	cmx	Corynebacterium pseudokroppenstedtii	63
ERR4406728	k141_5064:4110-4943	aph(6)-Id	Corynebacterium pseudokroppenstedtii	118
ERR4406728	k141_5064:4946-5746	aph(3'')-Ib	Corynebacterium pseudokroppenstedtii	127
ERR4406728	k141_6148:16737-17594	blaTEM-1	Escherichia coli	103
ERR4406733	k141_373:16737-17594	blaTEM-1	Escherichia coli	103
ERR4406735	k141_1033:16737-17594	blaTEM-1	Escherichia coli	103
ERR4406736	k141_1057:16737-17594	blaTEM-1	Escherichia coli	103
ERR4406740	k141_6857:16737-17594	blaTEM-1	Escherichia coli	103
ERR4406741	k141_6958:16737-17594	blaTEM-1	Escherichia coli	103
ERR4406742	k141_5381:16737-17594	blaTEM-1	Escherichia coli	103
ERR4406743	k141_3260:16737-17594	blaTEM-1	Escherichia coli	103
ERR4406744	k141_2802:16737-17594	blaTEM-1	Escherichia coli	103
ERR4406747	k141_7507:15050-15907	blaTEM-1	Escherichia coli	103
ERR4406750	k141_1793:16737-17594	blaTEM-1	Escherichia coli	103
ERR4406751	k141_6379:16737-17594	blaTEM-1	Escherichia coli	103
ERR4406759	k141_1142:177-1034	aac(3)-IId	Bifidobacterium longum	104
ERR4406762	k141_4181:176-1072	mph(C)	Enterococcus faecalis	88
ERR4406769	k141_1591:2295-3758	msr(A)	Staphylococcus haemolyticus	36
ERR4406769	k141_1591:3860-4756	mph(C)	Staphylococcus haemolyticus	88
ERR4406769	k141_62:546-1031	sat4	Lactococcus garvieae	201
ERR4406786	k141_3485:8583-9440	blaTEM-1	Escherichia coli	103
ERR4406786	k141_3872:281-1744	msr(A)	Staphylococcus epidermidis	36
ERR4406791	k141_6070:8583-9440	blaTEM-1	Escherichia coli	103
ERR4406792	k141_1156:8583-9440	blaTEM-1	Escherichia coli	103
ERR4406794	k141_1216:11251-12108	blaTEM-1	Escherichia coli	103
ERR4406795	k141_5413:8583-9440	blaTEM-1	Escherichia coli	103
ERR4406796	k141_226:2873-3769	mph(C)	Staphylococcus epidermidis	88
ERR4406796	k141_226:3871-5334	msr(A)	Staphylococcus epidermidis	36
ERR4406798	k141_10166:205931-206755	blaOXA-2	Pantoea brenneri	121
ERR4406798	k141_10166:207555-208391	sul1	Pantoea brenneri	107
ERR4406800	k141_13553:205931-206755	blaOXA-2	Pantoea brenneri	121
ERR4406800	k141_13553:207555-208391	sul1	Pantoea brenneri	107
ERR4406808	k141_3548:1941-2837	mph(C)	Staphylococcus haemolyticus	88
ERR4406808	k141_3548:2939-4402	msr(A)	Staphylococcus haemolyticus	36
ERR4406808	k141_4348:2096-3472	tet(K)	Staphylococcus haemolyticus	45
ERR4406808	k141_4381:609-1340	erm(C)	Staphylococcus haemolyticus	150
ERR4406811	k141_1099:744-2207	msr(A)	Staphylococcus epidermidis	36
ERR4406811	k141_1099:2309-3205	mph(C)	Staphylococcus epidermidis	88
ERR4406817	k141_3423:1941-2837	mph(C)	Staphylococcus haemolyticus	88
ERR4406817	k141_3423:2939-4402	msr(A)	Staphylococcus haemolyticus	36
ERR4406826	k141_519:1919-2815	mph(C)	Staphylococcus haemolyticus	88
ERR4406826	k141_519:2917-4380	msr(A)	Staphylococcus haemolyticus	36
ERR4406826	k141_804:2096-3472	tet(K)	Staphylococcus haemolyticus	45
ERR4406826	k141_911:529-1260	erm(C)	Staphylococcus haemolyticus	150
ERR4406828	k141_3898:1941-2837	mph(C)	Staphylococcus haemolyticus	88
ERR4406828	k141_3898:2939-4402	msr(A)	Staphylococcus haemolyticus	36
ERR4406829	k141_6274:1611-2342	erm(C)	Staphylococcus epidermidis	150
ERR4406830	k141_1569:1941-2837	mph(C)	Staphylococcus haemolyticus	88
ERR4406830	k141_1569:2939-4402	msr(A)	Staphylococcus haemolyticus	36
ERR4406832	k141_2536:1941-2837	mph(C)	Staphylococcus haemolyticus	88
ERR4406832	k141_2536:2939-4402	msr(A)	Staphylococcus haemolyticus	36
ERR4406833	k141_1222:1941-2837	mph(C)	Staphylococcus haemolyticus	88
ERR4406833	k141_1222:2939-4402	msr(A)	Staphylococcus haemolyticus	36
ERR4406835	k141_552:2296-3759	msr(A)	Staphylococcus haemolyticus	36
ERR4406835	k141_552:3861-4757	mph(C)	Staphylococcus haemolyticus	88
ERR4406836	k141_556:1941-2837	mph(C)	Staphylococcus haemolyticus	88
ERR4406836	k141_556:2939-4402	msr(A)	Staphylococcus haemolyticus	36
ERR4406839	k141_272:33-1301	msr(A)	Staphylococcus epidermidis	52
ERR4406839	k141_469:956-1588	ant(6)-Ia	Staphylococcus haemolyticus	180
ERR4406839	k141_469:1588-2127	sat4	Staphylococcus haemolyticus	201
ERR4406839	k141_469:2223-3014	aph(3')-IIIa	Staphylococcus haemolyticus	134
ERR4406839	k141_603:1941-2837	mph(C)	Staphylococcus haemolyticus	88
ERR4406840	k141_351:1941-2837	mph(C)	Staphylococcus haemolyticus	88
ERR4406840	k141_351:2939-4402	msr(A)	Staphylococcus haemolyticus	36
ERR4406844	k141_1362:1737-3113	tet(K)	Staphylococcus epidermidis	45
ERR4406844	k141_1939:463-2028	vga(A)	Staphylococcus aureus	29
ERR4406844	k141_2934:417-1313	mph(C)	Staphylococcus aureus	88
ERR4406844	k141_2934:1415-2878	msr(A)	Staphylococcus aureus	36
ERR4406845	k141_6527:2295-3758	msr(A)	Staphylococcus haemolyticus	36
ERR4406845	k141_6527:3860-4756	mph(C)	Staphylococcus haemolyticus	88
ERR4406851	k141_799:3803-4537	erm(B)	Enterococcus faecalis	149
ERR4406852	k141_1239:9461-10924	msr(A)	Staphylococcus epidermidis	36
ERR4406852	k141_1239:12731-13108	blaI	Staphylococcus epidermidis	258
ERR4406852	k141_499:2144-2878	erm(B)	Enterococcus faecalis	149
ERR4406855	k141_218:2144-2878	erm(B)	Enterococcus faecalis	149
ERR4406856	k141_345:734-2299	vga(A)	Staphylococcus epidermidis	29
ERR4406857	k141_2953:2274-3737	msr(A)	Staphylococcus haemolyticus	36
ERR4406857	k141_2953:3839-4735	mph(C)	Staphylococcus haemolyticus	88
ERR4406858	k141_382:369-1103	erm(B)	Staphylococcus haemolyticus	149
ERR4406860	k141_2159:1161-1895	erm(B)	Enterococcus faecalis	149
ERR4406860	k141_607:1941-2837	mph(C)	Staphylococcus haemolyticus	88
ERR4406860	k141_607:2939-4402	msr(A)	Staphylococcus haemolyticus	36
ERR4406860	k141_614:17726-18568	blaPC1	Staphylococcus haemolyticus	110
ERR4406860	k141_614:18675-20429	blaR1	Staphylococcus haemolyticus	15
ERR4406860	k141_614:20422-20799	blaI	Staphylococcus haemolyticus	258
ERR4406867	k141_5038:9792-10526	erm(B)	Enterococcus faecalis	149
ERR4406868	k141_789:1941-2837	mph(C)	Staphylococcus haemolyticus	88
ERR4406868	k141_931:1187-1978	aph(3')-IIIa	Staphylococcus haemolyticus	134
ERR4406868	k141_931:2074-2613	sat4	Staphylococcus haemolyticus	201
ERR4406868	k141_931:2613-3245	ant(6)-Ia	Staphylococcus haemolyticus	180
ERR4406869	k141_317:2296-3759	msr(A)	Staphylococcus haemolyticus	36
ERR4406869	k141_317:3861-4757	mph(C)	Staphylococcus haemolyticus	88
ERR4406871	k141_93:1238-2134	mph(C)	Staphylococcus epidermidis	88
ERR4406871	k141_93:2236-3699	msr(A)	Staphylococcus epidermidis	36
ERR4406872	k141_184:2289-3752	msr(A)	Staphylococcus epidermidis	36
ERR4406872	k141_184:3854-4750	mph(C)	Staphylococcus epidermidis	88
ERR4406873	k141_3436:1238-2134	mph(C)	Staphylococcus epidermidis	88
ERR4406873	k141_3436:2236-3699	msr(A)	Staphylococcus epidermidis	36
ERR4406876	k141_21615:1238-2134	mph(C)	Staphylococcus epidermidis	88
ERR4406876	k141_21615:2236-3699	msr(A)	Staphylococcus epidermidis	36
ERR4406877	k141_5747:1238-2134	mph(C)	Staphylococcus epidermidis	88
ERR4406877	k141_5747:2236-3699	msr(A)	Staphylococcus epidermidis	36
ERR4406880	k141_2090:1445-2212	aadD1	Streptococcus parasanguinis_D	143
ERR4406880	k141_2090:2432-2833	bleO	Streptococcus parasanguinis_D	255
ERR4406880	k141_352:834-1466	ant(6)-Ia	Streptococcus parasanguinis_D	180
ERR4406880	k141_352:1466-2005	sat4	Streptococcus parasanguinis_D	201
ERR4406880	k141_352:2101-2892	aph(3')-IIIa	Streptococcus parasanguinis_D	134
ERR4406882	k141_1852:8481-9377	mph(C)	Staphylococcus epidermidis	88
ERR4406882	k141_1852:9479-10942	msr(A)	Staphylococcus epidermidis	36
ERR4406882	k141_923:4524-4901	blaI	Staphylococcus epidermidis	258
ERR4406882	k141_923:4894-6648	blaR1	Staphylococcus epidermidis	14
ERR4406882	k141_923:6755-7597	blaZ	Staphylococcus epidermidis	110
ERR4406883	k141_691:4524-4901	blaI	Klebsiella planticola	258
ERR4406883	k141_691:4894-6648	blaR1	Klebsiella planticola	14
ERR4406883	k141_691:6755-7597	blaZ	Klebsiella planticola	110
ERR4406901	k141_3311:14357-14728	blaI	Staphylococcus lugdunensis	260
ERR4406901	k141_466:3782-4516	erm(B)	Enterococcus faecalis	149
ERR4406901	k141_636:1218-2114	mph(C)	Staphylococcus epidermidis	88
ERR4406901	k141_636:2216-3679	msr(A)	Staphylococcus epidermidis	36
ERR4406903	k141_3071:20850-21227	blaI	Staphylococcus epidermidis	258
ERR4406903	k141_3071:21220-22974	blaR1	Staphylococcus epidermidis	14
ERR4406903	k141_3071:23081-23923	blaZ	Staphylococcus epidermidis	110
ERR4406903	k141_957:3782-4516	erm(B)	Enterococcus faecalis	149
ERR4406904	k141_958:1661-2395	erm(B)	Enterococcus faecalis	149
ERR4406905	k141_618:3782-4516	erm(B)	Enterococcus faecalis	149
ERR4406905	k141_968:1153-1920	aadD1	Enterococcus faecalis	143
ERR4406905	k141_968:2140-2541	bleO	Enterococcus faecalis	255
ERR4406910	k141_8561:3782-4516	erm(B)	Enterococcus faecalis	149
ERR4406912	k141_124:457-1191	erm(B)	Enterococcus faecalis	149
ERR4406920	k141_3986:1535-2431	mph(C)	Staphylococcus epidermidis	88
ERR4406920	k141_3986:2533-3996	msr(A)	Staphylococcus epidermidis	36
ERR4406924	k141_994:530-1261	erm(C)	Staphylococcus epidermidis	150
ERR4406926	k141_14:245-1618	tet(L)	Enterococcus_B lactis	46
ERR4406926	k141_719:1535-2431	mph(C)	Staphylococcus epidermidis	88
ERR4406926	k141_719:2533-3996	msr(A)	Staphylococcus epidermidis	36
ERR4406927	k141_6104:1535-2431	mph(C)	Staphylococcus epidermidis	88
ERR4406927	k141_6104:2533-3996	msr(A)	Staphylococcus epidermidis	36
ERR4406934	k141_2164:2296-3759	msr(A)	Staphylococcus haemolyticus	36
ERR4406934	k141_2164:3861-4757	mph(C)	Staphylococcus haemolyticus	88
ERR4406936	k141_1379:1779-3242	msr(A)	Staphylococcus epidermidis	36
ERR4406936	k141_1379:3344-4240	mph(C)	Staphylococcus epidermidis	88
ERR4406938	k141_2215:2106-3569	msr(A)	Staphylococcus epidermidis	36
ERR4406938	k141_984:980-1822	blaZ	Staphylococcus epidermidis	110
ERR4406938	k141_984:1929-3683	blaR1	Staphylococcus epidermidis	14
ERR4406939	k141_601:2536-3999	msr(A)	Staphylococcus epidermidis	36
ERR4406945	k141_246:608-2044	aac(6')-Ie/aph(2'')-Ia	Staphylococcus epidermidis	38
ERR4406947	k141_2000:763-1494	erm(C)	Staphylococcus haemolyticus	150
ERR4406949	k141_3184:946-1677	erm(C)	Staphylococcus epidermidis	150
ERR4406949	k141_561:2-1246	msr(A)	Staphylococcus epidermidis	52
ERR4406949	k141_561:1348-2085	mph(C)	Staphylococcus epidermidis	148
ERR4406951	k141_1461:7832-8050	blaI	Staphylococcus epidermidis	274
ERR4406951	k141_1827:1238-2134	mph(C)	Staphylococcus epidermidis	88
ERR4406951	k141_1827:2236-3699	msr(A)	Staphylococcus epidermidis	36
ERR4406954	k141_51:669-2132	msr(A)	Staphylococcus epidermidis	36
ERR4406954	k141_62:154-624	dfrA14	Escherichia coli	232
ERR4406954	k141_6628:24167-24640	dfrA51	Escherichia coli	223
ERR4406955	k141_3511:4332-4805	dfrA51	Enterobacter hoffmannii	223
ERR4406959	k141_3157:152-1009	blaTEM-1	Escherichia coli	103
ERR4406960	k141_2067:111-1307	tet(A)	Bifidobacterium infantis	60
ERR4406960	k141_2067:2646-3479	aph(6)-Id	Bifidobacterium infantis	118
ERR4406960	k141_2067:3482-4282	aph(3'')-Ib	Bifidobacterium infantis	127
ERR4406960	k141_2067:4346-5158	sul2	Bifidobacterium infantis	123
ERR4406962	k141_1669:5312-6775	msr(A)	Staphylococcus epidermidis	36
ERR4406963	k141_4111:3-1193	tetA(P)	Sarcina perfringens	54
ERR4406966	k141_1099:4645-5433	aadA2	Bifidobacterium infantis	136
ERR4406966	k141_1099:5941-6777	sul1	Bifidobacterium infantis	107
ERR4406967	k141_3485:4647-5435	aadA2	Bifidobacterium animalis_B	136
ERR4406967	k141_3485:5943-6779	sul1	Bifidobacterium animalis_B	107
ERR4406971	k141_14237:3803-4537	erm(B)	Enterococcus faecalis	149
ERR4406972	k141_7477:3803-4537	erm(B)	Enterococcus faecalis	149
ERR4406973	k141_10131:3803-4537	erm(B)	Enterococcus faecalis	149
ERR4406974	k141_4267:4478-5320	blaPC1	Staphylococcus aureus	110
ERR4406974	k141_4267:5427-7181	blaR1	Staphylococcus aureus	15
ERR4406974	k141_4267:7174-7551	blaI	Staphylococcus aureus	258
ERR4406975	k141_13470:3803-4537	erm(B)	Enterococcus faecalis	149
ERR4406977	k141_1575:2084-3460	tet(K)	Staphylococcus epidermidis	45
ERR4406977	k141_1609:1050-2513	msr(A)	Staphylococcus epidermidis	36
ERR4406977	k141_1609:2615-3511	mph(C)	Staphylococcus epidermidis	88
ERR4406978	k141_2084:2296-3759	msr(A)	Staphylococcus haemolyticus	36
ERR4406978	k141_2084:3861-4757	mph(C)	Staphylococcus haemolyticus	88
ERR4406978	k141_3597:1186-1977	aph(3')-IIIa	Staphylococcus haemolyticus	134
ERR4406978	k141_3597:2073-2612	sat4	Staphylococcus haemolyticus	201
ERR4406978	k141_3597:2612-3244	ant(6)-Ia	Staphylococcus haemolyticus	180
ERR4406979	k141_821:13651-15114	msr(A)	Staphylococcus epidermidis	36
ERR4406979	k141_821:15216-16112	mph(C)	Staphylococcus epidermidis	88
ERR4406980	k141_147:294-1670	tet(K)	Staphylococcus epidermidis	45
ERR4406980	k141_336:4622-5518	mph(C)	Staphylococcus epidermidis	88
ERR4406980	k141_336:5620-7083	msr(A)	Staphylococcus epidermidis	36
ERR4406981	k141_2872:2296-3759	msr(A)	Staphylococcus haemolyticus	36
ERR4406981	k141_2872:3861-4757	mph(C)	Staphylococcus haemolyticus	88
ERR4406982	k141_1741:1186-1977	aph(3')-IIIa	Staphylococcus haemolyticus	134
ERR4406982	k141_1741:2073-2612	sat4	Staphylococcus haemolyticus	201
ERR4406982	k141_1741:2612-3244	ant(6)-Ia	Staphylococcus haemolyticus	180
ERR4406982	k141_5930:2296-3759	msr(A)	Staphylococcus haemolyticus	36
ERR4406982	k141_5930:3861-4757	mph(C)	Staphylococcus haemolyticus	88
ERR4406985	k141_408:1941-2837	mph(C)	Staphylococcus haemolyticus	88
ERR4406985	k141_408:2939-4402	msr(A)	Staphylococcus haemolyticus	36
ERR4406986	k141_1311:2296-3759	msr(A)	Staphylococcus haemolyticus	36
ERR4406986	k141_1311:3861-4757	mph(C)	Staphylococcus haemolyticus	88
ERR4406989	k141_7336:303-1766	msr(A)	Staphylococcus haemolyticus	36
ERR4406989	k141_7336:1868-2764	mph(C)	Staphylococcus haemolyticus	88
ERR4406991	k141_1318:956-1588	ant(6)-Ia	Staphylococcus epidermidis	180
ERR4406991	k141_1318:1588-2127	sat4	Staphylococcus epidermidis	201
ERR4406991	k141_1318:2223-3014	aph(3')-IIIa	Staphylococcus epidermidis	134
ERR4406991	k141_1460:281-1657	tet(K)	Staphylococcus epidermidis	45
ERR4406991	k141_167:134-1030	mph(C)	Staphylococcus epidermidis	88
ERR4406991	k141_252:1620-3083	msr(A)	Staphylococcus haemolyticus	36
ERR4406994	k141_1024:2-817	blaZ	Staphylococcus epidermidis	110
ERR4406994	k141_1818:33-1496	msr(A)	Staphylococcus epidermidis	36
ERR4406997	k141_1343:1567-2049	lnu(A)	Staphylococcus aureus	222
ERR4406997	k141_2927:365-1132	aadD1	Staphylococcus aureus	143
ERR4406997	k141_2927:1352-1753	bleO	Staphylococcus aureus	255
ERR4406997	k141_3318:1679-3055	tet(K)	Staphylococcus aureus	45
ERR4406998	k141_2144:2225-3067	blaZ	Staphylococcus aureus	109
ERR4406998	k141_2144:3608-4927	blaR1	Staphylococcus aureus	50
ERR4406998	k141_2144:4920-5297	blaI	Staphylococcus aureus	257
ERR4407003	k141_6765:2883-3719	sul1	Escherichia coli	107
ERR4407003	k141_6765:4247-4717	dfrA5	Escherichia coli	233
ERR4407005	k141_531:2897-3733	sul1	Escherichia coli	107
ERR4407005	k141_531:4261-4731	dfrA5	Escherichia coli	233
ERR4407005	k141_745:4085-4819	erm(B)	Enterococcus faecalis	149
ERR4407006	k141_572:4105-4839	erm(B)	Enterococcus faecalis	149
ERR4407007	k141_3295:2897-3733	sul1	Escherichia coli	107
ERR4407007	k141_3295:4261-4731	dfrA5	Escherichia coli	233
ERR4407007	k141_812:2296-3759	msr(A)	Staphylococcus haemolyticus	36
ERR4407007	k141_812:3861-4757	mph(C)	Staphylococcus haemolyticus	88
ERR4407008	k141_5151:4105-4839	erm(B)	Enterococcus faecalis	149
ERR4407008	k141_5151:10091-11527	aac(6')-Ie/aph(2'')-Ia	Enterococcus faecalis	38
ERR4407008	k141_7613:2897-3733	sul1	Escherichia coli	107
ERR4407008	k141_7613:4261-4731	dfrA5	Escherichia coli	233
ERR4407010	k141_4545:2897-3733	sul1	Escherichia coli	107
ERR4407010	k141_4545:4261-4731	dfrA5	Escherichia coli	233
ERR4407012	k141_4403:4105-4839	erm(B)	Enterococcus faecalis	149
ERR4407012	k141_4403:10091-11527	aac(6')-Ie/aph(2'')-Ia	Enterococcus faecalis	38
ERR4407013	k141_10064:1173-2369	tet(A)	Klebsiella pneumoniae	59
ERR4407014	k141_19191:9459-10301	blaZ	Staphylococcus aureus	109
ERR4407014	k141_19191:10408-12162	blaR1	Staphylococcus aureus	13
ERR4407014	k141_19191:12155-12532	blaI	Staphylococcus aureus	257
ERR4407015	k141_1154:1364-2740	tet(K)	Staphylococcus haemolyticus	45
ERR4407015	k141_1441:210-1106	mph(C)	Staphylococcus haemolyticus	88
ERR4407015	k141_1738:162-974	sul2	Escherichia coli	123
ERR4407015	k141_1859:13056-13913	blaTEM-1	Escherichia coli	103
ERR4407015	k141_454:2-1744	blaR1	Staphylococcus epidermidis	15
ERR4407015	k141_454:1737-2114	blaI	Staphylococcus epidermidis	258
ERR4407015	k141_454:3921-5384	msr(A)	Staphylococcus epidermidis	36
ERR4407015	k141_622:441-1208	aadD1	Staphylococcus haemolyticus	143
ERR4407015	k141_622:1428-1829	bleO	Staphylococcus haemolyticus	255
ERR4407015	k141_683:583-1314	erm(C)	Staphylococcus epidermidis	150
ERR4407016	k141_740:638-1480	blaZ	Staphylococcus epidermidis	110
ERR4407016	k141_740:1587-3341	blaR1	Staphylococcus epidermidis	14
ERR4407016	k141_740:3334-3711	blaI	Staphylococcus epidermidis	258
ERR4407020	k141_722:7127-7504	blaI	Lactobacillus acidophilus	258
ERR4407020	k141_722:7497-9251	blaR1	Lactobacillus acidophilus	14
ERR4407020	k141_722:9358-10200	blaZ	Lactobacillus acidophilus	110
ERR4407024	k141_7010:1941-2837	mph(C)	Staphylococcus haemolyticus	88
ERR4407024	k141_7010:2939-4402	msr(A)	Staphylococcus haemolyticus	36
ERR4407024	k141_9157:149-3220	mupA	Staphylococcus haemolyticus	0
ERR4407028	k141_19656:2641-3285	catA	Enterococcus_B faecium	172
ERR4407032	k141_2623:1941-2837	mph(C)	Staphylococcus haemolyticus	88
ERR4407032	k141_2623:2939-4402	msr(A)	Staphylococcus haemolyticus	36
ERR4407033	k141_3876:211-1107	mph(C)	Staphylococcus epidermidis	88
ERR4407034	k141_2194:8305-9201	mph(C)	Staphylococcus epidermidis	88
ERR4407034	k141_2194:9303-10766	msr(A)	Staphylococcus epidermidis	36
ERR4407035	k141_6707:98504-98977	dfrA50	Klebsiella pneumoniae	224
ERR4407037	k141_801:8132-8605	dfrA50	Klebsiella pneumoniae	224
ERR4407038	k141_535:16674-17531	blaTEM-1	Escherichia coli	103
ERR4407038	k141_535:22568-23770	tet(B)	Escherichia coli	58
ERR4407039	k141_1806:16673-17530	blaTEM-1	Escherichia coli	103
ERR4407039	k141_466:8132-8605	dfrA50	Klebsiella pneumoniae	224
ERR4407040	k141_209:8132-8605	dfrA50	Escherichia coli	224
ERR4407046	k141_1455:1695-2429	erm(B)	Enterococcus faecalis	149
ERR4407051	k141_912:2044-3420	tet(K)	Staphylococcus epidermidis	45
ERR4407053	k141_2388:13581-15044	msr(A)	Staphylococcus epidermidis	36
ERR4407053	k141_2388:16851-17228	blaI	Staphylococcus epidermidis	258
ERR4407053	k141_2388:17221-18963	blaR1	Staphylococcus epidermidis	15
ERR4407057	k141_168:291-1754	msr(A)	Staphylococcus epidermidis	36
ERR4407057	k141_524:530-1261	erm(C)	Staphylococcus epidermidis	150
ERR4407063	k141_3709:15216-16052	sul1	Escherichia coli	107
ERR4407063	k141_3709:16560-17348	aadA1	Escherichia coli	135
ERR4407067	k141_1127:957-1589	ant(6)-Ia	Staphylococcus haemolyticus	180
ERR4407067	k141_1127:1589-2128	sat4	Staphylococcus haemolyticus	201
ERR4407067	k141_1127:2224-3015	aph(3')-IIIa	Staphylococcus haemolyticus	134
ERR4407067	k141_2014:1941-2837	mph(C)	Staphylococcus haemolyticus	88
ERR4407067	k141_2014:2939-4402	msr(A)	Staphylococcus haemolyticus	36
ERR4407068	k141_1958:15216-16052	sul1	Escherichia coli	107
ERR4407068	k141_1958:16560-17348	aadA1	Escherichia coli	135
ERR4407069	k141_3654:15216-16052	sul1	Escherichia coli	107
ERR4407069	k141_3654:16560-17348	aadA1	Escherichia coli	135
ERR4407071	k141_1994:1941-2837	mph(C)	Staphylococcus haemolyticus	88
ERR4407071	k141_465:33-1496	msr(A)	Staphylococcus haemolyticus	36
ERR4407072	k141_321:13581-15044	msr(A)	Staphylococcus epidermidis	36
ERR4407072	k141_321:16851-17228	blaI	Staphylococcus epidermidis	258
ERR4407072	k141_321:17221-18963	blaR1	Staphylococcus epidermidis	15
ERR4407074	k141_1391:816-1193	blaI	Staphylococcus epidermidis	258
ERR4407074	k141_15:1389-2285	mph(C)	Staphylococcus epidermidis	88
ERR4407074	k141_15:2387-3850	msr(A)	Staphylococcus epidermidis	36
ERR4407074	k141_1875:1192-1923	erm(C)	Staphylococcus epidermidis	150
ERR4407088	k141_14986:559-2022	msr(A)	Staphylococcus aureus	36
ERR4407088	k141_14986:2124-3020	mph(C)	Staphylococcus aureus	88
ERR4407101	k141_7306:451-1185	erm(B)	Staphylococcus epidermidis	149
ERR4407104	k141_314:687-1421	erm(B)	Enterococcus faecalis	149
ERR4407105	k141_217:534-1268	erm(B)	Enterococcus_B lactis	149
ERR4407107	k141_2262:1896-3155	tetA(P)	Sarcina perfringens	54
ERR4407107	k141_2262:3142-5097	tetB(P)	Sarcina perfringens	3
ERR4407108	k141_1687:10866-12821	tetB(P)	Sarcina perfringens	3
ERR4407108	k141_1687:12808-14067	tetA(P)	Sarcina perfringens	54
ERR4407111	k141_6718:1896-3155	tetA(P)	Sarcina perfringens	54
ERR4407111	k141_6718:3142-5097	tetB(P)	Sarcina perfringens	3
ERR4407116	k141_4885:3369-4226	blaTEM-1	Escherichia coli	103
ERR4407116	k141_8448:4333-4806	dfrA51	Enterobacter hoffmannii	223
ERR4407118	k141_3954:4333-4806	dfrA51	Escherichia coli	223
ERR4407121	k141_6464:8434-8811	blaI	Enterococcus_B lactis	257
ERR4407121	k141_6464:8804-10558	blaR1	Enterococcus_B lactis	13
ERR4407121	k141_6464:10665-11507	blaZ	Enterococcus_B lactis	109
ERR4407122	k141_1740:38202-38675	dfrA51	Enterobacter hoffmannii	223
ERR4407127	k141_4254:391-1821	tet(M)	Enterococcus faecalis	40
ERR4407128	k141_2299:391-1821	tet(M)	Faecalimonas umbilicata	40
ERR4407134	k141_39:1941-2837	mph(C)	Staphylococcus haemolyticus	88
ERR4407134	k141_39:2939-4402	msr(A)	Staphylococcus haemolyticus	36
ERR4407135	k141_3013:984-1880	mph(C)	Staphylococcus haemolyticus	88
ERR4407140	k141_320:67-798	erm(C)	Bifidobacterium breve	150
ERR4407155	k141_501:33-1496	msr(A)	Staphylococcus epidermidis	36
ERR4407158	k141_1537:367-1152	aadA5	Escherichia coli	138
ERR4407158	k141_1537:1286-1756	dfrA17	Escherichia coli	234
ERR4407158	k141_2416:1238-2134	mph(C)	Staphylococcus epidermidis	88
ERR4407158	k141_2416:2236-3699	msr(A)	Staphylococcus epidermidis	36
ERR4407158	k141_862:209-1111	mph(A)	Bifidobacterium infantis	87
ERR4407158	k141_862:7755-8591	sul1	Bifidobacterium infantis	107
ERR4407159	k141_5653:151-984	aph(6)-Id	Escherichia coli	118
ERR4407159	k141_5653:987-1787	aph(3'')-Ib	Escherichia coli	127
ERR4407159	k141_5653:1851-2663	sul2	Escherichia coli	123
ERR4407165	k141_1722:2296-3759	msr(A)	Staphylococcus haemolyticus	36
ERR4407165	k141_1722:3861-4757	mph(C)	Staphylococcus haemolyticus	88
ERR4407166	k141_1014:2296-3759	msr(A)	Staphylococcus haemolyticus	36
ERR4407166	k141_1014:3861-4757	mph(C)	Staphylococcus haemolyticus	88
ERR4407169	k141_1082:3804-4538	erm(B)	Enterococcus faecalis	149
ERR4407170	k141_14218:140-1330	tet(A)	Escherichia coli	59
ERR4407172	k141_1034:457-1191	erm(B)	Enterococcus faecalis	149
ERR4407173	k141_95:3804-4538	erm(B)	Enterococcus faecalis	149
ERR4407174	k141_8566:554-1288	erm(B)	Enterococcus faecalis	149
ERR4407175	k141_412:1941-2837	mph(C)	Staphylococcus haemolyticus	88
ERR4407175	k141_412:2939-4402	msr(A)	Staphylococcus haemolyticus	36
ERR4407176	k141_1096:1941-2837	mph(C)	Staphylococcus haemolyticus	88
ERR4407179	k141_430:13581-15044	msr(A)	Staphylococcus epidermidis	36
ERR4407179	k141_430:16851-17228	blaI	Staphylococcus epidermidis	258
ERR4407179	k141_430:17221-18942	blaR1	Staphylococcus epidermidis	15
ERR4407181	k141_1394:15216-16052	sul1	Escherichia coli	107
ERR4407181	k141_1394:16560-17348	aadA1	Escherichia coli	135
ERR4407182	k141_2675:4579-5436	blaTEM-1	Enterobacter hoffmannii	103
ERR4407184	k141_1003:9897-10709	sul2	Escherichia coli	123
ERR4407184	k141_1003:10773-11573	aph(3'')-Ib	Escherichia coli	127
ERR4407184	k141_1932:1133-1990	blaTEM-1	Escherichia coli	103
ERR4407184	k141_1932:3195-4391	tet(A)	Escherichia coli	59
ERR4407185	k141_686:483-1217	erm(B)	Enterococcus faecalis	149
ERR4407186	k141_63:2434-3810	tet(K)	Staphylococcus epidermidis	45
ERR4407186	k141_908:3506-4969	msr(A)	Staphylococcus epidermidis	36
ERR4407186	k141_92:3803-4537	erm(B)	Enterococcus faecalis	149
ERR4407191	k141_702:4732-6297	vga(A)	Lactobacillus acidophilus	30
ERR4407193	k141_4896:4581-5438	blaTEM-1	Citrobacter_B koseri	103
ERR4407193	k141_6534:3803-4537	erm(B)	Enterococcus faecalis	149
ERR4407195	k141_2479:4579-5436	blaTEM-1	Citrobacter_B koseri	103
ERR4407196	k141_2613:4579-5436	blaTEM-1	Citrobacter_B koseri	103
ERR4407197	k141_11237:3803-4537	erm(B)	Enterococcus faecalis	149
ERR4407199	k141_4305:923-1735	sul2	Serratia bockelmannii	123
ERR4407199	k141_4305:1799-2599	aph(3'')-Ib	Serratia bockelmannii	127
ERR4407199	k141_775:3942-4799	blaTEM-1	Citrobacter_B koseri	103
ERR4407201	k141_463:1941-2837	mph(C)	Staphylococcus haemolyticus	88
ERR4407201	k141_463:2939-4402	msr(A)	Staphylococcus haemolyticus	36
ERR4407201	k141_712:530-1261	erm(C)	Staphylococcus epidermidis	150
ERR4407201	k141_929:729-3527	mupA	Staphylococcus epidermidis	0
ERR4407202	k141_2229:570-3368	mupA	Staphylococcus epidermidis	0
ERR4407203	k141_1203:731-3529	mupA	Staphylococcus epidermidis	0
ERR4407205	k141_2131:1941-2837	mph(C)	Staphylococcus haemolyticus	88
ERR4407205	k141_2131:2939-4402	msr(A)	Staphylococcus haemolyticus	36
ERR4407210	k141_1676:2-568	erm(C)	Staphylococcus epidermidis	187
ERR4407210	k141_842:14395-15858	msr(A)	Staphylococcus epidermidis	36
ERR4407210	k141_925:20102-20479	blaI	Staphylococcus epidermidis	258
ERR4407210	k141_925:20472-22226	blaR1	Staphylococcus epidermidis	15
ERR4407210	k141_925:22333-23175	blaPC1	Staphylococcus epidermidis	110
ERR4407213	k141_2911:14572-15045	dfrA51	Enterobacter hoffmannii	223
ERR4407216	k141_63:14572-15045	dfrA51	Enterobacter hoffmannii	223
ERR4407220	k141_196:11941-12318	blaI	Staphylococcus aureus	257
ERR4407220	k141_196:14172-15014	blaZ	Staphylococcus aureus	112
ERR4407221	k141_1270:2295-3758	msr(A)	Staphylococcus haemolyticus	36
ERR4407221	k141_1270:3860-4756	mph(C)	Staphylococcus haemolyticus	88
ERR4407223	k141_2710:1362-1892	ant(2'')-Ia	Corynebacterium kefirresidentii	206
ERR4407223	k141_2710:2495-3319	blaOXA-2	Corynebacterium kefirresidentii	121
ERR4407223	k141_2710:3359-4147	aadA1	Corynebacterium kefirresidentii	135
ERR4407223	k141_2710:4655-5491	sul1	Corynebacterium kefirresidentii	107
ERR4407230	k141_1797:387-788	bleO	Enterococcus faecalis	255
SRR13622554	k141_71358:318-1151	aph(6)-Id	Ruthenibacterium lactatiformans	118
SRR13622554	k141_71358:1154-1954	aph(3'')-Ib	Ruthenibacterium lactatiformans	127
SRR13622554	k141_71358:2018-2830	sul2	Ruthenibacterium lactatiformans	123
SRR13622554	k141_71358:4336-5193	blaTEM-1	Ruthenibacterium lactatiformans	103
SRR13622559	k141_5521:1196-2392	tet(A)	Klebsiella ornithinolytica	59
SRR13622563	k141_3426:1196-2392	tet(A)	Klebsiella grimontii	59
SRR13622564	k141_1905:104042-104515	dfrA51	Enterobacter hormaechei_B	226
SRR13622565	k141_19857:52454-52927	dfrA51	Enterobacter hormaechei_B	226
SRR13622566	k141_2805:26258-26992	erm(B)	Enterococcus faecalis	149
SRR13622569	k141_9125:1842-2576	erm(B)	Streptococcus vestibularis	149
SRR13622580	k141_17826:15-746	erm(C)	Staphylococcus epidermidis	150
SRR13622580	k141_2544:559-2022	msr(A)	Staphylococcus epidermidis	36
SRR13622580	k141_2544:2124-3020	mph(C)	Staphylococcus epidermidis	88
SRR13622580	k141_7887:996-4067	mupA	Staphylococcus epidermidis	0
SRR13622590	k141_6181:18644-19378	erm(B)	Enterococcus faecalis	149
SRR13622591	k141_2952:18946-19680	erm(B)	Enterococcus faecalis	149
SRR13622591	k141_984:43858-44715	blaTEM-1	Escherichia coli	103
SRR13622594	k141_2130:43858-44715	blaTEM-1	Escherichia coli	103
SRR13622595	k141_522:43858-44715	blaTEM-1	Escherichia coli	103
SRR13622596	k141_295:43858-44715	blaTEM-1	Escherichia coli	103
SRR13622598	k141_2167:1138-1995	blaTEM-1	Escherichia coli	103
SRR13622600	k141_16347:38125-38859	erm(B)	Enterococcus faecalis	149
SRR13622602	k141_253:530-1261	erm(C)	Staphylococcus epidermidis	150
SRR13622602	k141_354:558-2021	msr(A)	Staphylococcus epidermidis	36
SRR13622602	k141_354:2123-3019	mph(C)	Staphylococcus epidermidis	88
SRR13622610	k141_3513:57902-59161	tetA(P)	Sarcina perfringens	54
SRR13622610	k141_3513:59148-61103	tetB(P)	Sarcina perfringens	3
SRR13622611	k141_1169:26334-27593	tetA(P)	Sarcina perfringens	54
SRR13622611	k141_1169:27580-29535	tetB(P)	Sarcina perfringens	3
SRR13622617	k141_780:558-2021	msr(A)	Staphylococcus epidermidis	36
SRR13622617	k141_780:2123-3019	mph(C)	Staphylococcus epidermidis	88
SRR13622623	k141_8619:2157-3416	tetA(P)	Clostridium paraputrificum	54
SRR13622623	k141_8619:3403-5358	tetB(P)	Clostridium paraputrificum	3
SRR13622630	k141_2019:59596-60330	erm(B)	Enterococcus faecalis	149
SRR13622631	k141_6571:66609-68564	tetB(P)	Sarcina perfringens	3
SRR13622631	k141_6571:68551-69810	tetA(P)	Sarcina perfringens	54
SRR13622631	k141_6834:1136-4207	mupA	Staphylococcus epidermidis	0
SRR13622632	k141_3153:17671-18405	erm(B)	Enterococcus faecalis	149
SRR13622632	k141_384:321-1580	tetA(P)	Sarcina perfringens	54
SRR13622632	k141_384:1567-3522	tetB(P)	Sarcina perfringens	3
SRR13622633	k141_99:484-2439	tetB(P)	Sarcina perfringens	3
SRR13622651	k141_23197:6113-6490	blaI	Clostridium butyricum	258
SRR13622653	k141_963:8541-10496	tetB(P)	Sarcina perfringens	3
SRR13622653	k141_963:10483-11742	tetA(P)	Sarcina perfringens	54
SRR13622656	k141_1923:211-1107	mph(C)	Staphylococcus epidermidis	88
SRR13622679	k141_11305:38462-39721	tetA(P)	Sarcina perfringens	54
SRR13622679	k141_11305:39708-41663	tetB(P)	Sarcina perfringens	3
SRR13622679	k141_8819:19948-20682	erm(B)	Enterococcus faecalis	149
SRR13622684	k141_4054:3-1184	tetA(P)	Sarcina perfringens	54
SRR13622684	k141_4054:1171-3126	tetB(P)	Sarcina perfringens	3
SRR13622686	k141_715:1130-3928	mupA	Staphylococcus epidermidis	0
SRR13622686	k141_851:530-1261	erm(C)	Staphylococcus epidermidis	150
SRR13622735	k141_3072:6411-7199	aadA1	Bifidobacterium longum	135
SRR13622735	k141_3072:7369-8265	aac(3)-VIa	Bifidobacterium longum	89
SRR13622735	k141_3072:14268-15104	sul1	Bifidobacterium longum	107
SRR13622735	k141_7490:1593-2789	tet(A)	Bifidobacterium longum	59
SRR13622779	k141_409:3516-4250	erm(B)	Enterococcus faecalis	149
SRR13622790	k141_3201:3269-4060	aph(3')-IIIa	Enterococcus faecalis	134
SRR13622790	k141_3201:4156-4695	sat4	Enterococcus faecalis	201
SRR13622790	k141_3201:4695-5600	ant(6)-Ia	Enterococcus faecalis	83
SRR13622801	k141_262:1671-2048	blaI	Staphylococcus epidermidis	258
SRR13622867	k141_6478:5059-5871	aph(3')-Ia	Escherichia coli	124
SRR13622867	k141_6478:6092-6925	aph(6)-Id	Escherichia coli	118
SRR13622867	k141_6478:6928-7728	aph(3'')-Ib	Escherichia coli	127
SRR13622900	k141_9830:614-1348	erm(B)	Enterococcus faecalis	149
SRR13774419	k141_12908:1043-1513	dfrA17	Bifidobacterium infantis	234
SRR13774419	k141_12908:1647-2432	aadA5	Bifidobacterium infantis	138
SRR13774419	k141_12908:2982-3818	sul1	Bifidobacterium infantis	107
SRR13774419	k141_12908:9135-10037	mph(A)	Bifidobacterium infantis	87
SRR13774419	k141_2904:623-1435	sul2	Bifidobacterium infantis	123
SRR13774419	k141_2904:1499-2299	aph(3'')-Ib	Bifidobacterium infantis	127
SRR13774419	k141_2904:2302-3135	aph(6)-Id	Bifidobacterium infantis	118
SRR13774419	k141_2904:4192-5388	tet(A)	Bifidobacterium infantis	59
SRR13774423	k141_1860:539-1270	erm(C)	Staphylococcus epidermidis	150
SRR13774423	k141_539:753-2216	msr(A)	Staphylococcus epidermidis	36
SRR13774423	k141_539:2318-3214	mph(C)	Staphylococcus epidermidis	88
SRR13774425	k141_381:33325-34059	erm(B)	Enterococcus faecalis	149
SRR13774425	k141_447:755-1591	sul1	Escherichia coli	107
SRR13774425	k141_530:1367-2224	blaTEM-1	Escherichia coli	103
SRR13774428	k141_1666:35632-36105	dfrA50	Klebsiella ornithinolytica	227
SRR13774434	k141_1619:3015-3416	bleO	Staphylococcus epidermidis	255
SRR13774434	k141_1619:3636-4403	aadD1	Staphylococcus epidermidis	143
SRR13774434	k141_3283:1396-2859	msr(A)	Staphylococcus epidermidis	36
SRR13774438	k141_1239:1579-3042	msr(A)	Staphylococcus epidermidis	36
SRR13774438	k141_487:477-1244	aadD1	Staphylococcus hominis	143
SRR13774438	k141_487:1464-1865	bleO	Staphylococcus hominis	255
SRR13774441	k141_338:319-1782	msr(A)	Staphylococcus aureus	36
SRR13774441	k141_3523:8434-8811	blaI	Staphylococcus aureus	257
SRR13774441	k141_3523:8804-10558	blaR1	Staphylococcus aureus	13
SRR13774441	k141_3523:10665-11507	blaZ	Staphylococcus aureus	109
SRR13774442	k141_1131:12258-12635	blaI	Staphylococcus aureus	257
SRR13774442	k141_1131:12628-14382	blaR1	Staphylococcus aureus	13
SRR13774442	k141_1131:14489-15331	blaZ	Staphylococcus aureus	109
SRR13774448	k141_292:33325-34059	erm(B)	Enterococcus faecalis	149
SRR13774452	k141_217:558-2021	msr(A)	Staphylococcus epidermidis	36
SRR13774452	k141_217:2123-3019	mph(C)	Staphylococcus epidermidis	88
SRR13774454	k141_644:558-2021	msr(A)	Staphylococcus epidermidis	36
SRR13774454	k141_644:2123-3019	mph(C)	Staphylococcus epidermidis	88
SRR13774455	k141_1456:602-1975	tet(L)	Streptococcus sp002238115	46
SRR13774455	k141_1456:2308-3075	aadD1	Streptococcus sp002238115	143
SRR13774455	k141_1456:3295-3696	bleO	Streptococcus sp002238115	255
SRR13774455	k141_703:558-2021	msr(A)	Staphylococcus epidermidis	36
SRR13774455	k141_703:2123-3019	mph(C)	Staphylococcus epidermidis	88
SRR13774455	k141_746:6660-9458	mupA	Staphylococcus epidermidis	0
SRR13774457	k141_2443:530-1261	erm(C)	Staphylococcus aureus	150
SRR13774457	k141_84:749-2122	tet(L)	Staphylococcus aureus	46
SRR13774457	k141_84:2455-3222	aadD1	Staphylococcus aureus	143
SRR13774457	k141_84:3442-3843	bleO	Staphylococcus aureus	255
SRR13774465	k141_2137:544-2007	msr(A)	Staphylococcus haemolyticus	36
SRR13774465	k141_2137:2109-3005	mph(C)	Staphylococcus haemolyticus	88
SRR13774465	k141_4787:81-458	blaI	Staphylococcus haemolyticus	257
SRR13774466	k141_1477:1474-2847	tet(L)	Staphylococcus epidermidis	46
SRR13774466	k141_2202:786-2249	msr(A)	Staphylococcus epidermidis	36
SRR13774466	k141_2202:2351-3247	mph(C)	Staphylococcus epidermidis	88
SRR13774467	k141_189:1766-2143	blaI	Staphylococcus haemolyticus	257
SRR13774467	k141_6144:559-2022	msr(A)	Staphylococcus haemolyticus	36
SRR13774467	k141_6144:2124-3020	mph(C)	Staphylococcus haemolyticus	88
SRR13774469	k141_6688:529-1260	erm(C)	Staphylococcus aureus	150
SRR13774471	k141_1885:446-1342	mph(C)	Staphylococcus epidermidis	88
SRR13774471	k141_1885:1444-2907	msr(A)	Staphylococcus epidermidis	36
SRR13774473	k141_16:2327-2833	ant(6)-Ia	Enterococcus faecalis	214
SRR13774473	k141_16:3316-4107	aph(3')-IIIa	Enterococcus faecalis	134
SRR13774473	k141_16:4203-4742	sat4	Enterococcus faecalis	201
SRR13774473	k141_16:4742-5647	ant(6)-Ia	Enterococcus faecalis	84
SRR13774481	k141_190:1367-2224	blaTEM-1	Escherichia coli	103
SRR13774481	k141_451:755-1591	sul1	Escherichia coli	107
SRR13774482	k141_198:255-989	erm(B)	Enterococcus faecalis	149
SRR13774483	k141_121:10166-11023	blaTEM-1	Enterobacter hormaechei_B	103
SRR13774483	k141_121:11750-12583	aph(6)-Id	Enterobacter hormaechei_B	118
SRR13774483	k141_121:12586-13386	aph(3'')-Ib	Enterobacter hormaechei_B	127
SRR13774483	k141_121:13450-14262	sul2	Enterobacter hormaechei_B	123
SRR13774483	k141_1498:6311-6688	blaI	Staphylococcus epidermidis	258
SRR13774483	k141_1498:6681-8435	blaR1	Staphylococcus epidermidis	14
SRR13774483	k141_1498:8542-9384	blaZ	Staphylococcus epidermidis	110
SRR13774483	k141_3533:1317-1787	dfrA14	Enterobacter hormaechei_B	232
SRR13774484	k141_686:691-2067	tet(K)	Staphylococcus epidermidis	45
SRR13774485	k141_120:1355-2122	aadD1	Staphylococcus epidermidis	143
SRR13774485	k141_120:2342-2743	bleO	Staphylococcus epidermidis	255
SRR13774485	k141_200:20973-21350	blaI	Staphylococcus epidermidis	258
SRR13774485	k141_200:21343-23097	blaR1	Staphylococcus epidermidis	14
SRR13774485	k141_200:23204-24046	blaZ	Staphylococcus epidermidis	110
SRR13774486	k141_31:662-1192	ant(2'')-Ia	Corynebacterium kefirresidentii	206
SRR13774486	k141_31:1795-2619	blaOXA-2	Corynebacterium kefirresidentii	121
SRR13774486	k141_31:2659-3447	aadA1	Corynebacterium kefirresidentii	135
SRR13774488	k141_682:220-1032	sul2	Escherichia coli	123
SRR13774488	k141_682:6229-7062	aph(6)-Id	Escherichia coli	118
SRR13774488	k141_682:7415-7885	dfrA14	Escherichia coli	232
SRR13774488	k141_682:7906-8418	aph(3'')-Ib	Escherichia coli	207
SRR13774488	k141_91:4086-4943	blaTEM-1	Escherichia coli	103
SRR13774489	k141_5530:4086-4943	blaTEM-1	Escherichia coli	103
SRR13774489	k141_5537:1593-2789	tet(A)	Bifidobacterium infantis	59
SRR13774489	k141_7362:220-1032	sul2	Escherichia coli	123
SRR13774489	k141_7362:6229-7062	aph(6)-Id	Escherichia coli	118
SRR13774489	k141_7362:7415-7885	dfrA14	Escherichia coli	232
SRR13774489	k141_7362:7906-8418	aph(3'')-Ib	Escherichia coli	207
SRR13774490	k141_168:4086-4943	blaTEM-1	Escherichia coli	103
SRR13774490	k141_2831:220-1032	sul2	Escherichia coli	123
SRR13774490	k141_2831:6229-7062	aph(6)-Id	Escherichia coli	118
SRR13774490	k141_2831:7415-7885	dfrA14	Escherichia coli	232
SRR13774490	k141_2831:7906-8418	aph(3'')-Ib	Escherichia coli	207
SRR13774492	k141_1825:33325-34059	erm(B)	Enterococcus faecalis	149
SRR13774494	k141_7565:4048-4782	erm(B)	Streptococcus parasanguinis	149
SRR13774495	k141_1048:559-2022	msr(A)	Staphylococcus epidermidis	36
SRR13774495	k141_1048:2124-3020	mph(C)	Staphylococcus epidermidis	88
SRR13774495	k141_2875:3446-5011	vga(A)-LC	Enterococcus faecalis	29
SRR13774495	k141_7605:62449-63708	tetA(P)	Sarcina perfringens	54
SRR13774495	k141_7605:63695-65650	tetB(P)	Sarcina perfringens	3
SRR13774497	k141_2384:4706-5902	tet(A)	Bifidobacterium polysaccharolyticum	59
SRR13774497	k141_7531:1-828	aph(6)-Id	Klebsiella michiganensis	118
SRR13774497	k141_7531:1181-1651	dfrA14	Klebsiella michiganensis	232
SRR13774497	k141_7531:1672-2199	aph(3'')-Ib	Klebsiella michiganensis	207
SRR13774497	k141_7531:2263-3075	sul2	Klebsiella michiganensis	123
SRR13774501	k141_1270:17723-18619	mph(C)	Staphylococcus epidermidis	88
SRR13774501	k141_1270:18721-20184	msr(A)	Staphylococcus epidermidis	36
SRR13774501	k141_277:307-1038	erm(C)	Staphylococcus epidermidis	150
SRR13774501	k141_992:162-1004	blaZ	Staphylococcus epidermidis	110
SRR13774501	k141_992:1111-2865	blaR1	Staphylococcus epidermidis	14
SRR13774508	k141_894:2038-3297	tetA(P)	Sarcina perfringens	54
SRR13774508	k141_894:3284-5239	tetB(P)	Sarcina perfringens	3
SRR13774509	k141_1624:1535-2431	mph(C)	Staphylococcus epidermidis	88
SRR13774509	k141_1624:2533-3996	msr(A)	Staphylococcus epidermidis	36
SRR13774509	k141_828:2509-3768	tetA(P)	Sarcina perfringens	54
SRR13774509	k141_828:3755-5710	tetB(P)	Sarcina perfringens	3
SRR13774510	k141_26:1535-2431	mph(C)	Staphylococcus epidermidis	88
SRR13774510	k141_26:2533-3996	msr(A)	Staphylococcus epidermidis	36
SRR13774510	k141_598:155-997	blaZ	Staphylococcus epidermidis	110
SRR13774510	k141_598:1104-2858	blaR1	Staphylococcus epidermidis	14
SRR13774510	k141_598:2851-3228	blaI	Staphylococcus epidermidis	258
SRR13774511	k141_68:2057-3316	tetA(P)	Sarcina perfringens	54
SRR13774511	k141_68:3303-5258	tetB(P)	Sarcina perfringens	3
SRR13774513	k141_348:155-997	blaZ	Staphylococcus epidermidis	110
SRR13774513	k141_348:1104-2858	blaR1	Staphylococcus epidermidis	14
SRR13774513	k141_348:2851-3228	blaI	Staphylococcus epidermidis	258
SRR13774513	k141_536:351-1082	erm(C)	Staphylococcus epidermidis	150
SRR13774513	k141_616:2057-3316	tetA(P)	Sarcina perfringens	54
SRR13774513	k141_616:3303-5258	tetB(P)	Sarcina perfringens	3
SRR13774513	k141_74:1516-2412	mph(C)	Staphylococcus epidermidis	88
SRR13774513	k141_74:2514-3977	msr(A)	Staphylococcus epidermidis	36
SRR13774513	k141_886:1773-3209	aac(6')-Ie/aph(2'')-Ia	Staphylococcus epidermidis	38
SRR13774514	k141_3679:2755-4014	tetA(P)	Sarcina perfringens	54
SRR13774514	k141_3679:4001-5956	tetB(P)	Sarcina perfringens	3
SRR13774514	k141_7050:1130-1861	erm(C)	Enterococcus faecalis	150
SRR13774515	k141_210:1923-3182	tetA(P)	Sarcina perfringens	54
SRR13774515	k141_210:3169-5124	tetB(P)	Sarcina perfringens	3
SRR13774516	k141_153:155-997	blaZ	Staphylococcus epidermidis	110
SRR13774516	k141_153:1104-2858	blaR1	Staphylococcus epidermidis	14
SRR13774516	k141_153:2851-3228	blaI	Staphylococcus epidermidis	258
SRR13774516	k141_1781:530-1261	erm(C)	Staphylococcus epidermidis	150
SRR13774516	k141_209:1516-2412	mph(C)	Staphylococcus epidermidis	88
SRR13774516	k141_209:2514-3977	msr(A)	Staphylococcus epidermidis	36
SRR13774518	k141_492:2057-3316	tetA(P)	Sarcina perfringens	54
SRR13774518	k141_492:3303-5258	tetB(P)	Sarcina perfringens	3
SRR13774519	k141_1049:351-1082	erm(C)	Staphylococcus epidermidis	150
SRR13774519	k141_197:556-2019	msr(A)	Staphylococcus epidermidis	36
SRR13774519	k141_197:2121-3017	mph(C)	Staphylococcus epidermidis	88
SRR13774519	k141_2593:2057-3316	tetA(P)	Sarcina perfringens	54
SRR13774519	k141_2593:3303-5258	tetB(P)	Sarcina perfringens	3
SRR13774520	k141_578:1535-2431	mph(C)	Staphylococcus epidermidis	88
SRR13774520	k141_578:2533-3996	msr(A)	Staphylococcus epidermidis	36
SRR13774520	k141_606:2057-3316	tetA(P)	Sarcina perfringens	54
SRR13774520	k141_606:3303-5258	tetB(P)	Sarcina perfringens	3
SRR13774520	k141_650:309-1040	erm(C)	Staphylococcus epidermidis	150
SRR13774525	k141_3555:1340-2182	blaZ	Anaerococcus octavius	109
SRR13774525	k141_3555:19837-20214	blaI	Anaerococcus octavius	257
SRR13774527	k141_441:608-2044	aac(6')-Ie/aph(2'')-Ia	Staphylococcus epidermidis	38
SRR13774527	k141_472:1535-2431	mph(C)	Staphylococcus epidermidis	88
SRR13774527	k141_472:2533-3996	msr(A)	Staphylococcus epidermidis	36
SRR13774527	k141_477:155-997	blaZ	Staphylococcus epidermidis	110
SRR13774527	k141_477:1104-2858	blaR1	Staphylococcus epidermidis	14
SRR13774527	k141_477:2851-3228	blaI	Staphylococcus epidermidis	258
SRR13774531	k141_1983:1535-2431	mph(C)	Staphylococcus epidermidis	88
SRR13774531	k141_1983:2533-3996	msr(A)	Staphylococcus epidermidis	36
SRR13774531	k141_2114:3866-4666	aph(3'')-Ib	Bifidobacterium infantis	127
SRR13774531	k141_2114:4669-5502	aph(6)-Id	Bifidobacterium infantis	118
SRR13774535	k141_20210:215-949	erm(B)	Enterococcus faecalis	149
SRR13774536	k141_5914:559-2022	msr(A)	Staphylococcus epidermidis	36
SRR13774536	k141_5914:2124-3020	mph(C)	Staphylococcus epidermidis	88
SRR13774536	k141_8143:43834-45093	tetA(P)	Sarcina perfringens	54
SRR13774536	k141_8143:45080-47035	tetB(P)	Sarcina perfringens	3
SRR13774541	k141_1789:5721-8792	mupA	Staphylococcus epidermidis	0
SRR13774541	k141_504:3800-4534	erm(B)	Enterococcus faecalis	149
SRR13774542	k141_1454:180-1037	blaTEM-1	Escherichia coli	103
SRR13774542	k141_570:3800-4534	erm(B)	Enterococcus faecalis	149
SRR13774543	k141_3899:530-1261	erm(C)	Enterococcus faecalis	150
SRR13774544	k141_5198:558-2021	msr(A)	Staphylococcus epidermidis	36
SRR13774544	k141_5198:2123-3019	mph(C)	Staphylococcus epidermidis	88
SRR13774545	k141_649:3487-4221	erm(B)	Enterococcus faecalis	149
SRR13774547	k141_2170:38462-39721	tetA(P)	Sarcina perfringens	54
SRR13774547	k141_2170:39708-41663	tetB(P)	Sarcina perfringens	3
SRR13774547	k141_995:6100-6996	mph(C)	Staphylococcus epidermidis	88
SRR13774547	k141_995:7098-8561	msr(A)	Staphylococcus epidermidis	36
SRR13774548	k141_147:558-2021	msr(A)	Staphylococcus epidermidis	36
SRR13774548	k141_147:2123-3019	mph(C)	Staphylococcus epidermidis	88
[truncated: 2,375 more rows]

## Sheet: Preterm gene
Cluster	Number of species	aARGs	Number of aARGs
150	29	erm(C)	199
127	23	aph(3'')-Ib	92
118	22	aph(6)-Id	93
103	21	blaTEM-1	247
103	21	blaTEM-116	1
103	21	blaTEM-171	3
103	21	blaTEM-181	2
103	21	blaTEM-40	6
107	21	sul1	81
149	20	erm(B)	274
143	17	aadD1	90
255	16	bleO	89
258	16	blaI	148
123	15	sul2	73
110	14	blaPC1	3
110	14	blaZ	82
134	14	aph(3')-IIIa	51
14	13	blaR1	76
30	13	vga(A)	59
88	13	mph(C)	401
201	13	sat4	49
59	12	tet(A)	37
0	11	mupA	197
3	11	tetB(P)	317
36	11	msr(A)	430
87	11	mph(A)	44
54	10	tetA(P)	289
135	10	aadA1	33
257	10	blaI	27
46	8	tet(L)	17
83	7	ant(6)-Ia	24
109	7	blaZ	27
136	7	aadA2	10
180	7	ant(6)-Ia	14
232	7	dfrA14	23
13	6	blaR1	14
38	6	aac(6')-Ie/aph(2'')-Ia	33
45	6	tet(K)	66
96	6	blaCTX-M-15	48
96	6	blaCTX-M-55	1
138	6	aadA5	21
234	6	dfrA17	20
29	5	vga(A)	7
29	5	vga(A)-LC	3
108	5	str	6
172	5	catA	6
175	5	qnrB1	4
175	5	qnrB6	1
222	5	lnu(A)	11
8	4	tet(M)	10
19	4	blaR1	22
33	4	lsa(E)	21
98	4	aadE	7
104	4	aac(3)-IId	9
124	4	aph(3')-Ia	10
128	4	lnu(B)	21
142	4	tetA(P)	14
183	4	erm(C)	5
198	4	ant(6)-Ia	5
214	4	ant(6)-Ia	10
223	4	dfrA51	36
7	3	tet(O)	4
15	3	blaR1	18
26	3	mcr-10.1	8
52	3	msr(A)	7
53	3	blaR1	6
57	3	floR	6
60	3	tet(A)	5
61	3	tet(D)	10
86	3	msr(A)	4
89	3	aac(3)-VIa	3
126	3	spw	20
164	3	catA1	20
177	3	qnrB2	3
177	3	qnrB52	1
205	3	erm(C)	3
207	3	aph(3'')-Ib	5
218	3	dfrA12	4
229	3	dfrA50	5
231	3	dfrA1	6
260	3	blaI	11
262	3	ble	9
9	2	tet(W)	2
24	2	blaR1	4
32	2	blaR1	2
40	2	tet(M)	2
47	2	vga(A)	2
50	2	blaR1	2
58	2	tet(B)	4
63	2	cmx	3
64	2	tet(X2)	2
66	2	vga(A)	2
67	2	tet(K)	2
68	2	blaCMY-2	10
70	2	tet(X1)	2
71	2	msr(A)	3
84	2	ant(6)-Ia	2
85	2	blaMUN-1	8
91	2	aph(2'')-If	4
100	2	ant(6)-Ia	7
101	2	aadS	2
106	2	erm(X)	2
112	2	blaZ	2
113	2	aadA16	2
120	2	blaOXA-1	4
121	2	blaOXA-2	17
129	2	msr(A)	3
132	2	erm(F)	5
133	2	ant(6)-Ia	3
148	2	mph(C)	4
154	2	erm(T)	3
155	2	aph(6)-Id	3
160	2	blaTEM	2
162	2	tetA(P)	2
187	2	erm(C)	6
197	2	aac(6')-Ib-cr5	3
202	2	blaZ	2
206	2	ant(2'')-Ia	15
215	2	blaTEM	2
220	2	dfrF	10
221	2	aph(6)-Id	3
224	2	dfrA50	5
226	2	dfrA51	6
227	2	dfrA50	2
233	2	dfrA5	6
235	2	dfrA27	2
239	2	ant(6)-Ia	4
242	2	arr-3	2
243	2	erm(C)	2
271	2	blaI	3
274	2	blaI	7

## Sheet: Term species
SequenceID	Gene	aARGs	Bacterial species	Cluster
SRR4305032	k119_1081:19968-21884	tet(W)	Roseburia intestinalis	3
SRR4305052	k119_24056:118-873	erm(F)	Phocaeicola dorei	46
SRR4305074	k119_6462:131-964	aph(6)-Id	Bifidobacterium bifidum	41
SRR4305074	k119_6462:967-1767	aph(3'')-Ib	Bifidobacterium bifidum	45
SRR4305074	k119_6462:1831-2643	sul2	Bifidobacterium bifidum	43
SRR4305075	k119_21959:11325-11702	blaI	Garciella sp900555725	91
SRR4305088	k119_3997:40-897	blaTEM-1	Escherichia coli	36
SRR4305088	k119_6277:760-1230	dfrA7	Escherichia coli	86
SRR4305172	k119_7437:8425-9330	blaMUN-1	Bacteroides uniformis	27
SRR4305187	k119_2461:5141-5998	blaTEM-1	Escherichia coli	36
SRR4305187	k119_368:236-706	dfrA7	Escherichia coli	86
SRR4305189	k119_2337:3166-3999	aph(6)-Id	Bacteroides fragilis	41
SRR4305190	k119_10076:570-1475	blaMUN-1	Bacteroides ovatus	27
SRR4305222	k119_24735:38526-39398	blaCTX-M-3	Klebsiella pneumoniae	32
SRR4305222	k119_24735:58282-59139	blaTEM-1	Klebsiella pneumoniae	36
SRR4305286	k119_6692:3981-4838	blaTEM-1	Escherichia coli	36
SRR4305288	k119_3907:3-476	ant(6)-Ia	Enterococcus_B faecium	70
SRR4305288	k119_3907:1027-1818	aph(3')-IIIa	Enterococcus_B faecium	49
SRR4305316	k119_7253:4893-5750	blaTEM-1	Escherichia coli	36
SRR4305360	k119_10641:69511-70347	sul1	Enterobacter hormaechei_B	38
SRR4305360	k119_10641:70855-71643	aadA1	Enterobacter hormaechei_B	51
SRR4305385	k119_1039:2957-3496	sat4	Enterococcus faecalis	65
SRR4305385	k119_1039:3592-4383	aph(3')-IIIa	Enterococcus faecalis	49
SRR4305442	k119_129:707-1870	tet(X2)	Ruminococcus_E bromii_B	21
SRR4305474	k119_20571:1926-3842	tet(W)	Faecalibacterium longum	3
SRR4305488	k119_577:186-1088	mph(A)	Escherichia coli	29
SRR4305488	k119_577:6405-7241	sul1	Escherichia coli	38
SRR4305488	k119_577:7791-8576	aadA5	Escherichia coli	53
SRR4305488	k119_577:8710-9180	dfrA17	Escherichia coli	87
SRR4408039	k119_9142:68567-70483	tet(W)	Veillonella_A seminalis	3
SRR4408052	k119_4419:12790-13545	erm(F)	Phocaeicola dorei	46
SRR4408055	k119_16325:37091-37948	blaTEM-1	Escherichia coli	36
SRR4408062	k119_10644:1130-1963	aph(6)-Id	Clostridium_E jeddahense	41
SRR4408073	k119_239:2683-3495	sul2	Klebsiella oxytoca	43
SRR4408073	k119_239:3559-4359	aph(3'')-Ib	Klebsiella oxytoca	45
SRR4408073	k119_239:4362-5195	aph(6)-Id	Klebsiella oxytoca	41
SRR4408073	k119_2539:657-1514	blaTEM-1	Klebsiella oxytoca	36
SRR4408073	k119_2539:1941-2705	sul1	Klebsiella oxytoca	38
SRR4408073	k119_2539:3279-3749	dfrA7	Klebsiella oxytoca	86
SRR4408073	k119_8980:6712-7908	tet(A)	Klebsiella oxytoca	19
SRR4408082	k119_9547:14307-15164	blaTEM-1	Escherichia coli	36
SRR4408082	k119_9547:16691-17503	sul2	Escherichia coli	43
SRR4408082	k119_9547:17567-18367	aph(3'')-Ib	Escherichia coli	45
SRR4408082	k119_9547:18370-19203	aph(6)-Id	Escherichia coli	41
SRR4408109	k119_17776:858-1328	dfrA17	Escherichia coli	87
SRR4408109	k119_21579:300-1157	blaTEM-1	Escherichia coli	36
SRR4408123	k119_8314:2678-3148	dfrA1	Escherichia coli	84
SRR4408123	k119_8314:3244-4032	aadA1	Escherichia coli	51
SRR4408123	k119_8314:4540-5376	sul1	Escherichia coli	38
SRR4408157	k119_14350:865-1656	aph(3')-IIIa	Blautia_A wexlerae	49
SRR4408157	k119_14350:2207-2722	ant(6)-Ia	Blautia_A wexlerae	70
SRR4408164	k119_13938:847-1647	aph(3'')-Ib	Bifidobacterium adolescentis	45
SRR4408164	k119_13938:1650-2483	aph(6)-Id	Bifidobacterium adolescentis	41
SRR4408171	k119_7052:4061-4918	blaTEM-1	Escherichia coli	36
SRR4408200	k119_3946:2384-3256	blaCTX-M-15	Escherichia coli	32
SRR4408231	k119_19114:289-1146	blaTEM-1	Bacteroides thetaiotaomicron	36
SRR4408246	k119_107597:119221-120018	erm(F)	Bacteroides uniformis	46
SRR4408261	k119_4819:1571-2767	tet(A)	Bifidobacterium bifidum	19
SRR5575360	k141_5248:18121-18921	aph(3'')-Ib	Escherichia coli	45
SRR5575360	k141_5248:18924-19757	aph(6)-Id	Escherichia coli	41
SRR5575362	k141_997:217-951	erm(B)	Enterococcus faecalis	57
SRR5575362	k141_997:4359-5003	catA	Enterococcus faecalis	61
SRR5575363	k141_3576:7021-7878	blaTEM-1	Escherichia coli	36
SRR5575364	k141_4566:2296-3759	msr(A)	Staphylococcus haemolyticus	9
SRR5575364	k141_4566:3861-4757	mph(C)	Staphylococcus haemolyticus	30
SRR5575364	k141_665:776-1507	erm(C)	Staphylococcus haemolyticus	58
SRR5575365	k141_1228:1535-2431	mph(C)	Staphylococcus epidermidis	30
SRR5575365	k141_1228:2533-3996	msr(A)	Staphylococcus epidermidis	9
SRR5575420	k141_359:50540-51328	aadA1	Escherichia coli	51
SRR5575420	k141_359:51836-52672	sul1	Escherichia coli	38
SRR5575421	k141_1035:253-1158	blaMUN-1	Parabacteroides merdae	27
SRR5575421	k141_536:1395-2291	mph(C)	Staphylococcus hominis	30
SRR5575421	k141_536:2393-3856	msr(A)	Staphylococcus hominis	9
SRR5575426	k141_1806:5481-6314	aph(6)-Id	Escherichia coli	41
SRR5575426	k141_1806:6317-7117	aph(3'')-Ib	Escherichia coli	45
SRR5575426	k141_1806:7181-7993	sul2	Escherichia coli	43
SRR5575426	k141_1806:9499-10356	blaTEM-30	Escherichia coli	36
SRR7217519	k141_8496:530-1363	aph(6)-Id	Bifidobacterium dentium	41
SRR7217519	k141_8496:5073-5885	sul2	Bifidobacterium dentium	43
SRR7217525	k141_95:846-2309	msr(A)	Staphylococcus epidermidis	9
SRR7217525	k141_95:2411-3307	mph(C)	Staphylococcus epidermidis	30
SRR7217540	k141_1397:6331-7494	tet(X2)	Bacteroides uniformis	21
SRR7217567	k141_2922:1655-2512	blaTEM	Haemophilus_D parainfluenzae_Z	36
SRR7217571	k141_7015:73367-74224	blaTEM-1	Escherichia coli	36
SRR7217585	k141_7322:4189-5022	aph(6)-Id	Escherichia coli	41
SRR7217632	k141_18097:3494-4291	erm(F)	Prevotella copri_B	46
SRR7217666	k141_6685:1055-2971	tet(O)	Blautia sp900541955	2
SRR7217669	k141_1774:446-1303	blaTEM-1	Escherichia coli	36
SRR7217670	k141_1826:1954-2811	blaTEM-1	Escherichia coli	36
SRR7217686	k141_1548:5666-6523	blaTEM-1	Escherichia coli	36
SRR7217687	k141_5134:634-1491	blaTEM-1	Escherichia coli	36
SRR7217690	k141_1434:13013-13870	blaTEM-1	Escherichia coli	36
SRR7217700	k141_6061:13043-13900	blaTEM-1	Escherichia coli	36
SRR7217702	k141_5218:9397-10254	blaTEM-1	Escherichia coli	36
SRR7217728	k141_23758:1116-1952	sul1	Bifidobacterium pseudocatenulatum	38
SRR7217795	k141_24914:8502-9359	blaTEM-1	Escherichia coli	36
SRR7217803	k141_1012:7874-9829	tetB(P)	Clostridium paraputrificum	0
SRR7217803	k141_1012:9816-11075	tetA(P)	Clostridium paraputrificum	14
SRR7217842	k141_13469:1956-2813	blaTEM-1	Escherichia coli	36
SRR7217867	k141_9280:11832-12689	blaTEM-1	Escherichia coli	36
SRR7217875	k141_11815:7165-8022	blaTEM-1	Escherichia coli	36
SRR7217886	k141_996:1073-1921	sul1	Bifidobacterium longum	38
SRR7217886	k141_996:3035-3868	aph(6)-Id	Bifidobacterium longum	41
SRR7217886	k141_996:3871-4671	aph(3'')-Ib	Bifidobacterium longum	45
SRR7217918	k141_15593:1050-2966	tet(W)	Parabacteroides segnis	3
SRR7280806	k119_3664:38-832	ant(6)-Ia	Bacteroides uniformis	48
SRR7280806	k119_3664:832-1371	sat4	Bacteroides uniformis	65
SRR7280806	k119_3664:1467-2258	aph(3')-IIIa	Bacteroides uniformis	49
SRR7280826	k119_6058:58000-59259	tetA(P)	Sarcina perfringens	14
SRR7280826	k119_6058:59246-61201	tetB(P)	Sarcina perfringens	0
SRR7280833	k119_4493:30426-31283	blaTEM-1	Haemophilus_D parainfluenzae_O	36
SRR7280833	k119_6801:516-1979	msr(A)	Staphylococcus epidermidis	9
SRR7280833	k119_6801:2081-2977	mph(C)	Staphylococcus epidermidis	30
SRR7280842	k119_3928:8289-9146	blaTEM-1	Haemophilus_D parainfluenzae_M	36
SRR7280843	k119_2737:8004-8861	blaTEM-1	Haemophilus_D parainfluenzae_M	36
SRR7280845	k119_6714:2451-3242	aph(3')-IIIa	Enterococcus_B faecium	49
SRR7280845	k119_6714:3338-3877	sat4	Enterococcus_B faecium	65
SRR7280845	k119_6714:3877-4638	ant(6)-Ia	Enterococcus_B faecium	48
SRR7280907	k119_3273:96-992	mph(C)	Staphylococcus epidermidis	30
SRR7281003	k119_1673:79-1542	msr(A)	Staphylococcus epidermidis	9
SRR7281011	k119_2581:2180-3439	tetA(P)	Clostridium paraputrificum	14
SRR7281011	k119_2581:3426-5381	tetB(P)	Clostridium paraputrificum	0
SRR7281034	k119_7287:4026-4760	erm(B)	Streptococcus sp001556435	57
SRR7281045	k119_7023:635-1492	blaTEM-1	Citrobacter freundii	36
SRR7281054	k119_36776:8-871	aadE	Bacteroides stercoris	34
SRR7281056	k119_7745:247-981	erm(B)	Lactobacillus gasseri	57
SRR7281064	k119_3342:1136-1606	dfrA7	Bifidobacterium breve	86
SRR7281064	k119_3342:2180-3016	sul1	Bifidobacterium breve	38
SRR7281064	k119_4720:129-962	aph(6)-Id	Bifidobacterium breve	41
SRR7281064	k119_4720:965-1765	aph(3'')-Ib	Bifidobacterium breve	45
SRR7281064	k119_4720:1829-2641	sul2	Bifidobacterium breve	43
SRR7281073	k119_3455:11179-12036	blaTEM-1	Haemophilus_D parainfluenzae_R	36
SRR7716237	k141_10909:2268-3644	tet(K)	Staphylococcus epidermidis	12
SRR7716237	k141_2749:12398-13255	blaTEM-1	Escherichia coli	36
SRR7716239	k141_3177:755-1591	sul1	Escherichia coli	38
SRR7716239	k141_4043:9537-10394	blaTEM-1	Escherichia coli	36
SRR7716241	k141_4090:623-1435	sul2	Bifidobacterium longum	43
SRR7716241	k141_4090:1499-2299	aph(3'')-Ib	Bifidobacterium longum	45
SRR7716241	k141_4090:2302-3135	aph(6)-Id	Bifidobacterium longum	41
SRR7716241	k141_4090:4192-5388	tet(A)	Bifidobacterium longum	19
SRR7716241	k141_4755:1043-1513	dfrA17	Bifidobacterium longum	87
SRR7716241	k141_4755:1647-2432	aadA5	Bifidobacterium longum	53
SRR7716241	k141_4755:2982-3818	sul1	Bifidobacterium longum	38
SRR7716241	k141_4755:9135-10037	mph(A)	Bifidobacterium longum	29
SRR7716242	k141_9373:12398-13255	blaTEM-1	Escherichia coli	36
SRR7716242	k141_947:13931-14764	aph(6)-Id	Escherichia coli	41
SRR7716242	k141_947:16199-17011	sul2	Escherichia coli	43
SRR7716249	k141_12114:794-2257	msr(A)	Staphylococcus epidermidis	9
SRR7716249	k141_12114:2359-3255	mph(C)	Staphylococcus epidermidis	30
SRR7716249	k141_16390:6536-7270	erm(B)	Staphylococcus epidermidis	57
SRR7716249	k141_16390:10678-11322	catA	Staphylococcus epidermidis	61
SRR7716249	k141_23172:12398-13255	blaTEM-1	Escherichia coli	36
SRR8942373	k119_443:1026-1883	blaTEM-1	Escherichia coli	36
SRR8942384	k119_512:7068-7925	blaTEM-1	Klebsiella pneumoniae	36
SRR8942392	k119_31487:4970-5758	aadA1	Escherichia coli	51
SRR8942392	k119_31487:6266-7102	sul1	Escherichia coli	38
SRR8942402	k119_5209:4061-4918	blaTEM-1	Escherichia coli	36
SRR8942402	k119_8667:1174-2370	tet(A)	Bifidobacterium adolescentis	19
SRR8942410	k119_17470:1173-2369	tet(A)	Bifidobacterium longum	19
SRR8942416	k119_2610:570-1427	blaTEM-1	Escherichia coli	36
SRR8942422	k119_327:3991-4824	aph(6)-Id	Escherichia coli	41
SRR8942422	k119_327:4827-5627	aph(3'')-Ib	Escherichia coli	45
SRR8942422	k119_327:5691-6503	sul2	Escherichia coli	43
SRR8942422	k119_829:347-1204	blaTEM-1	Escherichia coli	36
SRR8942431	k119_16032:2705-3349	catA	Enterococcus faecalis	61
SRR8942431	k119_16032:6757-7491	erm(B)	Enterococcus faecalis	57
SRR9865414	k141_28477:14439-15602	tet(X2)	Phocaeicola dorei	21
SRR9865414	k141_28477:15821-16618	erm(F)	Phocaeicola dorei	46
SRR9865418	k141_10698:7874-9829	tetB(P)	Clostridium paraputrificum	0
SRR9865418	k141_10698:9816-11075	tetA(P)	Clostridium paraputrificum	14
SRR9865631	k141_8695:134-868	erm(B)	Enterococcus faecalis	57
SRR9865797	k141_6382:1926-2783	blaTEM-1	Escherichia coli	36
SRR9865814	k141_17589:3786-4583	erm(F)	Prevotella copri_B	46
SRR9865816	k141_14332:4267-5064	erm(F)	Anaerostipes hadrus	46
SRR1779153	k141_3174:691-2067	tet(K)	Staphylococcus epidermidis	12
SRR1779153	k141_775:1535-2431	mph(C)	Staphylococcus epidermidis	30
SRR1779153	k141_775:2533-3996	msr(A)	Staphylococcus epidermidis	9
SRR1779154	k141_2946:1535-2431	mph(C)	Staphylococcus epidermidis	30
SRR1779154	k141_2946:2533-3996	msr(A)	Staphylococcus epidermidis	9
SRR1779154	k141_3302:690-2066	tet(K)	Staphylococcus epidermidis	12
SRR13622638	k141_7327:1657-2391	erm(B)	Enterococcus faecalis	57
SRR13622638	k141_7717:11360-11737	blaI	Enterococcus faecalis	91
SRR13622711	k141_6377:13044-14258	mef(A)	Faecalimonas sp029983955	17
SRR13622711	k141_6377:14382-15836	msr(D)	Faecalimonas sp029983955	10
SRR13622713	k141_16442:3800-4534	erm(B)	Enterococcus faecalis	57
SRR13622718	k141_17777:1486-1956	dfrA1	Lacticaseibacillus rhamnosus	84
SRR13622718	k141_17777:2052-2840	aadA1	Lacticaseibacillus rhamnosus	51
SRR13622718	k141_17777:3348-4184	sul1	Lacticaseibacillus rhamnosus	38
SRR13622718	k141_17777:17683-18540	blaTEM-1	Lacticaseibacillus rhamnosus	36
SRR13622726	k141_6932:2234-3493	tetA(P)	Clostridium paraputrificum	14
SRR13622726	k141_6932:3480-5435	tetB(P)	Clostridium paraputrificum	0
SRR13622730	k141_4620:258-1154	mph(C)	Staphylococcus aureus	30
SRR13622738	k141_6869:321-1580	tetA(P)	Clostridium tertium	14
SRR13622738	k141_6869:1567-3522	tetB(P)	Clostridium tertium	0
SRR13622744	k141_15914:15146-16405	tetA(P)	Clostridium neonatale	14
SRR13622744	k141_15914:16392-18347	tetB(P)	Clostridium neonatale	0
SRR13622745	k141_10453:38333-39592	tetA(P)	Sarcina perfringens	14
SRR13622745	k141_10453:39579-41534	tetB(P)	Sarcina perfringens	0
SRR13622824	k141_11379:3729-4463	erm(B)	Enterococcus faecalis	57
SRR13622934	k141_13760:3800-4534	erm(B)	Enterococcus faecalis	57
SRR13622766	k141_11605:27-1286	tetA(P)	Sarcina perfringens	14
SRR13622766	k141_11605:1273-3228	tetB(P)	Sarcina perfringens	0
SRR13622773	k141_1680:132-944	sul2	Phytobacter diazotrophicus	43
SRR13622782	k141_22434:6444-7349	blaMUN-1	Bacteroides fragilis	27
SRR13622811	k141_1417:1535-2431	mph(C)	Staphylococcus epidermidis	30
SRR13622811	k141_1417:2533-3996	msr(A)	Staphylococcus epidermidis	9
SRR25947158	k141_9972:999-1847	sul1	Collinsella sp027660625	38
SRR25947160	k141_4924:6517-7314	erm(F)	Phocaeicola dorei	46
SRR25947161	k141_3558:7644-8441	erm(F)	Phocaeicola dorei	46
SRR25947183	k141_13179:8040-8828	aadA1	Escherichia coli	51
SRR25947196	k141_10768:293-2248	tetB(P)	Sarcina perfringens	0
SRR25947302	k141_21996:3691-4548	blaTEM-1	Escherichia coli	36
SRR25947309	k141_29427:1733-2590	blaTEM-1	Escherichia coli	36
SRR25947335	k141_256:321-1580	tetA(P)	Sarcina perfringens	14
SRR25947335	k141_256:1567-3522	tetB(P)	Sarcina perfringens	0
SRR25947335	k141_2711:1048-2511	msr(A)	Staphylococcus epidermidis	9
SRR25947335	k141_2711:2613-3509	mph(C)	Staphylococcus epidermidis	30
SRR25947335	k141_5880:48-1424	tet(K)	Staphylococcus epidermidis	12
SRR25947335	k141_7474:530-1261	erm(C)	Staphylococcus epidermidis	58
SRR25947360	k141_21952:4860-5717	blaTEM-1	Escherichia coli	36
SRR25947364	k141_12336:54868-55701	aph(6)-Id	Parasutterella gallistercoris	41
SRR25947364	k141_12336:55704-56504	aph(3'')-Ib	Parasutterella gallistercoris	45
SRR25947364	k141_12336:56568-57380	sul2	Parasutterella gallistercoris	43
SRR25947432	k141_498:89-2005	tet(O)	Ruminococcus_B gnavus	2
SRR25947434	k141_20564:703-1962	tetA(P)	Clostridium tertium	14
SRR25947434	k141_20564:1949-3904	tetB(P)	Clostridium tertium	0
SRR25947435	k141_20296:51924-53879	tetB(P)	Sarcina perfringens	0
SRR25947435	k141_20296:53866-55125	tetA(P)	Sarcina perfringens	14
SRR25947437	k141_7397:6515-7774	tetA(P)	Sarcina perfringens	14
SRR25947437	k141_7397:7761-9716	tetB(P)	Sarcina perfringens	0
SRR25947439	k141_24291:809-1642	aph(6)-Id	Parasutterella gallistercoris	41
SRR25947439	k141_24291:1645-2445	aph(3'')-Ib	Parasutterella gallistercoris	45
SRR25947439	k141_24291:2509-3321	sul2	Parasutterella gallistercoris	43
SRR25947441	k141_56756:1895-2752	blaTEM-1	Escherichia coli	36
SRR25947442	k141_12823:3943-4800	blaTEM-1	Escherichia coli	36
SRR25947447	k141_27662:37602-38861	tetA(P)	Sarcina perfringens	14
SRR25947447	k141_27662:38848-40803	tetB(P)	Sarcina perfringens	0
SRR25947450	k141_16708:37602-38861	tetA(P)	Sarcina perfringens	14
SRR25947450	k141_16708:38848-40803	tetB(P)	Sarcina perfringens	0
SRR25947456	k141_9458:37602-38861	tetA(P)	Sarcina perfringens	14
SRR25947456	k141_9458:38848-40803	tetB(P)	Sarcina perfringens	0
SRR25947458	k141_19035:37602-38861	tetA(P)	Sarcina perfringens	14
SRR25947458	k141_19035:38848-40803	tetB(P)	Sarcina perfringens	0
SRR25947475	k141_30928:34223-35677	msr(D)	Ruminococcus_B gnavus	10
SRR25947475	k141_30928:35801-37015	mef(A)	Ruminococcus_B gnavus	17
SRR25947477	k141_61615:8235-9098	aadE	Acetatifactor acetigignens	34
SRR25947479	k141_2333:34183-35637	msr(D)	Ruminococcus_B gnavus	10
SRR25947479	k141_2333:35761-36975	mef(A)	Ruminococcus_B gnavus	17
SRR25947497	k141_63061:18677-19489	sul2	Parasutterella excrementihominis	43
SRR25947497	k141_63061:19553-20353	aph(3'')-Ib	Parasutterella excrementihominis	45
SRR25947497	k141_63061:20356-21189	aph(6)-Id	Parasutterella excrementihominis	41
SRR25947497	k141_63061:21775-22632	blaTEM-1	Parasutterella excrementihominis	36
SRR25947506	k141_65129:5906-6763	blaTEM	Escherichia coli	36
SRR25947509	k141_6961:3320-4579	tet(K)	Enterococcus faecalis	12
SRR25947560	k141_10558:1045-2241	tet(A)	Bifidobacterium longum	19
SRR25947560	k141_15271:3923-4759	sul1	Bifidobacterium longum	38
SRR25947560	k141_15271:10076-10978	mph(A)	Bifidobacterium longum	29

## Sheet: Term gene
Cluster	Number of species	aARGs	Number of aARGs
36	11	blaTEM	2
36	11	blaTEM-1	46
36	11	blaTEM-30	1
41	11	aph(6)-Id	18
43	9	sul2	13
38	8	sul1	14
45	8	aph(3'')-Ib	13
0	4	tetB(P)	18
3	4	tet(W)	4
14	4	tetA(P)	17
19	4	tet(A)	6
27	4	blaMUN-1	4
30	4	mph(C)	12
46	4	erm(F)	9
49	4	aph(3')-IIIa	5
57	4	erm(B)	10
9	3	msr(A)	11
21	3	tet(X2)	3
51	3	aadA1	6
65	3	sat4	3
86	3	dfrA7	4
2	2	tet(O)	2
10	2	msr(D)	3
12	2	tet(K)	5
17	2	mef(A)	3
29	2	mph(A)	3
32	2	blaCTX-M-15	1
32	2	blaCTX-M-3	1
34	2	aadE	2
48	2	ant(6)-Ia	2
53	2	aadA5	2
58	2	erm(C)	2
61	2	catA	3
70	2	ant(6)-Ia	2
84	2	dfrA1	2
87	2	dfrA17	3
91	2	blaI	2
