# Supplementary material for: The Gut Resistome Atlas in Preterm Infants Enables Prediction of Necrotizing Enterocolitis Onset
Source: Adv Sci (Weinh). 2025 Sep 30;12(45):e05154. doi: 10.1002/advs.202505154 (PMC12677589; doi:10.1002/advs.202505154)
Supplement: Supplementary file 7 — Supplemental Table 6 [file ADVS-12-e05154-s005.xlsx]

## Sheet: Sheet1
Study	SequenceID	SampleID	SubjectID	Day of life	Delivery mode	Country	Gender	Feeding pattern	Infant antibiotics	Birth weight (gram)	Gestational age (weeks)	Number of qualitied reads
Baumann-DudenhoefferAM_2018	SRR7217585	T0102A_0	T0102A	2	vaginal	USA	male	formula	no	3039	37	10591724
Baumann-DudenhoefferAM_2018	SRR7217586	T0102A_2	T0102A	44	vaginal	USA	male	formula	no	3039	37	5858876
Baumann-DudenhoefferAM_2018	SRR7217587	T0102A_3	T0102A	100	vaginal	USA	male	formula	no	3039	37	5345646
Baumann-DudenhoefferAM_2018	SRR7217588	T0102A_5	T0102A	137	vaginal	USA	male	formula	no	3039	37	5079236
Baumann-DudenhoefferAM_2018	SRR7217592	T0102A_6	T0102A	169	vaginal	USA	male	formula	no	3039	37	5257922
Baumann-DudenhoefferAM_2018	SRR7217512	T0102A_7	T0102A	196	vaginal	USA	male	formula	no	3039	37	6735962
Baumann-DudenhoefferAM_2018	SRR7217593	T0102A_7	T0102A	196	vaginal	USA	male	formula	no	3039	37	7640006
Baumann-DudenhoefferAM_2018	SRR7217511	T0102A_8	T0102A	232	vaginal	USA	male	formula	yes	3039	37	5729858
Baumann-DudenhoefferAM_2018	SRR7217495	T0102B_2	T0102B	44	vaginal	USA	female	formula	no	2735	37	10164212
Baumann-DudenhoefferAM_2018	SRR7217507	T0102B_2	T0102B	44	vaginal	USA	female	formula	no	2735	37	7196550
Baumann-DudenhoefferAM_2018	SRR7217506	T0102B_3	T0102B	100	vaginal	USA	female	formula	no	2735	37	11180112
Baumann-DudenhoefferAM_2018	SRR7217510	T0102B_4	T0102B	132	vaginal	USA	female	formula	yes	2735	37	5632116
Baumann-DudenhoefferAM_2018	SRR7217508	T0102B_5	T0102B	162	vaginal	USA	female	formula	yes	2735	37	5702824
Baumann-DudenhoefferAM_2018	SRR7217522	T0102B_6	T0102B	191	vaginal	USA	female	formula	yes	2735	37	7255756
Baumann-DudenhoefferAM_2018	SRR7217785	T0102B_6	T0102B	191	vaginal	USA	female	formula	yes	2735	37	16594140
Baumann-DudenhoefferAM_2018	SRR7217661	T0102B_8	T0102B	230	vaginal	USA	female	formula	yes	2735	37	5782892
Baumann-DudenhoefferAM_2018	SRR7217687	T0103A_3	T0103A	96	vaginal	USA	female	combined	no	2100	37	8853214
Baumann-DudenhoefferAM_2018	SRR7217689	T0103A_4	T0103A	125	vaginal	USA	female	combined	no	2100	37	6263310
Baumann-DudenhoefferAM_2018	SRR7217690	T0103A_6	T0103A	189	vaginal	USA	female	breast	no	2100	37	8547778
Baumann-DudenhoefferAM_2018	SRR7217698	T0103A_8	T0103A	248	vaginal	USA	female	combined	no	2100	37	11704332
Baumann-DudenhoefferAM_2018	SRR7217697	T0103B_1	T0103B	43	vaginal	USA	female	combined	no	2769	37	8573218
Baumann-DudenhoefferAM_2018	SRR7217700	T0103B_2	T0103B	69	vaginal	USA	female	breast	no	2769	37	6803636
Baumann-DudenhoefferAM_2018	SRR7217699	T0103B_4	T0103B	123	vaginal	USA	female	breast	no	2769	37	4749424
Baumann-DudenhoefferAM_2018	SRR7217693	T0103B_6	T0103B	189	vaginal	USA	female	breast	no	2769	37	8617110
Baumann-DudenhoefferAM_2018	SRR7217696	T0103B_8	T0103B	248	vaginal	USA	female	combined	no	2769	37	4547028
Baumann-DudenhoefferAM_2018	SRR7217830	T0111A_1	T0111A	29	vaginal	USA	female	formula	no	3013	38	14839176
Baumann-DudenhoefferAM_2018	SRR7217836	T0111A_3	T0111A	89	vaginal	USA	female	formula	no	3013	38	8214844
Baumann-DudenhoefferAM_2018	SRR7217833	T0111A_4	T0111A	115	vaginal	USA	female	formula	no	3013	38	7420836
Baumann-DudenhoefferAM_2018	SRR7217917	T0111A_5	T0111A	143	vaginal	USA	female	formula	no	3013	38	4936332
Baumann-DudenhoefferAM_2018	SRR7217915	T0111A_6	T0111A	174	vaginal	USA	female	formula	no	3013	38	9212288
Baumann-DudenhoefferAM_2018	SRR7217914	T0111A_7	T0111A	197	vaginal	USA	female	formula	no	3013	38	6702892
Baumann-DudenhoefferAM_2018	SRR7217913	T0111A_8	T0111A	230	vaginal	USA	female	formula	no	3013	38	5591230
Baumann-DudenhoefferAM_2018	SRR7217477	T0111B_1	T0111B	29	vaginal	USA	female	formula	no	3008	38	17503548
Baumann-DudenhoefferAM_2018	SRR7217920	T0111B_1	T0111B	29	vaginal	USA	female	formula	no	3008	38	6913780
Baumann-DudenhoefferAM_2018	SRR7217918	T0111B_2	T0111B	55	vaginal	USA	female	formula	no	3008	38	8885524
Baumann-DudenhoefferAM_2018	SRR7217919	T0111B_2	T0111B	55	vaginal	USA	female	formula	no	3008	38	3974632
Baumann-DudenhoefferAM_2018	SRR7217916	T0111B_4	T0111B	115	vaginal	USA	female	formula	no	3008	38	4392498
Baumann-DudenhoefferAM_2018	SRR7217589	T0111B_5	T0111B	143	vaginal	USA	female	formula	no	3008	38	4546216
Baumann-DudenhoefferAM_2018	SRR7217912	T0111B_5	T0111B	143	vaginal	USA	female	formula	no	3008	38	14389822
Baumann-DudenhoefferAM_2018	SRR7217590	T0111B_6	T0111B	174	vaginal	USA	female	formula	no	3008	38	6193114
Baumann-DudenhoefferAM_2018	SRR7217594	T0111B_7	T0111B	197	vaginal	USA	female	formula	no	3008	38	6001248
Baumann-DudenhoefferAM_2018	SRR7217591	T0111B_8	T0111B	229	vaginal	USA	female	formula	no	3008	38	7016244
Baumann-DudenhoefferAM_2018	SRR7217767	T0113A_0	T0113A	4	CS	USA	female	breast	no	3194	38	4908696
Baumann-DudenhoefferAM_2018	SRR7217903	T0113A_0	T0113A	4	CS	USA	female	breast	no	3194	38	6551930
Baumann-DudenhoefferAM_2018	SRR7217552	T0113A_2	T0113A	64	CS	USA	female	breast	no	3194	38	4102564
Baumann-DudenhoefferAM_2018	SRR7217901	T0113A_4	T0113A	106	CS	USA	female	breast	no	3194	38	10655958
Baumann-DudenhoefferAM_2018	SRR7217899	T0113A_5	T0113A	157	CS	USA	female	breast	no	3194	38	8553934
Baumann-DudenhoefferAM_2018	SRR7217897	T0113A_6	T0113A	186	CS	USA	female	combined	no	3194	38	6221838
Baumann-DudenhoefferAM_2018	SRR7217898	T0113A_6	T0113A	186	CS	USA	female	combined	no	3194	38	3905470
Baumann-DudenhoefferAM_2018	SRR7217896	T0113A_7	T0113A	215	CS	USA	female	combined	no	3194	38	3303208
Baumann-DudenhoefferAM_2018	SRR7217567	T0113A_8	T0113A	246	CS	USA	female	combined	yes	3194	38	9254008
Baumann-DudenhoefferAM_2018	SRR7217568	T0113A_8	T0113A	246	CS	USA	female	combined	yes	3194	38	12440982
Baumann-DudenhoefferAM_2018	SRR7217886	T0113B_1C	T0113B	30	CS	USA	female	breast	no	3166	38	5570624
Baumann-DudenhoefferAM_2018	SRR7217882	T0113B_4	T0113B	122	CS	USA	female	breast	no	3166	38	5180168
Baumann-DudenhoefferAM_2018	SRR7217883	T0113B_5	T0113B	159	CS	USA	female	breast	no	3166	38	17442420
Baumann-DudenhoefferAM_2018	SRR7217884	T0113B_5	T0113B	159	CS	USA	female	breast	no	3166	38	6436990
Baumann-DudenhoefferAM_2018	SRR7217879	T0113B_6	T0113B	186	CS	USA	female	combined	no	3166	38	6979648
Baumann-DudenhoefferAM_2018	SRR7217880	T0113B_7	T0113B	215	CS	USA	female	combined	yes	3166	38	17958282
Baumann-DudenhoefferAM_2018	SRR7217887	T0113B_8	T0113B	246	CS	USA	female	combined	yes	3166	38	4603956
Baumann-DudenhoefferAM_2018	SRR7217717	T0125A_1	T0125A	30	CS	USA	male	formula	no	3041	38	6451234
Baumann-DudenhoefferAM_2018	SRR7217720	T0125A_3	T0125A	97	CS	USA	male	formula	yes	3041	38	7689694
Baumann-DudenhoefferAM_2018	SRR7217719	T0125A_4	T0125A	134	CS	USA	male	formula	yes	3041	38	4768660
Baumann-DudenhoefferAM_2018	SRR7217721	T0125A_6	T0125A	186	CS	USA	male	formula	yes	3041	38	4220046
Baumann-DudenhoefferAM_2018	SRR7217724	T0125A_7	T0125A	222	CS	USA	male	formula	yes	3041	38	13171122
Baumann-DudenhoefferAM_2018	SRR7217723	T0125A_8	T0125A	244	CS	USA	male	formula	yes	3041	38	11399442
Baumann-DudenhoefferAM_2018	SRR7217722	T0125B_0	T0125B	4	CS	USA	male	combined	no	2642	38	9332416
Baumann-DudenhoefferAM_2018	SRR7217726	T0125B_1	T0125B	30	CS	USA	male	formula	no	2642	38	7086922
Baumann-DudenhoefferAM_2018	SRR7217725	T0125B_2	T0125B	62	CS	USA	male	formula	no	2642	38	7036558
Baumann-DudenhoefferAM_2018	SRR7217826	T0125B_2	T0125B	62	CS	USA	male	formula	no	2642	38	5926398
Baumann-DudenhoefferAM_2018	SRR7217827	T0125B_3	T0125B	97	CS	USA	male	formula	yes	2642	38	13734700
Baumann-DudenhoefferAM_2018	SRR7217828	T0125B_4	T0125B	134	CS	USA	male	formula	yes	2642	38	5887826
Baumann-DudenhoefferAM_2018	SRR7217825	T0125B_7	T0125B	222	CS	USA	male	formula	yes	2642	38	8129898
Baumann-DudenhoefferAM_2018	SRR7217831	T0125B_7	T0125B	222	CS	USA	male	formula	yes	2642	38	4270154
Baumann-DudenhoefferAM_2018	SRR7217829	T0125B_8	T0125B	244	CS	USA	male	formula	yes	2642	38	12071202
Baumann-DudenhoefferAM_2018	SRR7217832	T0125B_8	T0125B	244	CS	USA	male	formula	yes	2642	38	6594210
Baumann-DudenhoefferAM_2018	SRR7217877	T0127A_2	T0127A	62	CS	USA	female	combined	no	2549	37	6878624
Baumann-DudenhoefferAM_2018	SRR7217878	T0127A_5	T0127A	146	CS	USA	female	formula	no	2549	37	3940872
Baumann-DudenhoefferAM_2018	SRR7217760	T0127A_6	T0127A	165	CS	USA	female	formula	no	2549	37	5182932
Baumann-DudenhoefferAM_2018	SRR7217759	T0127A_7	T0127A	219	CS	USA	female	formula	no	2549	37	4430270
Baumann-DudenhoefferAM_2018	SRR7217758	T0127B_2	T0127B	62	CS	USA	female	combined	no	2168	37	9164896
Baumann-DudenhoefferAM_2018	SRR7217757	T0127B_5	T0127B	142	CS	USA	female	formula	no	2168	37	4072644
Baumann-DudenhoefferAM_2018	SRR7217763	T0127B_6	T0127B	188	CS	USA	female	formula	no	2168	37	4255634
Baumann-DudenhoefferAM_2018	SRR7217762	T0127B_7	T0127B	219	CS	USA	female	formula	no	2168	37	5234002
Baumann-DudenhoefferAM_2018	SRR7217621	T0132A_2	T0132A	49	CS	USA	male	combined	no	3060	37.29	6895338
Baumann-DudenhoefferAM_2018	SRR7217622	T0132A_2	T0132A	49	CS	USA	male	combined	no	3060	37.29	23345486
Baumann-DudenhoefferAM_2018	SRR7217620	T0132A_3	T0132A	101	CS	USA	male	combined	no	3060	37.29	8335774
Baumann-DudenhoefferAM_2018	SRR7217616	T0132A_4	T0132A	133	CS	USA	male	formula	no	3060	37.29	4987146
Baumann-DudenhoefferAM_2018	SRR7217617	T0132A_5	T0132A	156	CS	USA	male	formula	no	3060	37.29	5164424
Baumann-DudenhoefferAM_2018	SRR7217618	T0132A_7	T0132A	217	CS	USA	male	formula	no	3060	37.29	4851158
Baumann-DudenhoefferAM_2018	SRR7217615	T0132B_2	T0132B	45	CS	USA	male	combined	no	3030	37.29	23516294
Baumann-DudenhoefferAM_2018	SRR7217626	T0132B_3	T0132B	101	CS	USA	male	combined	no	3030	37.29	6018390
Baumann-DudenhoefferAM_2018	SRR7217623	T0132B_5	T0132B	155	CS	USA	male	formula	no	3030	37.29	7930770
Baumann-DudenhoefferAM_2018	SRR7217794	T0132B_7	T0132B	217	CS	USA	male	formula	no	3030	37.29	12707408
Baumann-DudenhoefferAM_2018	SRR7217795	T0132B_8	T0132B	250	CS	USA	male	formula	no	3030	37.29	7652510
Baumann-DudenhoefferAM_2018	SRR7217888	T0140A_3	T0140A	99	vaginal	USA	female	breast	no	3050	37	7332612
Baumann-DudenhoefferAM_2018	SRR7217548	T0140A_4	T0140A	126	vaginal	USA	female	breast	no	3050	37	18429724
Baumann-DudenhoefferAM_2018	SRR7217547	T0140A_5	T0140A	162	vaginal	USA	female	breast	no	3050	37	9527770
Baumann-DudenhoefferAM_2018	SRR7217550	T0140A_6	T0140A	183	vaginal	USA	female	breast	no	3050	37	8653108
Baumann-DudenhoefferAM_2018	SRR7217551	T0140A_6	T0140A	183	vaginal	USA	female	breast	no	3050	37	2886044
Baumann-DudenhoefferAM_2018	SRR7217545	T0140A_7	T0140A	218	vaginal	USA	female	breast	yes	3050	37	7232372
Baumann-DudenhoefferAM_2018	SRR7217544	T0140A_8	T0140A	247	vaginal	USA	female	breast	yes	3050	37	6087626
Baumann-DudenhoefferAM_2018	SRR7217546	T0140B_3	T0140B	71	vaginal	USA	female	breast	no	3373	37	6155676
Baumann-DudenhoefferAM_2018	SRR7217549	T0140B_5	T0140B	137	vaginal	USA	female	breast	no	3373	37	8487620
Baumann-DudenhoefferAM_2018	SRR7217557	T0140B_6	T0140B	184	vaginal	USA	female	breast	no	3373	37	6858344
Baumann-DudenhoefferAM_2018	SRR7217553	T0140B_7	T0140B	218	vaginal	USA	female	breast	no	3373	37	8602644
Baumann-DudenhoefferAM_2018	SRR7217819	T0140B_8	T0140B	246	vaginal	USA	female	breast	no	3373	37	6471768
Baumann-DudenhoefferAM_2018	SRR7217711	T0143A_2	T0143A	65	CS	USA	female	combined	no	3115	37.71	3711812
Baumann-DudenhoefferAM_2018	SRR7217649	T0143A_4	T0143A	129	CS	USA	female	combined	no	3115	37.71	9744088
Baumann-DudenhoefferAM_2018	SRR7217645	T0143A_5	T0143A	154	CS	USA	female	combined	no	3115	37.71	11285406
Baumann-DudenhoefferAM_2018	SRR7217647	T0143A_7	T0143A	215	CS	USA	female	formula	no	3115	37.71	7311956
Baumann-DudenhoefferAM_2018	SRR7217646	T0143A_8	T0143A	250	CS	USA	female	formula	no	3115	37.71	7498322
Baumann-DudenhoefferAM_2018	SRR7217650	T0143B_2	T0143B	48	CS	USA	female	combined	no	3055	37.71	30578832
Baumann-DudenhoefferAM_2018	SRR7217648	T0143B_3	T0143B	104	CS	USA	female	combined	no	3055	37.71	7663586
Baumann-DudenhoefferAM_2018	SRR7217652	T0143B_4	T0143B	133	CS	USA	female	combined	no	3055	37.71	7661798
Baumann-DudenhoefferAM_2018	SRR7217651	T0143B_5	T0143B	164	CS	USA	female	combined	no	3055	37.71	9784366
Baumann-DudenhoefferAM_2018	SRR7217657	T0143B_7	T0143B	217	CS	USA	female	formula	no	3055	37.71	8290038
Baumann-DudenhoefferAM_2018	SRR7217653	T0143B_8	T0143B	250	CS	USA	female	formula	no	3055	37.71	7790694
Baumann-DudenhoefferAM_2018	SRR7217570	T0144A_0	T0144A	2	vaginal	USA	female	combined	no	2807	37	9005152
Baumann-DudenhoefferAM_2018	SRR7217571	T0144A_1	T0144A	35	vaginal	USA	female	combined	no	2807	37	7652058
Baumann-DudenhoefferAM_2018	SRR7217569	T0144A_2	T0144A	73	vaginal	USA	female	formula	no	2807	37	6846504
Baumann-DudenhoefferAM_2018	SRR7217573	T0144A_4	T0144A	115	vaginal	USA	female	formula	yes	2807	37	7632940
Baumann-DudenhoefferAM_2018	SRR7217575	T0144A_5	T0144A	158	vaginal	USA	female	formula	yes	2807	37	4029550
Baumann-DudenhoefferAM_2018	SRR7217576	T0144A_6	T0144A	191	vaginal	USA	female	formula	yes	2807	37	6999864
Baumann-DudenhoefferAM_2018	SRR7217855	T0144A_7	T0144A	214	vaginal	USA	female	formula	yes	2807	37	9211266
Baumann-DudenhoefferAM_2018	SRR7217574	T0144A_8	T0144A	249	vaginal	USA	female	formula	yes	2807	37	5676220
Baumann-DudenhoefferAM_2018	SRR7217866	T0144B_0	T0144B	2	vaginal	USA	female	combined	no	2495	37	11474068
Baumann-DudenhoefferAM_2018	SRR7217867	T0144B_1	T0144B	35	vaginal	USA	female	combined	no	2495	37	10198600
Baumann-DudenhoefferAM_2018	SRR7217702	T0144B_2	T0144B	73	vaginal	USA	female	formula	no	2495	37	4823418
Baumann-DudenhoefferAM_2018	SRR7217566	T0144B_4	T0144B	116	vaginal	USA	female	formula	no	2495	37	9689836
Baumann-DudenhoefferAM_2018	SRR7217704	T0144B_5	T0144B	156	vaginal	USA	female	formula	no	2495	37	7198962
Baumann-DudenhoefferAM_2018	SRR7217703	T0144B_6	T0144B	187	vaginal	USA	female	formula	no	2495	37	6205986
Baumann-DudenhoefferAM_2018	SRR7217705	T0144B_7	T0144B	214	vaginal	USA	female	formula	no	2495	37	7753452
Baumann-DudenhoefferAM_2018	SRR7217708	T0144B_8	T0144B	249	vaginal	USA	female	formula	no	2495	37	9510744
Baumann-DudenhoefferAM_2018	SRR7217662	T0157A_2	T0157A	49	vaginal	USA	female	combined	no	2768	37	7546560
Baumann-DudenhoefferAM_2018	SRR7217812	T0157A_4	T0157A	118	vaginal	USA	female	formula	no	2768	37	7058986
Baumann-DudenhoefferAM_2018	SRR7217656	T0157A_5	T0157A	162	vaginal	USA	female	formula	no	2768	37	7095326
Baumann-DudenhoefferAM_2018	SRR7217809	T0157A_5	T0157A	162	vaginal	USA	female	formula	no	2768	37	4559018
Baumann-DudenhoefferAM_2018	SRR7217658	T0157A_6	T0157A	193	vaginal	USA	female	formula	no	2768	37	4459362
Baumann-DudenhoefferAM_2018	SRR7217654	T0157A_7	T0157A	224	vaginal	USA	female	formula	no	2768	37	5623672
Baumann-DudenhoefferAM_2018	SRR7217655	T0157B_2	T0157B	45	vaginal	USA	female	combined	no	3041	37	4438168
Baumann-DudenhoefferAM_2018	SRR7217823	T0157B_4	T0157B	118	vaginal	USA	female	formula	no	3041	37	4312018
Baumann-DudenhoefferAM_2018	SRR7217824	T0157B_5	T0157B	156	vaginal	USA	female	formula	no	3041	37	3760592
Baumann-DudenhoefferAM_2018	SRR7217538	T0157B_6	T0157B	191	vaginal	USA	female	formula	no	3041	37	5210690
Baumann-DudenhoefferAM_2018	SRR7217541	T0157B_7	T0157B	224	vaginal	USA	female	formula	no	3041	37	5890602
Baumann-DudenhoefferAM_2018	SRR7217807	T0162A_0	T0162A	4	vaginal	USA	female	combined	no	2693	37	11006656
Baumann-DudenhoefferAM_2018	SRR7217808	T0162A_0	T0162A	4	vaginal	USA	female	combined	no	2693	37	9503882
Baumann-DudenhoefferAM_2018	SRR7217738	T0162A_1	T0162A	36	vaginal	USA	female	breast	no	2693	37	7909192
Baumann-DudenhoefferAM_2018	SRR7217739	T0162A_2	T0162A	63	vaginal	USA	female	breast	no	2693	37	5031180
Baumann-DudenhoefferAM_2018	SRR7217741	T0162A_3	T0162A	105	vaginal	USA	female	breast	no	2693	37	5406722
Baumann-DudenhoefferAM_2018	SRR7217742	T0162A_4	T0162A	126	vaginal	USA	female	combined	no	2693	37	8742372
Baumann-DudenhoefferAM_2018	SRR7217810	T0162A_5	T0162A	157	vaginal	USA	female	combined	no	2693	37	5938438
Baumann-DudenhoefferAM_2018	SRR7217811	T0162A_6	T0162A	185	vaginal	USA	female	combined	no	2693	37	6417584
Baumann-DudenhoefferAM_2018	SRR7217848	T0162A_7	T0162A	212	vaginal	USA	female	combined	yes	2693	37	7147666
Baumann-DudenhoefferAM_2018	SRR7217846	T0162A_8	T0162A	246	vaginal	USA	female	formula	yes	2693	37	10780908
Baumann-DudenhoefferAM_2018	SRR7217847	T0162A_8	T0162A	246	vaginal	USA	female	formula	yes	2693	37	2224998
Baumann-DudenhoefferAM_2018	SRR7217845	T0162B_1	T0162B	36	CS	USA	female	breast	no	2364	37	6201162
Baumann-DudenhoefferAM_2018	SRR7217851	T0162B_2	T0162B	63	CS	USA	female	breast	no	2364	37	4658252
Baumann-DudenhoefferAM_2018	SRR7217850	T0162B_4	T0162B	126	CS	USA	female	combined	no	2364	37	3685818
Baumann-DudenhoefferAM_2018	SRR7217849	T0162B_5	T0162B	157	CS	USA	female	combined	no	2364	37	4687918
Baumann-DudenhoefferAM_2018	SRR7217852	T0162B_6	T0162B	185	CS	USA	female	combined	no	2364	37	4442632
Baumann-DudenhoefferAM_2018	SRR7217854	T0162B_7	T0162B	214	CS	USA	female	combined	yes	2364	37	5150828
Baumann-DudenhoefferAM_2018	SRR7217853	T0162B_8	T0162B	246	CS	USA	female	formula	yes	2364	37	4232858
Baumann-DudenhoefferAM_2018	SRR7217487	T0173A_0	T0173A	2	vaginal	USA	female	breast	no	2430	37	5402488
Baumann-DudenhoefferAM_2018	SRR7217488	T0173A_6	T0173A	181	vaginal	USA	female	combined	no	2430	37	5715210
Baumann-DudenhoefferAM_2018	SRR7217484	T0173A_7	T0173A	215	vaginal	USA	female	combined	no	2430	37	5572452
Baumann-DudenhoefferAM_2018	SRR7217486	T0173A_8	T0173A	243	vaginal	USA	female	combined	no	2430	37	4535320
Baumann-DudenhoefferAM_2018	SRR7217490	T0173B_0	T0173B	2	vaginal	USA	female	breast	no	2472	37	5022504
Baumann-DudenhoefferAM_2018	SRR7217491	T0173B_1	T0173B	36	vaginal	USA	female	combined	no	2472	37	6312186
Baumann-DudenhoefferAM_2018	SRR7217489	T0173B_2	T0173B	61	vaginal	USA	female	combined	no	2472	37	4441024
Baumann-DudenhoefferAM_2018	SRR7217493	T0173B_3	T0173B	92	vaginal	USA	female	combined	no	2472	37	7678860
Baumann-DudenhoefferAM_2018	SRR7217492	T0173B_4	T0173B	122	vaginal	USA	female	combined	no	2472	37	7275708
Baumann-DudenhoefferAM_2018	SRR7217494	T0173B_5	T0173B	149	vaginal	USA	female	breast	no	2472	37	4643564
Baumann-DudenhoefferAM_2018	SRR7217778	T0173B_6	T0173B	181	vaginal	USA	female	combined	no	2472	37	5620826
Baumann-DudenhoefferAM_2018	SRR7217777	T0173B_7	T0173B	215	vaginal	USA	female	combined	no	2472	37	5363638
Baumann-DudenhoefferAM_2018	SRR7217780	T0173B_8	T0173B	243	vaginal	USA	female	combined	no	2472	37	8969140
Baumann-DudenhoefferAM_2018	SRR7217601	T0180A_2	T0180A	73	CS	USA	male	formula	no	3210	37	6155856
Baumann-DudenhoefferAM_2018	SRR7217603	T0180A_5	T0180A	138	CS	USA	male	formula	no	3210	37	5752530
Baumann-DudenhoefferAM_2018	SRR7217604	T0180A_6	T0180A	175	CS	USA	male	formula	no	3210	37	9316536
Baumann-DudenhoefferAM_2018	SRR7217595	T0180A_7	T0180A	209	CS	USA	male	formula	no	3210	37	4786302
Baumann-DudenhoefferAM_2018	SRR7217596	T0180A_8	T0180A	231	CS	USA	male	formula	no	3210	37	9531152
Baumann-DudenhoefferAM_2018	SRR7217734	T0180B_1	T0180B	33	CS	USA	male	formula	no	2940	37	9939796
Baumann-DudenhoefferAM_2018	SRR7217733	T0180B_2	T0180B	70	CS	USA	male	formula	no	2940	37	9500976
Baumann-DudenhoefferAM_2018	SRR7217731	T0180B_4	T0180B	134	CS	USA	male	formula	no	2940	37	8776614
Baumann-DudenhoefferAM_2018	SRR7217765	T0180B_5	T0180B	146	CS	USA	male	formula	no	2940	37	8092700
Baumann-DudenhoefferAM_2018	SRR7217729	T0180B_7	T0180B	209	CS	USA	male	breast	no	2940	37	4283914
Baumann-DudenhoefferAM_2018	SRR7217732	T0180B_8	T0180B	231	CS	USA	male	formula	no	2940	37	5736302
Baumann-DudenhoefferAM_2018	SRR7217625	T0181A_2	T0181A	47	CS	USA	male	formula	no	2799	37	11534016
Baumann-DudenhoefferAM_2018	SRR7217627	T0181A_3	T0181A	81	CS	USA	male	formula	no	2799	37	11509744
Baumann-DudenhoefferAM_2018	SRR7217628	T0181A_4	T0181A	121	CS	USA	male	formula	no	2799	37	10477910
Baumann-DudenhoefferAM_2018	SRR7217629	T0181A_5	T0181A	156	CS	USA	male	formula	no	2799	37	5359032
Baumann-DudenhoefferAM_2018	SRR7217630	T0181A_6	T0181A	172	CS	USA	male	formula	no	2799	37	7322814
Baumann-DudenhoefferAM_2018	SRR7217631	T0181A_7	T0181A	202	CS	USA	male	formula	no	2799	37	6420082
Baumann-DudenhoefferAM_2018	SRR7217632	T0181A_8	T0181A	233	CS	USA	male	formula	no	2799	37	4637862
Baumann-DudenhoefferAM_2018	SRR7217633	T0181B_1	T0181B	16	CS	USA	male	formula	no	2583	37	13095720
Baumann-DudenhoefferAM_2018	SRR7217634	T0181B_2	T0181B	47	CS	USA	male	formula	no	2583	37	7914318
Baumann-DudenhoefferAM_2018	SRR7217597	T0181B_3	T0181B	81	CS	USA	male	formula	no	2583	37	8463852
Baumann-DudenhoefferAM_2018	SRR7217598	T0181B_4	T0181B	121	CS	USA	male	formula	no	2583	37	8074506
Baumann-DudenhoefferAM_2018	SRR7217602	T0181B_5	T0181B	156	CS	USA	male	formula	no	2583	37	7072254
Baumann-DudenhoefferAM_2018	SRR7217599	T0181B_6	T0181B	172	CS	USA	male	formula	no	2583	37	7085938
Baumann-DudenhoefferAM_2018	SRR7217600	T0181B_8	T0181B	233	CS	USA	male	formula	no	2583	37	4583842
Baumann-DudenhoefferAM_2018	SRR7217525	T0182A_0	T0182A	4	CS	USA	male	combined	no	2757	38	10405612
Baumann-DudenhoefferAM_2018	SRR7217519	T0182A_1	T0182A	34	CS	USA	male	formula	no	2757	38	3985346
Baumann-DudenhoefferAM_2018	SRR7217520	T0182A_2	T0182A	64	CS	USA	male	formula	no	2757	38	2915416
Baumann-DudenhoefferAM_2018	SRR7217516	T0182A_3	T0182A	95	CS	USA	male	formula	no	2757	38	7085562
Baumann-DudenhoefferAM_2018	SRR7217518	T0182A_3	T0182A	95	CS	USA	male	formula	no	2757	38	9005398
Baumann-DudenhoefferAM_2018	SRR7217514	T0182A_4	T0182A	133	CS	USA	male	formula	no	2757	38	6923452
Baumann-DudenhoefferAM_2018	SRR7217515	T0182A_5	T0182A	156	CS	USA	male	formula	no	2757	38	8268088
Baumann-DudenhoefferAM_2018	SRR7217513	T0182A_6	T0182A	186	CS	USA	male	formula	no	2757	38	4907042
Baumann-DudenhoefferAM_2018	SRR7217517	T0182A_7	T0182A	219	CS	USA	male	formula	no	2757	38	4283668
Baumann-DudenhoefferAM_2018	SRR7217668	T0182A_8	T0182A	250	CS	USA	male	formula	no	2757	38	10950952
Baumann-DudenhoefferAM_2018	SRR7217667	T0182B_0	T0182B	4	CS	USA	female	combined	no	3037	38	11789366
Baumann-DudenhoefferAM_2018	SRR7217669	T0182B_1	T0182B	34	CS	USA	female	formula	no	3037	38	10934652
Baumann-DudenhoefferAM_2018	SRR7217670	T0182B_1	T0182B	34	CS	USA	female	formula	no	3037	38	2776340
Baumann-DudenhoefferAM_2018	SRR7217664	T0182B_2	T0182B	64	CS	USA	female	formula	no	3037	38	5821028
Baumann-DudenhoefferAM_2018	SRR7217663	T0182B_3	T0182B	95	CS	USA	female	formula	no	3037	38	6750992
Baumann-DudenhoefferAM_2018	SRR7217666	T0182B_4	T0182B	133	CS	USA	female	formula	no	3037	38	8475514
Baumann-DudenhoefferAM_2018	SRR7217665	T0182B_5	T0182B	156	CS	USA	female	formula	no	3037	38	10019384
Baumann-DudenhoefferAM_2018	SRR7217659	T0182B_6	T0182B	186	CS	USA	female	formula	no	3037	38	6055614
Baumann-DudenhoefferAM_2018	SRR7217660	T0182B_6	T0182B	186	CS	USA	female	formula	no	3037	38	4858304
Baumann-DudenhoefferAM_2018	SRR7217743	T0182B_7	T0182B	219	CS	USA	female	formula	no	3037	38	4340822
Baumann-DudenhoefferAM_2018	SRR7217744	T0182B_8	T0182B	250	CS	USA	female	formula	no	3037	38	6318686
Baumann-DudenhoefferAM_2018	SRR7217805	T0185A_0	T0185A	4	CS	USA	female	formula	no	2721	37	5622484
Baumann-DudenhoefferAM_2018	SRR7217803	T0185A_1	T0185A	40	CS	USA	female	formula	no	2721	37	9049520
Baumann-DudenhoefferAM_2018	SRR7217802	T0185A_2	T0185A	66	CS	USA	female	formula	no	2721	37	8613946
Baumann-DudenhoefferAM_2018	SRR7217801	T0185A_3	T0185A	96	CS	USA	female	formula	no	2721	37	4680382
Baumann-DudenhoefferAM_2018	SRR7217804	T0185A_4	T0185A	127	CS	USA	female	formula	no	2721	37	7310394
Baumann-DudenhoefferAM_2018	SRR7217800	T0185A_5	T0185A	162	CS	USA	female	formula	no	2721	37	6673972
Baumann-DudenhoefferAM_2018	SRR7217799	T0185A_7	T0185A	216	CS	USA	female	formula	yes	2721	37	6725162
Baumann-DudenhoefferAM_2018	SRR7217798	T0185A_8	T0185A	254	CS	USA	female	formula	yes	2721	37	5221114
Baumann-DudenhoefferAM_2018	SRR7217797	T0185B_0	T0185B	4	CS	USA	female	formula	no	2438	37	5277660
Baumann-DudenhoefferAM_2018	SRR7217681	T0185B_1	T0185B	39	CS	USA	female	formula	no	2438	37	5896622
Baumann-DudenhoefferAM_2018	SRR7217682	T0185B_1	T0185B	39	CS	USA	female	formula	no	2438	37	5869750
Baumann-DudenhoefferAM_2018	SRR7217683	T0185B_2	T0185B	66	CS	USA	female	formula	no	2438	37	10517846
Baumann-DudenhoefferAM_2018	SRR7217684	T0185B_4	T0185B	127	CS	USA	female	formula	no	2438	37	9736242
Baumann-DudenhoefferAM_2018	SRR7217688	T0185B_5	T0185B	162	CS	USA	female	formula	no	2438	37	8014882
Baumann-DudenhoefferAM_2018	SRR7217685	T0185B_7	T0185B	216	CS	USA	female	formula	yes	2438	37	11621756
Baumann-DudenhoefferAM_2018	SRR7217686	T0185B_8	T0185B	254	CS	USA	female	formula	yes	2438	37	12310596
Baumann-DudenhoefferAM_2018	SRR7217728	T0186A_1	T0186A	31	CS	USA	male	formula	no	3275	38	3600980
Baumann-DudenhoefferAM_2018	SRR7217727	T0186A_2	T0186A	62	CS	USA	male	formula	no	3275	38	7495042
Baumann-DudenhoefferAM_2018	SRR7217740	T0186A_4	T0186A	116	CS	USA	male	formula	no	3275	38	7691796
Baumann-DudenhoefferAM_2018	SRR7217736	T0186A_5	T0186A	151	CS	USA	male	formula	no	3275	38	8051564
Baumann-DudenhoefferAM_2018	SRR7217837	T0186A_6	T0186A	171	CS	USA	male	formula	no	3275	38	12586910
Baumann-DudenhoefferAM_2018	SRR7217838	T0186A_7	T0186A	198	CS	USA	male	formula	no	3275	38	8400192
Baumann-DudenhoefferAM_2018	SRR7217834	T0186B_0	T0186B	4	CS	USA	male	combined	no	3005	38	8902716
Baumann-DudenhoefferAM_2018	SRR7217835	T0186B_1	T0186B	31	CS	USA	male	formula	no	3005	38	4594742
Baumann-DudenhoefferAM_2018	SRR7217844	T0186B_2	T0186B	62	CS	USA	male	formula	no	3005	38	5897700
Baumann-DudenhoefferAM_2018	SRR7217841	T0186B_4	T0186B	116	CS	USA	male	formula	no	3005	38	5252538
Baumann-DudenhoefferAM_2018	SRR7217839	T0186B_5	T0186B	151	CS	USA	male	formula	no	3005	38	9822630
Baumann-DudenhoefferAM_2018	SRR7217840	T0186B_6	T0186B	171	CS	USA	male	formula	no	3005	38	7421650
Baumann-DudenhoefferAM_2018	SRR7217842	T0186B_7	T0186B	198	CS	USA	male	formula	yes	3005	38	7800080
Baumann-DudenhoefferAM_2018	SRR7217843	T0186B_8	T0186B	235	CS	USA	male	formula	yes	3005	38	13969466
Baumann-DudenhoefferAM_2018	SRR7217540	T0199A_1	T0199A	34	vaginal	USA	female	combined	no	2993	37	7761372
Baumann-DudenhoefferAM_2018	SRR7217539	T0199A_2	T0199A	68	vaginal	USA	female	formula	no	2993	37	14517208
Baumann-DudenhoefferAM_2018	SRR7217535	T0199A_3	T0199A	97	vaginal	USA	female	formula	no	2993	37	23451710
Baumann-DudenhoefferAM_2018	SRR7217534	T0199A_4	T0199A	129	vaginal	USA	female	formula	no	2993	37	6418484
Baumann-DudenhoefferAM_2018	SRR7217537	T0199A_5	T0199A	160	vaginal	USA	female	formula	no	2993	37	7781878
Baumann-DudenhoefferAM_2018	SRR7217536	T0199A_6	T0199A	189	vaginal	USA	female	formula	no	2993	37	6975556
Baumann-DudenhoefferAM_2018	SRR7217543	T0199A_7	T0199A	222	vaginal	USA	female	formula	no	2993	37	4216156
Baumann-DudenhoefferAM_2018	SRR7217542	T0199B_1	T0199B	34	vaginal	USA	female	combined	no	1995	37	8562600
Baumann-DudenhoefferAM_2018	SRR7217874	T0199B_2	T0199B	68	vaginal	USA	female	combined	no	1995	37	5134130
Baumann-DudenhoefferAM_2018	SRR7217875	T0199B_3	T0199B	97	vaginal	USA	female	formula	no	1995	37	7371730
Baumann-DudenhoefferAM_2018	SRR7217876	T0199B_3	T0199B	97	vaginal	USA	female	formula	no	1995	37	5834920
Baumann-DudenhoefferAM_2018	SRR7217873	T0199B_4	T0199B	129	vaginal	USA	female	formula	no	1995	37	7184126
Baumann-DudenhoefferAM_2018	SRR7217871	T0199B_5	T0199B	160	vaginal	USA	female	formula	no	1995	37	14667232
Baumann-DudenhoefferAM_2018	SRR7217872	T0199B_6	T0199B	189	vaginal	USA	female	formula	no	1995	37	5926690
Baumann-DudenhoefferAM_2018	SRR7217869	T0199B_7	T0199B	222	vaginal	USA	female	formula	no	1995	37	6668914
ChuDM_2017	SRR8942345	NCS-003-Meconium_microbiome	NCS003	0	CS	USA	male	NA	no	3575	38.3	16225666
ChuDM_2017	SRR8942351	NCS-006-Stool-infant_microbiome	NCS006	42	CS	USA	female	combined	no	4344	39.3	27096616
ChuDM_2017	SRR8942354	NCS-008-Stool-infant_microbiome	NCS008	42	vaginal	USA	female	combined	no	3260	39.1	26774518
ChuDM_2017	SRR8942355	NCS-008-Stool-infant2_microbiome	NCS008	42	vaginal	USA	female	combined	no	3260	39.1	47539796
ChuDM_2017	SRR8942358	NCS-009-Stool-infant_microbiome	NCS009	42	vaginal	USA	male	breast	no	3705	38.1	20451190
ChuDM_2017	SRR8942360	NCS-012-Stool-infant_microbiome	NCS012	42	vaginal	USA	female	breast	no	2885	37	29584138
ChuDM_2017	SRR8942361	NCS-012-Stool-infant1_microbiome	NCS012	42	vaginal	USA	female	breast	no	2885	37	42419862
ChuDM_2017	SRR8942364	NCS-013-Stool-infant_microbiome	NCS013	42	vaginal	USA	female	combined	no	3800	41.29	38250834
ChuDM_2017	SRR8942367	NCS-016-Meconium_microbiome	NCS016	0	vaginal	USA	female	NA	no	3605	39.2	19820674
ChuDM_2017	SRR5512725	NCS_017_Stool_Infant1.out_1	NCS017	42	vaginal	USA	female	breast	no	2800	39.3	27182754
ChuDM_2017	SRR8942370	NCS-018-Stool-infant_microbiome	NCS018	42	vaginal	USA	male	breast	no	3215	39	18970524
ChuDM_2017	SRR8942373	NCS-020-Stool-infant_microbiome	NCS020	42	vaginal	USA	female	breast	no	3550	39.1	15937944
ChuDM_2017	SRR8942384	NCS-026-Stool-infant_microbiome	NCS026	42	vaginal	USA	female	breast	no	3815	41.6	25992682
ChuDM_2017	SRR8942385	NCS-027-Stool-infant_microbiome	NCS027	42	vaginal	USA	female	combined	no	2650	39.3	41989576
ChuDM_2017	SRR8942386	NCS-028-Meconium_microbiome	NCS028	0	CS	USA	male	NA	no	4825	40.2	15479196
ChuDM_2017	SRR8942388	NCS-029-Meconium1_microbiome	NCS029	0	CS	USA	female	NA	no	3830	39	36126622
ChuDM_2017	SRR8942389	NCS-030-Stool-infant_microbiome	NCS030	42	vaginal	USA	male	formula	yes	4160	38	21373674
ChuDM_2017	SRR8942391	NCS-032-Stool-infant_microbiome	NCS032	42	CS	USA	male	breast	no	3445	39.2	40571106
ChuDM_2017	SRR8942392	NCS-034-Stool-infant_microbiome	NCS034	42	vaginal	USA	male	combined	no	4105	38.4	34658458
ChuDM_2017	SRR8942393	NCS-036-Stool-infant_microbiome	NCS036	42	vaginal	USA	male	combined	no	3950	38.6	39089642
ChuDM_2017	SRR8942395	NCS-037-Stool-infant_microbiome	NCS037	42	vaginal	USA	male	combined	no	3100	39.3	42775736
ChuDM_2017	SRR8942396	NCS-039-Stool-infant_microbiome	NCS039	42	vaginal	USA	male	breast	no	3815	39	37402530
ChuDM_2017	SRR8942397	NCS-040-Stool-infant_microbiome	NCS040	42	CS	USA	female	breast	yes	3815	39	42145280
ChuDM_2017	SRR8942398	NCS-041-Meconium_microbiome	NCS041	0	vaginal	USA	female	NA	no	3235	40	28072950
ChuDM_2017	SRR8942399	NCS-041-Stool-infant_microbiome	NCS041	42	vaginal	USA	female	formula	no	3235	40	42123384
ChuDM_2017	SRR8942400	NCS-042-Stool-infant_microbiome	NCS042	42	vaginal	USA	female	combined	no	3320	39.2	38333682
ChuDM_2017	SRR8942402	NCS-044-Stool-infant_microbiome	NCS044	42	vaginal	USA	female	breast	no	3545	39.1	37855426
ChuDM_2017	SRR8942406	NCS-047-Stool-infant_microbiome	NCS047	42	CS	USA	female	breast	yes	4305	41.1	34409084
ChuDM_2017	SRR8942410	NCS-050-Stool-infant_microbiome	NCS050	42	vaginal	USA	female	breast	no	3355	38.4	39263396
ChuDM_2017	SRR8942411	NCS-051-Stool-infant_microbiome	NCS051	42	vaginal	USA	male	combined	yes	2900	37.1	53406710
ChuDM_2017	SRR8942413	NCS-053-Meconium_microbiome	NCS053	0	vaginal	USA	female	NA	no	2925	37.4	22629830
ChuDM_2017	SRR8942414	NCS-054-Stool-infant_microbiome	NCS054	42	vaginal	USA	male	breast	no	3135	38.2	57207970
ChuDM_2017	SRR8942415	NCS-054-Stool-infant3_microbiome	NCS054	42	vaginal	USA	male	breast	no	3135	38.2	36697950
ChuDM_2017	SRR8942416	NCS-058-Stool-infant_microbiome	NCS058	42	vaginal	USA	female	formula	no	3245	38.4	38562094
ChuDM_2017	SRR8942417	NCS-062-Stool-infant_microbiome	NCS062	42	CS	USA	female	breast	no	2405	38	37203556
ChuDM_2017	SRR8942418	NCS-064-Stool-infant_microbiome	NCS064	42	vaginal	USA	male	combined	no	2600	37.2	50998720
ChuDM_2017	SRR8942422	NCS-071-Meconium1_microbiome	NCS071	0	vaginal	USA	female	NA	no	3115	40.5	24948588
ChuDM_2017	SRR8942427	NCS-074-Stool-infant_microbiome	NCS074	42	vaginal	USA	male	combined	no	4265	39.7	27760030
ChuDM_2017	SRR8942429	NCS-075-Stool-infant_microbiome	NCS075	42	vaginal	USA	female	combined	no	3220	38.6	49182722
ChuDM_2017	SRR8942430	NCS-076-Stool-infant_microbiome	NCS076	42	CS	USA	male	breast	no	3905	39	35269734
ChuDM_2017	SRR8942431	NCS-077-Stool-infant_microbiome	NCS077	42	CS	USA	male	combined	no	3651	37.4	39045328
ChuDM_2017	SRR8942343	NCS-078-Stool-infant_microbiome	NCS078	42	vaginal	USA	male	combined	no	3030	38	43295380
GasparriniAJ_2019	SRR9865631	T0132A.B	T0132A	49.85	CS	USA	male	combined	no	3060	37.3	6798216
GasparriniAJ_2019	SRR9865614	T0132A.C	T0132A	101.75	CS	USA	male	NA	no	3060	37.3	8493070
GasparriniAJ_2019	SRR9865615	T0132A.D	T0132A	133.4	CS	USA	male	NA	no	3060	37.3	4987146
GasparriniAJ_2019	SRR9865812	T0132A.E	T0132A	205.45	CS	USA	male	NA	no	3060	37.3	9973088
GasparriniAJ_2019	SRR9865811	T0132A.F	T0132A	266.58	CS	USA	male	NA	no	3060	37.3	7655064
GasparriniAJ_2019	SRR9865810	T0132A.G	T0132A	314.35	CS	USA	male	NA	no	3060	37.3	3994722
GasparriniAJ_2019	SRR9865809	T0132A.H	T0132A	365.67	CS	USA	male	NA	no	3060	37.3	14568880
GasparriniAJ_2019	SRR9865808	T0132A.I	T0132A	486.83	CS	USA	male	NA	no	3060	37.3	11364536
GasparriniAJ_2019	SRR9865799	T0132A.J	T0132A	597.38	CS	USA	male	NA	no	3060	37.3	6766338
GasparriniAJ_2019	SRR9865798	T0132B.A	T0132B	2	CS	USA	male	combined	no	3030	37.3	5955416
GasparriniAJ_2019	SRR9865797	T0132B.B	T0132B	45.86	CS	USA	male	combined	no	3030	37.3	8414230
GasparriniAJ_2019	SRR9865828	T0132B.C	T0132B	101.31	CS	USA	male	NA	no	3030	37.3	6018390
GasparriniAJ_2019	SRR9865827	T0132B.D	T0132B	155.49	CS	USA	male	NA	no	3030	37.3	8156880
GasparriniAJ_2019	SRR9865471	T0132B.E	T0132B	217.58	CS	USA	male	NA	no	3030	37.3	14579944
GasparriniAJ_2019	SRR9865472	T0132B.F	T0132B	282.5	CS	USA	male	NA	no	3030	37.3	8417944
GasparriniAJ_2019	SRR9865469	T0132B.G	T0132B	337.56	CS	USA	male	NA	no	3030	37.3	7533392
GasparriniAJ_2019	SRR9865470	T0132B.H	T0132B	417.81	CS	USA	male	NA	no	3030	37.3	9868936
GasparriniAJ_2019	SRR9865467	T0132B.I	T0132B	530.44	CS	USA	male	NA	no	3030	37.3	10112494
GasparriniAJ_2019	SRR9865468	T0132B.J	T0132B	613.68	CS	USA	male	NA	no	3030	37.3	4015826
GasparriniAJ_2019	SRR9865715	T0143A.B	T0143A	48.36	CS	USA	female	combined	no	3115	37.7	8064666
GasparriniAJ_2019	SRR9865718	T0143A.C	T0143A	113.67	CS	USA	female	NA	no	3115	37.7	5481592
GasparriniAJ_2019	SRR9865719	T0143A.D	T0143A	203.51	CS	USA	female	NA	no	3115	37.7	9803638
GasparriniAJ_2019	SRR9865643	T0143A.E	T0143A	250.54	CS	USA	female	NA	no	3115	37.7	7498324
GasparriniAJ_2019	SRR9865634	T0143A.F	T0143A	292.4	CS	USA	female	NA	no	3115	37.7	5586352
GasparriniAJ_2019	SRR9865633	T0143A.G	T0143A	364.7	CS	USA	female	NA	no	3115	37.7	6000166
GasparriniAJ_2019	SRR9865632	T0143A.H	T0143A	439.43	CS	USA	female	NA	no	3115	37.7	10159764
GasparriniAJ_2019	SRR9865647	T0143A.I	T0143A	530.62	CS	USA	female	NA	no	3115	37.7	4102616
GasparriniAJ_2019	SRR9865513	T0180A.C	T0180A	73.65	CS	USA	male	formula	no	3210	37.6	6155856
GasparriniAJ_2019	SRR9865514	T0180A.D	T0180A	138.75	CS	USA	male	NA	no	3210	37.6	5752530
GasparriniAJ_2019	SRR9865515	T0180A.E	T0180A	175.4	CS	USA	male	NA	no	3210	37.6	10678744
GasparriniAJ_2019	SRR9865516	T0180A.F	T0180A	231.65	CS	USA	male	NA	no	3210	37.6	9531152
GasparriniAJ_2019	SRR9865517	T0180A.G	T0180A	306.55	CS	USA	male	NA	no	3210	37.6	7508028
GasparriniAJ_2019	SRR9865518	T0180A.I	T0180A	426.64	CS	USA	male	NA	no	3210	37.6	4226846
GasparriniAJ_2019	SRR9865583	T0180A.J	T0180A	516.65	CS	USA	male	NA	no	3210	37.6	5515746
GasparriniAJ_2019	SRR9865584	T0180A.K	T0180A	624.63	CS	USA	male	NA	no	3210	37.6	12119558
GasparriniAJ_2019	SRR9865586	T0180B.B	T0180B	33.58	CS	USA	male	formula	no	2940	37.6	9939796
GasparriniAJ_2019	SRR9865413	T0180B.C	T0180B	71.53	CS	USA	male	formula	no	2940	37.6	14193998
GasparriniAJ_2019	SRR9865414	T0180B.D	T0180B	134.46	CS	USA	male	NA	no	2940	37.6	9564332
GasparriniAJ_2019	SRR9865416	T0180B.F	T0180B	231.66	CS	USA	male	NA	no	2940	37.6	6026958
GasparriniAJ_2019	SRR9865573	T0180B.G	T0180B	302.42	CS	USA	male	NA	no	2940	37.6	6522858
GasparriniAJ_2019	SRR9865574	T0180B.I	T0180B	426.64	CS	USA	male	NA	no	2940	37.6	7145824
GasparriniAJ_2019	SRR9865611	T0180B.J	T0180B	508.36	CS	USA	male	NA	no	2940	37.6	4329808
GasparriniAJ_2019	SRR9865602	T0180B.K	T0180B	624.63	CS	USA	male	NA	no	2940	37.6	10901844
GasparriniAJ_2019	SRR9865826	T0181A.B	T0181A	15.59	CS	USA	male	formula	no	2799	37.1	2927926
GasparriniAJ_2019	SRR9865815	T0181A.C	T0181A	47.72	CS	USA	male	formula	no	2799	37.1	12572020
GasparriniAJ_2019	SRR9865824	T0181A.D	T0181A	121.35	CS	USA	male	NA	no	2799	37.1	11107522
GasparriniAJ_2019	SRR9865813	T0181A.E	T0181A	175.85	CS	USA	male	NA	no	2799	37.1	7322814
GasparriniAJ_2019	SRR9865814	T0181A.F	T0181A	234.89	CS	USA	male	NA	no	2799	37.1	4637862
GasparriniAJ_2019	SRR9865794	T0181A.G	T0181A	295.4	CS	USA	male	NA	no	2799	37.1	8634360
GasparriniAJ_2019	SRR9865796	T0181A.H	T0181A	354.13	CS	USA	male	NA	no	2799	37.1	4398858
GasparriniAJ_2019	SRR9865695	T0181A.I	T0181A	452.7	CS	USA	male	NA	no	2799	37.1	7625288
GasparriniAJ_2019	SRR9865731	T0181A.J	T0181A	538.46	CS	USA	male	NA	no	2799	37.1	3314616
GasparriniAJ_2019	SRR9865730	T0181A.K	T0181A	601.57	CS	USA	male	NA	no	2799	37.1	8497014
GasparriniAJ_2019	SRR9865691	T0181B.B	T0181B	15.79	CS	USA	male	formula	no	2583	37.1	2559030
GasparriniAJ_2019	SRR9865690	T0181B.C	T0181B	47.72	CS	USA	male	formula	no	2583	37.1	7914318
GasparriniAJ_2019	SRR9865681	T0181B.D	T0181B	81.46	CS	USA	male	formula	no	2583	37.1	8463852
GasparriniAJ_2019	SRR9865680	T0181B.E	T0181B	156.52	CS	USA	male	NA	no	2583	37.1	7369424
GasparriniAJ_2019	SRR9865679	T0181B.F	T0181B	234.86	CS	USA	male	NA	no	2583	37.1	4583840
GasparriniAJ_2019	SRR9865621	T0181B.G	T0181B	295.44	CS	USA	male	NA	no	2583	37.1	7015052
GasparriniAJ_2019	SRR9865509	T0181B.H	T0181B	358.47	CS	USA	male	NA	no	2583	37.1	6844950
GasparriniAJ_2019	SRR9865510	T0181B.I	T0181B	451.61	CS	USA	male	NA	no	2583	37.1	7124820
GasparriniAJ_2019	SRR9865511	T0181B.J	T0181B	538.63	CS	USA	male	NA	no	2583	37.1	4050078
GasparriniAJ_2019	SRR9865512	T0181B.K	T0181B	633.48	CS	USA	male	NA	no	2583	37.1	5065116
GasparriniAJ_2019	SRR9865575	T0185A.A	T0185A	1.68	CS	USA	female	formula	no	2721	37.6	4486986
GasparriniAJ_2019	SRR9865418	T0185A.B	T0185A	39.38	CS	USA	female	formula	no	2721	37.6	9491286
GasparriniAJ_2019	SRR9865417	T0185A.C	T0185A	65.37	CS	USA	female	formula	no	2721	37.6	10372330
GasparriniAJ_2019	SRR9865804	T0185A.D	T0185A	127.56	CS	USA	female	NA	no	2721	37.6	8522884
GasparriniAJ_2019	SRR9865805	T0185A.E	T0185A	252.85	CS	USA	female	NA	no	2721	37.6	5221114
GasparriniAJ_2019	SRR9865806	T0185A.F	T0185A	311.79	CS	USA	female	NA	no	2721	37.6	11441068
GasparriniAJ_2019	SRR9865807	T0185A.G	T0185A	371.75	CS	USA	female	NA	no	2721	37.6	3922768
GasparriniAJ_2019	SRR9865816	T0185A.H	T0185A	456.42	CS	USA	female	NA	no	2721	37.6	4398956
GasparriniAJ_2019	SRR9865817	T0185A.I	T0185A	525.82	CS	USA	female	NA	no	2721	37.6	4014778
GasparriniAJ_2019	SRR9865818	T0185A.J	T0185A	619.71	CS	USA	female	NA	no	2721	37.6	3832432
LouYC_2024	SRR13622638	L1_007_029G1	7	29	CS	USA	female	NA	no	3130	38	20804014
LouYC_2024	SRR13622934	L1_007_061G1	7	61	CS	USA	female	NA	no	3130	38	36267718
LouYC_2024	SRR13622824	L1_007_091G1	7	91	CS	USA	female	NA	no	3130	38	37825860
LouYC_2024	SRR13622713	L1_007_122G1	7	122	CS	USA	female	NA	no	3130	38	38067490
LouYC_2024	SRR13622694	L1_007_242G1	7	242	CS	USA	female	NA	no	3130	38	37107048
LouYC_2024	SRR13622683	L1_007_365G1	7	365	CS	USA	female	NA	no	3130	38	37034046
LouYC_2024	SRR25947560	L4_007_488G1	7	488	CS	USA	female	NA	no	3130	38	72110532
LouYC_2024	SRR25947559	L4_007_611G1	7	611	CS	USA	female	NA	no	3130	38	63052628
LouYC_2024	SRR25947504	L4_007_729G1	7	729	CS	USA	female	NA	no	3130	38	62304872
LouYC_2024	SRR25947152	L5_007_909G1	7	909	CS	USA	female	NA	no	3130	38	56729448
LouYC_2024	SRR25947477	L5_007_1090G1	7	1090	CS	USA	female	NA	no	3130	38	53833380
LouYC_2024	SRR13622661	L1_008_030G1	8	30	vaginal	USA	female	NA	no	3107	37.43	34222304
LouYC_2024	SRR13622650	L1_008_064G1	8	64	vaginal	USA	female	NA	no	3107	37.43	35847894
LouYC_2024	SRR13622637	L1_008_092G1	8	92	vaginal	USA	female	NA	no	3107	37.43	36231320
LouYC_2024	SRR13622626	L1_008_124G1	8	124	vaginal	USA	female	NA	no	3107	37.43	34503808
LouYC_2024	SRR13622615	L1_008_241G1	8	241	vaginal	USA	female	NA	no	3107	37.43	31058614
LouYC_2024	SRR13622604	L1_008_364G1	8	364	vaginal	USA	female	NA	no	3107	37.43	35111678
LouYC_2024	SRR25947242	L4_008_365G1	8	365	vaginal	USA	female	NA	no	3107	37.43	70557098
LouYC_2024	SRR25947558	L4_008_365G2	8	365	vaginal	USA	female	NA	no	3107	37.43	90056918
LouYC_2024	SRR25947547	L4_008_487G1	8	487	vaginal	USA	female	NA	no	3107	37.43	62248244
LouYC_2024	SRR25947536	L4_008_487G2	8	487	vaginal	USA	female	NA	no	3107	37.43	60358224
LouYC_2024	SRR25947374	L4_008_636G1	8	636	vaginal	USA	female	NA	no	3107	37.43	70638800
LouYC_2024	SRR25947392	L4_008_728G1	8	728	vaginal	USA	female	NA	no	3107	37.43	64647244
LouYC_2024	SRR25947403	L4_008_730G1	8	730	vaginal	USA	female	NA	no	3107	37.43	70091942
LouYC_2024	SRR25947385	L5_008_912G1	8	912	vaginal	USA	female	NA	no	3107	37.43	54858296
LouYC_2024	SRR25947414	L5_008_1100G1	8	1100	vaginal	USA	female	NA	no	3107	37.43	64706218
LouYC_2024	SRR13622702	L2_021_036G1	21	36	CS	USA	female	NA	no	2190	37.29	48597022
LouYC_2024	SRR13622701	L2_021_061G1	21	61	CS	USA	female	NA	no	2190	37.29	26320178
LouYC_2024	SRR13622700	L2_021_096G1	21	96	CS	USA	female	NA	no	2190	37.29	44683910
LouYC_2024	SRR13622699	L2_021_124G1	21	124	CS	USA	female	NA	no	2190	37.29	36576432
LouYC_2024	SRR13622698	L2_021_251G1	21	251	CS	USA	female	NA	no	2190	37.29	27484024
LouYC_2024	SRR13622697	L2_021_376G1	21	376	CS	USA	female	NA	no	2190	37.29	29032894
LouYC_2024	SRR25947270	L4_021_499G1	21	499	CS	USA	female	NA	no	2190	37.29	73712800
LouYC_2024	SRR25947281	L4_021_618G1	21	618	CS	USA	female	NA	no	2190	37.29	67952046
LouYC_2024	SRR25947292	L4_021_783G1	21	783	CS	USA	female	NA	no	2190	37.29	70317024
LouYC_2024	SRR25947260	L5_021_926G1	21	926	CS	USA	female	NA	no	2190	37.29	108420644
LouYC_2024	SRR25947303	L5_021_1339G1	21	1339	CS	USA	female	NA	no	2190	37.29	70857418
LouYC_2024	SRR13622695	L2_022_031G1	22	31	CS	USA	male	NA	no	4130	39.29	10200680
LouYC_2024	SRR13622693	L2_022_060G1	22	60	CS	USA	male	NA	no	4130	39.29	28274284
LouYC_2024	SRR13622692	L2_022_103G1	22	103	CS	USA	male	NA	no	4130	39.29	42612556
LouYC_2024	SRR13622691	L2_022_124G1	22	124	CS	USA	male	NA	no	4130	39.29	28230478
LouYC_2024	SRR13622690	L2_022_246G1	22	246	CS	USA	male	NA	no	4130	39.29	42679390
LouYC_2024	SRR13622689	L2_022_366G1	22	366	CS	USA	male	NA	no	4130	39.29	33498734
LouYC_2024	SRR25947163	L4_022_488G1	22	488	CS	USA	male	NA	no	4130	39.29	69501574
LouYC_2024	SRR25947151	L4_022_608G1	22	608	CS	USA	male	NA	no	4130	39.29	67186340
LouYC_2024	SRR25947438	L4_022_726G1	22	726	CS	USA	male	NA	no	4130	39.29	75809086
LouYC_2024	SRR25947427	L5_022_913G1	22	913	CS	USA	male	NA	no	4130	39.29	55743698
LouYC_2024	SRR25947146	L5_022_1105G1	22	1105	CS	USA	male	NA	no	4130	39.29	63449584
LouYC_2024	SRR13622673	L2_026_030G1	26	30	vaginal	USA	female	NA	no	3095	39.71	55168184
LouYC_2024	SRR13622671	L2_026_064G1	26	64	vaginal	USA	female	NA	no	3095	39.71	55753092
LouYC_2024	SRR13622670	L2_026_092G1	26	92	vaginal	USA	female	NA	no	3095	39.71	50772080
LouYC_2024	SRR13622669	L2_026_131G1	26	131	vaginal	USA	female	NA	no	3095	39.71	48653762
LouYC_2024	SRR13622668	L2_026_250G1	26	250	vaginal	USA	female	NA	no	3095	39.71	42428932
LouYC_2024	SRR13622667	L2_026_374G1	26	374	vaginal	USA	female	NA	no	3095	39.71	44007066
LouYC_2024	SRR25947122	L4_026_493G1	26	493	vaginal	USA	female	NA	no	3095	39.71	66000100
LouYC_2024	SRR25947123	L4_026_613G1	26	613	vaginal	USA	female	NA	no	3095	39.71	69000818
LouYC_2024	SRR25947124	L4_026_732G1	26	732	vaginal	USA	female	NA	no	3095	39.71	76634434
LouYC_2024	SRR25947125	L5_026_920G1	26	920	vaginal	USA	female	NA	no	3095	39.71	85755886
LouYC_2024	SRR25947120	L5_026_1097G1	26	1097	vaginal	USA	female	NA	no	3095	39.71	90831094
LouYC_2024	SRR13622665	L2_031_030G1	31	30	CS	USA	male	NA	no	4030	39.29	31254522
LouYC_2024	SRR13622664	L2_031_061G1	31	61	CS	USA	male	NA	no	4030	39.29	50109364
LouYC_2024	SRR13622663	L2_031_090G1	31	90	CS	USA	male	NA	no	4030	39.29	23732024
LouYC_2024	SRR13622662	L2_031_124G1	31	124	CS	USA	male	NA	no	4030	39.29	33420200
LouYC_2024	SRR13622660	L2_031_247G1	31	247	CS	USA	male	NA	no	4030	39.29	46556514
LouYC_2024	SRR13622659	L2_031_369G1	31	369	CS	USA	male	NA	no	4030	39.29	50165282
LouYC_2024	SRR25947412	L4_031_484G1	31	484	CS	USA	male	NA	no	4030	39.29	64583156
LouYC_2024	SRR25947413	L4_031_609G1	31	609	CS	USA	male	NA	no	4030	39.29	78597312
LouYC_2024	SRR25947415	L4_031_733G1	31	733	CS	USA	male	NA	no	4030	39.29	76876962
LouYC_2024	SRR25947417	L5_031_912G1	31	912	CS	USA	male	NA	no	4030	39.29	75352558
LouYC_2024	SRR25947416	L5_031_1281G1	31	1281	CS	USA	male	NA	no	4030	39.29	79827356
LouYC_2024	SRR13622643	L2_038_063G1	38	63	vaginal	USA	male	NA	no	3665	39.14	44670290
LouYC_2024	SRR13622642	L2_038_092G1	38	92	vaginal	USA	male	NA	no	3665	39.14	60181018
LouYC_2024	SRR13622641	L2_038_125G1	38	125	vaginal	USA	male	NA	no	3665	39.14	40883966
LouYC_2024	SRR13622640	L2_038_245G1	38	245	vaginal	USA	male	NA	no	3665	39.14	43573022
LouYC_2024	SRR13622636	L2_038_370G1	38	370	vaginal	USA	male	NA	no	3665	39.14	78827938
LouYC_2024	SRR13622635	L2_038_488G1	38	488	vaginal	USA	male	NA	no	3665	39.14	33038528
LouYC_2024	SRR25947404	L4_038_730G1	38	730	vaginal	USA	male	NA	no	3665	39.14	64559328
LouYC_2024	SRR25947405	L5_038_920G1	38	920	vaginal	USA	male	NA	no	3665	39.14	97222506
LouYC_2024	SRR25947401	L5_038_1317G1	38	1317	vaginal	USA	male	NA	no	3665	39.14	64913650
LouYC_2024	SRR13622587	L2_047_033G1	47	33	vaginal	USA	female	NA	no	3580	40.29	20997138
LouYC_2024	SRR13622586	L2_047_064G1	47	64	vaginal	USA	female	NA	no	3580	40.29	42267790
LouYC_2024	SRR13622585	L2_047_093G1	47	93	vaginal	USA	female	NA	no	3580	40.29	27448160
LouYC_2024	SRR13622584	L2_047_121G1	47	121	vaginal	USA	female	NA	no	3580	40.29	57430850
LouYC_2024	SRR13622583	L2_047_362G1	47	362	vaginal	USA	female	NA	no	3580	40.29	51837654
LouYC_2024	SRR25947241	L4_047_493G1	47	493	vaginal	USA	female	NA	no	3580	40.29	75943060
LouYC_2024	SRR25947243	L4_047_606G1	47	606	vaginal	USA	female	NA	no	3580	40.29	80626630
LouYC_2024	SRR25947244	L4_047_729G1	47	729	vaginal	USA	female	NA	no	3580	40.29	63564814
LouYC_2024	SRR25947245	L5_047_914G1	47	914	vaginal	USA	female	NA	no	3580	40.29	103031310
LouYC_2024	SRR25947246	L5_047_1096G1	47	1096	vaginal	USA	female	NA	no	3580	40.29	96390126
LouYC_2024	SRR25947540	L4_068_032G1	68	32	vaginal	USA	female	NA	no	3815	41.71	79138826
LouYC_2024	SRR13622914	L3_068_032G1	68	32	vaginal	USA	female	NA	no	3815	41.71	50993982
LouYC_2024	SRR13622913	L3_068_063G1	68	63	vaginal	USA	female	NA	no	3815	41.71	54017700
LouYC_2024	SRR25947541	L4_068_063G1	68	63	vaginal	USA	female	NA	no	3815	41.71	75719750
LouYC_2024	SRR13622912	L3_068_090G1	68	90	vaginal	USA	female	NA	no	3815	41.71	49250176
LouYC_2024	SRR25947546	L4_068_122G1	68	122	vaginal	USA	female	NA	no	3815	41.71	55332722
LouYC_2024	SRR13622910	L3_068_122G1	68	122	vaginal	USA	female	NA	no	3815	41.71	58119502
LouYC_2024	SRR25947543	L4_068_243G1	68	243	vaginal	USA	female	NA	no	3815	41.71	80596314
LouYC_2024	SRR13622909	L3_068_243G1	68	243	vaginal	USA	female	NA	no	3815	41.71	61426900
LouYC_2024	SRR13622908	L3_068_368G1	68	368	vaginal	USA	female	NA	no	3815	41.71	87512998
LouYC_2024	SRR25947549	L4_068_368G1	68	368	vaginal	USA	female	NA	no	3815	41.71	58947242
LouYC_2024	SRR25947548	L4_068_486G1	68	486	vaginal	USA	female	NA	no	3815	41.71	57391942
LouYC_2024	SRR25947542	L4_068_608G1	68	608	vaginal	USA	female	NA	no	3815	41.71	68276562
LouYC_2024	SRR25947545	L4_068_731G1	68	731	vaginal	USA	female	NA	no	3815	41.71	72566952
LouYC_2024	SRR25947544	L5_068_1097G1	68	1097	vaginal	USA	female	NA	no	3815	41.71	80839458
LouYC_2024	SRR13622876	L3_079_029G1	79	29	vaginal	USA	male	NA	no	3720	39.71	47427790
LouYC_2024	SRR13622874	L3_079_062G2	79	62	vaginal	USA	male	NA	no	3720	39.71	53933168
LouYC_2024	SRR13622875	L3_079_062G1	79	62	vaginal	USA	male	NA	no	3720	39.71	47606018
LouYC_2024	SRR25947370	L4_079_088G1	79	88	vaginal	USA	male	NA	no	3720	39.71	64371612
LouYC_2024	SRR13622873	L3_079_088G1	79	88	vaginal	USA	male	NA	no	3720	39.71	65325514
LouYC_2024	SRR25947371	L4_079_127G1	79	127	vaginal	USA	male	NA	no	3720	39.71	75766790
LouYC_2024	SRR13622872	L3_079_127G1	79	127	vaginal	USA	male	NA	no	3720	39.71	62203946
LouYC_2024	SRR25947372	L4_079_234G1	79	234	vaginal	USA	male	NA	no	3720	39.71	70487342
LouYC_2024	SRR13622871	L3_079_234G1	79	234	vaginal	USA	male	NA	no	3720	39.71	47012248
LouYC_2024	SRR25947375	L4_079_363G1	79	363	vaginal	USA	male	NA	no	3720	39.71	74838994
LouYC_2024	SRR13622870	L3_079_363G1	79	363	vaginal	USA	male	NA	no	3720	39.71	71779950
LouYC_2024	SRR25947376	L4_079_481G1	79	481	vaginal	USA	male	NA	no	3720	39.71	75877968
LouYC_2024	SRR25947377	L4_079_609G1	79	609	vaginal	USA	male	NA	no	3720	39.71	65965530
LouYC_2024	SRR25947378	L4_079_727G1	79	727	vaginal	USA	male	NA	no	3720	39.71	66781052
LouYC_2024	SRR25947379	L5_079_1037G1	79	1037	vaginal	USA	male	NA	no	3720	39.71	77912764
LouYC_2024	SRR25947380	L5_079_1094G1	79	1094	vaginal	USA	male	NA	no	3720	39.71	74610984
LouYC_2024	SRR13622868	L3_082_033G1	82	33	vaginal	USA	male	NA	no	3690	39.43	53095482
LouYC_2024	SRR25947368	L4_082_061G1	82	61	vaginal	USA	male	NA	no	3690	39.43	87530334
LouYC_2024	SRR25947228	L4_082_090G1	82	90	vaginal	USA	male	NA	no	3690	39.43	82826384
LouYC_2024	SRR13622865	L3_082_090G2	82	90	vaginal	USA	male	NA	no	3690	39.43	108385136
LouYC_2024	SRR13622866	L3_082_090G1	82	90	vaginal	USA	male	NA	no	3690	39.43	56841318
LouYC_2024	SRR25947230	L4_082_121G1	82	121	vaginal	USA	male	NA	no	3690	39.43	74071708
LouYC_2024	SRR13622864	L3_082_121G1	82	121	vaginal	USA	male	NA	no	3690	39.43	61174020
LouYC_2024	SRR13622863	L3_082_121G2	82	121	vaginal	USA	male	NA	no	3690	39.43	52936084
LouYC_2024	SRR13622862	L3_082_243G1	82	243	vaginal	USA	male	NA	no	3690	39.43	51160334
LouYC_2024	SRR25947232	L4_082_243G1	82	243	vaginal	USA	male	NA	no	3690	39.43	71844644
LouYC_2024	SRR25947362	L4_082_361G1	82	361	vaginal	USA	male	NA	no	3690	39.43	71828640
LouYC_2024	SRR13622861	L3_082_361G1	82	361	vaginal	USA	male	NA	no	3690	39.43	47753802
LouYC_2024	SRR25947229	L4_082_483G1	82	483	vaginal	USA	male	NA	no	3690	39.43	66125626
LouYC_2024	SRR25947364	L4_082_613G1	82	613	vaginal	USA	male	NA	no	3690	39.43	79472386
LouYC_2024	SRR25947365	L4_082_729G1	82	729	vaginal	USA	male	NA	no	3690	39.43	74685866
LouYC_2024	SRR25947366	L5_082_1015G1	82	1015	vaginal	USA	male	NA	no	3690	39.43	88644928
LouYC_2024	SRR25947367	L5_082_1096G1	82	1096	vaginal	USA	male	NA	no	3690	39.43	77524328
LouYC_2024	SRR13622860	L3_083_038G1	83	38	vaginal	USA	male	NA	no	3190	39.71	57229122
LouYC_2024	SRR25947223	L4_083_038G1	83	38	vaginal	USA	male	NA	no	3190	39.71	63916000
LouYC_2024	SRR13622859	L3_083_059G1	83	59	vaginal	USA	male	NA	no	3190	39.71	85640542
LouYC_2024	SRR25947221	L4_083_059G1	83	59	vaginal	USA	male	NA	no	3190	39.71	67154514
LouYC_2024	SRR25947224	L4_083_088G1	83	88	vaginal	USA	male	NA	no	3190	39.71	83985992
LouYC_2024	SRR13622858	L3_083_088G1	83	88	vaginal	USA	male	NA	no	3190	39.71	49762522
LouYC_2024	SRR25947225	L4_083_119G1	83	119	vaginal	USA	male	NA	no	3190	39.71	57804320
LouYC_2024	SRR13622857	L3_083_119G1	83	119	vaginal	USA	male	NA	no	3190	39.71	56923228
LouYC_2024	SRR13622855	L3_083_239G1	83	239	vaginal	USA	male	NA	no	3190	39.71	57209400
LouYC_2024	SRR25947220	L4_083_239G1	83	239	vaginal	USA	male	NA	no	3190	39.71	56842968
LouYC_2024	SRR13622854	L3_083_366G1	83	366	vaginal	USA	male	NA	no	3190	39.71	57505422
LouYC_2024	SRR25947219	L4_083_366G1	83	366	vaginal	USA	male	NA	no	3190	39.71	72011524
LouYC_2024	SRR25947218	L4_083_491G1	83	491	vaginal	USA	male	NA	no	3190	39.71	68769452
LouYC_2024	SRR25947217	L4_083_616G1	83	616	vaginal	USA	male	NA	no	3190	39.71	69764460
LouYC_2024	SRR25947216	L4_083_730G1	83	730	vaginal	USA	male	NA	no	3190	39.71	68985478
LouYC_2024	SRR25947509	L4_102_034G1	102	34	vaginal	USA	male	NA	no	3560	40.14	72116958
LouYC_2024	SRR13622828	L3_102_034G1	102	34	vaginal	USA	male	NA	no	3560	40.14	77965474
LouYC_2024	SRR13622827	L3_102_064G1	102	64	vaginal	USA	male	NA	no	3560	40.14	62439594
LouYC_2024	SRR25947355	L4_102_064G1	102	64	vaginal	USA	male	NA	no	3560	40.14	72929938
LouYC_2024	SRR25947357	L4_102_091G1	102	91	vaginal	USA	male	NA	no	3560	40.14	67294890
LouYC_2024	SRR13622826	L3_102_091G1	102	91	vaginal	USA	male	NA	no	3560	40.14	60999092
LouYC_2024	SRR13622825	L3_102_125G1	102	125	vaginal	USA	male	NA	no	3560	40.14	62704562
LouYC_2024	SRR25947358	L4_102_245G1	102	245	vaginal	USA	male	NA	no	3560	40.14	79799668
LouYC_2024	SRR13622822	L3_102_245G1	102	245	vaginal	USA	male	NA	no	3560	40.14	66158104
LouYC_2024	SRR25947359	L4_102_363G2	102	363	vaginal	USA	male	NA	no	3560	40.14	67671014
LouYC_2024	SRR13622821	L3_102_363G1	102	363	vaginal	USA	male	NA	no	3560	40.14	71987130
LouYC_2024	SRR25947356	L4_102_363G1	102	363	vaginal	USA	male	NA	no	3560	40.14	84000792
LouYC_2024	SRR25947360	L4_102_489G1	102	489	vaginal	USA	male	NA	no	3560	40.14	69750270
LouYC_2024	SRR25947502	L4_102_614G2	102	614	vaginal	USA	male	NA	no	3560	40.14	70856516
LouYC_2024	SRR25947361	L4_102_614G1	102	614	vaginal	USA	male	NA	no	3560	40.14	76376164
LouYC_2024	SRR25947505	L4_102_616G1	102	616	vaginal	USA	male	NA	no	3560	40.14	70485154
LouYC_2024	SRR25947506	L4_102_734G1	102	734	vaginal	USA	male	NA	no	3560	40.14	61537486
LouYC_2024	SRR25947507	L5_102_938G1	102	938	vaginal	USA	male	NA	no	3560	40.14	82063382
LouYC_2024	SRR25947508	L5_102_1098G1	102	1098	vaginal	USA	male	NA	no	3560	40.14	77829582
LouYC_2024	SRR13622819	L3_105_041G1	105	41	vaginal	USA	male	NA	no	3105	37.57	82004444
LouYC_2024	SRR13622818	L3_105_061G1	105	61	vaginal	USA	male	NA	no	3105	37.57	57480742
LouYC_2024	SRR13622817	L3_105_085G1	105	85	vaginal	USA	male	NA	no	3105	37.57	64370636
LouYC_2024	SRR13622816	L3_105_120G1	105	120	vaginal	USA	male	NA	no	3105	37.57	25841154
LouYC_2024	SRR13622815	L3_105_245G1	105	245	vaginal	USA	male	NA	no	3105	37.57	64520118
LouYC_2024	SRR13622814	L3_105_357G1	105	357	vaginal	USA	male	NA	no	3105	37.57	52464338
LouYC_2024	SRR13622811	L3_106_008G1	106	8	vaginal	USA	female	NA	no	3850	41	63381820
LouYC_2024	SRR13622810	L3_106_038G1	106	38	vaginal	USA	female	NA	no	3850	41	89910800
LouYC_2024	SRR13622809	L3_106_062G1	106	62	vaginal	USA	female	NA	no	3850	41	64508342
LouYC_2024	SRR13622808	L3_106_079G1	106	79	vaginal	USA	female	NA	no	3850	41	70918036
LouYC_2024	SRR13622807	L3_106_123G1	106	123	vaginal	USA	female	NA	no	3850	41	64187340
LouYC_2024	SRR13622806	L3_106_371G1	106	371	vaginal	USA	female	NA	no	3850	41	59880866
LouYC_2024	SRR25947335	L4_121_024G1	121	24	vaginal	USA	male	NA	no	3890	40.71	67752472
LouYC_2024	SRR13622782	L3_121_024G1	121	24	vaginal	USA	male	NA	no	3890	40.71	58495390
LouYC_2024	SRR13622781	L3_121_058G1	121	58	vaginal	USA	male	NA	no	3890	40.71	99869708
LouYC_2024	SRR25947332	L4_121_058G1	121	58	vaginal	USA	male	NA	no	3890	40.71	77783332
LouYC_2024	SRR13622780	L3_121_092G1	121	92	vaginal	USA	male	NA	no	3890	40.71	68990784
LouYC_2024	SRR25947329	L4_121_092G1	121	92	vaginal	USA	male	NA	no	3890	40.71	67121282
LouYC_2024	SRR13622778	L3_121_122G1	121	122	vaginal	USA	male	NA	no	3890	40.71	83174488
LouYC_2024	SRR25947324	L4_121_122G1	121	122	vaginal	USA	male	NA	no	3890	40.71	83967404
LouYC_2024	SRR13622777	L3_121_243G1	121	243	vaginal	USA	male	NA	no	3890	40.71	18445674
LouYC_2024	SRR25947323	L4_121_243G1	121	243	vaginal	USA	male	NA	no	3890	40.71	63285544
LouYC_2024	SRR25947325	L4_121_363G1	121	363	vaginal	USA	male	NA	no	3890	40.71	81250692
LouYC_2024	SRR13622775	L3_121_363G2	121	363	vaginal	USA	male	NA	no	3890	40.71	62567092
LouYC_2024	SRR13622776	L3_121_363G1	121	363	vaginal	USA	male	NA	no	3890	40.71	62638262
LouYC_2024	SRR25947326	L4_121_489G1	121	489	vaginal	USA	male	NA	no	3890	40.71	68422530
LouYC_2024	SRR25947327	L4_121_683G1	121	683	vaginal	USA	male	NA	no	3890	40.71	62360366
LouYC_2024	SRR25947328	L4_121_758G1	121	758	vaginal	USA	male	NA	no	3890	40.71	72045710
LouYC_2024	SRR25947322	L5_121_909G1	121	909	vaginal	USA	male	NA	no	3890	40.71	81000756
LouYC_2024	SRR25947331	L5_121_1102G1	121	1102	vaginal	USA	male	NA	no	3890	40.71	70991994
LouYC_2024	SRR13622773	L3_122_031G1	122	31	CS	USA	female	NA	no	2950	38.14	58066968
LouYC_2024	SRR25947311	L4_122_031G1	122	31	CS	USA	female	NA	no	2950	38.14	78161060
LouYC_2024	SRR25947312	L4_122_064G1	122	64	CS	USA	female	NA	no	2950	38.14	73641566
LouYC_2024	SRR13622772	L3_122_064G1	122	64	CS	USA	female	NA	no	2950	38.14	59707924
LouYC_2024	SRR25947313	L4_122_092G1	122	92	CS	USA	female	NA	no	2950	38.14	79940312
LouYC_2024	SRR13622771	L3_122_092G1	122	92	CS	USA	female	NA	no	2950	38.14	60193148
LouYC_2024	SRR25947314	L4_122_123G1	122	123	CS	USA	female	NA	no	2950	38.14	63666986
LouYC_2024	SRR13622770	L3_122_123G1	122	123	CS	USA	female	NA	no	2950	38.14	95435624
LouYC_2024	SRR25947315	L4_122_242G1	122	242	CS	USA	female	NA	no	2950	38.14	70654544
LouYC_2024	SRR13622769	L3_122_242G1	122	242	CS	USA	female	NA	no	2950	38.14	59044940
LouYC_2024	SRR13622767	L3_122_368G1	122	368	CS	USA	female	NA	no	2950	38.14	52582612
LouYC_2024	SRR25947309	L4_122_368G1	122	368	CS	USA	female	NA	no	2950	38.14	66105714
LouYC_2024	SRR25947307	L4_122_487G1	122	487	CS	USA	female	NA	no	2950	38.14	71929758
LouYC_2024	SRR25947316	L4_122_686G1	122	686	CS	USA	female	NA	no	2950	38.14	61864614
LouYC_2024	SRR25947317	L4_122_756G1	122	756	CS	USA	female	NA	no	2950	38.14	71890994
LouYC_2024	SRR25947321	L5_122_912G1	122	912	CS	USA	female	NA	no	2950	38.14	63129422
LouYC_2024	SRR25947320	L5_122_1099G1	122	1099	CS	USA	female	NA	no	2950	38.14	68168720
LouYC_2024	SRR25947196	L4_123_031G1	123	31	CS	USA	male	NA	no	2345	38.14	82107638
LouYC_2024	SRR13622766	L3_123_031G1	123	31	CS	USA	male	NA	no	2345	38.14	33179586
LouYC_2024	SRR25947197	L4_123_064G1	123	64	CS	USA	male	NA	no	2345	38.14	66438284
LouYC_2024	SRR13622765	L3_123_064G1	123	64	CS	USA	male	NA	no	2345	38.14	61140760
LouYC_2024	SRR13622764	L3_123_092G1	123	92	CS	USA	male	NA	no	2345	38.14	128801534
LouYC_2024	SRR25947198	L4_123_092G1	123	92	CS	USA	male	NA	no	2345	38.14	71493860
LouYC_2024	SRR25947199	L4_123_122G1	123	122	CS	USA	male	NA	no	2345	38.14	84204006
LouYC_2024	SRR13622763	L3_123_122G1	123	122	CS	USA	male	NA	no	2345	38.14	58883792
LouYC_2024	SRR25947200	L4_123_242G1	123	242	CS	USA	male	NA	no	2345	38.14	71569866
LouYC_2024	SRR13622762	L3_123_242G1	123	242	CS	USA	male	NA	no	2345	38.14	87545016
LouYC_2024	SRR25947201	L4_123_368G1	123	368	CS	USA	male	NA	no	2345	38.14	74506062
LouYC_2024	SRR13622761	L3_123_368G1	123	368	CS	USA	male	NA	no	2345	38.14	75946302
LouYC_2024	SRR25947194	L4_123_487G1	123	487	CS	USA	male	NA	no	2345	38.14	74402462
LouYC_2024	SRR25947202	L4_123_686G1	123	686	CS	USA	male	NA	no	2345	38.14	64788972
LouYC_2024	SRR25947203	L4_123_756G1	123	756	CS	USA	male	NA	no	2345	38.14	66977906
LouYC_2024	SRR25947193	L5_123_912G1	123	912	CS	USA	male	NA	no	2345	38.14	89606446
LouYC_2024	SRR25947306	L5_123_1099G1	123	1099	CS	USA	male	NA	no	2345	38.14	71845666
LouYC_2024	SRR13622745	L3_129_030G1	129	30	CS	USA	male	NA	no	2945	39.71	69939860
LouYC_2024	SRR13622744	L3_129_062G1	129	62	CS	USA	male	NA	no	2945	39.71	52321430
LouYC_2024	SRR13622743	L3_129_093G1	129	93	CS	USA	male	NA	no	2945	39.71	72365804
LouYC_2024	SRR13622742	L3_129_122G1	129	122	CS	USA	male	NA	no	2945	39.71	55558972
LouYC_2024	SRR13622741	L3_129_245G1	129	245	CS	USA	male	NA	no	2945	39.71	55878372
LouYC_2024	SRR13622740	L3_129_361G1	129	361	CS	USA	male	NA	no	2945	39.71	47024190
LouYC_2024	SRR25947190	L4_129_485G1	129	485	CS	USA	male	NA	no	2945	39.71	76071040
LouYC_2024	SRR25947192	L4_129_622G1	129	622	CS	USA	male	NA	no	2945	39.71	76654234
LouYC_2024	SRR25947191	L4_129_734G1	129	734	CS	USA	male	NA	no	2945	39.71	64248490
LouYC_2024	SRR25947188	L5_129_906G1	129	906	CS	USA	male	NA	no	2945	39.71	66058666
LouYC_2024	SRR25947189	L5_129_1096G1	129	1096	CS	USA	male	NA	no	2945	39.71	106564260
LouYC_2024	SRR13622738	L3_130_028G1	130	28	CS	USA	male	NA	no	4000	41.14	74127242
LouYC_2024	SRR13622737	L3_130_056G1	130	56	CS	USA	male	NA	no	4000	41.14	71482220
LouYC_2024	SRR13622736	L3_130_087G1	130	87	CS	USA	male	NA	no	4000	41.14	66030618
LouYC_2024	SRR13622734	L3_130_120G1	130	120	CS	USA	male	NA	no	4000	41.14	55716066
LouYC_2024	SRR13622733	L3_130_243G1	130	243	CS	USA	male	NA	no	4000	41.14	73897276
LouYC_2024	SRR13622732	L3_130_369G1	130	369	CS	USA	male	NA	no	4000	41.14	59288288
LouYC_2024	SRR25947182	L4_130_496G1	130	496	CS	USA	male	NA	no	4000	41.14	66931276
LouYC_2024	SRR25947183	L4_130_774G1	130	774	CS	USA	male	NA	no	4000	41.14	72541952
LouYC_2024	SRR25947185	L5_130_917G1	130	917	CS	USA	male	NA	no	4000	41.14	99748620
LouYC_2024	SRR25947186	L5_130_1102G1	130	1102	CS	USA	male	NA	no	4000	41.14	78823232
LouYC_2024	SRR13622730	L3_131_034G1	131	34	vaginal	USA	male	NA	no	3440	39.14	92555780
LouYC_2024	SRR13622729	L3_131_062G1	131	62	vaginal	USA	male	NA	no	3440	39.14	11122318
LouYC_2024	SRR13622728	L3_131_092G1	131	92	vaginal	USA	male	NA	no	3440	39.14	35953206
LouYC_2024	SRR13622727	L3_131_123G1	131	123	vaginal	USA	male	NA	no	3440	39.14	82320936
LouYC_2024	SRR13622726	L3_131_244G1	131	244	vaginal	USA	male	NA	no	3440	39.14	105103428
LouYC_2024	SRR13622725	L3_131_368G1	131	368	vaginal	USA	male	NA	no	3440	39.14	50032052
LouYC_2024	SRR25947177	L4_131_491G1	131	491	vaginal	USA	male	NA	no	3440	39.14	69014022
LouYC_2024	SRR25947178	L4_131_739G1	131	739	vaginal	USA	male	NA	no	3440	39.14	60752358
LouYC_2024	SRR25947179	L5_131_917G1	131	917	vaginal	USA	male	NA	no	3440	39.14	94380564
LouYC_2024	SRR25947180	L5_131_1100G1	131	1100	vaginal	USA	male	NA	no	3440	39.14	67443328
LouYC_2024	SRR13622722	L3_132_027G1	132	27	CS	USA	female	NA	no	3719	38.29	47458768
LouYC_2024	SRR13622721	L3_132_058G1	132	58	CS	USA	female	NA	no	3719	38.29	59023812
LouYC_2024	SRR13622720	L3_132_090G1	132	90	CS	USA	female	NA	no	3719	38.29	48514150
LouYC_2024	SRR13622719	L3_132_122G1	132	122	CS	USA	female	NA	no	3719	38.29	66083648
LouYC_2024	SRR13622718	L3_132_243G1	132	243	CS	USA	female	NA	no	3719	38.29	93649826
LouYC_2024	SRR13622717	L3_132_364G1	132	364	CS	USA	female	NA	no	3719	38.29	37203778
LouYC_2024	SRR25947497	L4_132_490G1	132	490	CS	USA	female	NA	no	3719	38.29	66090854
LouYC_2024	SRR25947498	L4_132_742G1	132	742	CS	USA	female	NA	no	3719	38.29	67351922
LouYC_2024	SRR25947500	L5_132_907G1	132	907	CS	USA	female	NA	no	3719	38.29	79755690
LouYC_2024	SRR25947501	L5_132_1098G1	132	1098	CS	USA	female	NA	no	3719	38.29	62438212
LouYC_2024	SRR13622715	L3_133_029G1	133	29	CS	USA	female	NA	no	3423	38.86	56578998
LouYC_2024	SRR13622714	L3_133_061G1	133	61	CS	USA	female	NA	no	3423	38.86	94781884
LouYC_2024	SRR13622711	L3_133_091G1	133	91	CS	USA	female	NA	no	3423	38.86	63549642
LouYC_2024	SRR13622710	L3_133_123G1	133	123	CS	USA	female	NA	no	3423	38.86	98833320
LouYC_2024	SRR13622709	L3_133_242G1	133	242	CS	USA	female	NA	no	3423	38.86	57405908
LouYC_2024	SRR13622708	L3_133_361G1	133	361	CS	USA	female	NA	no	3423	38.86	62537892
LouYC_2024	SRR25947494	L4_133_487G1	133	487	CS	USA	female	NA	no	3423	38.86	63195458
LouYC_2024	SRR25947493	L4_133_607G1	133	607	CS	USA	female	NA	no	3423	38.86	77883528
LouYC_2024	SRR25947492	L4_133_747G1	133	747	CS	USA	female	NA	no	3423	38.86	68125696
LouYC_2024	SRR25947495	L5_133_907G1	133	907	CS	USA	female	NA	no	3423	38.86	75913072
LouYC_2024	SRR25947491	L5_133_1104G1	133	1104	CS	USA	female	NA	no	3423	38.86	79073284
LouYC_2024	SRR25947475	L4_144_032G1	144	32	CS	USA	female	NA	no	4346	40.71	78254004
LouYC_2024	SRR25947478	L4_144_062G1	144	62	CS	USA	female	NA	no	4346	40.71	67304864
LouYC_2024	SRR25947479	L4_144_091G1	144	91	CS	USA	female	NA	no	4346	40.71	78478428
LouYC_2024	SRR25947480	L4_144_122G1	144	122	CS	USA	female	NA	no	4346	40.71	71320364
LouYC_2024	SRR25947489	L4_144_245G1	144	245	CS	USA	female	NA	no	4346	40.71	70846912
LouYC_2024	SRR25947482	L4_144_365G1	144	365	CS	USA	female	NA	no	4346	40.71	69525102
LouYC_2024	SRR25947483	L4_144_486G1	144	486	CS	USA	female	NA	no	4346	40.71	71599856
LouYC_2024	SRR25947484	L4_144_611G1	144	611	CS	USA	female	NA	no	4346	40.71	92869286
LouYC_2024	SRR25947485	L4_144_744G1	144	744	CS	USA	female	NA	no	4346	40.71	64822206
LouYC_2024	SRR25947481	L5_144_915G1	144	915	CS	USA	female	NA	no	4346	40.71	76147016
LouYC_2024	SRR25947490	L5_144_1092G1	144	1092	CS	USA	female	NA	no	4346	40.71	60604312
LouYC_2024	SRR25947456	L4_162_030G1	162	30	CS	USA	male	NA	no	4340	39.14	83659468
LouYC_2024	SRR25947450	L4_162_064G1	162	64	CS	USA	male	NA	no	4340	39.14	86633420
LouYC_2024	SRR25947458	L4_162_092G1	162	92	CS	USA	male	NA	no	4340	39.14	67400924
LouYC_2024	SRR25947447	L4_162_120G1	162	120	CS	USA	male	NA	no	4340	39.14	61840612
LouYC_2024	SRR25947448	L4_162_238G1	162	238	CS	USA	male	NA	no	4340	39.14	59466228
LouYC_2024	SRR25947449	L4_162_358G1	162	358	CS	USA	male	NA	no	4340	39.14	57315266
LouYC_2024	SRR25947305	L4_162_520G1	162	520	CS	USA	male	NA	no	4340	39.14	63036626
LouYC_2024	SRR25947451	L4_162_609G1	162	609	CS	USA	male	NA	no	4340	39.14	61302686
LouYC_2024	SRR25947452	L4_162_727G1	162	727	CS	USA	male	NA	no	4340	39.14	41143234
LouYC_2024	SRR25947453	L5_162_918G1	162	918	CS	USA	male	NA	no	4340	39.14	70218172
LouYC_2024	SRR25947455	L5_162_1090G1	162	1090	CS	USA	male	NA	no	4340	39.14	62195412
LouYC_2024	SRR25947295	L4_166_035G1	166	35	CS	USA	female	NA	no	3535	39.14	62099870
LouYC_2024	SRR25947296	L4_166_059G1	166	59	CS	USA	female	NA	no	3535	39.14	83975484
LouYC_2024	SRR25947297	L4_166_093G1	166	93	CS	USA	female	NA	no	3535	39.14	66523318
LouYC_2024	SRR25947291	L4_166_245G1	166	245	CS	USA	female	NA	no	3535	39.14	74438784
LouYC_2024	SRR25947300	L4_166_362G1	166	362	CS	USA	female	NA	no	3535	39.14	67808522
LouYC_2024	SRR25947298	L4_166_489G1	166	489	CS	USA	female	NA	no	3535	39.14	74722840
LouYC_2024	SRR25947301	L4_166_613G1	166	613	CS	USA	female	NA	no	3535	39.14	79632282
LouYC_2024	SRR25947302	L4_166_732G1	166	732	CS	USA	female	NA	no	3535	39.14	69758584
LouYC_2024	SRR25947304	L5_166_915G1	166	915	CS	USA	female	NA	no	3535	39.14	87815856
LouYC_2024	SRR25947299	L5_166_1101G1	166	1101	CS	USA	female	NA	no	3535	39.14	114765036
LouYC_2024	SRR25947158	L4_174_031G1	174	31	vaginal	USA	male	NA	no	3430	39.14	84960968
LouYC_2024	SRR25947157	L4_174_063G1	174	63	vaginal	USA	male	NA	no	3430	39.14	68151286
LouYC_2024	SRR25947156	L4_174_093G1	174	93	vaginal	USA	male	NA	no	3430	39.14	101165848
LouYC_2024	SRR25947161	L4_174_121G1	174	121	vaginal	USA	male	NA	no	3430	39.14	59536882
LouYC_2024	SRR25947160	L4_174_248G1	174	248	vaginal	USA	male	NA	no	3430	39.14	66457774
LouYC_2024	SRR25947164	L4_174_370G1	174	370	vaginal	USA	male	NA	no	3430	39.14	71176758
LouYC_2024	SRR25947168	L4_174_485G1	174	485	vaginal	USA	male	NA	no	3430	39.14	60499712
LouYC_2024	SRR25947165	L4_174_608G1	174	608	vaginal	USA	male	NA	no	3430	39.14	69420260
LouYC_2024	SRR25947162	L4_174_736G1	174	736	vaginal	USA	male	NA	no	3430	39.14	65062988
LouYC_2024	SRR25947166	L5_174_909G1	174	909	vaginal	USA	male	NA	no	3430	39.14	76903950
LouYC_2024	SRR25947167	L5_174_1104G1	174	1104	vaginal	USA	male	NA	no	3430	39.14	80381746
LouYC_2024	SRR25947437	L4_187_037G1	187	37	CS	USA	male	NA	no	3920	40.14	71297842
LouYC_2024	SRR25947434	L4_187_064G1	187	64	CS	USA	male	NA	no	3920	40.14	86455154
LouYC_2024	SRR25947435	L4_187_092G1	187	92	CS	USA	male	NA	no	3920	40.14	76659694
LouYC_2024	SRR25947436	L4_187_119G1	187	119	CS	USA	male	NA	no	3920	40.14	64076958
LouYC_2024	SRR25947432	L4_187_265G1	187	265	CS	USA	male	NA	no	3920	40.14	75730786
LouYC_2024	SRR25947439	L4_187_505G1	187	505	CS	USA	male	NA	no	3920	40.14	64531596
LouYC_2024	SRR25947440	L4_187_607G1	187	607	CS	USA	male	NA	no	3920	40.14	77857106
LouYC_2024	SRR25947441	L4_187_714G1	187	714	CS	USA	male	NA	no	3920	40.14	32711662
LouYC_2024	SRR25947442	L5_187_916G1	187	916	CS	USA	male	NA	no	3920	40.14	83238226
LouYC_2024	SRR25947443	L5_187_1052G1	187	1052	CS	USA	male	NA	no	3920	40.14	95213744
RavehSadkaT_2015	SRR1779153	NECEvent2014_9_1	9	19	CS	USA	male	combined	yes	3010	39	19000424
RavehSadkaT_2015	SRR1779154	NECEvent2014_9_2	9	20	CS	USA	male	combined	yes	3010	39	24513294
VatanenT_2016	SRR4408075	3000144	E002338	58	vaginal	Finland	female	NA	no	NA	40.71	13282062
VatanenT_2016	SRR4408134	3101046	E002338	122	vaginal	Finland	female	NA	no	NA	40.71	22685104
VatanenT_2016	SRR4408137	3101193	E002338	304	vaginal	Finland	female	NA	no	NA	40.71	10299976
VatanenT_2016	SRR4408099	3107293	E002338	399	vaginal	Finland	female	NA	yes	NA	40.71	19633128
VatanenT_2016	SRR4408133	3107294	E002338	493	vaginal	Finland	female	NA	yes	NA	40.71	21442894
VatanenT_2016	SRR4408217	3113022	E002338	852	vaginal	Finland	female	NA	yes	NA	40.71	16442594
VatanenT_2016	SRR4305321	3113030	E002338	1089	vaginal	Finland	female	NA	yes	NA	40.71	19831214
VatanenT_2016	SRR4408084	3000139	E002473	42	vaginal	Finland	female	NA	no	NA	42.14	22887676
VatanenT_2016	SRR4408039	3101199	E002473	213	vaginal	Finland	female	NA	no	NA	42.14	12302182
VatanenT_2016	SRR4408066	3107391	E002473	396	vaginal	Finland	female	NA	no	NA	42.14	25524738
VatanenT_2016	SRR4305107	3108761	E002473	848	vaginal	Finland	female	NA	yes	NA	42.14	9649244
VatanenT_2016	SRR4408257	3108770	E002473	1109	vaginal	Finland	female	NA	yes	NA	42.14	26151544
VatanenT_2016	SRR4408213	3101295	E002681	215	vaginal	Finland	female	NA	no	NA	39.14	4429098
VatanenT_2016	SRR4408122	3101298	E002681	319	vaginal	Finland	female	NA	yes	NA	39.14	28831716
VatanenT_2016	SRR4408045	3107547	E002681	498	vaginal	Finland	female	NA	yes	NA	39.14	16205402
VatanenT_2016	SRR4408128	3101244	E002825	312	vaginal	Finland	male	NA	yes	NA	39.14	23720560
VatanenT_2016	SRR4408092	3000095	E003393	74	vaginal	Finland	female	NA	no	NA	40.14	10748074
VatanenT_2016	SRR4408174	3105620	E003393	288	vaginal	Finland	female	NA	no	NA	40.14	7460344
VatanenT_2016	SRR4408059	3102544	E004080	159	vaginal	Finland	male	NA	no	NA	41.71	31004104
VatanenT_2016	SRR4408147	3101475	E004080	198	vaginal	Finland	male	NA	no	NA	41.71	4584298
VatanenT_2016	SRR4408153	3101478	E004080	303	vaginal	Finland	male	NA	no	NA	41.71	4288384
VatanenT_2016	SRR4408108	3000044	E004781	51	vaginal	Finland	female	NA	no	NA	39.86	9049592
VatanenT_2016	SRR4408067	3102582	E004781	121	vaginal	Finland	female	NA	no	NA	39.86	20724394
VatanenT_2016	SRR4408168	3105612	E004781	208	vaginal	Finland	female	NA	no	NA	39.86	18253306
VatanenT_2016	SRR4408061	3107837	E004781	371	vaginal	Finland	female	NA	yes	NA	39.86	20990288
VatanenT_2016	SRR4408053	3107840	E004781	492	vaginal	Finland	female	NA	yes	NA	39.86	21578388
VatanenT_2016	SRR4408025	3114796	E004781	583	vaginal	Finland	female	NA	yes	NA	39.86	9602754
VatanenT_2016	SRR4305325	3114799	E004781	685	vaginal	Finland	female	NA	yes	NA	39.86	5004732
VatanenT_2016	SRR4408100	3000052	E004934	70	vaginal	Finland	female	NA	no	NA	38.29	13504600
VatanenT_2016	SRR4408070	3107815	E004934	492	vaginal	Finland	female	NA	no	NA	38.29	16153590
VatanenT_2016	SRR4305108	3113179	E004934	855	vaginal	Finland	female	NA	yes	NA	38.29	19914054
VatanenT_2016	SRR4408155	3105790	E005804	291	vaginal	Finland	male	NA	yes	NA	41.57	2733194
VatanenT_2016	SRR4305326	3114826	E005804	609	vaginal	Finland	male	NA	yes	NA	41.57	5149728
VatanenT_2016	SRR4408125	3101027	E006871	52	vaginal	Finland	female	NA	no	NA	40.57	26366348
VatanenT_2016	SRR4408130	3102672	E006871	113	vaginal	Finland	female	NA	no	NA	40.57	16251204
VatanenT_2016	SRR4408029	3105892	E006871	296	vaginal	Finland	female	NA	no	NA	40.57	21966866
VatanenT_2016	SRR4408106	3102749	E007303	105	vaginal	Finland	male	NA	no	NA	39.86	23166574
VatanenT_2016	SRR4408098	3102752	E007303	197	vaginal	Finland	male	NA	no	NA	39.86	28649888
VatanenT_2016	SRR4408038	3105955	E007303	291	vaginal	Finland	male	NA	yes	NA	39.86	19899682
VatanenT_2016	SRR4305462	3113510	E007303	506	vaginal	Finland	male	NA	yes	NA	39.86	34375830
VatanenT_2016	SRR4305051	3114880	E007303	588	vaginal	Finland	male	NA	yes	NA	39.86	7798508
VatanenT_2016	SRR4305050	3114882	E007303	649	vaginal	Finland	male	NA	yes	NA	39.86	5695678
VatanenT_2016	SRR4305183	3108879	E007303	858	vaginal	Finland	male	NA	yes	NA	39.86	5430526
VatanenT_2016	SRR4408001	3108887	E007303	1106	vaginal	Finland	male	NA	yes	NA	39.86	34935246
VatanenT_2016	SRR4408172	3106061	E007743	309	vaginal	Finland	male	NA	yes	NA	40.86	7273176
VatanenT_2016	SRR4408005	3113589	E007743	395	vaginal	Finland	male	NA	yes	NA	40.86	24883644
VatanenT_2016	SRR4408033	3113593	E007743	518	vaginal	Finland	male	NA	yes	NA	40.86	23498786
VatanenT_2016	SRR4305115	3111933	E007743	583	vaginal	Finland	male	NA	yes	NA	40.86	12003242
VatanenT_2016	SRR4305114	3111936	E007743	668	vaginal	Finland	male	NA	yes	NA	40.86	7510268
VatanenT_2016	SRR4305185	3114973	E007743	854	vaginal	Finland	male	NA	yes	NA	40.86	11361222
VatanenT_2016	SRR4305184	3114977	E007743	1098	vaginal	Finland	male	NA	yes	NA	40.86	3145950
VatanenT_2016	SRR4408237	3112066	E007980	591	vaginal	Finland	male	NA	yes	NA	42.29	20853734
VatanenT_2016	SRR4305444	3112069	E007980	682	vaginal	Finland	male	NA	yes	NA	42.29	29982436
VatanenT_2016	SRR4408123	3102795	E008241	125	vaginal	Finland	male	NA	no	NA	41.43	9225114
VatanenT_2016	SRR4408195	3106117	E008241	237	vaginal	Finland	male	NA	no	NA	41.43	6208296
VatanenT_2016	SRR4408191	3106118	E008241	318	vaginal	Finland	male	NA	no	NA	41.43	3901028
VatanenT_2016	SRR4408184	3106119	E008241	358	vaginal	Finland	male	NA	yes	NA	41.43	9024444
VatanenT_2016	SRR4408287	3113495	E008357	485	vaginal	Finland	female	NA	yes	NA	38.14	28698832
VatanenT_2016	SRR4408082	3102726	E008437	118	vaginal	Finland	female	NA	no	NA	40.86	5908982
VatanenT_2016	SRR4408145	3106020	E008437	209	vaginal	Finland	female	NA	yes	NA	40.86	14076626
VatanenT_2016	SRR4305062	3112013	E008437	669	vaginal	Finland	female	NA	yes	NA	40.86	7141744
VatanenT_2016	SRR4408207	3106120	E008643	213	vaginal	Finland	female	NA	no	NA	40	38335004
VatanenT_2016	SRR4408212	3106123	E008643	314	vaginal	Finland	female	NA	no	NA	40	5111346
VatanenT_2016	SRR4305063	3112008	E008643	676	vaginal	Finland	female	NA	no	NA	40	19336436
VatanenT_2016	SRR4408160	3106297	E009667	213	vaginal	Finland	female	NA	no	NA	40.29	7586876
VatanenT_2016	SRR4305188	3112374	E009667	565	vaginal	Finland	female	NA	no	NA	40.29	11875038
VatanenT_2016	SRR4305177	3112377	E009667	682	vaginal	Finland	female	NA	yes	NA	40.29	8377074
VatanenT_2016	SRR4305504	3115000	E009667	888	vaginal	Finland	female	NA	yes	NA	40.29	13324732
VatanenT_2016	SRR4408140	3106286	E009676	303	vaginal	Finland	female	NA	no	NA	41.14	13746224
VatanenT_2016	SRR4408021	3113898	E009676	559	vaginal	Finland	female	NA	no	NA	41.14	19622336
VatanenT_2016	SRR4305335	3112246	E009676	691	vaginal	Finland	female	NA	yes	NA	41.14	13975998
VatanenT_2016	SRR4305202	3101143	E011183	96	vaginal	Finland	female	NA	yes	NA	40.14	23988644
VatanenT_2016	SRR4305203	3101146	E011183	191	vaginal	Finland	female	NA	yes	NA	40.14	7127192
VatanenT_2016	SRR4305208	3107228	E011183	279	vaginal	Finland	female	NA	yes	NA	40.14	20151660
VatanenT_2016	SRR4305381	3114231	E011183	404	vaginal	Finland	female	NA	yes	NA	40.14	8577066
VatanenT_2016	SRR4305382	3114234	E011183	496	vaginal	Finland	female	NA	yes	NA	40.14	6211106
VatanenT_2016	SRR4305277	3112509	E011183	676	vaginal	Finland	female	NA	yes	NA	40.14	4344854
VatanenT_2016	SRR4305065	3112072	E011459	556	vaginal	Finland	male	NA	no	NA	41.43	10271890
VatanenT_2016	SRR4305064	3112075	E011459	670	vaginal	Finland	male	NA	yes	NA	41.43	9107556
VatanenT_2016	SRR4305216	3112959	E011459	857	vaginal	Finland	male	NA	yes	NA	41.43	8304214
VatanenT_2016	SRR4305204	3101254	E012115	122	vaginal	Finland	male	NA	no	NA	39.14	17442288
VatanenT_2016	SRR4305374	3107337	E012115	217	vaginal	Finland	male	NA	no	NA	39.14	9134252
VatanenT_2016	SRR4408030	3107340	E012115	321	vaginal	Finland	male	NA	no	NA	39.14	27222436
VatanenT_2016	SRR4305375	3107341	E012115	361	vaginal	Finland	male	NA	no	NA	39.14	7038966
VatanenT_2016	SRR4305279	3112524	E012115	673	vaginal	Finland	male	NA	yes	NA	39.14	5452606
VatanenT_2016	SRR4305340	3101281	E012124	86	vaginal	Finland	male	NA	no	NA	37.43	18162794
VatanenT_2016	SRR4305317	3107415	E012124	204	vaginal	Finland	male	NA	no	NA	37.43	12156122
VatanenT_2016	SRR4305316	3107418	E012124	297	vaginal	Finland	male	NA	yes	NA	37.43	8166666
VatanenT_2016	SRR4305318	3114329	E012124	386	vaginal	Finland	male	NA	yes	NA	37.43	16208950
VatanenT_2016	SRR4408283	3114332	E012124	489	vaginal	Finland	male	NA	yes	NA	37.43	15731360
VatanenT_2016	SRR4305519	3112528	E012124	569	vaginal	Finland	male	NA	yes	NA	37.43	8768470
VatanenT_2016	SRR4305319	3112531	E012124	665	vaginal	Finland	male	NA	yes	NA	37.43	6064122
VatanenT_2016	SRR4305520	3115695	E012124	858	vaginal	Finland	male	NA	yes	NA	37.43	16626230
VatanenT_2016	SRR4305521	3115702	E012124	1084	vaginal	Finland	male	NA	yes	NA	37.43	6698134
VatanenT_2016	SRR4408188	3101236	E012393	121	vaginal	Finland	male	NA	no	NA	39.29	6554874
VatanenT_2016	SRR4305147	3112545	E012393	569	vaginal	Finland	male	NA	no	NA	39.29	5584074
VatanenT_2016	SRR4305219	3112548	E012393	661	vaginal	Finland	male	NA	no	NA	39.29	6049154
VatanenT_2016	SRR4305334	3101221	E012678	130	vaginal	Finland	female	NA	no	NA	41.29	16042330
VatanenT_2016	SRR4305506	3107277	E012678	314	vaginal	Finland	female	NA	no	NA	41.29	26613082
VatanenT_2016	SRR4305484	3114003	E012678	481	vaginal	Finland	female	NA	no	NA	41.29	27130320
VatanenT_2016	SRR4305401	3114005	E012678	536	vaginal	Finland	female	NA	no	NA	41.29	6805938
VatanenT_2016	SRR4408007	3115375	E012971	821	vaginal	Finland	male	NA	yes	NA	41.14	25887826
VatanenT_2016	SRR4305306	3110236	E012971	1096	vaginal	Finland	male	NA	yes	NA	41.14	4209826
VatanenT_2016	SRR4408205	3102777	E013394	66	vaginal	Finland	male	NA	no	NA	39.57	8738616
VatanenT_2016	SRR4305205	3101377	E013394	103	vaginal	Finland	male	NA	no	NA	39.57	7288774
VatanenT_2016	SRR4305377	3107644	E013394	295	vaginal	Finland	male	NA	yes	NA	39.57	10300818
VatanenT_2016	SRR4305458	3115704	E013394	883	vaginal	Finland	male	NA	yes	NA	39.57	9035650
VatanenT_2016	SRR4305156	3115398	E014953	569	vaginal	Finland	male	NA	yes	NA	41	12769590
VatanenT_2016	SRR4408227	3115401	E014953	659	vaginal	Finland	male	NA	yes	NA	41	17432882
VatanenT_2016	SRR4408078	3107794	E015208	226	vaginal	Finland	male	NA	no	NA	37.29	23579708
VatanenT_2016	SRR4305157	3115562	E015208	1087	vaginal	Finland	male	NA	yes	NA	37.29	5294086
VatanenT_2016	SRR4305241	3112696	E015991	573	vaginal	Finland	female	NA	yes	NA	40.57	31829936
VatanenT_2016	SRR4305380	3112699	E015991	669	vaginal	Finland	female	NA	yes	NA	40.57	11421482
VatanenT_2016	SRR4305372	3115575	E015991	890	vaginal	Finland	female	NA	yes	NA	40.57	17496576
VatanenT_2016	SRR4305371	3115580	E015991	1052	vaginal	Finland	female	NA	yes	NA	40.57	12538206
VatanenT_2016	SRR4408076	3107884	E016148	220	CS	Finland	female	NA	no	NA	41.71	13537738
VatanenT_2016	SRR4305391	3112770	E016148	577	CS	Finland	female	NA	yes	NA	41.71	13885270
VatanenT_2016	SRR4305402	3112773	E016148	667	CS	Finland	female	NA	yes	NA	41.71	20867276
VatanenT_2016	SRR4305232	3108380	E016148	838	CS	Finland	female	NA	yes	NA	41.71	12722550
VatanenT_2016	SRR4305049	3114775	E016444	400	vaginal	Finland	male	NA	yes	NA	40.57	8100020
VatanenT_2016	SRR4305209	3112881	E016444	583	vaginal	Finland	male	NA	yes	NA	40.57	5459348
VatanenT_2016	SRR4305056	3115612	E016444	1075	vaginal	Finland	male	NA	yes	NA	40.57	21611134
VatanenT_2016	SRR4408243	3114812	E016681	399	vaginal	Finland	male	NA	yes	NA	40.86	31306212
VatanenT_2016	SRR4305213	3112917	E016681	660	vaginal	Finland	male	NA	yes	NA	40.86	22915830
VatanenT_2016	SRR4408278	3113518	E016870	226	vaginal	Finland	female	NA	yes	NA	39.57	21878288
VatanenT_2016	SRR4305054	3111910	E016870	431	vaginal	Finland	female	NA	yes	NA	39.57	10192032
VatanenT_2016	SRR4305472	3110106	E016870	829	vaginal	Finland	female	NA	yes	NA	39.57	9058668
VatanenT_2016	SRR4305355	3110109	E016870	1162	vaginal	Finland	female	NA	yes	NA	39.57	10529706
VatanenT_2016	SRR4408181	3101188	E017049	55	vaginal	Finland	male	NA	no	NA	41.57	11165436
VatanenT_2016	SRR4408022	3105868	E017049	117	vaginal	Finland	male	NA	no	NA	41.57	13797656
VatanenT_2016	SRR4408135	3107943	E017049	208	vaginal	Finland	male	NA	no	NA	41.57	25287010
VatanenT_2016	SRR4305112	3111943	E017049	390	vaginal	Finland	male	NA	yes	NA	41.57	6600316
VatanenT_2016	SRR4305111	3111946	E017049	481	vaginal	Finland	male	NA	yes	NA	41.57	6933436
VatanenT_2016	SRR4305135	3112866	E017049	580	vaginal	Finland	male	NA	yes	NA	41.57	7424590
VatanenT_2016	SRR4305134	3112869	E017049	665	vaginal	Finland	male	NA	yes	NA	41.57	3886488
VatanenT_2016	SRR4305419	3108867	E017049	846	vaginal	Finland	male	NA	yes	NA	41.57	16207914
VatanenT_2016	SRR4305145	3108400	E017049	1077	vaginal	Finland	male	NA	yes	NA	41.57	7581666
VatanenT_2016	SRR4408269	3107997	E017715	216	vaginal	Finland	male	NA	no	NA	39.71	17330108
VatanenT_2016	SRR4305428	3111905	E017715	396	vaginal	Finland	male	NA	no	NA	39.71	25611748
VatanenT_2016	SRR4408223	3111908	E017715	498	vaginal	Finland	male	NA	no	NA	39.71	35417744
VatanenT_2016	SRR4305214	3112960	E017715	578	vaginal	Finland	male	NA	no	NA	39.71	9667560
VatanenT_2016	SRR4305142	3115653	E017715	883	vaginal	Finland	male	NA	yes	NA	39.71	5774608
VatanenT_2016	SRR4408201	3106106	E018421	115	vaginal	Finland	male	NA	no	NA	40.86	7045734
VatanenT_2016	SRR4305280	3112060	E018421	391	vaginal	Finland	male	NA	yes	NA	40.86	23973330
VatanenT_2016	SRR4305485	3112063	E018421	482	vaginal	Finland	male	NA	yes	NA	40.86	20716150
VatanenT_2016	SRR4305470	3108420	E018421	571	vaginal	Finland	male	NA	yes	NA	40.86	25258166
VatanenT_2016	SRR4305345	3108423	E018421	663	vaginal	Finland	male	NA	yes	NA	40.86	13229744
VatanenT_2016	SRR4305130	3109905	E018421	845	vaginal	Finland	male	NA	yes	NA	40.86	19987928
VatanenT_2016	SRR4408293	3109913	E018421	1093	vaginal	Finland	male	NA	yes	NA	40.86	25341060
VatanenT_2016	SRR4408210	3101371	E018574	78	vaginal	Finland	female	NA	no	NA	40.71	5359344
VatanenT_2016	SRR4408146	3106202	E018574	118	vaginal	Finland	female	NA	no	NA	40.71	6808568
VatanenT_2016	SRR4305116	3111998	E018574	403	vaginal	Finland	female	NA	yes	NA	40.71	5418858
VatanenT_2016	SRR4305453	3112001	E018574	487	vaginal	Finland	female	NA	yes	NA	40.71	34322754
VatanenT_2016	SRR4305160	3112984	E018574	588	vaginal	Finland	female	NA	yes	NA	40.71	6607158
VatanenT_2016	SRR4305161	3112987	E018574	680	vaginal	Finland	female	NA	yes	NA	40.71	19205788
VatanenT_2016	SRR4305427	3110099	E018574	864	vaginal	Finland	female	NA	yes	NA	40.71	5055128
VatanenT_2016	SRR4305354	3110105	E018574	1076	vaginal	Finland	female	NA	yes	NA	40.71	9624542
VatanenT_2016	SRR4305061	3111986	E019160	392	vaginal	Finland	male	NA	no	NA	40	12456070
VatanenT_2016	SRR4305118	3111989	E019160	482	vaginal	Finland	male	NA	yes	NA	40	4383568
VatanenT_2016	SRR4305162	3108157	E019160	584	vaginal	Finland	male	NA	yes	NA	40	8045534
VatanenT_2016	SRR4305129	3109981	E019160	852	vaginal	Finland	male	NA	yes	NA	40	3394016
VatanenT_2016	SRR4408152	3106190	E019187	121	vaginal	Finland	female	NA	no	NA	40.86	40786194
VatanenT_2016	SRR4305434	3112161	E019187	401	vaginal	Finland	female	NA	no	NA	40.86	13660026
VatanenT_2016	SRR4305331	3112164	E019187	489	vaginal	Finland	female	NA	no	NA	40.86	4703942
VatanenT_2016	SRR4305240	3108569	E019187	575	vaginal	Finland	female	NA	yes	NA	40.86	8905384
VatanenT_2016	SRR4305239	3108572	E019187	668	vaginal	Finland	female	NA	yes	NA	40.86	8300164
VatanenT_2016	SRR4305128	3109978	E019187	1096	vaginal	Finland	female	NA	yes	NA	40.86	5775740
VatanenT_2016	SRR4408161	3101466	E019349	55	vaginal	Finland	male	NA	no	NA	40.86	5463838
VatanenT_2016	SRR4408167	3106349	E019349	206	vaginal	Finland	male	NA	no	NA	40.86	16712500
VatanenT_2016	SRR4408132	3112393	E019349	405	vaginal	Finland	male	NA	yes	NA	40.86	17655654
VatanenT_2016	SRR4305476	3112395	E019349	496	vaginal	Finland	male	NA	yes	NA	40.86	20066982
VatanenT_2016	SRR4408162	3105625	E019793	43	vaginal	Finland	male	NA	no	NA	41.14	4381656
VatanenT_2016	SRR4305333	3112189	E019793	523	vaginal	Finland	male	NA	yes	NA	41.14	4609858
VatanenT_2016	SRR4305235	3108502	E019793	670	vaginal	Finland	male	NA	yes	NA	41.14	9244326
VatanenT_2016	SRR4305307	3110205	E019793	1097	vaginal	Finland	male	NA	yes	NA	41.14	8054830
VatanenT_2016	SRR4305207	3106350	E020682	113	vaginal	Finland	female	NA	no	NA	42.29	7441266
VatanenT_2016	SRR4305379	3113853	E020682	206	vaginal	Finland	female	NA	no	NA	42.29	3881736
VatanenT_2016	SRR4408169	3105734	E020781	57	vaginal	Finland	male	NA	no	NA	40	3398570
VatanenT_2016	SRR4305338	3112338	E020781	402	vaginal	Finland	male	NA	no	NA	40	4887898
VatanenT_2016	SRR4305442	3112341	E020781	502	vaginal	Finland	male	NA	no	NA	40	28376714
VatanenT_2016	SRR4305309	3110160	E020781	589	vaginal	Finland	male	NA	no	NA	40	6207688
VatanenT_2016	SRR4305456	3110164	E020781	856	vaginal	Finland	male	NA	yes	NA	40	25394876
VatanenT_2016	SRR4408198	3110171	E020781	1090	vaginal	Finland	male	NA	yes	NA	40	10959276
VatanenT_2016	SRR4408148	3105716	E020808	40	vaginal	Finland	female	NA	no	NA	41.57	9362852
VatanenT_2016	SRR4305443	3112322	E020808	382	vaginal	Finland	female	NA	yes	NA	41.57	22443062
VatanenT_2016	SRR4305166	3112325	E020808	479	vaginal	Finland	female	NA	yes	NA	41.57	25640034
VatanenT_2016	SRR4408002	3108173	E020808	563	vaginal	Finland	female	NA	yes	NA	41.57	13033458
VatanenT_2016	SRR4408105	3108175	E020808	689	vaginal	Finland	female	NA	yes	NA	41.57	16253768
VatanenT_2016	SRR4305358	3110180	E020808	844	vaginal	Finland	female	NA	yes	NA	41.57	10248156
VatanenT_2016	SRR4408049	3107305	E022083	119	vaginal	Finland	male	NA	no	NA	42.29	15192982
VatanenT_2016	SRR4408090	3107310	E022083	216	vaginal	Finland	male	NA	no	NA	42.29	23891754
VatanenT_2016	SRR4305127	3112371	E022083	507	vaginal	Finland	male	NA	no	NA	42.29	7426540
VatanenT_2016	SRR4305237	3108170	E022083	613	vaginal	Finland	male	NA	yes	NA	42.29	7542732
VatanenT_2016	SRR4305238	3108171	E022083	654	vaginal	Finland	male	NA	yes	NA	42.29	18735552
VatanenT_2016	SRR4305357	3110124	E022083	1094	vaginal	Finland	male	NA	yes	NA	42.29	8531160
VatanenT_2016	SRR4305206	3105904	E022960	43	vaginal	Finland	male	NA	no	NA	42	4284442
VatanenT_2016	SRR4305373	3107349	E022960	124	vaginal	Finland	male	NA	no	NA	42	7515018
VatanenT_2016	SRR4305274	3114252	E022960	209	vaginal	Finland	male	NA	yes	NA	42	7675712
VatanenT_2016	SRR4305273	3114255	E022960	310	vaginal	Finland	male	NA	yes	NA	42	6541650
VatanenT_2016	SRR4408058	3112515	E022960	401	vaginal	Finland	male	NA	yes	NA	42	9796924
VatanenT_2016	SRR4305474	3112518	E022960	488	vaginal	Finland	male	NA	yes	NA	42	28288210
VatanenT_2016	SRR4408219	3108206	E022960	578	vaginal	Finland	male	NA	yes	NA	42	25971204
VatanenT_2016	SRR4305448	3110265	E022960	848	vaginal	Finland	male	NA	yes	NA	42	23076822
VatanenT_2016	SRR4305455	3110272	E022960	1101	vaginal	Finland	male	NA	yes	NA	42	26358872
VatanenT_2016	SRR4408163	3105919	E023535	52	vaginal	Finland	male	NA	no	NA	41.57	3662306
VatanenT_2016	SRR4408057	3107358	E023535	132	vaginal	Finland	male	NA	no	NA	41.57	11341418
VatanenT_2016	SRR4305148	3112581	E023535	410	vaginal	Finland	male	NA	yes	NA	41.57	9584008
VatanenT_2016	SRR4305221	3112584	E023535	475	vaginal	Finland	male	NA	yes	NA	41.57	20655170
VatanenT_2016	SRR4408187	3113119	E023535	578	vaginal	Finland	male	NA	yes	NA	41.57	14871728
VatanenT_2016	SRR4305305	3110314	E023535	821	vaginal	Finland	male	NA	yes	NA	41.57	18151856
VatanenT_2016	SRR4305230	3112494	E023681	409	vaginal	Finland	female	NA	no	NA	41.29	7354580
VatanenT_2016	SRR4408270	3113085	E023681	580	vaginal	Finland	female	NA	no	NA	41.29	19621104
VatanenT_2016	SRR4305376	3107408	E023705	136	CS	Finland	female	NA	no	NA	40.57	7491448
VatanenT_2016	SRR4305275	3114265	E023705	212	CS	Finland	female	NA	no	NA	40.57	7757024
VatanenT_2016	SRR4305276	3112472	E023705	396	CS	Finland	female	NA	no	NA	40.57	9390540
VatanenT_2016	SRR4408175	3105781	E023839	46	vaginal	Finland	female	NA	yes	NA	41.71	3806520
VatanenT_2016	SRR4408274	3112514	E023839	502	vaginal	Finland	female	NA	yes	NA	41.71	23359294
VatanenT_2016	SRR4305101	3108744	E024240	589	vaginal	Finland	female	NA	yes	NA	41.71	5412448
VatanenT_2016	SRR4305102	3108746	E024240	667	vaginal	Finland	female	NA	yes	NA	41.71	10983034
VatanenT_2016	SRR4305308	3110224	E024240	1067	vaginal	Finland	female	NA	yes	NA	41.71	11145804
VatanenT_2016	SRR4408159	3106086	E024646	47	vaginal	Finland	male	NA	no	NA	40	27707094
VatanenT_2016	SRR4408013	3114532	E024646	293	vaginal	Finland	male	NA	no	NA	40	18931636
VatanenT_2016	SRR4305149	3112617	E024646	525	vaginal	Finland	male	NA	yes	NA	40	10630982
VatanenT_2016	SRR4408085	3107656	E025671	119	vaginal	Finland	male	NA	no	NA	41.29	30329440
VatanenT_2016	SRR4305151	3112712	E025671	474	vaginal	Finland	male	NA	yes	NA	41.29	7928592
VatanenT_2016	SRR4305431	3110367	E025671	840	vaginal	Finland	male	NA	yes	NA	41.29	16429566
VatanenT_2016	SRR4408149	3107518	E025830	136	vaginal	Finland	male	NA	no	NA	40.71	28258576
VatanenT_2016	SRR4408166	3106070	E025912	42	vaginal	Finland	female	NA	no	NA	41	6286538
VatanenT_2016	SRR4408214	3107567	E025912	122	vaginal	Finland	female	NA	no	NA	41	5571344
VatanenT_2016	SRR4305153	3112717	E025912	518	vaginal	Finland	female	NA	yes	NA	41	4213708
VatanenT_2016	SRR4305152	3112718	E025912	547	vaginal	Finland	female	NA	yes	NA	41	6445322
VatanenT_2016	SRR4305103	3108225	E025912	670	vaginal	Finland	female	NA	yes	NA	41	9518422
VatanenT_2016	SRR4305140	3112787	E025921	406	CS	Finland	female	NA	yes	NA	40.43	5629798
VatanenT_2016	SRR4305139	3112790	E025921	493	CS	Finland	female	NA	yes	NA	40.43	8603710
VatanenT_2016	SRR4305109	3113252	E025921	583	CS	Finland	female	NA	yes	NA	40.43	6362282
VatanenT_2016	SRR4305154	3112665	E026343	487	vaginal	Finland	male	NA	yes	NA	40.71	9005164
VatanenT_2016	SRR4408204	3107313	E029310	66	vaginal	Finland	male	NA	no	NA	40.29	4146698
VatanenT_2016	SRR4305137	3112847	E029310	384	vaginal	Finland	male	NA	no	NA	40.29	7008008
VatanenT_2016	SRR4305417	3108337	E029310	579	vaginal	Finland	male	NA	yes	NA	40.29	19362798
VatanenT_2016	SRR4305418	3108338	E029310	673	vaginal	Finland	male	NA	yes	NA	40.29	10281486
VatanenT_2016	SRR4408087	3107830	E029796	114	vaginal	Finland	male	NA	no	NA	38.71	14485558
VatanenT_2016	SRR4305212	3112836	E029796	396	vaginal	Finland	male	NA	no	NA	38.71	7598572
VatanenT_2016	SRR4305141	3108822	E029796	667	vaginal	Finland	male	NA	no	NA	38.71	7631040
VatanenT_2016	SRR4408052	3107499	E030828	45	vaginal	Finland	male	NA	no	NA	40.14	24559314
VatanenT_2016	SRR4305053	3114895	E030828	212	vaginal	Finland	male	NA	yes	NA	40.14	7523418
VatanenT_2016	SRR4305052	3114898	E030828	304	vaginal	Finland	male	NA	yes	NA	40.14	9405772
VatanenT_2016	SRR4408027	3108426	E030828	396	vaginal	Finland	male	NA	yes	NA	40.14	16066516
VatanenT_2016	SRR4305186	3114956	E030828	577	vaginal	Finland	male	NA	yes	NA	40.14	20287210
VatanenT_2016	SRR4408010	3114959	E030828	669	vaginal	Finland	male	NA	yes	NA	40.14	17077822
VatanenT_2016	SRR4305432	3116023	E030828	851	vaginal	Finland	male	NA	yes	NA	40.14	27241264
VatanenT_2016	SRR4305136	3112809	E030933	424	vaginal	Finland	female	NA	no	NA	39.14	10321464
VatanenT_2016	SRR4305138	3112810	E030933	488	vaginal	Finland	female	NA	no	NA	39.14	7050048
VatanenT_2016	SRR4305181	3108889	E030933	668	vaginal	Finland	female	NA	yes	NA	39.14	3265778
VatanenT_2016	SRR4305117	3111992	E031941	214	vaginal	Finland	male	NA	no	NA	38.57	16336754
VatanenT_2016	SRR4305215	3108108	E031941	398	vaginal	Finland	male	NA	no	NA	38.57	4224956
VatanenT_2016	SRR4305425	3115156	E031941	712	vaginal	Finland	male	NA	yes	NA	38.57	28752008
VatanenT_2016	SRR4305113	3111938	E032745	213	vaginal	Finland	male	NA	no	NA	41.43	10229296
VatanenT_2016	SRR4305159	3112980	E032745	427	vaginal	Finland	male	NA	no	NA	41.43	5935860
VatanenT_2016	SRR4305182	3108893	E032745	680	vaginal	Finland	male	NA	yes	NA	41.43	10551392
VatanenT_2016	SRR4305352	3116119	E032745	1101	vaginal	Finland	male	NA	yes	NA	41.43	11212474
VatanenT_2016	SRR4305243	3113000	E033036	318	vaginal	Finland	male	NA	no	NA	40.86	10146544
VatanenT_2016	SRR4305510	3115263	E033036	475	vaginal	Finland	male	NA	yes	NA	40.86	17370700
VatanenT_2016	SRR4305387	3115262	E033036	576	vaginal	Finland	male	NA	yes	NA	40.86	10393338
VatanenT_2016	SRR4305509	3115259	E033036	690	vaginal	Finland	male	NA	yes	NA	40.86	16190692
VatanenT_2016	SRR4408156	3107791	E033156	51	vaginal	Finland	male	NA	no	NA	40.86	4570960
VatanenT_2016	SRR4305337	3112298	E033156	259	vaginal	Finland	male	NA	yes	NA	40.86	8273774
VatanenT_2016	SRR4305336	3112300	E033156	320	vaginal	Finland	male	NA	yes	NA	40.86	6015472
VatanenT_2016	SRR4305525	3116164	E033156	1105	vaginal	Finland	male	NA	yes	NA	40.86	5958388
VatanenT_2016	SRR4305415	3112225	E034324	295	vaginal	Finland	female	NA	yes	NA	41.57	18036950
VatanenT_2016	SRR4305236	3108545	E034324	477	vaginal	Finland	female	NA	yes	NA	41.57	13301256
VatanenT_2016	SRR4305281	3112129	E034885	206	vaginal	Finland	female	NA	no	NA	40.71	6767316
VatanenT_2016	SRR4305165	3108441	E034885	396	vaginal	Finland	female	NA	no	NA	40.71	13721386
VatanenT_2016	SRR4408031	3116173	E034885	855	vaginal	Finland	female	NA	yes	NA	40.71	28346006
VatanenT_2016	SRR4305286	3100079	P000648	154	vaginal	Russia	male	NA	yes	NA	39.57	19677206
VatanenT_2016	SRR4305287	3100081	P000648	219	vaginal	Russia	male	NA	yes	NA	39.57	16062430
VatanenT_2016	SRR4408171	3100128	P000648	316	vaginal	Russia	male	NA	yes	NA	39.57	3833962
VatanenT_2016	SRR4408215	3100286	P000648	372	vaginal	Russia	male	NA	yes	NA	39.57	16499892
VatanenT_2016	SRR4305033	3100290	P000648	493	vaginal	Russia	male	NA	yes	NA	39.57	32391880
VatanenT_2016	SRR4305341	3100323	P000648	547	vaginal	Russia	male	NA	yes	NA	39.57	7861046
VatanenT_2016	SRR4408231	3104008	P000648	614	vaginal	Russia	male	NA	yes	NA	39.57	16089354
VatanenT_2016	SRR4305482	3104010	P000648	676	vaginal	Russia	male	NA	yes	NA	39.57	37265436
VatanenT_2016	SRR4305452	3104028	P000648	735	vaginal	Russia	male	NA	yes	NA	39.57	25668936
VatanenT_2016	SRR4305400	3100164	P000675	395	vaginal	Russia	female	NA	no	NA	40	15381730
VatanenT_2016	SRR4305407	3100082	P000756	143	vaginal	Russia	male	NA	no	NA	41.29	14840766
VatanenT_2016	SRR4305187	3100084	P000756	199	vaginal	Russia	male	NA	no	NA	41.29	35760724
VatanenT_2016	SRR4305269	3100132	P000756	241	vaginal	Russia	male	NA	no	NA	41.29	8488486
VatanenT_2016	SRR4305364	3100253	P000756	348	vaginal	Russia	male	NA	no	NA	41.29	7912714
VatanenT_2016	SRR4305365	3100254	P000756	381	vaginal	Russia	male	NA	no	NA	41.29	13554474
VatanenT_2016	SRR4305366	3100255	P000756	408	vaginal	Russia	male	NA	no	NA	41.29	8578276
VatanenT_2016	SRR4305075	3100328	P001307	367	vaginal	Russia	female	NA	no	NA	40	12815372
VatanenT_2016	SRR4305071	3100330	P001307	434	vaginal	Russia	female	NA	no	NA	40	14205794
VatanenT_2016	SRR4305516	3104052	P001307	692	vaginal	Russia	female	NA	no	NA	40	17075930
VatanenT_2016	SRR4305285	3100078	P001363	184	vaginal	Russia	male	NA	no	NA	41.29	15590186
VatanenT_2016	SRR4408062	3100142	P001363	228	vaginal	Russia	male	NA	no	NA	41.29	10063154
VatanenT_2016	SRR4305093	3100170	P001363	404	vaginal	Russia	male	NA	no	NA	41.29	13861516
VatanenT_2016	SRR4305459	3100332	P003173	417	vaginal	Russia	female	NA	no	NA	39.71	23890368
VatanenT_2016	SRR4305464	3100346	P003173	528	vaginal	Russia	female	NA	no	NA	39.71	20103976
VatanenT_2016	SRR4408277	3100455	P003173	638	vaginal	Russia	female	NA	no	NA	39.71	21482748
VatanenT_2016	SRR4408282	3104064	P003173	676	vaginal	Russia	female	NA	no	NA	39.71	18031114
VatanenT_2016	SRR4408224	3104065	P003173	702	vaginal	Russia	female	NA	no	NA	39.71	19394782
VatanenT_2016	SRR4408054	3100095	P003435	195	CS	Russia	male	NA	no	NA	37	18919556
VatanenT_2016	SRR4305284	3100096	P003435	218	CS	Russia	male	NA	no	NA	37	10069084
VatanenT_2016	SRR4305091	3100171	P003435	343	CS	Russia	male	NA	no	NA	37	16459164
VatanenT_2016	SRR4305077	3100173	P003558	213	CS	Russia	male	NA	no	NA	40	33126884
VatanenT_2016	SRR4305088	3100174	P003558	273	CS	Russia	male	NA	no	NA	40	10182408
VatanenT_2016	SRR4305099	3100175	P003558	341	CS	Russia	male	NA	no	NA	40	12279208
VatanenT_2016	SRR4408190	3100186	P003825	367	CS	Russia	male	NA	no	NA	40	3539912
VatanenT_2016	SRR4305272	3100105	P004113	91	vaginal	Russia	male	NA	no	NA	41.14	23851906
VatanenT_2016	SRR4305384	3100357	P004113	276	vaginal	Russia	male	NA	no	NA	41.14	14551014
VatanenT_2016	SRR4305385	3100358	P004113	316	vaginal	Russia	male	NA	no	NA	41.14	11913340
VatanenT_2016	SRR4305386	3100359	P004113	348	vaginal	Russia	male	NA	no	NA	41.14	17742366
VatanenT_2016	SRR4305080	3104080	P004113	586	vaginal	Russia	male	NA	no	NA	41.14	19433028
VatanenT_2016	SRR4305081	3104081	P004113	625	vaginal	Russia	male	NA	no	NA	41.14	11827134
VatanenT_2016	SRR4408238	3104082	P004113	697	vaginal	Russia	male	NA	no	NA	41.14	14392128
VatanenT_2016	SRR4408079	3100124	P004230	215	vaginal	Russia	male	NA	no	NA	41	14614552
VatanenT_2016	SRR4305092	3100176	P004230	285	vaginal	Russia	male	NA	no	NA	41	9097990
VatanenT_2016	SRR4408150	3100319	P004230	367	vaginal	Russia	male	NA	no	NA	41	39108428
VatanenT_2016	SRR4305072	3100320	P004230	400	vaginal	Russia	male	NA	no	NA	41	21326102
VatanenT_2016	SRR4305073	3100321	P004230	498	vaginal	Russia	male	NA	no	NA	41	26393656
VatanenT_2016	SRR4408288	3104043	P004230	561	vaginal	Russia	male	NA	no	NA	41	27219430
VatanenT_2016	SRR4408026	3104044	P004230	614	vaginal	Russia	male	NA	no	NA	41	23824180
VatanenT_2016	SRR4408032	3104045	P004230	725	vaginal	Russia	male	NA	no	NA	41	19117190
VatanenT_2016	SRR4408178	3100109	P004847	254	vaginal	Russia	female	NA	no	NA	40.43	3183354
VatanenT_2016	SRR4305223	3100217	P004946	296	vaginal	Russia	female	NA	no	NA	40.14	11127112
VatanenT_2016	SRR4305224	3100218	P004946	334	vaginal	Russia	female	NA	no	NA	40.14	7561072
VatanenT_2016	SRR4305488	3100091	P005135	131	vaginal	Russia	male	NA	no	NA	40	12463318
VatanenT_2016	SRR4305283	3100204	P005135	249	vaginal	Russia	male	NA	no	NA	40	4277238
VatanenT_2016	SRR4305487	3100206	P005135	308	vaginal	Russia	male	NA	yes	NA	40	17727600
VatanenT_2016	SRR4408290	3100393	P005135	430	vaginal	Russia	male	NA	yes	NA	40	4416292
VatanenT_2016	SRR4305460	3100242	P005279	358	vaginal	Russia	female	NA	yes	NA	41	26457520
VatanenT_2016	SRR4408046	3100366	P005279	423	vaginal	Russia	female	NA	yes	NA	41	18369144
VatanenT_2016	SRR4408225	3100470	P005279	566	vaginal	Russia	female	NA	yes	NA	41	17406096
VatanenT_2016	SRR4408291	3104119	P005279	663	vaginal	Russia	female	NA	yes	NA	41	20895358
VatanenT_2016	SRR4305168	3104216	P005279	826	vaginal	Russia	female	NA	yes	NA	41	3776522
VatanenT_2016	SRR4408071	3104306	P005279	988	vaginal	Russia	female	NA	yes	NA	41	18204272
VatanenT_2016	SRR4305530	3104322	P005279	1101	vaginal	Russia	female	NA	yes	NA	41	28147792
VatanenT_2016	SRR4305189	3100115	P005342	214	vaginal	Russia	male	NA	no	NA	39.57	19058976
VatanenT_2016	SRR4305421	3100232	P005342	384	vaginal	Russia	male	NA	yes	NA	39.57	32442812
VatanenT_2016	SRR4305403	3100075	P005558	92	vaginal	Russia	male	NA	no	NA	40.71	11412806
VatanenT_2016	SRR4305405	3100093	P005558	158	vaginal	Russia	male	NA	no	NA	40.71	43277976
VatanenT_2016	SRR4305315	3100152	P005558	227	vaginal	Russia	male	NA	no	NA	40.71	4094386
VatanenT_2016	SRR4408018	3100360	P005558	368	vaginal	Russia	male	NA	no	NA	40.71	18450568
VatanenT_2016	SRR4305244	3100362	P005558	434	vaginal	Russia	male	NA	no	NA	40.71	11437988
VatanenT_2016	SRR4305393	3100396	P005558	502	vaginal	Russia	male	NA	no	NA	40.71	17637170
VatanenT_2016	SRR4305394	3100398	P005558	551	vaginal	Russia	male	NA	no	NA	40.71	16879800
VatanenT_2016	SRR4408258	3104088	P005558	677	vaginal	Russia	male	NA	no	NA	40.71	20194010
VatanenT_2016	SRR4305068	3104090	P005558	743	vaginal	Russia	male	NA	no	NA	40.71	4590826
VatanenT_2016	SRR4305167	3104199	P005558	794	vaginal	Russia	male	NA	no	NA	40.71	13179880
VatanenT_2016	SRR4408003	3104340	P005558	1111	vaginal	Russia	male	NA	yes	NA	40.71	6402708
VatanenT_2016	SRR4305226	3100223	P006035	214	vaginal	Russia	male	NA	no	NA	40	15560814
VatanenT_2016	SRR4305266	3100428	P006035	371	vaginal	Russia	male	NA	no	NA	40	32901604
VatanenT_2016	SRR4305469	3100429	P006035	488	vaginal	Russia	male	NA	no	NA	40	10938732
VatanenT_2016	SRR4305066	3104144	P006862	539	CS	Russia	male	NA	yes	NA	41	12078018
VatanenT_2016	SRR4305055	3104146	P006862	703	CS	Russia	male	NA	yes	NA	41	11364702
VatanenT_2016	SRR4408265	3100261	P007550	344	vaginal	Russia	female	NA	no	NA	39.14	10378706
VatanenT_2016	SRR4305451	3100268	P007649	334	vaginal	Russia	female	NA	no	NA	39.14	22122650
VatanenT_2016	SRR4305343	3100339	P007649	455	vaginal	Russia	female	NA	no	NA	39.14	15487382
VatanenT_2016	SRR4408286	3100423	P007649	518	vaginal	Russia	female	NA	no	NA	39.14	27398066
VatanenT_2016	SRR4408165	3104095	P007649	610	vaginal	Russia	female	NA	no	NA	39.14	13429522
VatanenT_2016	SRR4408236	3104098	P007649	699	vaginal	Russia	female	NA	no	NA	39.14	13801836
VatanenT_2016	SRR4408255	3104229	P007649	791	vaginal	Russia	female	NA	no	NA	39.14	21534170
VatanenT_2016	SRR4305395	3104232	P007649	883	vaginal	Russia	female	NA	no	NA	39.14	8097224
VatanenT_2016	SRR4305271	3100099	P007857	208	vaginal	Russia	female	NA	no	NA	39.57	7334118
VatanenT_2016	SRR4305227	3100185	P007857	303	vaginal	Russia	female	NA	no	NA	39.57	32999512
VatanenT_2016	SRR4408239	3100239	P008119	232	vaginal	Russia	female	NA	no	NA	39	7297350
VatanenT_2016	SRR4305467	3100304	P008119	366	vaginal	Russia	female	NA	no	NA	39	21806140
VatanenT_2016	SRR4305404	3100306	P008119	432	vaginal	Russia	female	NA	no	NA	39	10430840
VatanenT_2016	SRR4305481	3100226	P008543	276	CS	Russia	male	NA	no	NA	40	26637564
VatanenT_2016	SRR4408232	3100228	P008543	319	CS	Russia	male	NA	no	NA	40	23038482
VatanenT_2016	SRR4305490	3100472	P008543	425	CS	Russia	male	NA	no	NA	40	14753880
VatanenT_2016	SRR4305491	3100473	P008543	450	CS	Russia	male	NA	no	NA	40	7983114
VatanenT_2016	SRR4408004	3100474	P008543	481	CS	Russia	male	NA	no	NA	40	18793546
VatanenT_2016	SRR4305515	3100088	P008579	158	vaginal	Russia	female	NA	no	NA	40	17334022
VatanenT_2016	SRR4305228	3100155	P008579	262	vaginal	Russia	female	NA	no	NA	40	4537720
VatanenT_2016	SRR4305502	3100263	P008579	349	vaginal	Russia	female	NA	no	NA	40	13097268
VatanenT_2016	SRR4408151	3100264	P008579	366	vaginal	Russia	female	NA	no	NA	40	21094990
VatanenT_2016	SRR4305473	3104091	P008579	523	vaginal	Russia	female	NA	no	NA	40	27129914
VatanenT_2016	SRR4408120	3104092	P008579	550	vaginal	Russia	female	NA	no	NA	40	31426666
VatanenT_2016	SRR4305408	3100118	P008633	182	vaginal	Russia	female	NA	no	NA	40	13937390
VatanenT_2016	SRR4305410	3100119	P008633	211	vaginal	Russia	female	NA	no	NA	40	14037330
VatanenT_2016	SRR4408183	3100187	P008633	242	vaginal	Russia	female	NA	no	NA	40	4316488
VatanenT_2016	SRR4305294	3100465	P008723	583	vaginal	Russia	female	NA	no	NA	39.71	7133550
VatanenT_2016	SRR4408034	3100276	P008939	285	vaginal	Russia	female	NA	no	NA	39.71	17943604
VatanenT_2016	SRR4305089	3100181	P009219	243	vaginal	Russia	male	NA	no	NA	40	6656940
VatanenT_2016	SRR4305369	3100275	P009219	373	vaginal	Russia	male	NA	no	NA	40	7394108
VatanenT_2016	SRR4305528	3100448	P009219	439	vaginal	Russia	male	NA	no	NA	40	4053208
VatanenT_2016	SRR4305368	3100120	P009291	139	vaginal	Russia	male	NA	no	NA	40	11615470
VatanenT_2016	SRR4305225	3100122	P009291	190	vaginal	Russia	male	NA	no	NA	40	4554416
VatanenT_2016	SRR4305314	3100197	P009291	299	vaginal	Russia	male	NA	no	NA	40	6932560
VatanenT_2016	SRR4305499	3100335	P009291	359	vaginal	Russia	male	NA	no	NA	40	11838488
VatanenT_2016	SRR4305180	3104129	P009291	476	vaginal	Russia	male	NA	no	NA	40	5103800
VatanenT_2016	SRR4305514	3104130	P009291	494	vaginal	Russia	male	NA	no	NA	40	21278356
VatanenT_2016	SRR4408129	3104299	P009291	784	vaginal	Russia	male	NA	yes	NA	40	15141382
VatanenT_2016	SRR4305349	3104332	P009291	1015	vaginal	Russia	male	NA	yes	NA	40	4848216
VatanenT_2016	SRR4305350	3104334	P009291	1087	vaginal	Russia	male	NA	yes	NA	40	2707698
VatanenT_2016	SRR4305496	3100136	P009746	103	vaginal	Russia	male	NA	no	NA	41	11025564
VatanenT_2016	SRR4305501	3100302	P009746	299	vaginal	Russia	male	NA	yes	NA	41	20363268
VatanenT_2016	SRR4305492	3100479	P009746	467	vaginal	Russia	male	NA	yes	NA	41	10769194
VatanenT_2016	SRR4305483	3100113	P009880	162	vaginal	Russia	male	NA	yes	NA	40	5300788
VatanenT_2016	SRR4408200	3100291	P009880	287	vaginal	Russia	male	NA	yes	NA	40	19189006
VatanenT_2016	SRR4408209	3104034	P009880	433	vaginal	Russia	male	NA	yes	NA	40	16600686
VatanenT_2016	SRR4305480	3100248	P010096	304	vaginal	Russia	male	NA	yes	NA	39	11678400
VatanenT_2016	SRR4408267	3100456	P010096	457	vaginal	Russia	male	NA	yes	NA	39	17739572
VatanenT_2016	SRR4305486	3100457	P010096	489	vaginal	Russia	male	NA	yes	NA	39	13174220
VatanenT_2016	SRR4305282	3100458	P010096	518	vaginal	Russia	male	NA	yes	NA	39	3206328
VatanenT_2016	SRR4305495	3104106	P010096	675	vaginal	Russia	male	NA	yes	NA	39	7377398
VatanenT_2016	SRR4305220	3104108	P010096	732	vaginal	Russia	male	NA	yes	NA	39	11506128
VatanenT_2016	SRR4305430	3104225	P010096	858	vaginal	Russia	male	NA	yes	NA	39	27981408
VatanenT_2016	SRR4305523	3104320	P010096	1007	vaginal	Russia	male	NA	yes	NA	39	12764978
VatanenT_2016	SRR4305175	3100131	P010313	184	vaginal	Russia	female	NA	no	NA	38	7608896
VatanenT_2016	SRR4305222	3100378	P010322	308	vaginal	Russia	male	NA	no	NA	40	35272770
VatanenT_2016	SRR4408157	3100379	P010322	329	vaginal	Russia	male	NA	no	NA	40	16062284
VatanenT_2016	SRR4408011	3100381	P010322	365	vaginal	Russia	male	NA	no	NA	40	18896166
VatanenT_2016	SRR4408263	3104047	P010322	573	vaginal	Russia	male	NA	no	NA	40	17719976
VatanenT_2016	SRR4408211	3100294	P010936	369	vaginal	Russia	male	NA	no	NA	38.71	38054430
VatanenT_2016	SRR4305398	3100371	P010936	434	vaginal	Russia	male	NA	no	NA	38.71	14876378
VatanenT_2016	SRR4305383	3100372	P010936	443	vaginal	Russia	male	NA	no	NA	38.71	10171782
VatanenT_2016	SRR4408216	3100466	P010936	477	vaginal	Russia	male	NA	no	NA	38.71	24849140
VatanenT_2016	SRR4408241	3100467	P010936	514	vaginal	Russia	male	NA	no	NA	38.71	15635146
VatanenT_2016	SRR4408226	3100468	P010936	534	vaginal	Russia	male	NA	no	NA	38.71	14611500
VatanenT_2016	SRR4408272	3104280	P010936	833	vaginal	Russia	male	NA	no	NA	38.71	26168150
VatanenT_2016	SRR4305367	3100434	P011108	342	vaginal	Russia	male	NA	no	NA	40	9618712
VatanenT_2016	SRR4408009	3104001	P011108	401	vaginal	Russia	male	NA	no	NA	40	17417110
VatanenT_2016	SRR4408023	3104003	P011108	506	vaginal	Russia	male	NA	no	NA	40	26233008
VatanenT_2016	SRR4305143	3104004	P011108	531	vaginal	Russia	male	NA	no	NA	40	7586586
VatanenT_2016	SRR4305270	3100271	P011207	289	vaginal	Russia	male	NA	no	NA	41	30311230
VatanenT_2016	SRR4305288	3100385	P013454	265	vaginal	Russia	male	NA	no	NA	39.43	7794926
VatanenT_2016	SRR4305361	3100250	P013823	179	vaginal	Russia	female	NA	no	NA	40	14851266
VatanenT_2016	SRR4305362	3100251	P013823	196	vaginal	Russia	female	NA	no	NA	40	3379778
VatanenT_2016	SRR4305363	3100252	P013823	224	vaginal	Russia	female	NA	no	NA	40	11991824
VatanenT_2016	SRR4305347	3100340	P013823	264	vaginal	Russia	female	NA	no	NA	40	6354670
VatanenT_2016	SRR4305255	3104011	P013823	347	vaginal	Russia	female	NA	no	NA	40	8736274
VatanenT_2016	SRR4305529	3104013	P013823	417	vaginal	Russia	female	NA	no	NA	40	6519614
VatanenT_2016	SRR4305494	3104132	P013823	532	vaginal	Russia	female	NA	no	NA	40	12318950
VatanenT_2016	SRR4408069	3104134	P013823	584	vaginal	Russia	female	NA	no	NA	40	8321570
VatanenT_2016	SRR4408164	3100296	P013960	259	CS	Russia	male	NA	no	NA	40.57	21971196
VatanenT_2016	SRR4305526	3104006	P013960	428	CS	Russia	male	NA	no	NA	40.57	11073636
VatanenT_2016	SRR4305110	3104076	P013960	511	CS	Russia	male	NA	no	NA	40.57	10041266
VatanenT_2016	SRR4305079	3104079	P013960	596	CS	Russia	male	NA	no	NA	40.57	5635030
VatanenT_2016	SRR4305295	3100409	P014605	242	CS	Russia	female	NA	no	NA	41	10991196
VatanenT_2016	SRR4305439	3104014	P014605	448	CS	Russia	female	NA	no	NA	41	15583372
VatanenT_2016	SRR4305087	3100210	P014713	192	vaginal	Russia	female	NA	no	NA	39.57	7879020
VatanenT_2016	SRR4305346	3100343	P014713	235	vaginal	Russia	female	NA	no	NA	39.57	18159272
VatanenT_2016	SRR4305293	3100450	P014713	372	vaginal	Russia	female	NA	no	NA	39.57	8364314
VatanenT_2016	SRR4305406	3100202	P014839	122	vaginal	Russia	female	NA	no	NA	41.29	9638262
VatanenT_2016	SRR4305348	3100282	P014839	206	vaginal	Russia	female	NA	no	NA	41.29	20171462
VatanenT_2016	SRR4305074	3100316	P014839	286	vaginal	Russia	female	NA	no	NA	41.29	8665992
VatanenT_2016	SRR4305522	3100317	P014839	326	vaginal	Russia	female	NA	no	NA	41.29	14364624
VatanenT_2016	SRR4305303	3100486	P014839	405	vaginal	Russia	female	NA	no	NA	41.29	13429476
VatanenT_2016	SRR4408279	3104040	P014839	481	vaginal	Russia	female	NA	no	NA	41.29	31182956
VatanenT_2016	SRR4305512	3104041	P014839	519	vaginal	Russia	female	NA	no	NA	41.29	14975636
VatanenT_2016	SRR4408230	3104042	P014839	553	vaginal	Russia	female	NA	no	NA	41.29	17328016
VatanenT_2016	SRR4305246	3104172	P014839	618	vaginal	Russia	female	NA	no	NA	41.29	3509246
VatanenT_2016	SRR4305424	3104174	P014839	693	vaginal	Russia	female	NA	no	NA	41.29	9934658
VatanenT_2016	SRR4305412	3104288	P014839	775	vaginal	Russia	female	NA	no	NA	41.29	9838200
VatanenT_2016	SRR4305411	3104290	P014839	811	vaginal	Russia	female	NA	no	NA	41.29	12294814
VatanenT_2016	SRR4305466	3104292	P014839	879	vaginal	Russia	female	NA	no	NA	41.29	24650780
VatanenT_2016	SRR4305076	3100314	P015091	248	vaginal	Russia	female	NA	no	NA	40.43	11280232
VatanenT_2016	SRR4305044	3100315	P015091	278	vaginal	Russia	female	NA	no	NA	40.43	9527722
VatanenT_2016	SRR4305471	3104126	P015091	381	vaginal	Russia	female	NA	yes	NA	40.43	11228108
VatanenT_2016	SRR4305249	3104183	P015091	561	vaginal	Russia	female	NA	yes	NA	40.43	4974782
VatanenT_2016	SRR4305435	3104185	P015091	638	vaginal	Russia	female	NA	yes	NA	40.43	23034290
VatanenT_2016	SRR4305356	3100221	P015656	144	vaginal	Russia	female	NA	yes	NA	38.71	15874554
VatanenT_2016	SRR4408233	3104192	P016497	503	vaginal	Russia	female	NA	no	NA	40	23830120
VatanenT_2016	SRR4305067	3104193	P016497	541	vaginal	Russia	female	NA	no	NA	40	3484550
VatanenT_2016	SRR4408020	3104194	P016497	572	vaginal	Russia	female	NA	no	NA	40	5414594
VatanenT_2016	SRR4305299	3100492	P016574	385	CS	Russia	female	NA	no	NA	38.71	3719042
VatanenT_2016	SRR4305248	3104190	P016574	498	CS	Russia	female	NA	no	NA	38.71	4200122
VatanenT_2016	SRR4305263	3104243	P016574	637	CS	Russia	female	NA	no	NA	38.71	21517058
VatanenT_2016	SRR4305475	3100311	P016803	275	vaginal	Russia	male	NA	no	NA	38.71	13919114
VatanenT_2016	SRR4305292	3100436	P016803	349	vaginal	Russia	male	NA	no	NA	38.71	5679706
VatanenT_2016	SRR4408047	3100438	P016803	404	vaginal	Russia	male	NA	no	NA	38.71	16165752
VatanenT_2016	SRR4305094	3104032	P016803	499	vaginal	Russia	male	NA	no	NA	38.71	11368384
VatanenT_2016	SRR4305259	3104168	P016803	554	vaginal	Russia	male	NA	no	NA	38.71	4966298
VatanenT_2016	SRR4305260	3104170	P016803	647	vaginal	Russia	male	NA	no	NA	38.71	5056840
VatanenT_2016	SRR4305423	3104205	P016803	726	vaginal	Russia	male	NA	no	NA	38.71	10807000
VatanenT_2016	SRR4305447	3104287	P016803	843	vaginal	Russia	male	NA	no	NA	38.71	15421302
VatanenT_2016	SRR4305173	3100439	P017255	202	vaginal	Russia	female	NA	no	NA	41	4351632
VatanenT_2016	SRR4305174	3100441	P017255	299	vaginal	Russia	female	NA	no	NA	41	4938306
VatanenT_2016	SRR4305256	3100442	P017255	345	vaginal	Russia	female	NA	no	NA	41	9936898
VatanenT_2016	SRR4305070	3100326	P017671	217	vaginal	Russia	male	NA	no	NA	40.14	11884366
VatanenT_2016	SRR4305420	3100391	P017671	304	vaginal	Russia	male	NA	yes	NA	40.14	14808120
VatanenT_2016	SRR4408228	3100392	P017671	337	vaginal	Russia	male	NA	yes	NA	40.14	23642720
VatanenT_2016	SRR4305302	3100490	P017671	396	vaginal	Russia	male	NA	yes	NA	40.14	11135420
VatanenT_2016	SRR4305301	3100491	P017671	427	vaginal	Russia	male	NA	yes	NA	40.14	4004962
VatanenT_2016	SRR4305313	3104140	P017671	517	vaginal	Russia	male	NA	yes	NA	40.14	5936366
VatanenT_2016	SRR4305465	3104142	P017671	580	vaginal	Russia	male	NA	yes	NA	40.14	18644612
VatanenT_2016	SRR4305032	3100444	P017743	173	vaginal	Russia	female	NA	no	NA	40	9613896
VatanenT_2016	SRR4305457	3104165	P017743	312	vaginal	Russia	female	NA	no	NA	40	17109052
VatanenT_2016	SRR4305477	3104166	P017743	335	vaginal	Russia	female	NA	no	NA	40	21700714
VatanenT_2016	SRR4408261	3104167	P017743	367	vaginal	Russia	female	NA	no	NA	40	15780048
VatanenT_2016	SRR4305508	3100368	P018832	169	vaginal	Russia	female	NA	no	NA	39.71	16909858
VatanenT_2016	SRR4305268	3100410	P018832	292	vaginal	Russia	female	NA	no	NA	39.71	15950522
VatanenT_2016	SRR4305479	3100412	P018832	358	vaginal	Russia	female	NA	no	NA	39.71	8584680
VatanenT_2016	SRR4305095	3104038	P018832	416	vaginal	Russia	female	NA	no	NA	39.71	19181238
VatanenT_2016	SRR4305312	3104123	P018832	473	vaginal	Russia	female	NA	no	NA	39.71	21599182
VatanenT_2016	SRR4305493	3104124	P018832	506	vaginal	Russia	female	NA	no	NA	39.71	6866812
VatanenT_2016	SRR4305310	3104125	P018832	533	vaginal	Russia	female	NA	no	NA	39.71	9679754
VatanenT_2016	SRR4408036	3104160	P018832	597	vaginal	Russia	female	NA	no	NA	39.71	12681602
VatanenT_2016	SRR4305031	3104324	P018832	686	vaginal	Russia	female	NA	no	NA	39.71	12140688
VatanenT_2016	SRR4305532	3104326	P018832	748	vaginal	Russia	female	NA	no	NA	39.71	11990560
VatanenT_2016	SRR4305351	3100309	P019222	241	vaginal	Russia	male	NA	no	NA	39.14	19602900
VatanenT_2016	SRR4305298	3100413	P019222	296	vaginal	Russia	male	NA	no	NA	39.14	7277266
VatanenT_2016	SRR4408262	3100415	P019222	352	vaginal	Russia	male	NA	no	NA	39.14	15856546
VatanenT_2016	SRR4305414	3100266	P019475	162	vaginal	Russia	male	NA	no	NA	40.71	15318108
VatanenT_2016	SRR4305359	3104244	P019475	400	vaginal	Russia	male	NA	no	NA	40.71	10996212
VatanenT_2016	SRR4408080	3104246	P019475	460	vaginal	Russia	male	NA	yes	NA	40.71	19309926
VatanenT_2016	SRR4305360	3104249	P019475	548	vaginal	Russia	male	NA	yes	NA	40.71	23027782
VatanenT_2016	SRR4408144	3104250	P019475	652	vaginal	Russia	male	NA	yes	NA	40.71	13516620
VatanenT_2016	SRR4305247	3104186	P019854	554	vaginal	Russia	female	NA	no	NA	40	9667978
VatanenT_2016	SRR4408250	3104188	P019854	608	vaginal	Russia	female	NA	no	NA	40	15621228
VatanenT_2016	SRR4305463	3104260	P019854	730	vaginal	Russia	female	NA	no	NA	40	25992068
VatanenT_2016	SRR4305261	3104156	P019980	515	CS	Russia	female	NA	no	NA	40	13505034
VatanenT_2016	SRR4408276	3104238	P019980	615	CS	Russia	female	NA	yes	NA	40	21614302
VatanenT_2016	SRR4305245	3104296	P019980	706	CS	Russia	female	NA	yes	NA	40	9789386
VatanenT_2016	SRR4408006	3104219	P020631	622	vaginal	Russia	male	NA	no	NA	40	14780530
VatanenT_2016	SRR4305441	3104342	P020631	857	vaginal	Russia	male	NA	no	NA	40	16761212
VatanenT_2016	SRR4408119	3104343	P020631	902	vaginal	Russia	male	NA	no	NA	40	25287126
VatanenT_2016	SRR4408143	3104025	P020799	433	vaginal	Russia	male	NA	no	NA	38.43	15145962
VatanenT_2016	SRR4305250	3104178	P020861	423	vaginal	Russia	male	NA	no	NA	39	11480580
VatanenT_2016	SRR4305446	3104181	P020861	510	vaginal	Russia	male	NA	no	NA	39	18211178
VatanenT_2016	SRR4305097	3104061	P021343	405	CS	Russia	male	NA	no	NA	39	19352110
VatanenT_2016	SRR4305098	3104062	P021343	434	CS	Russia	male	NA	no	NA	39	10542100
VatanenT_2016	SRR4408222	3104102	P021772	458	vaginal	Russia	female	NA	no	NA	40	16879364
VatanenT_2016	SRR4305078	3104111	P021772	519	vaginal	Russia	female	NA	no	NA	40	13966546
VatanenT_2016	SRR4408253	3104112	P021772	550	vaginal	Russia	female	NA	no	NA	40	26253202
VatanenT_2016	SRR4408218	3104277	P021772	699	vaginal	Russia	female	NA	no	NA	40	31221638
VatanenT_2016	SRR4305422	3104278	P021772	730	vaginal	Russia	female	NA	no	NA	40	14516598
VatanenT_2016	SRR4305264	3100420	P022130	229	vaginal	Russia	female	NA	no	NA	40.86	7966668
VatanenT_2016	SRR4305265	3100421	P022130	260	vaginal	Russia	female	NA	no	NA	40.86	3866254
VatanenT_2016	SRR4305524	3100498	P022130	302	vaginal	Russia	female	NA	yes	NA	40.86	13565374
VatanenT_2016	SRR4305252	3104147	P022130	393	vaginal	Russia	female	NA	yes	NA	40.86	10194236
VatanenT_2016	SRR4305254	3104149	P022130	475	vaginal	Russia	female	NA	yes	NA	40.86	28160816
VatanenT_2016	SRR4305290	3100431	P022222	217	vaginal	Russia	female	NA	no	NA	40	8755294
VatanenT_2016	SRR4305291	3100433	P022222	276	vaginal	Russia	female	NA	no	NA	40	2966960
VatanenT_2016	SRR4305304	3100483	P022222	339	vaginal	Russia	female	NA	no	NA	40	4623218
VatanenT_2016	SRR4305171	3104210	P022222	566	vaginal	Russia	female	NA	no	NA	40	8538628
VatanenT_2016	SRR4408259	3104303	P022222	683	vaginal	Russia	female	NA	no	NA	40	14878190
VatanenT_2016	SRR4305100	3104067	P022384	394	vaginal	Russia	male	NA	no	NA	39.29	9814208
VatanenT_2016	SRR4305082	3104084	P022384	427	vaginal	Russia	male	NA	no	NA	39.29	12630820
VatanenT_2016	SRR4305468	3104150	P022384	489	vaginal	Russia	male	NA	no	NA	39.29	4693578
VatanenT_2016	SRR4305257	3104151	P022384	517	vaginal	Russia	male	NA	no	NA	39.29	19375696
VatanenT_2016	SRR4305258	3104152	P022384	549	vaginal	Russia	male	NA	no	NA	39.29	14496516
VatanenT_2016	SRR4305429	3104261	P022384	610	vaginal	Russia	male	NA	no	NA	39.29	8071550
VatanenT_2016	SRR4305278	3104308	P022384	702	vaginal	Russia	male	NA	no	NA	39.29	15073410
VatanenT_2016	SRR4305449	3104344	P022384	757	vaginal	Russia	male	NA	no	NA	39.29	15156602
VatanenT_2016	SRR4305169	3104207	P023918	289	vaginal	Russia	male	NA	no	NA	40	10755860
VatanenT_2016	SRR4305170	3104208	P023918	341	vaginal	Russia	male	NA	no	NA	40	11283054
VatanenT_2016	SRR4305396	3104233	P026562	186	vaginal	Russia	female	NA	NA	NA	40	4804288
VatanenT_2016	SRR4305397	3104235	P026562	245	vaginal	Russia	female	NA	NA	NA	40	4151624
VatanenT_2016	SRR4305172	3104197	P026562	340	vaginal	Russia	female	NA	NA	NA	40	6195488
VatanenT_2016	SRR4305190	3104311	P026562	400	vaginal	Russia	female	NA	NA	NA	40	29246132
VatanenT_2016	SRR4305191	3104316	P026562	552	vaginal	Russia	female	NA	NA	NA	40	12135690
VatanenT_2016	SRR4408097	3101953	T000094	216	CS	Estonia	female	NA	yes	NA	39	21627352
VatanenT_2016	SRR4408055	3101950	T000094	314	CS	Estonia	female	NA	yes	NA	39	18628022
VatanenT_2016	SRR4408042	3102078	T000094	407	CS	Estonia	female	NA	yes	NA	39	21392520
VatanenT_2016	SRR4408050	3102081	T000094	485	CS	Estonia	female	NA	yes	NA	39	27710988
VatanenT_2016	SRR4408012	3108942	T000094	578	CS	Estonia	female	NA	yes	NA	39	21912826
VatanenT_2016	SRR4305121	3117584	T000094	862	CS	Estonia	female	NA	yes	NA	39	24005302
VatanenT_2016	SRR4305132	3117592	T000094	1105	CS	Estonia	female	NA	yes	NA	39	8884224
VatanenT_2016	SRR4408089	3101924	T000272	204	vaginal	Estonia	male	NA	no	NA	40.14	19268738
VatanenT_2016	SRR4408281	3117525	T000272	1101	vaginal	Estonia	male	NA	yes	NA	40.14	19878602
VatanenT_2016	SRR4408051	3000602	T000461	136	vaginal	Estonia	male	NA	no	NA	40.57	22050944
VatanenT_2016	SRR4408063	3101868	T000461	315	vaginal	Estonia	male	NA	no	NA	40.57	27754050
VatanenT_2016	SRR4408028	3109028	T000461	682	vaginal	Estonia	male	NA	no	NA	40.57	23828790
VatanenT_2016	SRR4408192	3104940	T002534	204	vaginal	Estonia	male	NA	yes	NA	39	6750012
VatanenT_2016	SRR4408060	3103033	T002534	399	vaginal	Estonia	male	NA	yes	NA	39	25817648
VatanenT_2016	SRR4305233	3119467	T002534	853	vaginal	Estonia	male	NA	yes	NA	39	8975562
VatanenT_2016	SRR4305388	3119496	T003353	403	vaginal	Estonia	female	NA	no	NA	40.86	6885548
VatanenT_2016	SRR4305234	3119484	T003353	499	vaginal	Estonia	female	NA	no	NA	40.86	14137770
VatanenT_2016	SRR4408254	3119485	T003353	590	vaginal	Estonia	female	NA	no	NA	40.86	26831806
VatanenT_2016	SRR4408048	3101540	T003355	150	vaginal	Estonia	female	NA	no	NA	41.43	12882856
VatanenT_2016	SRR4408240	3103387	T003355	456	vaginal	Estonia	female	NA	no	NA	41.43	21536474
VatanenT_2016	SRR4408138	3109606	T003745	500	vaginal	Estonia	female	NA	no	NA	42	17206500
VatanenT_2016	SRR4408064	3101534	T003950	109	vaginal	Estonia	female	NA	no	NA	41.29	8780276
VatanenT_2016	SRR4408118	3105185	T003950	294	vaginal	Estonia	female	NA	no	NA	41.29	17357298
VatanenT_2016	SRR4305039	3109699	T003950	598	vaginal	Estonia	female	NA	no	NA	41.29	3516410
VatanenT_2016	SRR4305500	3109701	T003950	656	vaginal	Estonia	female	NA	no	NA	41.29	12923914
VatanenT_2016	SRR4408017	3119562	T003950	1099	vaginal	Estonia	female	NA	no	NA	41.29	23137570
VatanenT_2016	SRR4408173	3105281	T004341	211	vaginal	Estonia	female	NA	no	NA	39.14	4181084
VatanenT_2016	SRR4408180	3105284	T004341	321	vaginal	Estonia	female	NA	no	NA	39.14	4947238
VatanenT_2016	SRR4305040	3109684	T004341	594	vaginal	Estonia	female	NA	no	NA	39.14	5429056
VatanenT_2016	SRR4305461	3119644	T004341	1102	vaginal	Estonia	female	NA	yes	NA	39.14	24716280
VatanenT_2016	SRR4408208	3105460	T005507	326	vaginal	Estonia	male	NA	no	NA	40.57	21852046
VatanenT_2016	SRR4305445	3119777	T005507	801	vaginal	Estonia	male	NA	yes	NA	40.57	28182414
VatanenT_2016	SRR4305164	3119784	T005507	1083	vaginal	Estonia	male	NA	yes	NA	40.57	9011166
VatanenT_2016	SRR4408189	3101574	T005643	49	vaginal	Estonia	female	NA	no	NA	41.14	3629850
VatanenT_2016	SRR4408094	3105485	T005643	209	vaginal	Estonia	female	NA	no	NA	41.14	18750076
VatanenT_2016	SRR4408247	3103859	T005643	534	vaginal	Estonia	female	NA	no	NA	41.14	8516398
VatanenT_2016	SRR4408073	3100028	T005999	45	vaginal	Estonia	male	NA	no	NA	41	17192856
VatanenT_2016	SRR4408072	3101776	T005999	108	vaginal	Estonia	male	NA	no	NA	41	18570248
VatanenT_2016	SRR4305105	3116510	T005999	588	vaginal	Estonia	male	NA	yes	NA	41	14196838
VatanenT_2016	SRR4305289	3116513	T005999	663	vaginal	Estonia	male	NA	yes	NA	41	7649480
VatanenT_2016	SRR4408193	3101779	T006266	122	vaginal	Estonia	male	NA	no	NA	39.86	2924782
VatanenT_2016	SRR4305437	3103779	T006266	501	vaginal	Estonia	male	NA	yes	NA	39.86	28124998
VatanenT_2016	SRR4408035	3116659	T006266	685	vaginal	Estonia	male	NA	yes	NA	39.86	19133612
VatanenT_2016	SRR4408019	3119945	T006266	892	vaginal	Estonia	male	NA	yes	NA	39.86	18273346
VatanenT_2016	SRR4408081	3101815	T006288	177	vaginal	Estonia	male	NA	no	NA	41.71	22485244
VatanenT_2016	SRR4408107	3102049	T006288	319	vaginal	Estonia	male	NA	no	NA	41.71	23482154
VatanenT_2016	SRR4305489	3116852	T006288	676	vaginal	Estonia	male	NA	yes	NA	41.71	17848094
VatanenT_2016	SRR4408246	3119935	T007404	878	vaginal	Estonia	male	NA	yes	NA	41.86	27228122
VatanenT_2016	SRR4408056	3101595	T007748	44	vaginal	Estonia	male	NA	yes	NA	40	7240538
VatanenT_2016	SRR4408083	3102072	T007748	226	vaginal	Estonia	male	NA	yes	NA	40	5924324
VatanenT_2016	SRR4408124	3102075	T007748	309	vaginal	Estonia	male	NA	yes	NA	40	20411040
VatanenT_2016	SRR4408104	3105063	T007750	134	vaginal	Estonia	female	NA	no	NA	39.71	19587766
VatanenT_2016	SRR4305038	3116803	T007750	587	vaginal	Estonia	female	NA	yes	NA	39.71	17137678
VatanenT_2016	SRR4408139	3101619	T008025	45	vaginal	Estonia	male	NA	no	NA	38.57	11539612
VatanenT_2016	SRR4408093	3102415	T008025	228	vaginal	Estonia	male	NA	no	NA	38.57	17536204
VatanenT_2016	SRR4305047	3116802	T008025	675	vaginal	Estonia	male	NA	yes	NA	38.57	7640404
VatanenT_2016	SRR4408040	3101625	T008246	44	vaginal	Estonia	female	NA	no	NA	41.71	14504074
VatanenT_2016	SRR4408197	3104884	T008246	108	vaginal	Estonia	female	NA	no	NA	41.71	3375072
VatanenT_2016	SRR4305046	3109711	T008246	500	vaginal	Estonia	female	NA	no	NA	41.71	12072546
VatanenT_2016	SRR4408199	3101631	T008247	42	vaginal	Estonia	male	NA	no	NA	38.29	5654522
VatanenT_2016	SRR4408186	3104942	T008247	120	vaginal	Estonia	male	NA	yes	NA	38.29	4213466
VatanenT_2016	SRR4408131	3101649	T009275	33	vaginal	Estonia	female	NA	no	NA	38.43	11127560
VatanenT_2016	SRR4408126	3102461	T009275	301	vaginal	Estonia	female	NA	yes	NA	38.43	19896454
VatanenT_2016	SRR4408068	3103098	T009280	306	vaginal	Estonia	female	NA	no	NA	40.71	17869074
VatanenT_2016	SRR4305084	3117076	T009280	684	vaginal	Estonia	female	NA	yes	NA	40.71	3362094
VatanenT_2016	SRR4408245	3109529	T009717	488	vaginal	Estonia	male	NA	yes	NA	42	15721610
VatanenT_2016	SRR4408101	3102435	T009909	215	vaginal	Estonia	male	NA	no	NA	40.71	9906536
VatanenT_2016	SRR4408109	3102438	T009909	306	vaginal	Estonia	male	NA	no	NA	40.71	10268642
VatanenT_2016	SRR4305146	3120263	T009909	1108	vaginal	Estonia	male	NA	yes	NA	40.71	4904068
VatanenT_2016	SRR4408252	3103142	T010520	212	vaginal	Estonia	female	NA	no	NA	40.43	17748146
VatanenT_2016	SRR4408260	3103145	T010520	313	vaginal	Estonia	female	NA	yes	NA	40.43	27519984
VatanenT_2016	SRR4408256	3117055	T010520	584	vaginal	Estonia	female	NA	yes	NA	40.43	21653924
VatanenT_2016	SRR4305436	3109411	T010532	227	vaginal	Estonia	female	NA	yes	NA	39.14	17894594
VatanenT_2016	SRR4305059	3109414	T010532	495	vaginal	Estonia	female	NA	yes	NA	39.14	9787860
VatanenT_2016	SRR4305322	3117021	T010532	621	vaginal	Estonia	female	NA	yes	NA	39.14	4665884
VatanenT_2016	SRR4305150	3117020	T010532	657	vaginal	Estonia	female	NA	yes	NA	39.14	9327506
VatanenT_2016	SRR4305195	3109758	T011454	500	vaginal	Estonia	male	NA	yes	NA	40.43	14629350
VatanenT_2016	SRR4305513	3109484	T011676	497	vaginal	Estonia	female	NA	yes	NA	38.29	7576026
VatanenT_2016	SRR4305133	3117109	T011676	592	vaginal	Estonia	female	NA	yes	NA	38.29	6401666
VatanenT_2016	SRR4305199	3117110	T011676	680	vaginal	Estonia	female	NA	yes	NA	38.29	12873350
VatanenT_2016	SRR4305086	3117144	T012121	577	vaginal	Estonia	female	NA	no	NA	39.57	5976422
VatanenT_2016	SRR4408249	3120408	T012121	1106	vaginal	Estonia	female	NA	no	NA	39.57	15306692
VatanenT_2016	SRR4305196	3109814	T012138	408	vaginal	Estonia	male	NA	no	NA	38.86	13162788
VatanenT_2016	SRR4305197	3109817	T012138	501	vaginal	Estonia	male	NA	no	NA	38.86	23513098
VatanenT_2016	SRR4408220	3120524	T012138	863	vaginal	Estonia	male	NA	no	NA	38.86	28159836
VatanenT_2016	SRR4305041	3109676	T012374	410	vaginal	Estonia	male	NA	yes	NA	41.14	3746628
VatanenT_2016	SRR4305035	3109673	T012374	502	vaginal	Estonia	male	NA	yes	NA	41.14	4070882
VatanenT_2016	SRR4305124	3117170	T012374	683	vaginal	Estonia	male	NA	yes	NA	41.14	3786218
VatanenT_2016	SRR4408235	3105263	T012389	130	vaginal	Estonia	male	NA	no	NA	39.29	5614230
VatanenT_2016	SRR4408014	3109540	T012389	496	vaginal	Estonia	male	NA	yes	NA	39.29	21653178
VatanenT_2016	SRR4408275	3117174	T012389	593	vaginal	Estonia	male	NA	yes	NA	39.29	19422448
VatanenT_2016	SRR4305155	3117177	T012389	682	vaginal	Estonia	male	NA	yes	NA	39.29	34365838
VatanenT_2016	SRR4305042	3109690	T012977	500	vaginal	Estonia	male	NA	no	NA	40.43	4818906
VatanenT_2016	SRR4408182	3105127	T012983	39	vaginal	Estonia	female	NA	no	NA	40.71	5802666
VatanenT_2016	SRR4408242	3116450	T012983	393	vaginal	Estonia	female	NA	no	NA	40.71	18710122
VatanenT_2016	SRR4305389	3117279	T012983	664	vaginal	Estonia	female	NA	no	NA	40.71	7059850
VatanenT_2016	SRR4408289	3120559	T012983	836	vaginal	Estonia	female	NA	no	NA	40.71	17028314
VatanenT_2016	SRR4305106	3109831	T013431	550	vaginal	Estonia	male	NA	no	NA	39.86	20773538
VatanenT_2016	SRR4305426	3109551	T013828	405	vaginal	Estonia	female	NA	no	NA	40.57	15701060
VatanenT_2016	SRR4408221	3109547	T013828	478	vaginal	Estonia	female	NA	no	NA	40.57	10321048
VatanenT_2016	SRR4408177	3104933	T013832	44	vaginal	Estonia	male	NA	yes	NA	41	4110058
VatanenT_2016	SRR4305518	3120500	T013832	666	vaginal	Estonia	male	NA	yes	NA	41	6359924
VatanenT_2016	SRR4408248	3116472	T014197	436	vaginal	Estonia	female	NA	no	NA	37.43	22122526
VatanenT_2016	SRR4408016	3117399	T014197	686	vaginal	Estonia	female	NA	no	NA	37.43	22126412
VatanenT_2016	SRR4408136	3102302	T014575	201	vaginal	Estonia	male	NA	no	NA	40.86	13564838
VatanenT_2016	SRR4305194	3116536	T014575	516	vaginal	Estonia	male	NA	no	NA	40.86	13035434
VatanenT_2016	SRR4305193	3116528	T014800	406	vaginal	Estonia	female	NA	no	NA	39.71	9894950
VatanenT_2016	SRR4305104	3116501	T014801	494	vaginal	Estonia	female	NA	yes	NA	39.71	4742044
VatanenT_2016	SRR4408280	3117483	T014801	678	vaginal	Estonia	female	NA	yes	NA	39.71	21961604
VatanenT_2016	SRR4305330	3109644	T014806	459	vaginal	Estonia	male	NA	yes	NA	40.14	4075578
VatanenT_2016	SRR4305433	3109646	T014806	489	vaginal	Estonia	male	NA	no	NA	40.14	31253958
VatanenT_2016	SRR4408229	3117466	T014806	713	vaginal	Estonia	male	NA	no	NA	40.14	22145348
VatanenT_2016	SRR4305192	3116487	T014827	407	vaginal	Estonia	male	NA	no	NA	38.43	15308088
VatanenT_2016	SRR4408091	3117453	T014827	666	vaginal	Estonia	male	NA	no	NA	38.43	25549710
VatanenT_2016	SRR4305531	3120536	T014827	852	vaginal	Estonia	male	NA	no	NA	38.43	10382680
VatanenT_2016	SRR4305251	3120543	T014827	1062	vaginal	Estonia	male	NA	no	NA	38.43	9116940
VatanenT_2016	SRR4408086	3102181	T016548	135	vaginal	Estonia	female	NA	no	NA	38.57	13156232
VatanenT_2016	SRR4305324	3117676	T016548	569	vaginal	Estonia	female	NA	no	NA	38.57	12606570
VatanenT_2016	SRR4408041	3102120	T016811	122	vaginal	Estonia	male	NA	no	NA	41.57	14687986
VatanenT_2016	SRR4305036	3116820	T016811	390	vaginal	Estonia	male	NA	no	NA	41.57	17500986
VatanenT_2016	SRR4305045	3116823	T016811	483	vaginal	Estonia	male	NA	yes	NA	41.57	8791978
VatanenT_2016	SRR4408096	3117461	T016811	678	vaginal	Estonia	male	NA	yes	NA	41.57	21395734
VatanenT_2016	SRR4305300	3116629	T016812	489	vaginal	Estonia	female	NA	no	NA	39.71	22562052
VatanenT_2016	SRR4408121	3117758	T016812	589	vaginal	Estonia	female	NA	no	NA	39.71	33206850
VatanenT_2016	SRR4305210	3117756	T016812	675	vaginal	Estonia	female	NA	no	NA	39.71	9642442
VatanenT_2016	SRR4305413	3116870	T016834	475	vaginal	Estonia	female	NA	yes	NA	37	19550308
VatanenT_2016	SRR4305037	3116809	T017394	427	vaginal	Estonia	male	NA	yes	NA	40.43	6050012
VatanenT_2016	SRR4305048	3116811	T017394	479	vaginal	Estonia	male	NA	yes	NA	40.43	9983022
VatanenT_2016	SRR4408264	3117692	T017394	661	vaginal	Estonia	male	NA	yes	NA	40.43	17218604
VatanenT_2016	SRR4408285	3120666	T017394	849	vaginal	Estonia	male	NA	yes	NA	40.43	21482930
VatanenT_2016	SRR4408196	3105301	T017419	60	vaginal	Estonia	female	NA	no	NA	41	2839188
VatanenT_2016	SRR4305043	3116815	T017419	406	vaginal	Estonia	female	NA	no	NA	41	3649232
VatanenT_2016	SRR4408024	3117777	T017419	589	vaginal	Estonia	female	NA	no	NA	41	20330292
VatanenT_2016	SRR4408127	3102273	T018343	121	vaginal	Estonia	female	NA	no	NA	41.14	33151010
VatanenT_2016	SRR4408292	3117813	T018343	673	vaginal	Estonia	female	NA	yes	NA	41.14	25788840
VatanenT_2016	SRR4408103	3105507	T019021	44	vaginal	Estonia	female	NA	no	NA	41.86	17212526
VatanenT_2016	SRR4305327	3116980	T019021	406	vaginal	Estonia	female	NA	yes	NA	41.86	3341616
VatanenT_2016	SRR4408284	3119527	T019021	582	vaginal	Estonia	female	NA	yes	NA	41.86	13480104
VatanenT_2016	SRR4408117	3105508	T019031	62	vaginal	Estonia	male	NA	no	NA	39.57	27992586
VatanenT_2016	SRR4305399	3109501	T019031	224	vaginal	Estonia	male	NA	no	NA	39.57	19160050
VatanenT_2016	SRR4305125	3117180	T019031	438	vaginal	Estonia	male	NA	yes	NA	39.57	12328548
VatanenT_2016	SRR4305126	3117182	T019031	495	vaginal	Estonia	male	NA	yes	NA	39.57	5626444
VatanenT_2016	SRR4408271	3117842	T019031	591	vaginal	Estonia	male	NA	yes	NA	39.57	22732936
VatanenT_2016	SRR4408074	3102134	T019852	44	vaginal	Estonia	female	NA	no	NA	37.43	33833548
VatanenT_2016	SRR4408194	3103232	T019852	205	vaginal	Estonia	female	NA	no	NA	37.43	3220452
VatanenT_2016	SRR4408234	3109316	T019852	305	vaginal	Estonia	female	NA	no	NA	37.43	20700696
VatanenT_2016	SRR4305353	3120810	T019852	1099	vaginal	Estonia	female	NA	no	NA	37.43	7897376
VatanenT_2016	SRR4305058	3109364	T019853	217	vaginal	Estonia	female	NA	no	NA	39.43	12143974
VatanenT_2016	SRR4305083	3117052	T019853	499	vaginal	Estonia	female	NA	yes	NA	39.43	5676604
VatanenT_2016	SRR4408015	3106453	T019853	1095	vaginal	Estonia	female	NA	yes	NA	39.43	21979194
VatanenT_2016	SRR4305060	3109428	T020231	210	CS	Estonia	male	NA	no	NA	42.29	3920004
VatanenT_2016	SRR4305511	3109431	T020231	302	CS	Estonia	male	NA	no	NA	42.29	9197616
VatanenT_2016	SRR4305498	3117068	T020231	481	CS	Estonia	male	NA	no	NA	42.29	12992370
VatanenT_2016	SRR4305198	3119594	T020231	591	CS	Estonia	male	NA	no	NA	42.29	17327412
VatanenT_2016	SRR4305311	3119593	T020231	683	CS	Estonia	male	NA	no	NA	42.29	32266732
VatanenT_2016	SRR4305085	3117099	T021076	500	vaginal	Estonia	female	NA	no	NA	40.71	7946940
VatanenT_2016	SRR4305231	3119421	T021076	678	vaginal	Estonia	female	NA	no	NA	40.71	3531490
VatanenT_2016	SRR4408065	3102063	T021613	40	vaginal	Estonia	female	NA	no	NA	40	15554914
VatanenT_2016	SRR4408008	3119553	T021613	678	vaginal	Estonia	female	NA	yes	NA	40	21121308
VatanenT_2016	SRR4408037	3103340	T022883	111	CS	Estonia	male	NA	no	NA	38.43	14932352
VatanenT_2016	SRR4305034	3109671	T022883	229	CS	Estonia	male	NA	no	NA	38.43	9917080
VatanenT_2016	SRR4305478	3109669	T022883	292	CS	Estonia	male	NA	no	NA	38.43	10779096
VatanenT_2016	SRR4305123	3117168	T022883	402	CS	Estonia	male	NA	no	NA	38.43	28719496
VatanenT_2016	SRR4305144	3117165	T022883	485	CS	Estonia	male	NA	no	NA	38.43	24910248
VatanenT_2016	SRR4408077	3102154	T023390	41	vaginal	Estonia	female	NA	no	NA	41.86	25411096
VatanenT_2016	SRR4305329	3109641	T023390	310	vaginal	Estonia	female	NA	no	NA	41.86	5354992
VatanenT_2016	SRR4305120	3116407	T023909	203	vaginal	Estonia	male	NA	no	NA	40	3737044
VatanenT_2016	SRR4305122	3116410	T023909	311	vaginal	Estonia	male	NA	no	NA	40	5334100
VatanenT_2016	SRR4305328	3117434	T023909	484	vaginal	Estonia	male	NA	no	NA	40	8715724
VatanenT_2016	SRR4408266	3109864	T024121	316	vaginal	Estonia	male	NA	yes	NA	40.29	15679024
VatanenT_2016	SRR4305390	3117365	T024121	410	vaginal	Estonia	male	NA	yes	NA	40.29	4389002
VatanenT_2016	SRR4408273	3117368	T024121	493	vaginal	Estonia	male	NA	yes	NA	40.29	24897618
VatanenT_2016	SRR4305217	3116439	T025415	243	vaginal	Estonia	male	NA	no	NA	40.86	15063432
VatanenT_2016	SRR4305158	3117401	T025415	393	vaginal	Estonia	male	NA	no	NA	40.86	13515442
VatanenT_2016	SRR4408244	3119773	T025415	674	vaginal	Estonia	male	NA	yes	NA	40.86	17566494
VatanenT_2016	SRR4305218	3116447	T026211	299	vaginal	Estonia	male	NA	no	NA	41.29	6563522
VatanenT_2016	SRR4305392	3117441	T026211	494	vaginal	Estonia	male	NA	no	NA	41.29	22330420
VatanenT_2016	SRR4305163	3119763	T026211	664	vaginal	Estonia	male	NA	no	NA	41.29	5015082
VatanenT_2016	SRR4408102	3106604	T026211	1094	vaginal	Estonia	male	NA	no	NA	41.29	19888918
VatanenT_2016	SRR4305119	3116601	T028029	320	vaginal	Estonia	female	NA	no	NA	38.71	3831252
VatanenT_2016	SRR4305416	3117486	T028029	391	vaginal	Estonia	female	NA	no	NA	38.71	7528298
VatanenT_2016	SRR4305057	3119925	T028183	593	CS	Estonia	female	NA	yes	NA	38.71	9418196
VatanenT_2016	SRR4305339	3106667	T028183	866	CS	Estonia	female	NA	yes	NA	38.71	6797052
VatanenT_2016	SRR4305440	3106676	T028183	1101	CS	Estonia	female	NA	yes	NA	38.71	17304992
VatanenT_2016	SRR4305507	3117546	T029687	501	CS	Estonia	male	NA	no	NA	38.71	13896780
VatanenT_2016	SRR4305505	3119987	T029687	712	CS	Estonia	male	NA	yes	NA	38.71	11710372
VatanenT_2016	SRR4305450	3106651	T029687	1110	CS	Estonia	male	NA	yes	NA	38.71	20778288
WampachL_2018	SRR5575361	V2_C100	100	3	vaginal	Luxembourg	female	breast	NA	3730	40.86	24707098
WampachL_2018	SRR5575421	V3_C100	100	5	vaginal	Luxembourg	female	breast	NA	3730	40.86	27452638
WampachL_2018	SRR7716236	V2_C105	105	3	vaginal	Luxembourg	male	breast	NA	3000	38	41900810
WampachL_2018	SRR7716241	V3_C105	105	5	vaginal	Luxembourg	male	breast	NA	3000	38	60897122
WampachL_2018	SRR5575414	V1_C106	106	1	vaginal	Luxembourg	male	breast	NA	2700	37.71	25809082
WampachL_2018	SRR5575360	V2_C106	106	3	vaginal	Luxembourg	male	breast	NA	2700	37.71	33103802
WampachL_2018	SRR5575565	V3_C106	106	5	vaginal	Luxembourg	male	breast	NA	2700	37.71	23549542
WampachL_2018	SRR7716238	V1_C109	109	1	vaginal	Luxembourg	male	breast	NA	3550	39.43	3387214
WampachL_2018	SRR7716239	V2_C109	109	3	vaginal	Luxembourg	male	breast	NA	3550	39.43	48717192
WampachL_2018	SRR7716237	V1_C110	110	1	vaginal	Luxembourg	male	breast	NA	3430	38.57	39222976
WampachL_2018	SRR7716249	V2_C110	110	3	vaginal	Luxembourg	male	breast	NA	3430	38.57	37948768
WampachL_2018	SRR7716242	V3_C110	110	5	vaginal	Luxembourg	male	breast	NA	3430	38.57	48310134
WampachL_2018	SRR5575411	V1_C111	111	1	vaginal	Luxembourg	female	breast	NA	3850	39.71	38052132
WampachL_2018	SRR5575363	V2_C111	111	3	vaginal	Luxembourg	female	breast	NA	3850	39.71	38589084
WampachL_2018	SRR5575423	V3_C111	111	5	vaginal	Luxembourg	female	breast	NA	3850	39.71	54527774
WampachL_2018	SRR5575367	V2_C112	112	3	CS	Luxembourg	male	breast	NA	3970	37.71	32482390
WampachL_2018	SRR5575426	V3_C112	112	5	CS	Luxembourg	male	breast	NA	3970	37.71	11465250
WampachL_2018	SRR5575620	V3_C113	113	5	CS	Luxembourg	female	combined	NA	2560	39	25396086
WampachL_2018	SRR5575420	V2_C114	114	3	CS	Luxembourg	female	combined	NA	2560	39	22193894
WampachL_2018	SRR5575656	V3_C114	114	5	CS	Luxembourg	female	combined	NA	2560	39	20518704
WampachL_2018	SRR5575362	V2_C117	117	3	vaginal	Luxembourg	male	combined	NA	3670	39.57	34255468
WampachL_2018	SRR5575424	V3_C117	117	5	vaginal	Luxembourg	male	combined	NA	3670	39.57	24606250
WampachL_2018	SRR5575365	V2_C118	118	3	CS	Luxembourg	male	breast	NA	3330	39.71	31999962
WampachL_2018	SRR5575425	V3_C118	118	5	CS	Luxembourg	male	combined	NA	3330	39.71	27037342
WampachL_2018	SRR7716240	V2_C119	119	3	CS	Luxembourg	female	combined	NA	1900	38.57	22418738
WampachL_2018	SRR7716243	V3_C119	119	5	CS	Luxembourg	female	formula	NA	1900	38.57	30560324
WampachL_2018	SRR5575364	V2_C120	120	3	CS	Luxembourg	male	breast	NA	3050	38.29	22113626
WampachL_2018	SRR5575429	V3_C120	120	5	CS	Luxembourg	male	breast	NA	3050	38.29	26811236
YassourM_2018	SRR7280802	G102210	M0018C	90	vaginal	Finland	female	breast	NA	3640	39.1	33909024
YassourM_2018	SRR7281046	G102209	M0018C	60	vaginal	Finland	female	breast	NA	3640	39.1	4258536
YassourM_2018	SRR7281057	G102206	M0018C	0	vaginal	Finland	female	NA	NA	3640	39.1	17309038
YassourM_2018	SRR7281058	G102208	M0018C	30	vaginal	Finland	female	breast	NA	3640	39.1	27895642
YassourM_2018	SRR7281038	G102217	M0038C	60	vaginal	Finland	male	combined	NA	3620	39	22293928
YassourM_2018	SRR7281039	G102218	M0038C	90	vaginal	Finland	male	combined	NA	3620	39	32213896
YassourM_2018	SRR7281043	G102214	M0038C	0	vaginal	Finland	male	NA	NA	3620	39	2103430
YassourM_2018	SRR7281044	G102215	M0038C	14	vaginal	Finland	male	combined	NA	3620	39	17544224
YassourM_2018	SRR7281045	G102216	M0038C	30	vaginal	Finland	male	breast	NA	3620	39	21939326
YassourM_2018	SRR7280795	G102231	M0059C	14	vaginal	Finland	female	combined	NA	2970	40	26328784
YassourM_2018	SRR7280797	G102233	M0059C	60	vaginal	Finland	female	combined	NA	2970	40	25447116
YassourM_2018	SRR7280798	G102232	M0059C	30	vaginal	Finland	female	combined	NA	2970	40	23520236
YassourM_2018	SRR7280800	G102234	M0059C	90	vaginal	Finland	female	combined	NA	2970	40	32226016
YassourM_2018	SRR7280842	G102224	M0072C	30	CS	Finland	male	breast	NA	3670	41.4	35747182
YassourM_2018	SRR7280843	G102225	M0072C	60	CS	Finland	male	breast	NA	3670	41.4	25613316
YassourM_2018	SRR7280845	G102223	M0072C	14	CS	Finland	male	breast	NA	3670	41.4	28491878
YassourM_2018	SRR7280848	G102226	M0072C	90	CS	Finland	male	breast	NA	3670	41.4	29838772
YassourM_2018	SRR7280810	G102202	M0073C	90	vaginal	Finland	female	breast	NA	3090	40.1	30868168
YassourM_2018	SRR7280811	G102200	M0073C	30	vaginal	Finland	female	breast	NA	3090	40.1	19519774
YassourM_2018	SRR7280812	G102199	M0073C	14	vaginal	Finland	female	breast	NA	3090	40.1	23124582
YassourM_2018	SRR7280840	G102198	M0073C	0	vaginal	Finland	female	NA	NA	3090	40.1	18249370
YassourM_2018	SRR7280841	G102201	M0073C	60	vaginal	Finland	female	breast	NA	3090	40.1	29655940
YassourM_2018	SRR7280804	G102240	M0074C	60	vaginal	Finland	male	combined	NA	3490	40.6	24644904
YassourM_2018	SRR7280805	G102239	M0074C	14	vaginal	Finland	male	combined	NA	3490	40.6	29183920
YassourM_2018	SRR7280806	G102238	M0074C	0	vaginal	Finland	male	NA	NA	3490	40.6	23069804
YassourM_2018	SRR7280801	G102248	M0084C	60	vaginal	Finland	female	combined	NA	4310	41.7	23350036
YassourM_2018	SRR7280856	G102246	M0084C	14	vaginal	Finland	female	breast	NA	4310	41.7	29472642
YassourM_2018	SRR7280857	G102247	M0084C	30	vaginal	Finland	female	breast	NA	4310	41.7	34975030
YassourM_2018	SRR7280859	G102249	M0084C	90	vaginal	Finland	female	breast	NA	4310	41.7	34109680
YassourM_2018	SRR7280994	G102273	M0201C	90	vaginal	Finland	male	breast	NA	3090	38	26791482
YassourM_2018	SRR7280995	G102272	M0201C	60	vaginal	Finland	male	breast	NA	3090	38	28988840
YassourM_2018	SRR7280997	G102270	M0201C	14	vaginal	Finland	male	breast	NA	3090	38	34568510
YassourM_2018	SRR7280948	G102289	M0226C	90	vaginal	Finland	male	breast	NA	3175	40.7	31963660
YassourM_2018	SRR7280950	G102286	M0226C	14	vaginal	Finland	male	combined	NA	3175	40.7	30853538
YassourM_2018	SRR7280970	G102287	M0226C	30	vaginal	Finland	male	breast	NA	3175	40.7	33995578
YassourM_2018	SRR7280973	G102288	M0226C	60	vaginal	Finland	male	breast	NA	3175	40.7	27663252
YassourM_2018	SRR7280833	G102254	M0259C	14	vaginal	Finland	male	breast	NA	3270	38	34721290
YassourM_2018	SRR7280838	G102257	M0259C	90	vaginal	Finland	male	breast	NA	3270	38	17381616
YassourM_2018	SRR7280839	G102256	M0259C	60	vaginal	Finland	male	breast	NA	3270	38	22461758
YassourM_2018	SRR7281073	G102262	M0261C	14	vaginal	Finland	female	breast	NA	3505	39.3	16561812
YassourM_2018	SRR7281074	G102263	M0261C	30	vaginal	Finland	female	breast	NA	3505	39.3	22618922
YassourM_2018	SRR7281075	G102264	M0261C	60	vaginal	Finland	female	breast	NA	3505	39.3	30726474
YassourM_2018	SRR7281076	G102265	M0261C	90	vaginal	Finland	female	breast	NA	3505	39.3	25853132
YassourM_2018	SRR7280903	G102327	M0297C	30	vaginal	Finland	male	breast	NA	4005	40.7	7557678
YassourM_2018	SRR7280904	G102326	M0297C	14	vaginal	Finland	male	breast	NA	4005	40.7	32462698
YassourM_2018	SRR7280905	G102329	M0297C	90	vaginal	Finland	male	breast	NA	4005	40.7	34987912
YassourM_2018	SRR7280906	G102328	M0297C	60	vaginal	Finland	male	breast	NA	4005	40.7	32121490
YassourM_2018	SRR7281067	G102325	M0297C	0	vaginal	Finland	male	NA	NA	4005	40.7	40290786
YassourM_2018	SRR7280877	G102336	M0305C	60	vaginal	Finland	female	breast	NA	3550	39.6	2082502
YassourM_2018	SRR7280911	G102335	M0305C	30	vaginal	Finland	female	breast	NA	3550	39.6	33506352
YassourM_2018	SRR7280912	G102334	M0305C	14	vaginal	Finland	female	breast	NA	3550	39.6	28852246
YassourM_2018	SRR7280871	G102279	M0327C	30	vaginal	Finland	female	breast	NA	3580	38.4	25040602
YassourM_2018	SRR7280872	G102280	M0327C	60	vaginal	Finland	female	breast	NA	3580	38.4	15299112
YassourM_2018	SRR7280874	G102278	M0327C	14	vaginal	Finland	female	breast	NA	3580	38.4	25744672
YassourM_2018	SRR7280881	G102281	M0327C	90	vaginal	Finland	female	breast	NA	3580	38.4	24879670
YassourM_2018	SRR7280955	G102345	M0333C	90	vaginal	Finland	female	breast	NA	3570	42.1	28757122
YassourM_2018	SRR7280956	G102344	M0333C	60	vaginal	Finland	female	combined	NA	3570	42.1	5839546
YassourM_2018	SRR7280957	G102343	M0333C	30	vaginal	Finland	female	combined	NA	3570	42.1	32550722
YassourM_2018	SRR7280958	G102342	M0333C	14	vaginal	Finland	female	combined	NA	3570	42.1	29911808
YassourM_2018	SRR7280931	G102294	M0346C	14	vaginal	Finland	female	breast	NA	3210	40.9	24243170
YassourM_2018	SRR7280932	G102295	M0346C	30	vaginal	Finland	female	combined	NA	3210	40.9	12921310
YassourM_2018	SRR7280933	G102296	M0346C	60	vaginal	Finland	female	combined	NA	3210	40.9	32590964
YassourM_2018	SRR7280934	G102297	M0346C	90	vaginal	Finland	female	combined	NA	3210	40.9	30964112
YassourM_2018	SRR7280939	G102350	M0353C	14	vaginal	Finland	female	breast	NA	3150	40.3	34297780
YassourM_2018	SRR7281013	G102352	M0353C	60	vaginal	Finland	female	breast	NA	3150	40.3	31532864
YassourM_2018	SRR7281014	G102351	M0353C	30	vaginal	Finland	female	breast	NA	3150	40.3	36779840
YassourM_2018	SRR7281016	G102353	M0353C	90	vaginal	Finland	female	breast	NA	3150	40.3	37547976
YassourM_2018	SRR7280980	G102361	M0369C	90	CS	Finland	female	combined	NA	3630	39	23635676
YassourM_2018	SRR7281010	G102360	M0369C	60	CS	Finland	female	combined	NA	3630	39	45336434
YassourM_2018	SRR7281011	G102359	M0369C	30	CS	Finland	female	combined	NA	3630	39	30945722
YassourM_2018	SRR7281019	G102358	M0369C	14	CS	Finland	female	combined	NA	3630	39	11377222
YassourM_2018	SRR7280976	G102313	M0388C	90	vaginal	Finland	male	breast	NA	3685	40.7	42804914
YassourM_2018	SRR7280982	G102311	M0388C	30	vaginal	Finland	male	breast	NA	3685	40.7	33614220
YassourM_2018	SRR7280983	G102312	M0388C	60	vaginal	Finland	male	breast	NA	3685	40.7	30404714
YassourM_2018	SRR7280984	G102309	M0388C	0	vaginal	Finland	male	NA	NA	3685	40.7	26779096
YassourM_2018	SRR7280985	G102310	M0388C	14	vaginal	Finland	male	breast	NA	3685	40.7	33291794
YassourM_2018	SRR7280813	G102302	M0399C	14	vaginal	Finland	female	breast	NA	3650	40.6	22943622
YassourM_2018	SRR7280818	G102305	M0399C	90	vaginal	Finland	female	breast	NA	3650	40.6	36058812
YassourM_2018	SRR7280819	G102304	M0399C	60	vaginal	Finland	female	breast	NA	3650	40.6	21809668
YassourM_2018	SRR7280820	G102303	M0399C	30	vaginal	Finland	female	breast	NA	3650	40.6	32042566
YassourM_2018	SRR7281049	G102377	M0402C	90	vaginal	Finland	female	breast	NA	2780	40.3	31401892
YassourM_2018	SRR7281054	G102374	M0402C	14	vaginal	Finland	female	combined	NA	2780	40.3	20201890
YassourM_2018	SRR7281055	G102375	M0402C	30	vaginal	Finland	female	combined	NA	2780	40.3	32819626
YassourM_2018	SRR7281056	G102376	M0402C	60	vaginal	Finland	female	breast	NA	2780	40.3	34743856
YassourM_2018	SRR7281021	G102383	M0427C	30	vaginal	Finland	female	breast	NA	3095	39.9	23376908
YassourM_2018	SRR7281022	G102384	M0427C	60	vaginal	Finland	female	breast	NA	3095	39.9	25482994
YassourM_2018	SRR7281023	G102385	M0427C	90	vaginal	Finland	female	breast	NA	3095	39.9	36707130
YassourM_2018	SRR7281028	G102366	M0450C	14	vaginal	Finland	male	breast	NA	3740	40.7	35524800
YassourM_2018	SRR7281029	G102367	M0450C	30	vaginal	Finland	male	breast	NA	3740	40.7	36482494
YassourM_2018	SRR7281030	G102368	M0450C	60	vaginal	Finland	male	breast	NA	3740	40.7	30232440
YassourM_2018	SRR7281064	G102369	M0450C	90	vaginal	Finland	male	breast	NA	3740	40.7	33893348
YassourM_2018	SRR7280821	G102320	M0487C	60	vaginal	Finland	male	breast	NA	3485	40.9	28694226
YassourM_2018	SRR7280858	G102321	M0487C	90	vaginal	Finland	male	breast	NA	3485	40.9	36975656
YassourM_2018	SRR7280862	G102318	M0487C	14	vaginal	Finland	male	breast	NA	3485	40.9	17426582
YassourM_2018	SRR7280865	G102319	M0487C	30	vaginal	Finland	male	breast	NA	3485	40.9	37581520
YassourM_2018	SRR7280822	G104619	M0740C	60	CS	Finland	male	breast	NA	3480	39.4	27487816
YassourM_2018	SRR7280827	G104620	M0740C	90	CS	Finland	male	breast	NA	3480	39.4	24246494
YassourM_2018	SRR7280828	G104617	M0740C	14	CS	Finland	male	combined	NA	3480	39.4	24712648
YassourM_2018	SRR7281031	G104618	M0740C	30	CS	Finland	male	breast	NA	3480	39.4	18629632
YassourM_2018	SRR7280825	G104656	M0744C	30	CS	Finland	female	breast	NA	4005	39	40129746
YassourM_2018	SRR7280826	G104657	M0744C	60	CS	Finland	female	breast	NA	4005	39	28988516
YassourM_2018	SRR7280864	G104655	M0744C	14	CS	Finland	female	combined	NA	4005	39	34299040
YassourM_2018	SRR7281034	G104658	M0744C	90	CS	Finland	female	breast	NA	4005	39	42158714
YassourM_2018	SRR7280867	G104625	M0764C	60	vaginal	Finland	male	combined	NA	3870	42.4	41132448
YassourM_2018	SRR7280868	G104624	M0764C	30	vaginal	Finland	male	combined	NA	3870	42.4	22957832
YassourM_2018	SRR7280869	G104623	M0764C	0	vaginal	Finland	male	NA	NA	3870	42.4	8091466
YassourM_2018	SRR7280870	G104626	M0764C	90	vaginal	Finland	male	combined	NA	3870	42.4	38897578
YassourM_2018	SRR7280907	G104631	M0792C	14	vaginal	Finland	female	combined	NA	3775	40.1	26453378
YassourM_2018	SRR7280913	G104634	M0792C	90	vaginal	Finland	female	breast	NA	3775	40.1	22921746
YassourM_2018	SRR7280916	G104633	M0792C	60	vaginal	Finland	female	breast	NA	3775	40.1	39409744
YassourM_2018	SRR7280974	G104632	M0792C	30	vaginal	Finland	female	combined	NA	3775	40.1	22530840
YassourM_2018	SRR7280917	G104639	M0806C	14	vaginal	Finland	female	breast	NA	3645	40.7	33095910
YassourM_2018	SRR7280941	G104642	M0806C	90	vaginal	Finland	female	breast	NA	3645	40.7	34958108
YassourM_2018	SRR7280964	G104641	M0806C	60	vaginal	Finland	female	breast	NA	3645	40.7	39607762
YassourM_2018	SRR7280975	G104640	M0806C	30	vaginal	Finland	female	breast	NA	3645	40.7	19191642
YassourM_2018	SRR7280898	G104680	M0808C	90	vaginal	Finland	male	breast	NA	3205	38.9	11396830
YassourM_2018	SRR7280942	G104679	M0808C	60	vaginal	Finland	male	breast	NA	3205	38.9	10933870
YassourM_2018	SRR7280943	G104678	M0808C	30	vaginal	Finland	male	breast	NA	3205	38.9	13214998
YassourM_2018	SRR7280968	G104677	M0808C	14	vaginal	Finland	male	combined	NA	3205	38.9	37695906
YassourM_2018	SRR7280896	G104648	M0901C	30	CS	Finland	male	combined	NA	3450	40.3	27687980
YassourM_2018	SRR7280962	G104650	M0901C	90	CS	Finland	male	combined	NA	3450	40.3	11563794
YassourM_2018	SRR7280965	G104649	M0901C	60	CS	Finland	male	combined	NA	3450	40.3	26325494
YassourM_2018	SRR7280971	G104647	M0901C	14	CS	Finland	male	combined	NA	3450	40.3	31145044
YassourM_2018	SRR7280987	G104666	M1098C	90	vaginal	Finland	female	breast	NA	3385	38.7	29725464
YassourM_2018	SRR7280989	G104663	M1098C	14	vaginal	Finland	female	breast	NA	3385	38.7	36593550
YassourM_2018	SRR7280992	G104665	M1098C	60	vaginal	Finland	female	breast	NA	3385	38.7	49910364
YassourM_2018	SRR7280993	G104664	M1098C	30	vaginal	Finland	female	breast	NA	3385	38.7	25360038
YassourM_2018	SRR7281003	G104662	M1098C	0	vaginal	Finland	female	NA	NA	3385	38.7	46885704
