# Supplementary material for: The Gut Resistome Atlas in Preterm Infants Enables Prediction of Necrotizing Enterocolitis Onset
Source: Adv Sci (Weinh). 2025 Sep 30;12(45):e05154. doi: 10.1002/advs.202505154 (PMC12677589; doi:10.1002/advs.202505154)
Supplement: Supplementary file 8 — Supplemental Table 7 [file ADVS-12-e05154-s013.xlsx]

## Sheet: ARG types
ARG types	Number of samples	Prevalence	Mean abundance (capc)
bacitracin	1619	1	0.175059
MLS	1619	1	0.274221
multidrug	1619	1	0.714767
tetracycline	1619	1	0.493863
beta_lactam	1617	0.998765	0.426179
polymyxin	1617	0.998765	0.273971
mupirocin	1605	0.991353	0.148346
PT	1565	0.966646	0.00405909
aminoglycoside	1487	0.918468	0.0919751
vancomycin	1455	0.898703	0.0136677
trimethoprim	1453	0.897468	0.0548962
OPA	1389	0.857937	0.0616217
chloramphenicol	1287	0.794935	0.0158331
novobiocin	1246	0.769611	0.000849498
rifamycin	997	0.615812	0.000620982
fosfomycin	765	0.472514	0.0189637
quinolone	719	0.444101	0.00699212
sulfonamide	607	0.374923	0.0163445
streptothricin	507	0.313156	0.00598957
defensin	366	0.226065	0.000755727
AFA	143	0.0883261	3.58148e-05
bleomycin	68	0.0420012	0.000213419
fusidic_acid	48	0.0296479	0.000536724
florfenicol	7	0.00432366	6.45759e-05
tunicamycin	5	0.00308833	4.6243e-06
bicyclomycin	4	0.00247066	2.15198e-05

## Sheet: ARG subtypes
ARG subtypes	Number of samples	Prevalence	Mean abundance (capc)
bacitracin__bacA	1618	0.999382	0.165439
macrolide-lincosamide-streptogramin__macB	1618	0.999382	0.0189185
polymyxin__ugd	1609	0.993823	0.10364
multidrug__msbA	1603	0.990117	0.0550165
multidrug__efrB	1602	0.9895	0.0123688
tetracycline__tetB(P)	1593	0.983941	0.00495737
multidrug__efrA	1581	0.976529	0.00627687
multidrug__MexB	1576	0.97344	0.00422455
pleuromutilin_tiamulin__TaeA	1565	0.966646	0.0040554
tetracycline__tet(M)	1558	0.962322	0.0190156
mupirocin__Bifidobacteria intrinsic ileS conferring resistance to mupirocin	1555	0.960469	0.145588
multidrug__acrF	1550	0.957381	0.0272482
polymyxin__rosA	1531	0.945645	0.0122514
multidrug__mdtF	1513	0.934527	0.0137073
multidrug__emrB	1497	0.924645	0.0177916
tetracycline__tet(W)	1496	0.924027	0.0674044
bacitracin__bcrA	1494	0.922792	0.00960439
tetracycline__tet(O)	1484	0.916615	0.0566187
multidrug__smeE	1448	0.894379	0.0011218
multidrug__MexF	1446	0.893144	0.000966151
multidrug__sdeY	1433	0.885114	0.00623784
multidrug__mdtK	1431	0.883879	0.0696483
mupirocin__mupB	1409	0.87029	0.00202268
multidrug__emrA	1408	0.869673	0.0185774
polymyxin__arnA	1398	0.863496	0.0494955
polymyxin__rosB	1378	0.851143	0.0178207
multidrug__mdtE	1375	0.84929	0.0219562
tetracycline__tet(32)	1370	0.846201	0.0205564
macrolide-lincosamide-streptogramin__mel	1366	0.843731	0.0183009
multidrug__tolC	1363	0.841878	0.0206575
polymyxin__eptA	1359	0.839407	0.0477869
other_peptide_antibiotics__microcin efflux pumu gene yojI	1356	0.837554	0.0415141
beta_lactam__Klebsiella pneumoniae OmpK37	1354	0.836319	0.0492622
macrolide-lincosamide-streptogramin__macA	1342	0.828907	0.0166918
multidrug__Escherichia coli mdfA	1339	0.827054	0.0498957
multidrug__mdtL	1335	0.824583	0.0512769
multidrug__emrD	1329	0.820877	0.0469577
multidrug__acrE	1311	0.809759	0.0137434
multidrug__mdtH	1309	0.808524	0.0415916
polymyxin__pmrF	1303	0.804818	0.0419719
macrolide-lincosamide-streptogramin__LlmA 23S ribosomal RNA methyltransferase	1302	0.8042	0.00485193
multidrug__MuxB	1301	0.803582	0.00282191
tetracycline__tet(Q)	1300	0.802965	0.218837
macrolide-lincosamide-streptogramin__lsa(B)	1298	0.801729	0.00899605
tetracycline__tet(35)	1296	0.800494	0.0017324
tetracycline__tet(O/W)	1285	0.7937	0.00472204
mupirocin__mupA	1284	0.793082	0.00073527
multidrug__MuxC	1267	0.782582	0.00171335
multidrug__Escherichia coli acrA	1258	0.777023	0.00922278
tetracycline__tet(W/N/W)	1250	0.772082	0.0039496
novobiocin__novA	1246	0.769611	0.000849498
multidrug__mdtP	1238	0.76467	0.0129219
other_peptide_antibiotics__ArnT	1219	0.752934	0.0201071
multidrug__mdtO	1213	0.749228	0.0128832
multidrug__mdtN	1202	0.742434	0.0100498
multidrug__MexE	1190	0.735022	0.00381972
vancomycin__vanG	1190	0.735022	0.00187565
multidrug__RanA	1182	0.73008	0.0159573
multidrug__mdtM	1155	0.713403	0.0376384
beta_lactam__Escherichia coli ampC	1154	0.712786	0.0410535
multidrug__emrY	1122	0.69302	0.0101539
multidrug__RanB	1119	0.691167	0.00616258
multidrug__emrK	1115	0.688697	0.012394
multidrug__Other_major_facilitator_superfamily_transporter	1101	0.680049	0.016064
trimethoprim__dfrF	1090	0.673255	0.0389961
multidrug__patA	1083	0.668931	0.000477579
multidrug__patB	1065	0.657813	0.00043923
tetracycline__tet(A)	1059	0.654107	0.00862791
macrolide-lincosamide-streptogramin__lmrD	1027	0.634342	0.00326068
macrolide-lincosamide-streptogramin__erm(B)	1025	0.633107	0.0189494
tetracycline__tet(34)	1018	0.628783	0.0104818
beta_lactam__cepA	1016	0.627548	0.0411136
tetracycline__tetB(46)	1002	0.618901	0.000776919
beta_lactam__CfxA2	988	0.610253	0.0732942
multidrug__amrB	944	0.583076	0.000387479
multidrug__Klebsiella pneumoniae acrA	933	0.576282	0.00548845
multidrug__Escherichia coli emrE	910	0.562075	0.0397631
beta_lactam__CfxA3	886	0.547251	0.0197278
multidrug__oqxB	863	0.533045	0.00480298
tetracycline__tetA(46)	858	0.529957	0.000528074
multidrug__MexD	855	0.528104	0.000144216
beta_lactam__CfxA5	841	0.519456	0.0209061
macrolide-lincosamide-streptogramin__erm(F)	839	0.518221	0.0717656
multidrug__pmrA	827	0.510809	0.000658907
aminoglycoside__ANT(6)-Ib	806	0.497838	0.00252614
tetracycline__tet(44)	800	0.494132	0.000953375
tetracycline__tet(40)	777	0.479926	0.00611222
aminoglycoside__aad(6)	772	0.476838	0.00634734
beta_lactam__CfxA	770	0.475602	0.00487657
beta_lactam__CfxA6	766	0.473132	0.0849425
beta_lactam__mreA	765	0.472514	0.000976921
multidrug__Enterobacter cloacae acrA	765	0.472514	0.00114769
tetracycline__tetA(60)	765	0.472514	0.000189735
macrolide-lincosamide-streptogramin__RlmA(II)	762	0.470661	0.00104418
macrolide-lincosamide-streptogramin__optrA	761	0.470043	0.000350201
beta_lactam__CblA-1	758	0.46819	0.0206337
tetracycline__tetB(60)	742	0.458308	0.000187047
macrolide-lincosamide-streptogramin__vat(B)	739	0.456455	0.00202155
beta_lactam__Other class C beta-lactamase	734	0.453366	0.00173909
macrolide-lincosamide-streptogramin__lsa(A)	723	0.446572	0.0054603
rifamycin__rphB	717	0.442866	0.000298079
multidrug__oqxA	710	0.438542	0.00463306
beta_lactam__CfxA4	709	0.437925	0.00629301
macrolide-lincosamide-streptogramin__mef(En2)	694	0.42866	0.0344876
aminoglycoside__ANT(6)-Ia	688	0.424954	0.00418066
tetracycline__tet(37)	676	0.417542	0.00749828
rifamycin__rphA	655	0.404571	0.000143945
aminoglycoside__APH(3')-IIIa	632	0.390364	0.00663575
macrolide-lincosamide-streptogramin__mph(B)	631	0.389747	0.0131173
multidrug__emeA	628	0.387894	0.00448877
macrolide-lincosamide-streptogramin__lnu(C)	626	0.386658	0.00838877
multidrug__MexA	614	0.379246	0.000219691
multidrug__mexW	610	0.376776	5.89647e-05
tetracycline__tet(S)	604	0.37307	0.00094343
vancomycin__vanUG	585	0.361334	0.00461927
quinolone__norB	555	0.342804	0.00116099
tetracycline__tet(T)	555	0.342804	9.13872e-05
vancomycin__vanD	547	0.337863	0.00118786
chloramphenicol__catB11	526	0.324892	0.000322752
multidrug__mdeA	518	0.319951	0.00140558
vancomycin__vanYA	515	0.318098	0.000274525
chloramphenicol__catB2	511	0.315627	0.000747827
vancomycin__vanO	508	0.313774	0.000213966
multidrug__smeF	491	0.303274	0.000104077
beta_lactam__TEM-1	478	0.295244	0.00435868
macrolide-lincosamide-streptogramin__poxtA	478	0.295244	0.000254713
streptothricin__SAT-4	476	0.294009	0.00470053
beta_lactam__TEM-117	468	0.289067	0.00596633
tetracycline__tetA(P)	452	0.279185	0.00257855
aminoglycoside__aadS	447	0.276096	0.0201462
fosfomycin__FosA6	446	0.275479	0.00765225
multidrug__mexN	437	0.26992	4.31366e-05
multidrug__hmrM	435	0.268684	0.000337682
macrolide-lincosamide-streptogramin__VatI	410	0.253243	0.000351191
tetracycline__tetX2	407	0.25139	0.0248243
fosfomycin__FosA5	404	0.249537	0.00495252
macrolide-lincosamide-streptogramin__lnu(A)	404	0.249537	0.000634746
sulfonamide__sul2	402	0.248301	0.00835849
aminoglycoside__APH(6)-Id	393	0.242742	0.0137151
chloramphenicol__Campylobacter coli chloramphenicol acetyltransferase	393	0.242742	0.00706259
trimethoprim__dfrE	393	0.242742	0.00419355
macrolide-lincosamide-streptogramin__lsa(C)	392	0.242125	0.000682478
aminoglycoside__AAC(6')-Ie-APH(2'')-Ia	387	0.239036	0.00361062
multidrug__ParS	386	0.238419	0.000253336
aminoglycoside__APH(3'')-Ib	385	0.237801	0.0153493
vancomycin__vanC	382	0.235948	0.00117588
beta_lactam__TEM-193	381	0.23533	0.00203758
chloramphenicol__catD	381	0.23533	0.000835863
aminoglycoside__AAC(6')-Iad	377	0.23286	0.00047015
macrolide-lincosamide-streptogramin__erm(G)	358	0.221124	0.0068687
beta_lactam__TEM-192	357	0.220506	0.00187786
chloramphenicol__catS	356	0.219889	0.00176915
multidrug__oprA	347	0.21433	3.40687e-05
tetracycline__tet(X3)	341	0.210624	0.00327373
multidrug__mtrD	340	0.210006	3.17215e-05
vancomycin__vanYB	331	0.204447	0.000198439
beta_lactam__Bla1	327	0.201977	0.000226852
tetracycline__tet(X)	318	0.196418	0.00280859
trimethoprim__dfrA3	318	0.196418	0.000251348
macrolide-lincosamide-streptogramin__erm(X)	313	0.193329	0.0140102
tetracycline__tet(X5)	313	0.193329	0.00132318
tetracycline__tetX6	312	0.192712	0.00148389
macrolide-lincosamide-streptogramin__vat(E)	310	0.191476	0.000178139
multidrug__lmrP	307	0.189623	0.00157343
multidrug__oprC	305	0.188388	1.68777e-05
beta_lactam__TEM-7	304	0.18777	0.000932702
multidrug__efmA	299	0.184682	0.00169167
fosfomycin__FosA	293	0.180976	0.00296364
multidrug__OprM	282	0.174182	0.000239494
aminoglycoside__aadK	279	0.172329	0.000193775
vancomycin__vanYG1	277	0.171093	0.000285204
quinolone__norA	276	0.170476	0.00268148
aminoglycoside__amrB	266	0.164299	1.78352e-05
macrolide-lincosamide-streptogramin__erm(C)	264	0.163064	0.00338051
macrolide-lincosamide-streptogramin__erm(Q)	258	0.159358	0.000583845
multidrug__Staphylococcys aureus LmrS	251	0.155034	0.00145416
vancomycin__vanTC	250	0.154416	0.000992221
beta_lactam__TEM-59	249	0.153799	0.000653744
macrolide-lincosamide-streptogramin__lnu(P)	248	0.153181	0.000504184
vancomycin__vanYD	243	0.150093	0.000483113
beta_lactam__TEM-178	242	0.149475	0.000507964
tetracycline__tet(X4)	239	0.147622	0.000168753
beta_lactam__blaZ	238	0.147004	0.00162291
vancomycin__vanXD	236	0.145769	0.00106478
vancomycin__vanTG	232	0.143298	0.000228733
defensin__Clostridium perfringens mprF	228	0.140828	0.000721783
aminoglycoside__APH(3')-Ia	225	0.138975	0.00309152
vancomycin__vanHD	224	0.138357	0.000559449
vancomycin__vanB	223	0.137739	7.31609e-05
tetracycline__tetX1	218	0.134651	0.00671145
quinolone__sdrM	217	0.134033	0.00073605
aminoglycoside__APH(2'')-IIa	216	0.133416	0.000914167
multidrug__cdeA	216	0.133416	0.000366235
macrolide-lincosamide-streptogramin__msr(C)	214	0.13218	0.00144066
beta_lactam__CBP-1	211	0.130327	0.00069495
aminoglycoside__aadA	210	0.12971	0.00223557
multidrug__Acinetobacter baumannii AmvA	210	0.12971	0.000390621
sulfonamide__sul1	210	0.12971	0.00774189
tetracycline__tet(B)	210	0.12971	0.00505326
beta_lactam__SHV-53	209	0.129092	0.00258654
vancomycin__vanYF	206	0.127239	8.73138e-05
multidrug__mepA	204	0.126004	0.0003716
vancomycin__vanA	200	0.123533	7.34903e-05
macrolide-lincosamide-streptogramin__lnu(E)	198	0.122298	0.000202521
beta_lactam__TEM-118	197	0.12168	0.000340984
trimethoprim__dfrC	197	0.12168	0.00252564
beta_lactam__TEM-87	196	0.121062	0.000225352
aminoglycoside__AAC(6')-Im	194	0.119827	0.00105241
macrolide-lincosamide-streptogramin__erm(A)	193	0.119209	0.000357073
fosfomycin__Acinetobacter baumannii AbaF	189	0.116739	7.59688e-05
multidrug__mtrE	189	0.116739	2.43963e-05
vancomycin__vanYM	189	0.116739	0.000114359
chloramphenicol__catB10	185	0.114268	0.000121517
tetracycline__tet(L)	184	0.11365	0.00237437
beta_lactam__TEM-102	183	0.113033	0.000279232
multidrug__mtrC	181	0.111797	3.20228e-05
beta_lactam__SHV-1	180	0.11118	0.000609757
tetracycline__tet(36)	180	0.11118	7.54013e-05
beta_lactam__SHV-39	177	0.109327	0.00318864
beta_lactam__ACT-29	176	0.108709	0.000266066
macrolide-lincosamide-streptogramin__erm(T)	176	0.108709	0.0013839
beta_lactam__CDD-2	175	0.108091	0.000223299
aminoglycoside__AAC(6')-Ib8	173	0.106856	0.00104148
tetracycline__tet(38)	172	0.106238	0.000127406
beta_lactam__TEM-177	171	0.105621	0.000233646
chloramphenicol__Agrobacterium fabrum chloramphenicol acetyltransferase	170	0.105003	7.23994e-05
macrolide-lincosamide-streptogramin__lsa(D)	167	0.10315	0.00016414
multidrug__Klebsiella pneumoniae KpnG	167	0.10315	0.000102433
multidrug__adeF	166	0.102532	0.00013006
beta_lactam__ACT-30	164	0.101297	0.000374645
beta_lactam__ACT-17	163	0.100679	0.000549395
beta_lactam__TEM-194	157	0.0969734	0.000175357
tetracycline__tetA(48)	157	0.0969734	8.95877e-05
multidrug__mexK	156	0.0963558	5.12254e-05
beta_lactam__TEM-91	155	0.0957381	0.000154494
aminoglycoside__AAC(6')-Iih	154	0.0951204	0.000531211
multidrug__smeD	153	0.0945028	3.00978e-05
macrolide-lincosamide-streptogramin__msr(A)	152	0.0938851	0.00374254
macrolide-lincosamide-streptogramin__vat(A)	152	0.0938851	0.000137102
multidrug__ceoB	150	0.0926498	9.55292e-06
defensin__Listeria monocytogenes mprF	147	0.0907968	2.36786e-05
multidrug__mdsB	147	0.0907968	9.26945e-05
beta_lactam__CDD-1	146	0.0901791	0.000151841
beta_lactam__SHV-4	146	0.0901791	0.000596506
beta_lactam__TEM-63	146	0.0901791	0.000216923
beta_lactam__TEM-43	145	0.0895615	0.000189469
beta_lactam__TEM-75	144	0.0889438	0.000140684
beta_lactam__CMY-59	143	0.0883261	0.000180768
macrolide-lincosamide-streptogramin__erm(35)	143	0.0883261	4.82008e-05
beta_lactam__ACI-1	141	0.0870908	0.00212198
macrolide-lincosamide-streptogramin__mef(E)	140	0.0864731	4.42305e-05
beta_lactam__SHV-22	139	0.0858555	0.000549085
sulfonamide__sul4	139	0.0858555	4.93432e-05
beta_lactam__SHV-123	137	0.0846201	0.000468399
beta_lactam__TEM-135	136	0.0840025	0.000131173
macrolide-lincosamide-streptogramin__Erm(52)	132	0.0815318	0.000424952
beta_lactam__TEM-185	131	0.0809141	9.5142e-05
fosfomycin__FosA3	130	0.0802965	0.000432374
macrolide-lincosamide-streptogramin__mph(C)	129	0.0796788	0.00412397
beta_lactam__CMY-48	128	0.0790611	0.000235343
beta_lactam__OXY-1-1	127	0.0784435	0.000279662
chloramphenicol__catA4	125	0.0772082	0.00052639
beta_lactam__OXY-1-6	125	0.0772082	0.000362727
beta_lactam__OXY-1-4	125	0.0772082	0.000192017
aminoglycoside__AAC(6')-Ii	122	0.0753552	0.00148436
beta_lactam__OXY-2-8	122	0.0753552	0.000420981
beta_lactam__LEN-6	121	0.0747375	0.00120835
beta_lactam__TEM-114	119	0.0735022	7.92394e-05
beta_lactam__MIR-23	118	0.0728845	8.11189e-05
beta_lactam__OXY-6-4	118	0.0728845	0.000305354
multidrug__mexQ	116	0.0716492	3.28339e-05
beta_lactam__SHV-6	114	0.0704138	0.00026073
beta_lactam__TEM-121	113	0.0697962	8.82875e-05
multidrug__MuxA	113	0.0697962	1.65394e-05
chloramphenicol__catI	112	0.0691785	0.0028504
multidrug__bpeF	111	0.0685608	5.35231e-06
polymyxin__mcr-10.1	111	0.0685608	0.000190738
beta_lactam__CFE-1	110	0.0679432	0.000142202
beta_lactam__TEM-12	110	0.0679432	8.62341e-05
beta_lactam__mecA	109	0.0673255	0.000694352
beta_lactam__OXY-6-2	107	0.0660902	0.000168518
polymyxin__mcr-8.1	106	0.0654725	4.39084e-05
beta_lactam__SHV-112	105	0.0648548	0.000471895
beta_lactam__TEM-162	105	0.0648548	8.80806e-05
beta_lactam__TEM-60	104	0.0642372	8.07201e-05
fosfomycin__FosA7	103	0.0636195	0.00250785
beta_lactam__ACT-28	102	0.0630019	0.000402885
beta_lactam__MIR-14	102	0.0630019	6.90816e-05
beta_lactam__TEM-167	100	0.0617665	7.64184e-05
chloramphenicol__Vibrio anguillarum chloramphenicol acetyltransferase	100	0.0617665	5.09089e-05
fosfomycin__FosB	100	0.0617665	0.000147391
multidrug__abeS	100	0.0617665	0.000412852
tetracycline__otr(A)	100	0.0617665	2.25497e-05
beta_lactam__OXY-6-1	99	0.0611489	0.000128703
aminoglycoside__APH(6)-Ic	98	0.0605312	0.000114085
beta_lactam__ACT-16	97	0.0599135	0.000138816
beta_lactam__VIM-1	96	0.0592959	0.000208953
beta_lactam__CMY-70	93	0.0574429	5.35866e-05
beta_lactam__OXY-6-3	93	0.0574429	9.76537e-05
beta_lactam__OXY-2-5	92	0.0568252	0.000324903
beta_lactam__CMY-26	92	0.0568252	9.37452e-05
aminoglycoside__aadA23	91	0.0562075	0.0015868
beta_lactam__CMY-34	91	0.0562075	0.00020714
beta_lactam__TEM-138	91	0.0562075	6.30452e-05
beta_lactam__TEM-147	91	0.0562075	8.34128e-05
polymyxin__mcr-9.1	91	0.0562075	0.000703104
beta_lactam__OXA-347	90	0.0555899	0.00514398
chloramphenicol__catB8	86	0.0531192	4.54056e-05
beta_lactam__CMY-100	85	0.0525015	8.71311e-05
antibacterial_fatty_acid__farA	84	0.0518839	1.2902e-05
macrolide-lincosamide-streptogramin__cfr(E)	84	0.0518839	0.000173047
beta_lactam__CMY-82	82	0.0506485	0.000108665
beta_lactam__LEN-14	82	0.0506485	0.000493849
aminoglycoside__aadA12	80	0.0494132	0.000426013
beta_lactam__OXY-2-6	80	0.0494132	0.0001806
beta_lactam__TEM-187	80	0.0494132	4.10026e-05
aminoglycoside__ANT(9)-Ia	80	0.0494132	0.000187774
quinolone__Acinetobacter baumannii AbaQ	80	0.0494132	0.000315649
aminoglycoside__aadA22	79	0.0487956	0.000655337
beta_lactam__SHV-21	79	0.0487956	9.48074e-05
beta_lactam__TEM-42	79	0.0487956	4.51415e-05
beta_lactam__OXA-209	79	0.0487956	0.00107375
beta_lactam__OXY-1-3	79	0.0487956	0.000123586
beta_lactam__CMY-99	79	0.0487956	0.000116268
antibacterial_fatty_acid__farB	78	0.0481779	2.29127e-05
macrolide-lincosamide-streptogramin__vat(C)	75	0.0463249	4.08003e-05
beta_lactam__MIR-9	74	0.0457072	3.02674e-05
beta_lactam__CMY-112	73	0.0450896	4.01493e-05
beta_lactam__CMY-64	73	0.0450896	0.000122182
trimethoprim__dfrA1	72	0.0444719	0.00121551
trimethoprim__dfrA5	72	0.0444719	0.000605351
vancomycin__vanZF	72	0.0444719	3.85598e-05
beta_lactam__OXY-5-1	71	0.0438542	8.78104e-05
beta_lactam__ACT-4	70	0.0432366	3.23851e-05
beta_lactam__OXY-1-2	70	0.0432366	6.57799e-05
beta_lactam__ACT-15	70	0.0432366	0.000106331
aminoglycoside__aadA17	69	0.0426189	0.000439822
beta_lactam__MIR-6	68	0.0420012	3.82153e-05
beta_lactam__TEM-134	68	0.0420012	3.46002e-05
beta_lactam__TEM-55	68	0.0420012	3.50025e-05
trimethoprim__dfrA17	68	0.0420012	0.00253472
beta_lactam__CMY-85	68	0.0420012	3.7951e-05
tetracycline__tet(K)	68	0.0420012	0.000391726
beta_lactam__SHV-126	68	0.0420012	0.000151133
aminoglycoside__ANT(3'')-IIa	67	0.0413836	0.000106947
bleomycin__bleomycin resistance protein	67	0.0413836	0.000194265
beta_lactam__ACT-12	66	0.0407659	0.000101908
beta_lactam__ACT-13	66	0.0407659	3.22044e-05
beta_lactam__TEM-136	66	0.0407659	3.68096e-05
beta_lactam__CMY-77	65	0.0401482	6.63654e-05
beta_lactam__SHV-20	65	0.0401482	4.95841e-05
beta_lactam__TEM-88	64	0.0395306	2.03331e-05
beta_lactam__LEN-11	64	0.0395306	0.000237678
beta_lactam__TEM-95	63	0.0389129	2.95076e-05
macrolide-lincosamide-streptogramin__mph(A)	63	0.0389129	0.00157705
macrolide-lincosamide-streptogramin__vat(D)	63	0.0389129	2.22675e-05
beta_lactam__LEN-3	63	0.0389129	0.000295645
beta_lactam__OXY-2-10	63	0.0389129	7.05571e-05
beta_lactam__CMY-37	63	0.0389129	4.95302e-05
beta_lactam__CMY-58	63	0.0389129	3.86295e-05
beta_lactam__CMY-13	63	0.0389129	5.20751e-05
beta_lactam__SHV-14	62	0.0382952	6.39564e-05
beta_lactam__OXY-4-1	62	0.0382952	7.11019e-05
beta_lactam__CMY-41	62	0.0382952	2.29267e-05
bacitracin__BahA	61	0.0376776	1.59563e-05
beta_lactam__CMY-2	61	0.0376776	0.0001519
aminoglycoside__aadA24	60	0.0370599	0.000284801
beta_lactam__TEM-146	60	0.0370599	3.3414e-05
tetracycline__tet(U)	60	0.0370599	0.00787701
quinolone__QnrB30	60	0.0370599	0.000195483
aminoglycoside__aadA13	59	0.0364422	0.000153237
aminoglycoside__aadA21	59	0.0364422	0.000342464
beta_lactam__Sed1 beta-lactamase	59	0.0364422	0.000104782
macrolide-lincosamide-streptogramin__lmrC	59	0.0364422	9.85854e-06
beta_lactam__OXY-5-2	59	0.0364422	5.3371e-05
beta_lactam__CMY-73	59	0.0364422	7.80096e-05
beta_lactam__CMY-45	59	0.0364422	0.00012511
beta_lactam__ACT-6	58	0.0358246	4.73928e-05
beta_lactam__TEM-94	58	0.0358246	2.77959e-05
macrolide-lincosamide-streptogramin__cipA	58	0.0358246	2.0129e-05
beta_lactam__ACT-7	58	0.0358246	3.98112e-05
beta_lactam__LEN-7	58	0.0358246	0.000280539
beta_lactam__TEM-133	57	0.0352069	2.23894e-05
macrolide-lincosamide-streptogramin__clcD	57	0.0352069	3.18952e-05
tetracycline__tet(C)	57	0.0352069	0.000185481
trimethoprim__dfrA16	57	0.0352069	0.000219297
trimethoprim__dfrA7	57	0.0352069	0.000323494
trimethoprim__dfrG	57	0.0352069	0.00118423
beta_lactam__OXY-2-2	57	0.0352069	6.07267e-05
beta_lactam__CMY-115	57	0.0352069	1.73802e-05
aminoglycoside__ANT(4')-Ib	56	0.0345893	0.000172386
beta_lactam__ACT-23	56	0.0345893	0.000175381
beta_lactam__TEM-182	56	0.0345893	4.27384e-05
beta_lactam__CMY-27	56	0.0345893	5.48488e-05
beta_lactam__TEM-127	56	0.0345893	2.01057e-05
beta_lactam__ACT-2	55	0.0339716	1.19625e-05
beta_lactam__TEM-107	54	0.0333539	3.58195e-05
vancomycin__vanE	54	0.0333539	1.63153e-05
beta_lactam__OXY-2-3	54	0.0333539	7.42998e-05
beta_lactam__CMY-90	53	0.0327363	1.7179e-05
macrolide-lincosamide-streptogramin__vga(A)	53	0.0327363	4.36627e-05
beta_lactam__CMY-72	53	0.0327363	2.66618e-05
macrolide-lincosamide-streptogramin__lnu(D)	53	0.0327363	4.90016e-05
beta_lactam__CMY-119	53	0.0327363	5.39108e-05
beta_lactam__SHV-125	53	0.0327363	5.36777e-05
beta_lactam__CMY-135	53	0.0327363	2.83709e-05
beta_lactam__CMY-46	53	0.0327363	5.69326e-05
aminoglycoside__AAC(6')-Ib7	52	0.0321186	7.99151e-05
rifamycin__arr-2	52	0.0321186	7.48868e-05
rifamycin__arr-3	52	0.0321186	3.84026e-05
beta_lactam__CMY-61	52	0.0321186	3.12893e-05
beta_lactam__ACT-20	52	0.0321186	2.98716e-05
beta_lactam__OXY-2-1	52	0.0321186	0.000110614
aminoglycoside__aadA5	51	0.0315009	0.00151897
quinolone__QnrB54	51	0.0315009	4.7129e-05
trimethoprim__dfrA14	51	0.0315009	0.0013326
vancomycin__vanHF	51	0.0315009	1.1167e-05
beta_lactam__OXY-2-9	51	0.0315009	7.44177e-05
beta_lactam__CMY-113	51	0.0315009	2.0637e-05
beta_lactam__CMY-4	50	0.0308833	4.99681e-05
macrolide-lincosamide-streptogramin__ere(D)	50	0.0308833	0.00560534
polymyxin__mcr-5.1	50	0.0308833	7.92657e-06
beta_lactam__TEM-123	50	0.0308833	2.21461e-05
aminoglycoside__APH(2'')-If	50	0.0308833	5.61038e-05
multidrug__abeM	50	0.0308833	0.000882118
beta_lactam__OXY-2-7	49	0.0302656	5.77954e-05
beta_lactam__ACT-22	49	0.0302656	3.02292e-05
macrolide-lincosamide-streptogramin__erm(33)	49	0.0302656	2.93596e-05
beta_lactam__ACT-9	49	0.0302656	7.24442e-05
beta_lactam__TEM-159	48	0.0296479	1.25228e-05
beta_lactam__CMY-63	48	0.0296479	3.27381e-05
beta_lactam__TEM-6	48	0.0296479	1.74944e-05
streptothricin__SAT-2	47	0.0290303	0.00126116
aminoglycoside__aadA15	46	0.0284126	5.42309e-05
beta_lactam__MIR-5	46	0.0284126	2.16081e-05
trimethoprim__dfrA15	46	0.0284126	0.000133228
beta_lactam__CMY-104	45	0.0277949	1.73658e-05
beta_lactam__SHV-23	45	0.0277949	4.17003e-05
beta_lactam__TEM-49	45	0.0277949	1.90784e-05
multidrug__adeI	45	0.0277949	0.000192388
fosfomycin__FosX	45	0.0277949	0.000136115
beta_lactam__ACT-5	44	0.0271773	4.01731e-05
beta_lactam__MIR-17	44	0.0271773	2.26904e-05
beta_lactam__MIR-2	44	0.0271773	2.21947e-05
beta_lactam__ACT-27	44	0.0271773	2.7443e-05
beta_lactam__MIR-13	43	0.0265596	1.03938e-05
aminoglycoside__AAC(3)-IIe	43	0.0265596	0.000240287
aminoglycoside__amrA	43	0.0265596	4.22503e-06
beta_lactam__SHV-28	42	0.0259419	2.62994e-05
beta_lactam__TEM-188	42	0.0259419	2.6879e-05
polymyxin__ICR-Mo	42	0.0259419	1.06769e-05
polymyxin__mcr-4.1	42	0.0259419	7.57431e-06
aminoglycoside__AAC(3)-IId	42	0.0259419	0.00046556
beta_lactam__SHV-51	42	0.0259419	4.27563e-05
multidrug__abcA	41	0.0253243	3.28888e-05
beta_lactam__TEM-199	41	0.0253243	1.19308e-05
aminoglycoside__AAC(6')-Iai	40	0.0247066	1.90043e-05
beta_lactam__SHV-19	40	0.0247066	2.5191e-05
beta_lactam__LEN-4	40	0.0247066	6.2586e-05
beta_lactam__LEN-39	40	0.0247066	5.76433e-05
beta_lactam__SHV-127	40	0.0247066	2.0751e-05
beta_lactam__CMY-78	39	0.0240889	9.86585e-06
beta_lactam__CTX-M-10	39	0.0240889	2.39796e-05
beta_lactam__SHV-12	39	0.0240889	1.33772e-05
beta_lactam__TEM-209	39	0.0240889	1.79097e-05
macrolide-lincosamide-streptogramin__cfr(B)	39	0.0240889	3.72757e-05
beta_lactam__CTX-M-3	39	0.0240889	7.61617e-05
beta_lactam__TEM-184	39	0.0240889	1.66333e-05
beta_lactam__SHV-152	38	0.0234713	1.51808e-05
macrolide-lincosamide-streptogramin__lmrB	38	0.0234713	8.76402e-06
macrolide-lincosamide-streptogramin__vat(H)	38	0.0234713	1.8431e-05
beta_lactam__ACT-37	38	0.0234713	1.48171e-05
beta_lactam__SHV-65	38	0.0234713	1.865e-05
beta_lactam__LEN-21	38	0.0234713	7.45699e-05
beta_lactam__OXY-2-4	38	0.0234713	5.08332e-05
beta_lactam__BIL-1	38	0.0234713	2.05244e-05
fusidic_acid__fusB	38	0.0234713	0.000435977
beta_lactam__CMY-101	37	0.0228536	2.66594e-05
beta_lactam__SHV-27	37	0.0228536	2.58639e-05
polymyxin__pgpB	37	0.0228536	1.32468e-05
tetracycline__tet(J)	37	0.0228536	6.90532e-05
beta_lactam__ACT-3	37	0.0228536	7.75143e-06
beta_lactam__SHV-167	37	0.0228536	3.52617e-05
beta_lactam__CMY-6	37	0.0228536	5.74076e-05
beta_lactam__ACT-18	36	0.0222359	8.54314e-05
beta_lactam__ACT-25	36	0.0222359	1.55678e-05
beta_lactam__SHV-168	36	0.0222359	3.77322e-05
chloramphenicol__catB3	35	0.0216183	2.25125e-05
vancomycin__vanF	35	0.0216183	1.07676e-05
beta_lactam__CMY-66	35	0.0216183	7.54428e-06
vancomycin__vanI	35	0.0216183	1.297e-05
beta_lactam__GIL-1	35	0.0216183	5.13092e-05
beta_lactam__CMH-1	35	0.0216183	1.60848e-05
beta_lactam__CMY-39	35	0.0216183	1.95288e-05
beta_lactam__RUB-1	35	0.0216183	8.92902e-05
macrolide-lincosamide-streptogramin__cfr(C)	34	0.0210006	4.64192e-05
rifamycin__arr-8	34	0.0210006	3.24782e-05
beta_lactam__CMY-42	34	0.0210006	1.80469e-05
beta_lactam__TEM-89	34	0.0210006	1.43855e-05
beta_lactam__ACT-21	34	0.0210006	1.99572e-05
beta_lactam__TEM-195	33	0.020383	7.21363e-06
beta_lactam__TEM-83	33	0.020383	2.07491e-05
beta_lactam__TEM-16	33	0.020383	1.06083e-05
beta_lactam__CMY-93	32	0.0197653	1.82424e-05
beta_lactam__CcrA beta-lactamase	32	0.0197653	0.000973775
macrolide-lincosamide-streptogramin__vat(F)	32	0.0197653	3.7702e-05
polymyxin__mcr-4.5	32	0.0197653	6.14601e-06
rifamycin__arr-4	32	0.0197653	1.35477e-05
quinolone__QnrB61	32	0.0197653	2.14355e-05
beta_lactam__TEM-8	32	0.0197653	1.89047e-05
beta_lactam__CMY-38	32	0.0197653	2.69394e-05
aminoglycoside__APH(2'')-Ig	31	0.0191476	3.72872e-05
beta_lactam__MIR-11	31	0.0191476	9.57576e-06
beta_lactam__TEM-48	31	0.0191476	1.32648e-05
beta_lactam__TEM-71	31	0.0191476	1.39953e-05
multidrug__MexC	31	0.0191476	7.44154e-06
beta_lactam__ACT-8	31	0.0191476	1.95797e-05
beta_lactam__CMY-98	31	0.0191476	4.20537e-05
beta_lactam__CMY-49	31	0.0191476	1.49084e-05
beta_lactam__LEN-41	31	0.0191476	6.15741e-05
chloramphenicol__catQ	30	0.01853	4.82761e-05
quinolone__QnrB74	30	0.01853	1.09627e-05
beta_lactam__ACT-36	29	0.0179123	7.69393e-05
quinolone__QnrB2	29	0.0179123	2.0965e-05
quinolone__QnrE1	29	0.0179123	0.000363956
quinolone__QnrB5	29	0.0179123	1.24686e-05
chloramphenicol__catIII	29	0.0179123	1.79424e-05
chloramphenicol__plasmid-encoded cat (pp-cat)	29	0.0179123	7.93698e-05
rifamycin__RbpA	29	0.0179123	1.04241e-05
chloramphenicol__Enterococcus faecalis chloramphenicol acetyltransferase	29	0.0179123	0.000199216
multidrug__mdsC	29	0.0179123	1.06059e-06
beta_lactam__TEM-108	28	0.0172946	5.8305e-06
beta_lactam__TEM-21	28	0.0172946	2.29031e-05
chloramphenicol__catII from Escherichia coli K-12	28	0.0172946	5.27266e-05
quinolone__QnrB20	28	0.0172946	2.46105e-05
beta_lactam__ROB-1	28	0.0172946	0.000248605
quinolone__QnrB33	28	0.0172946	2.18549e-05
quinolone__QnrB37	28	0.0172946	1.94088e-05
quinolone__QnrE2	28	0.0172946	8.44274e-05
aminoglycoside__aadA25	28	0.0172946	1.64435e-05
chloramphenicol__catB9	27	0.016677	1.28821e-05
multidrug__adeH	27	0.016677	8.76067e-05
chloramphenicol__Lactobacillus reuteri cat-TC	27	0.016677	0.000425392
quinolone__QnrB21	27	0.016677	1.11195e-05
chloramphenicol__cmx	27	0.016677	5.5167e-05
beta_lactam__PLA-6	27	0.016677	4.52281e-05
beta_lactam__MIR-12	26	0.0160593	6.37296e-06
beta_lactam__MIR-3	26	0.0160593	6.95111e-06
beta_lactam__Yrc-1	26	0.0160593	5.65732e-05
macrolide-lincosamide-streptogramin__vgaALC	26	0.0160593	1.19086e-05
beta_lactam__TEM-3	26	0.0160593	4.35203e-06
chloramphenicol__Staphylococcus intermedius chloramphenicol acetyltransferase	26	0.0160593	8.56944e-05
macrolide-lincosamide-streptogramin__lnu(B)	26	0.0160593	6.20469e-05
polymyxin__mcr-3.5	26	0.0160593	4.6171e-06
beta_lactam__CMY-35	26	0.0160593	8.31694e-06
quinolone__QnrB3	26	0.0160593	1.69051e-05
beta_lactam__CKO-1	26	0.0160593	0.00151044
beta_lactam__SHV-105	25	0.0154416	2.13253e-05
beta_lactam__TEM-144	25	0.0154416	8.97856e-06
macrolide-lincosamide-streptogramin__mef(B)	25	0.0154416	9.89659e-06
multidrug__ykkD	25	0.0154416	7.72647e-06
trimethoprim__DfrA43_TMP	25	0.0154416	5.2428e-06
aminoglycoside__AAC(6')-33	25	0.0154416	1.56181e-05
quinolone__lfrA	25	0.0154416	3.00189e-06
beta_lactam__PLA-2a	25	0.0154416	4.42945e-05
beta_lactam__CMY-76	25	0.0154416	7.76529e-06
defensin__Streptococcus agalactiae mprF	25	0.0154416	9.17983e-06
beta_lactam__CMY-80	25	0.0154416	1.49466e-05
beta_lactam__TEM-169	25	0.0154416	9.49403e-06
aminoglycoside__aadA3	24	0.014824	7.87031e-05
beta_lactam__LEN-26	24	0.014824	8.19275e-05
macrolide-lincosamide-streptogramin__LpeB	24	0.014824	8.06029e-07
macrolide-lincosamide-streptogramin__srm(B)	24	0.014824	3.56952e-06
aminoglycoside__aadA4	24	0.014824	8.30284e-05
multidrug__OprN	24	0.014824	5.7707e-06
beta_lactam__CMY-103	24	0.014824	5.23186e-06
beta_lactam__SHV-37	24	0.014824	3.18005e-05
beta_lactam__ACT-1	23	0.0142063	5.62575e-06
beta_lactam__CFE-2	23	0.0142063	3.26748e-05
tetracycline__tet(D)	23	0.0142063	4.06984e-05
multidrug__OpmH	23	0.0142063	9.09657e-06
quinolone__QnrB25	23	0.0142063	1.67696e-05
beta_lactam__CMY-44	23	0.0142063	6.02063e-06
macrolide-lincosamide-streptogramin__cfr(A)	23	0.0142063	2.55578e-06
multidrug__CrcB	23	0.0142063	0.000196492
beta_lactam__SHV-163	22	0.0135886	5.70742e-06
beta_lactam__TEM-30	22	0.0135886	2.63502e-05
vancomycin__vanN	22	0.0135886	2.36865e-05
quinolone__QnrB72	22	0.0135886	1.26966e-05
trimethoprim__dfrK	22	0.0135886	3.97937e-05
trimethoprim__dfrA18	22	0.0135886	6.69266e-06
beta_lactam__CMY-31	22	0.0135886	4.92066e-06
beta_lactam__BUT-1	22	0.0135886	5.43773e-05
quinolone__QnrB67	22	0.0135886	8.80432e-06
aminoglycoside__APH(3')-IIa	22	0.0135886	7.12135e-05
beta_lactam__ACT-31	22	0.0135886	2.07599e-05
beta_lactam__SRT-2	22	0.0135886	0.000485551
quinolone__QnrB8	22	0.0135886	6.74606e-06
beta_lactam__CMY-16	22	0.0135886	1.27236e-05
fosfomycin__FosB5	22	0.0135886	5.42659e-05
beta_lactam__SHV-128	21	0.012971	5.66266e-06
beta_lactam__SHV-7	21	0.012971	5.15886e-06
beta_lactam__TEM-152	21	0.012971	9.94976e-06
vancomycin__vanP	21	0.012971	5.30327e-06
beta_lactam__OXA-22	21	0.012971	2.29118e-05
beta_lactam__CMY-79	21	0.012971	1.18985e-05
polymyxin__mcr-4.4	21	0.012971	3.20897e-06
multidrug__OprZ	21	0.012971	1.23991e-06
aminoglycoside__AAC(3)-IIc	21	0.012971	6.10738e-05
quinolone__QnrB35	21	0.012971	1.40693e-05
trimethoprim__dfrA12	21	0.012971	0.000165317
beta_lactam__crxA	21	0.012971	0.000202614
tetracycline__tetB(48)	21	0.012971	2.13393e-05
beta_lactam__ACT-35	21	0.012971	7.85278e-06
beta_lactam__ACT-24	20	0.0123533	8.91729e-05
beta_lactam__HERA-4	20	0.0123533	3.27007e-05
beta_lactam__SHV-129	20	0.0123533	6.38015e-06
beta_lactam__TEM-15	20	0.0123533	5.10497e-06
beta_lactam__CMY-74	20	0.0123533	1.51283e-05
macrolide-lincosamide-streptogramin__erm(49)	20	0.0123533	8.7373e-05
chloramphenicol__Clostridium butyricum catB	20	0.0123533	4.70086e-06
aminoglycoside__ANT(2'')-Ia	20	0.0123533	8.77222e-05
beta_lactam__CMY-84	20	0.0123533	3.69117e-06
beta_lactam__LEN-15	20	0.0123533	2.21263e-05
beta_lactam__TEM-186	19	0.0117356	7.68333e-06
multidrug__mexJ	19	0.0117356	7.69379e-06
quinolone__QnrB60	19	0.0117356	1.04721e-05
quinolone__QnrB65	19	0.0117356	1.05939e-05
beta_lactam__ACT-14	19	0.0117356	1.17076e-05
beta_lactam__OXA-1	19	0.0117356	0.000464813
beta_lactam__SHV-162	19	0.0117356	8.95094e-06
quinolone__QnrB31	19	0.0117356	9.97178e-05
beta_lactam__CMY-102	19	0.0117356	3.94436e-06
beta_lactam__SHV-5	18	0.011118	9.29452e-06
beta_lactam__TEM-82	18	0.011118	6.81938e-06
rifamycin__arr-1	18	0.011118	7.93125e-06
trimethoprim__dfrA8	18	0.011118	0.000955002
vancomycin__vanHB	18	0.011118	9.11418e-06
aminoglycoside__AAC(6')-Iid	18	0.011118	4.64236e-05
macrolide-lincosamide-streptogramin__lsa(E)	18	0.011118	6.51415e-05
quinolone__QnrB28	18	0.011118	8.38127e-06
beta_lactam__CMY-40	18	0.011118	2.32923e-05
beta_lactam__TEM-122	18	0.011118	5.49654e-06
quinolone__QnrB12	18	0.011118	4.85264e-06
vancomycin__vanTN	18	0.011118	2.33234e-06
beta_lactam__LEN-40	18	0.011118	2.1083e-05
beta_lactam__LEN-8	18	0.011118	8.25638e-06
aminoglycoside__APH(3')-IIc	18	0.011118	1.94204e-05
beta_lactam__OKP-A-14	18	0.011118	5.40829e-06
fusidic_acid__fusC	18	0.011118	9.13787e-05
beta_lactam__CMY-108	18	0.011118	5.49571e-06
beta_lactam__CMY-67	18	0.011118	4.30124e-06
beta_lactam__LEN-42	18	0.011118	1.80017e-05
beta_lactam__TEM-164	17	0.0105003	2.73216e-06
macrolide-lincosamide-streptogramin__vga(B)	17	0.0105003	1.77698e-05
tetracycline__tetA	17	0.0105003	1.05917e-05
quinolone__QnrB11	17	0.0105003	4.76853e-06
vancomycin__vanHM	17	0.0105003	5.13672e-06
aminoglycoside__AAC(3)-IIa	17	0.0105003	3.1617e-05
beta_lactam__MIR-1	17	0.0105003	4.8041e-06
quinolone__QnrB27	17	0.0105003	1.40007e-05
beta_lactam__TEM-101	17	0.0105003	1.31731e-05
beta_lactam__L1 beta-lactamase	17	0.0105003	2.87021e-05
aminoglycoside__AAC(6')-Ic	17	0.0105003	0.000641279
polymyxin__mcr-7.1	16	0.00988264	5.16657e-06
aminoglycoside__aadA2	16	0.00988264	3.33598e-05
beta_lactam__PLA-3	16	0.00988264	1.57726e-05
beta_lactam__LEN-13	16	0.00988264	1.79993e-05
beta_lactam__OXA-455	16	0.00988264	3.6932e-06
beta_lactam__SHV-93	16	0.00988264	9.81393e-06
beta_lactam__CMY-94	16	0.00988264	1.74084e-06
beta_lactam__ACT-38	15	0.00926498	3.22037e-06
beta_lactam__SHV-147	15	0.00926498	2.93676e-06
beta_lactam__SHV-35	15	0.00926498	5.1641e-06
beta_lactam__TEM-183	15	0.00926498	4.44202e-06
beta_lactam__TEM-214	15	0.00926498	5.39543e-06
quinolone__QnrB4	15	0.00926498	8.0831e-06
tetracycline__tet(39)	15	0.00926498	8.98137e-06
tetracycline__tet(41)	15	0.00926498	4.93014e-05
trimethoprim__dfrI	15	0.00926498	4.3919e-06
beta_lactam__OXA-60	15	0.00926498	5.31442e-06
chloramphenicol__catII	15	0.00926498	2.23405e-05
beta_lactam__ORN-3	15	0.00926498	3.18882e-05
beta_lactam__OXA-85	15	0.00926498	5.36919e-05
beta_lactam__CTX-M-35	15	0.00926498	4.65485e-06
beta_lactam__ORN-4	15	0.00926498	1.82602e-05
multidrug__mexP	15	0.00926498	1.22613e-05
beta_lactam__HERA-8	15	0.00926498	1.24976e-05
beta_lactam__LEN-1	15	0.00926498	1.03899e-05
quinolone__QnrB13	15	0.00926498	1.00074e-05
beta_lactam__LEN-17	15	0.00926498	6.36392e-06
beta_lactam__HERA-5	14	0.00864731	1.40884e-05
beta_lactam__MIR-4	14	0.00864731	2.62303e-06
aminoglycoside__Other streptomycin resistance protein	14	0.00864731	2.49883e-05
aminoglycoside__aadA8b	14	0.00864731	2.23458e-05
beta_lactam__ORN-2	14	0.00864731	3.65472e-05
aminoglycoside__aadA8	14	0.00864731	3.73338e-05
beta_lactam__SHV-59	14	0.00864731	2.85321e-06
beta_lactam__TEM-52	14	0.00864731	4.35156e-06
beta_lactam__CMY-68	14	0.00864731	3.45991e-06
beta_lactam__SHV-11	14	0.00864731	4.06722e-06
beta_lactam__OXY-3-1	14	0.00864731	7.95916e-06
multidrug__PmpM	14	0.00864731	2.00272e-05
quinolone__QnrB50	14	0.00864731	2.82061e-06
beta_lactam__CMY-15	14	0.00864731	4.11321e-06
quinolone__QnrB55	14	0.00864731	6.48266e-06
beta_lactam__LEN-10	14	0.00864731	2.99775e-06
beta_lactam__TEM-153	13	0.00802965	2.88657e-06
beta_lactam__ORN-5	13	0.00802965	3.07941e-05
beta_lactam__DHA-22	13	0.00802965	1.11954e-05
aminoglycoside__APH(2'')-IVa	13	0.00802965	9.52418e-06
beta_lactam__HERA-1	13	0.00802965	1.78012e-05
multidrug__opmE	13	0.00802965	8.89457e-06
beta_lactam__TER-2	13	0.00802965	1.36325e-05
beta_lactam__SHV-45	13	0.00802965	1.33859e-05
beta_lactam__TEM-145	13	0.00802965	3.52644e-06
beta_lactam__TEM-78	12	0.00741198	3.14659e-06
beta_lactam__mecD	12	0.00741198	1.43686e-06
vancomycin__vanXB	12	0.00741198	5.2879e-06
beta_lactam__CTX-M-123	12	0.00741198	3.16526e-05
aminoglycoside__AAC(6')-Ib-cr	12	0.00741198	1.78426e-05
beta_lactam__ORN-6	12	0.00741198	1.47809e-05
vancomycin__vanHA	12	0.00741198	2.02639e-06
beta_lactam__MIR-16	12	0.00741198	1.13268e-06
beta_lactam__OKP-B-12	12	0.00741198	7.57465e-05
beta_lactam__ORN-1	12	0.00741198	1.50028e-05
quinolone__QnrB71	12	0.00741198	8.20484e-06
beta_lactam__LEN-34	12	0.00741198	2.75011e-06
beta_lactam__TEM-168	12	0.00741198	7.85685e-06
multidrug__mdsA	12	0.00741198	1.48419e-06
beta_lactam__CMY-51	12	0.00741198	2.6842e-06
beta_lactam__CMY-75	12	0.00741198	3.31625e-06
beta_lactam__CMY-81	12	0.00741198	3.0533e-06
beta_lactam__CMY-83	12	0.00741198	1.16003e-05
trimethoprim__dfrA32	12	0.00741198	2.11334e-05
aminoglycoside__ANT(3'')-IIc	12	0.00741198	6.08304e-06
beta_lactam__DHA-1	12	0.00741198	1.68841e-05
beta_lactam__SHV-30	12	0.00741198	2.79202e-06
beta_lactam__BcIII	12	0.00741198	3.22444e-06
beta_lactam__LEN-12	12	0.00741198	4.14375e-06
beta_lactam__TEM-208	11	0.00679432	3.19426e-06
beta_lactam__TEM-96	11	0.00679432	2.64099e-06
macrolide-lincosamide-streptogramin__mph(G)	11	0.00679432	7.84843e-06
beta_lactam__CTX-M-15	11	0.00679432	1.45481e-05
beta_lactam__CTX-M-2	11	0.00679432	5.28658e-06
beta_lactam__CTX-M-95	11	0.00679432	3.62881e-06
chloramphenicol__Streptococcus suis chloramphenicol acetyltransferase	11	0.00679432	0.000100375
tetracycline__otr(C)	11	0.00679432	1.01704e-05
vancomycin__vanH_in_vanP_cl	11	0.00679432	2.23883e-06
beta_lactam__TEM-128	11	0.00679432	1.87011e-06
chloramphenicol__catA8	11	0.00679432	1.04232e-05
beta_lactam__CTX-M-44	11	0.00679432	4.4425e-06
multidrug__mexH	11	0.00679432	2.09543e-05
beta_lactam__ADC-8	11	0.00679432	2.71176e-06
beta_lactam__CMY-114	11	0.00679432	2.38145e-06
beta_lactam__TER-1	11	0.00679432	1.74356e-05
beta_lactam__CMY-71	11	0.00679432	3.56931e-06
beta_lactam__TEM-149	11	0.00679432	1.50598e-06
beta_lactam__DES-1	11	0.00679432	3.93486e-06
multidrug__OprJ	11	0.00679432	6.66821e-06
beta_lactam__HERA-6	11	0.00679432	9.51285e-06
beta_lactam__SRT-1	11	0.00679432	0.000133209
quinolone__QnrB64	11	0.00679432	7.55078e-06
beta_lactam__CMY-117	11	0.00679432	1.51774e-06
beta_lactam__DHA-20	11	0.00679432	8.74123e-06
beta_lactam__LEN-30	11	0.00679432	3.60633e-06
quinolone__QnrB16	11	0.00679432	9.16844e-06
macrolide-lincosamide-streptogramin__clbA	11	0.00679432	6.44869e-07
beta_lactam__TEM-112	10	0.00617665	9.89532e-06
macrolide-lincosamide-streptogramin__mef(C)	10	0.00617665	9.94463e-06
vancomycin__vanXF	10	0.00617665	1.64795e-06
beta_lactam__CTX-M-108	10	0.00617665	8.12592e-06
beta_lactam__CTX-M-55	10	0.00617665	1.19132e-05
macrolide-lincosamide-streptogramin__ole(C)	10	0.00617665	5.63489e-06
vancomycin__vanXA	10	0.00617665	3.23732e-06
polymyxin__mcr-3.8	10	0.00617665	1.70853e-06
quinolone__QnrB38	10	0.00617665	8.02608e-06
beta_lactam__OXA-140	10	0.00617665	8.08311e-05
tetracycline__Corynebacterium striatum tetA	10	0.00617665	3.14916e-06
beta_lactam__TEM-86	10	0.00617665	2.39058e-06
multidrug__smeA	10	0.00617665	1.45969e-06
beta_lactam__OKP-B-4	10	0.00617665	1.06824e-05
beta_lactam__ACT-33	10	0.00617665	2.50824e-06
beta_lactam__TEM-124	10	0.00617665	3.22196e-06
beta_lactam__CMY-65	10	0.00617665	1.91465e-06
beta_lactam__SHV-81	10	0.00617665	1.23599e-06
multidrug__opcM	10	0.00617665	2.80734e-07
quinolone__QnrB22	10	0.00617665	1.07768e-05
beta_lactam__ACC-1	9	0.00555899	1.30035e-05
beta_lactam__OXA-417	9	0.00555899	0.000159485
beta_lactam__SHV-92	9	0.00555899	4.29437e-06
chloramphenicol__cmlA6	9	0.00555899	4.90186e-05
sulfonamide__sul3	9	0.00555899	0.000194805
trimethoprim__dfrA30	9	0.00555899	5.75161e-05
beta_lactam__DHA-13	9	0.00555899	1.90857e-06
beta_lactam__BSU-1	9	0.00555899	3.14467e-06
chloramphenicol__Pseudomonas aeruginos catB6	9	0.00555899	4.1885e-06
beta_lactam__OKP-A-15	9	0.00555899	9.81281e-07
beta_lactam__TEM-156	9	0.00555899	1.23232e-06
quinolone__QnrD1	9	0.00555899	0.000295447
quinolone__QnrB56	9	0.00555899	2.64164e-06
beta_lactam__OXA-573	9	0.00555899	1.07013e-06
beta_lactam__DHA-12	9	0.00555899	3.85612e-06
multidrug__OpmB	9	0.00555899	5.01116e-06
multidrug__mexG	9	0.00555899	1.43842e-05
quinolone__QnrB1	9	0.00555899	3.14075e-06
beta_lactam__OKP-B-7	9	0.00555899	2.95743e-05
beta_lactam__CMY-20	9	0.00555899	2.35946e-06
beta_lactam__CMY-53	9	0.00555899	1.88899e-06
beta_lactam__SHV-137	9	0.00555899	1.23986e-06
beta_lactam__DHA-16	9	0.00555899	3.98324e-06
beta_lactam__CMY-86	9	0.00555899	1.18043e-05
quinolone__QnrB49	9	0.00555899	2.53094e-06
quinolone__QnrB73	9	0.00555899	3.63253e-06
beta_lactam__DHA-19	9	0.00555899	3.8766e-06
beta_lactam__DHA-9	9	0.00555899	5.62637e-06
quinolone__QnrB68	9	0.00555899	1.93079e-06
beta_lactam__OXA-574	9	0.00555899	7.31851e-07
beta_lactam__ADC-19	8	0.00494132	6.62875e-06
beta_lactam__HERA-3	8	0.00494132	3.64897e-06
beta_lactam__OXA-427	8	0.00494132	2.07169e-05
macrolide-lincosamide-streptogramin__clbB	8	0.00494132	2.51348e-06
beta_lactam__CTX-M-1	8	0.00494132	8.6561e-06
beta_lactam__CTX-M-109	8	0.00494132	2.83286e-06
polymyxin__mcr-3.3	8	0.00494132	1.29247e-06
beta_lactam__SHV-165	8	0.00494132	1.72972e-06
beta_lactam__TEM-141	8	0.00494132	3.2238e-06
beta_lactam__TEM-148	8	0.00494132	1.98632e-06
beta_lactam__TEM-163	8	0.00494132	1.50317e-06
beta_lactam__PLA-1	8	0.00494132	5.00613e-06
beta_lactam__MIR-15	8	0.00494132	9.83188e-07
beta_lactam__ACT-19	8	0.00494132	1.04523e-06
beta_lactam__DHA-7	8	0.00494132	5.16601e-06
beta_lactam__SHV-135	8	0.00494132	6.79678e-06
beta_lactam__CMY-7	8	0.00494132	2.07439e-06
beta_lactam__TEM-113	8	0.00494132	2.66725e-06
beta_lactam__OXA-364	8	0.00494132	8.8918e-07
fosfomycin__FosB4	8	0.00494132	2.39936e-05
beta_lactam__CMY-14	8	0.00494132	8.88848e-07
beta_lactam__LAT-1	8	0.00494132	1.82731e-06
beta_lactam__OKP-B-6	8	0.00494132	1.65176e-05
beta_lactam__TEM-211	8	0.00494132	1.79051e-06
beta_lactam__SHV-180	8	0.00494132	5.74217e-06
beta_lactam__ACT-32	8	0.00494132	2.73202e-06
beta_lactam__DHA-21	8	0.00494132	1.36989e-06
beta_lactam__TEM-166	8	0.00494132	2.40948e-06
beta_lactam__TEM-219	8	0.00494132	7.92616e-07
multidrug__opmD	8	0.00494132	8.06465e-06
quinolone__QnrB70	8	0.00494132	7.80122e-07
beta_lactam__ADC-22	7	0.00432366	1.81643e-05
beta_lactam__SHV-187	7	0.00432366	2.84645e-06
beta_lactam__TEM-106	7	0.00432366	3.12269e-06
beta_lactam__TEM-125	7	0.00432366	2.25312e-06
florfenicol__floR	7	0.00432366	6.45759e-05
fosfomycin__FosA2	7	0.00432366	1.20376e-05
macrolide-lincosamide-streptogramin__lnu(G)	7	0.00432366	5.01792e-05
trimethoprim__dfrA25	7	0.00432366	5.6436e-06
beta_lactam__CTX-M-11	7	0.00432366	5.98315e-06
beta_lactam__CTX-M-52	7	0.00432366	2.54761e-06
beta_lactam__OXA-444	7	0.00432366	2.31294e-06
beta_lactam__CTX-M-117	7	0.00432366	2.64038e-06
polymyxin__mcr-5.2	7	0.00432366	9.85563e-07
beta_lactam__ADC-68	7	0.00432366	8.74478e-06
trimethoprim__dfrD	7	0.00432366	6.23702e-06
beta_lactam__TEM-190	7	0.00432366	1.35296e-06
vancomycin__vanHO	7	0.00432366	9.58693e-07
chloramphenicol__cmlA5	7	0.00432366	0.000176973
quinolone__QnrS7	7	0.00432366	9.21077e-05
quinolone__QnrS8	7	0.00432366	7.93447e-05
aminoglycoside__AAC(6')-If	7	0.00432366	9.18921e-05
beta_lactam__CTX-M-59	7	0.00432366	1.85069e-06
beta_lactam__SHV-52	7	0.00432366	6.31342e-06
beta_lactam__TEM-205	7	0.00432366	3.81417e-06
aminoglycoside__ANT(3'')-IIb	7	0.00432366	9.91449e-07
aminoglycoside__aadA27	7	0.00432366	1.75461e-05
quinolone__QnrB34	7	0.00432366	2.03898e-06
beta_lactam__CMY-43	7	0.00432366	7.9702e-07
beta_lactam__SHV-16	7	0.00432366	1.4124e-06
beta_lactam__ADC-77	7	0.00432366	6.48522e-06
beta_lactam__TEM-109	7	0.00432366	3.95615e-06
pleuromutilin_tiamulin__tva(A)	7	0.00432366	1.14174e-06
quinolone__QnrB14	7	0.00432366	4.49831e-06
multidrug__mexV	7	0.00432366	6.3985e-06
beta_lactam__SHV-173	7	0.00432366	1.62052e-06
beta_lactam__SHV-70	7	0.00432366	1.45409e-06
beta_lactam__CMY-95	7	0.00432366	1.19336e-06
beta_lactam__SHV-145	7	0.00432366	1.73372e-06
quinolone__QnrB66	7	0.00432366	2.6184e-06
beta_lactam__ACT-10	7	0.00432366	1.72544e-06
beta_lactam__DHA-6	7	0.00432366	2.51594e-06
beta_lactam__OKP-A-12	7	0.00432366	1.3767e-06
quinolone__QnrB26	7	0.00432366	2.13107e-06
quinolone__QnrB45	7	0.00432366	5.07221e-06
quinolone__QnrB57	7	0.00432366	2.47951e-06
beta_lactam__SHV-188	6	0.00370599	1.51926e-06
beta_lactam__SHV-26	6	0.00370599	1.33053e-06
beta_lactam__Burkholderia pseudomallei Omp38	6	0.00370599	8.56632e-07
beta_lactam__TEM-201	6	0.00370599	1.27212e-06
beta_lactam__OKP-A-16	6	0.00370599	3.64718e-06
beta_lactam__CTX-M-20	6	0.00370599	1.78292e-06
beta_lactam__TEM-115	6	0.00370599	3.57867e-07
quinolone__QnrB19	6	0.00370599	1.58518e-06
quinolone__QnrS10	6	0.00370599	2.90157e-05
quinolone__QnrS3	6	0.00370599	4.57122e-05
vancomycin__vanXI	6	0.00370599	2.84656e-06
beta_lactam__SHV-36	6	0.00370599	7.27978e-06
chloramphenicol__cmlA4	6	0.00370599	1.19403e-05
macrolide-lincosamide-streptogramin__salC	6	0.00370599	8.1655e-07
vancomycin__vanTE	6	0.00370599	4.46617e-07
beta_lactam__SHV-111	6	0.00370599	1.19e-06
quinolone__QnrS5	6	0.00370599	4.97725e-05
tetracycline__tet(43)	6	0.00370599	5.60581e-07
beta_lactam__HERA-2	6	0.00370599	3.58582e-06
beta_lactam__SPR-1	6	0.00370599	0.000116317
macrolide-lincosamide-streptogramin__erm(40)	6	0.00370599	5.62662e-07
fosfomycin__FosA4	6	0.00370599	2.82396e-06
beta_lactam__CMY-116	6	0.00370599	1.31711e-06
beta_lactam__ADC-6	6	0.00370599	1.23009e-05
beta_lactam__SHV-186	6	0.00370599	1.3002e-06
beta_lactam__TEM-73	6	0.00370599	1.70584e-05
beta_lactam__DHA-15	6	0.00370599	1.20599e-06
beta_lactam__CMY-32	6	0.00370599	1.33142e-06
beta_lactam__CMY-55	6	0.00370599	7.63411e-07
beta_lactam__OKP-B-13	6	0.00370599	2.94059e-05
beta_lactam__OKP-B-2	6	0.00370599	8.10926e-06
beta_lactam__OKP-B-5	6	0.00370599	3.90838e-05
beta_lactam__TEM-150	6	0.00370599	9.53145e-07
quinolone__QnrB17	6	0.00370599	2.18008e-06
beta_lactam__DHA-10	6	0.00370599	8.53294e-07
beta_lactam__SHV-84	6	0.00370599	2.62609e-06
beta_lactam__CTX-M-77	6	0.00370599	2.84589e-06
quinolone__QnrB46	6	0.00370599	2.42118e-06
beta_lactam__ADC-13	6	0.00370599	8.70684e-06
beta_lactam__MOX-7	6	0.00370599	3.60164e-06
beta_lactam__DHA-2	6	0.00370599	1.73123e-06
beta_lactam__OXA-569	6	0.00370599	4.13405e-07
aminoglycoside__aadA7	5	0.00308833	1.65568e-06
beta_lactam__SHV-78	5	0.00308833	1.00546e-06
beta_lactam__TEM-157	5	0.00308833	2.04055e-06
beta_lactam__CTX-M-23	5	0.00308833	3.11794e-06
beta_lactam__CTX-M-53	5	0.00308833	2.15793e-06
beta_lactam__TEM-139	5	0.00308833	1.62375e-06
quinolone__QnrS2	5	0.00308833	7.62899e-05
beta_lactam__OXA-9	5	0.00308833	1.96982e-05
beta_lactam__CTX-M-75	5	0.00308833	1.39931e-06
beta_lactam__LAP-2	5	0.00308833	0.000333166
beta_lactam__CTX-M-107	5	0.00308833	1.61669e-06
beta_lactam__MOX-4	5	0.00308833	2.63473e-06
beta_lactam__SHV-42	5	0.00308833	3.92168e-06
quinolone__QnrB59	5	0.00308833	3.06693e-06
aminoglycoside__AAC(6')-Ib'	5	0.00308833	3.03534e-06
aminoglycoside__AAC(6')-Ib11	5	0.00308833	1.88327e-06
quinolone__QnrS11	5	0.00308833	8.73369e-06
beta_lactam__TEM-54	5	0.00308833	9.19803e-07
tetracycline__tet(G)	5	0.00308833	2.42489e-05
chloramphenicol__cmlA1	5	0.00308833	2.02971e-05
vancomycin__vanM	5	0.00308833	1.29919e-06
beta_lactam__OXA-270	5	0.00308833	2.54276e-05
quinolone__QnrB15	5	0.00308833	4.59123e-06
tunicamycin__tmrB	5	0.00308833	4.6243e-06
macrolide-lincosamide-streptogramin__vga(E)	5	0.00308833	5.47205e-07
aminoglycoside__AAC(6')-Ib-Suzhou	5	0.00308833	2.489e-06
beta_lactam__ADC-3	5	0.00308833	1.19609e-06
beta_lactam__ADC-79	5	0.00308833	2.56029e-06
beta_lactam__TEM-11	5	0.00308833	7.8489e-07
beta_lactam__TEM-90	5	0.00308833	1.41073e-06
beta_lactam__SHV-121	5	0.00308833	4.43423e-06
beta_lactam__SHV-124	5	0.00308833	1.29243e-06
beta_lactam__SHV-61	5	0.00308833	7.57466e-06
beta_lactam__CMY-118	5	0.00308833	3.57091e-07
beta_lactam__TEM-24	5	0.00308833	1.82005e-06
beta_lactam__CMY-17	5	0.00308833	8.93108e-07
beta_lactam__CMY-56	5	0.00308833	7.82292e-07
beta_lactam__DHA-5	5	0.00308833	2.34226e-06
beta_lactam__TEM-116	5	0.00308833	3.46414e-07
beta_lactam__TEM-196	5	0.00308833	9.66318e-07
multidrug__efpA	5	0.00308833	3.24496e-07
quinolone__QnrB7	5	0.00308833	1.44399e-06
beta_lactam__ADC-73	5	0.00308833	7.49054e-06
beta_lactam__Acinetobacter baumannii AmpC beta-lactamase	5	0.00308833	3.94927e-06
beta_lactam__MIR-10	5	0.00308833	1.07022e-06
beta_lactam__SHV-140	5	0.00308833	8.19924e-07
beta_lactam__CMY-28	5	0.00308833	2.99144e-06
beta_lactam__ADC-18	5	0.00308833	0.000117721
beta_lactam__DHA-17	5	0.00308833	3.76059e-07
beta_lactam__LEN-38	5	0.00308833	3.91361e-06
quinolone__QnrB43	5	0.00308833	5.7204e-07
aminoglycoside__AAC(6')-31	5	0.00308833	1.43118e-06
aminoglycoside__npmA	4	0.00247066	3.48217e-06
beta_lactam__OXA-2	4	0.00247066	3.83966e-06
macrolide-lincosamide-streptogramin__erm(50)	4	0.00247066	2.12668e-07
beta_lactam__CTX-M-139	4	0.00247066	1.74435e-06
beta_lactam__CTX-M-30	4	0.00247066	1.98141e-06
beta_lactam__CTX-M-42	4	0.00247066	8.06731e-07
chloramphenicol__Enterococcus faecium chloramphenicol acetyltransferase	4	0.00247066	7.00574e-06
defensin__Bacillus subtilis mprF	4	0.00247066	5.69295e-07
multidrug__Klebsiella pneumoniae KpnH	4	0.00247066	5.49946e-07
beta_lactam__CMY-47	4	0.00247066	1.13421e-06
aminoglycoside__aadA16	4	0.00247066	1.91958e-06
beta_lactam__CTX-M-132	4	0.00247066	5.94965e-06
beta_lactam__CTX-M-22	4	0.00247066	4.01084e-06
beta_lactam__CTX-M-31	4	0.00247066	9.91098e-07
aminoglycoside__rmtF	4	0.00247066	1.94404e-06
beta_lactam__CMY-87	4	0.00247066	1.03219e-06
beta_lactam__SHV-62	4	0.00247066	1.25613e-06
pleuromutilin_tiamulin__msr(G)	4	0.00247066	1.18944e-06
streptothricin__SAT-3	4	0.00247066	2.55362e-05
polymyxin__mcr-1.11	4	0.00247066	4.824e-07
beta_lactam__TEM-79	4	0.00247066	1.16623e-06
beta_lactam__TEM-216	4	0.00247066	1.93168e-06
vancomycin__vanX_in_vanP_cl	4	0.00247066	9.53611e-07
beta_lactam__CMY-50	4	0.00247066	4.60075e-07
aminoglycoside__AAC(6')-Ib-Hangzhou	4	0.00247066	1.06855e-06
beta_lactam__SHV-99	4	0.00247066	1.72582e-06
beta_lactam__TEM-67	4	0.00247066	4.35815e-07
beta_lactam__OXA-33	4	0.00247066	3.60106e-06
defensin__Brucella suis mprF	4	0.00247066	5.1633e-07
beta_lactam__SHV-142	4	0.00247066	4.57151e-06
beta_lactam__SHV-25	4	0.00247066	9.01119e-06
beta_lactam__SHV-76	4	0.00247066	2.54891e-06
beta_lactam__SHV-79	4	0.00247066	4.50716e-07
beta_lactam__AER-1	4	0.00247066	1.80241e-06
beta_lactam__TEM-129	4	0.00247066	3.83143e-07
beta_lactam__TEM-143	4	0.00247066	5.77096e-07
beta_lactam__CMY-105	4	0.00247066	6.45036e-07
beta_lactam__CTX-M-115	4	0.00247066	1.00245e-06
beta_lactam__CTX-M-131	4	0.00247066	6.57227e-07
beta_lactam__OKP-B-11	4	0.00247066	1.1879e-06
beta_lactam__OKP-B-18	4	0.00247066	5.87054e-06
beta_lactam__OXA-228	4	0.00247066	8.96193e-07
beta_lactam__OXA-230	4	0.00247066	3.56752e-07
beta_lactam__SHV-109	4	0.00247066	6.75629e-07
beta_lactam__PDC-5	4	0.00247066	7.3111e-06
quinolone__QnrB32	4	0.00247066	2.94655e-06
beta_lactam__LEN-51	4	0.00247066	3.13369e-06
quinolone__QnrS15	4	0.00247066	3.58024e-05
quinolone__QnrS9	4	0.00247066	1.11993e-05
tetracycline__tet(E)	4	0.00247066	7.73844e-06
beta_lactam__ADC-23	4	0.00247066	5.77561e-05
beta_lactam__ADC-25	4	0.00247066	4.3956e-06
beta_lactam__ADC-76	4	0.00247066	1.01534e-06
beta_lactam__OKP-B-10	4	0.00247066	1.26728e-05
beta_lactam__MOX-6	4	0.00247066	2.65124e-07
beta_lactam__MOX-8	4	0.00247066	1.75324e-06
beta_lactam__OKP-B-8	4	0.00247066	1.88036e-06
beta_lactam__OXA-257	4	0.00247066	6.92907e-06
beta_lactam__OXA-301	4	0.00247066	1.72971e-06
beta_lactam__DHA-14	4	0.00247066	5.8707e-07
beta_lactam__OXA-50	4	0.00247066	1.97152e-05
bicyclomycin__bcr-1	4	0.00247066	2.15198e-05
aminoglycoside__APH(2'')-Ie	4	0.00247066	1.57335e-07
beta_lactam__SHV-77	4	0.00247066	1.93173e-07
beta_lactam__SHV-149	4	0.00247066	1.72959e-07
beta_lactam__SHV-43	4	0.00247066	2.20198e-07
beta_lactam__SHV-89	4	0.00247066	3.88674e-06
beta_lactam__ACC-4	3	0.001853	1.08722e-06
beta_lactam__ADC-30	3	0.001853	2.46538e-06
beta_lactam__MOX-5	3	0.001853	1.03062e-06
beta_lactam__OXA-36	3	0.001853	5.77931e-07
beta_lactam__SHV-15	3	0.001853	1.11414e-06
beta_lactam__SHV-57	3	0.001853	1.03029e-06
chloramphenicol__Pseudomonas aeruginos catB7	3	0.001853	1.61254e-05
tetracycline__tet(H)	3	0.001853	4.77435e-07
aminoglycoside__APH(3')-Ib	3	0.001853	3.29408e-06
beta_lactam__CTX-M-144	3	0.001853	5.9824e-07
beta_lactam__TEM-33	3	0.001853	1.61489e-06
beta_lactam__CTX-M-12	3	0.001853	5.45119e-07
beta_lactam__FONA-6	3	0.001853	6.39234e-07
beta_lactam__MOX-2	3	0.001853	1.62047e-06
beta_lactam__OXA-724	3	0.001853	6.87036e-07
beta_lactam__SHV-41	3	0.001853	3.94676e-06
polymyxin__mcr-3.19	3	0.001853	3.65396e-07
quinolone__QnrB36	3	0.001853	8.83607e-07
quinolone__QnrB40	3	0.001853	1.26598e-06
macrolide-lincosamide-streptogramin__oleI	3	0.001853	1.01229e-06
streptothricin__SatA	3	0.001853	2.3383e-06
beta_lactam__SHV-154	3	0.001853	3.51957e-07
aminoglycoside__APH(4)-Ia	3	0.001853	7.18981e-07
beta_lactam__TEM-137	3	0.001853	4.68325e-07
macrolide-lincosamide-streptogramin__vga(D)	3	0.001853	4.33195e-07
aminoglycoside__ANT(3'')-Ii-AAC(6')-IId fusion protein	3	0.001853	7.61757e-07
chloramphenicol__Salmonella enterica cmlA	3	0.001853	4.28684e-06
quinolone__QnrB10	3	0.001853	4.77083e-07
aminoglycoside__AAC(6')-Ib9	3	0.001853	3.229e-06
beta_lactam__OXA-272	3	0.001853	5.92107e-06
beta_lactam__OXA-92	3	0.001853	6.29892e-07
beta_lactam__SHV-60	3	0.001853	7.45434e-07
trimethoprim__dfrA21	3	0.001853	1.31938e-06
macrolide-lincosamide-streptogramin__vmlR	3	0.001853	7.65389e-07
vancomycin__vanXO	3	0.001853	3.19551e-06
beta_lactam__SHV-104	3	0.001853	2.52103e-07
beta_lactam__SHV-110	3	0.001853	2.46007e-06
beta_lactam__SHV-32	3	0.001853	3.35306e-07
beta_lactam__SHV-49	3	0.001853	1.52854e-06
beta_lactam__SHV-69	3	0.001853	3.46843e-07
beta_lactam__SHV-9	3	0.001853	1.80411e-07
beta_lactam__SHV-156	3	0.001853	9.85455e-07
beta_lactam__CMY-30	3	0.001853	2.83813e-07
beta_lactam__TEM-158	3	0.001853	7.45165e-07
beta_lactam__TEM-160	3	0.001853	2.82438e-06
quinolone__QnrB44	3	0.001853	9.30638e-07
beta_lactam__CMY-29	3	0.001853	4.30539e-07
beta_lactam__CMY-33	3	0.001853	3.23901e-07
beta_lactam__OKP-A-2	3	0.001853	4.24679e-07
beta_lactam__SHV-40	3	0.001853	1.19654e-06
macrolide-lincosamide-streptogramin__vga(C)	3	0.001853	2.2521e-07
macrolide-lincosamide-streptogramin__vga(E) Staphylococcus cohnii	3	0.001853	4.80969e-07
beta_lactam__TEM-84	3	0.001853	1.63863e-06
quinolone__QnrB42	3	0.001853	3.8921e-07
beta_lactam__CTX-M-74	3	0.001853	6.2306e-07
beta_lactam__TEM-213	3	0.001853	4.56826e-07
quinolone__QnrB18	3	0.001853	4.17207e-07
quinolone__QnrB47	3	0.001853	1.3328e-06
beta_lactam__ADC-15	3	0.001853	2.71444e-06
quinolone__QnrB24	3	0.001853	4.60025e-07
beta_lactam__LAP-1	3	0.001853	0.000166273
beta_lactam__SHV-103	3	0.001853	2.00759e-07
multidrug__bmr	3	0.001853	1.4882e-07
quinolone__QnrS4	3	0.001853	8.99469e-06
beta_lactam__SHV-133	3	0.001853	1.43792e-07
beta_lactam__LEN-19	3	0.001853	2.09144e-07
beta_lactam__OKP-A-1	3	0.001853	6.12647e-07
quinolone__QnrB69	3	0.001853	8.33949e-07
beta_lactam__OKP-A-7	3	0.001853	1.22504e-06
beta_lactam__CIA-1	3	0.001853	3.02355e-07
beta_lactam__LEN-5	3	0.001853	5.73289e-07
beta_lactam__OKP-B-1	3	0.001853	6.23447e-07
beta_lactam__OXA-486	3	0.001853	9.49026e-06
beta_lactam__PDC-1	3	0.001853	4.79644e-06
beta_lactam__LEN-16	3	0.001853	1.73833e-07
quinolone__QnrB48	3	0.001853	2.16074e-07
beta_lactam__LEN-37	3	0.001853	4.6576e-07
beta_lactam__LEN-9	3	0.001853	1.17108e-06
beta_lactam__LEN-43	3	0.001853	4.47174e-06
macrolide-lincosamide-streptogramin__erm(39)	3	0.001853	1.22185e-07
aminoglycoside__APH(2'')-IIIa	3	0.001853	1.19166e-06
trimethoprim__dfrA19	3	0.001853	1.90079e-06
beta_lactam__OXA-12	2	0.00123533	2.75585e-06
beta_lactam__TEM-72	2	0.00123533	2.65707e-07
macrolide-lincosamide-streptogramin__cfr(D)	2	0.00123533	7.82391e-07
beta_lactam__CTX-M-91	2	0.00123533	2.64242e-07
multidrug__salD	2	0.00123533	6.68933e-07
beta_lactam__CTX-M-137	2	0.00123533	5.47326e-06
beta_lactam__CTX-M-14	2	0.00123533	3.0006e-06
beta_lactam__CTX-M-58	2	0.00123533	9.39837e-07
beta_lactam__CTX-M-62	2	0.00123533	9.71554e-07
beta_lactam__TEM-151	2	0.00123533	2.33248e-07
aminoglycoside__APH(3')-VIIa	2	0.00123533	5.51569e-07
aminoglycoside__aadA6/aadA10	2	0.00123533	3.76765e-07
macrolide-lincosamide-streptogramin__msr(F)	2	0.00123533	5.06237e-07
quinolone__QnrD2	2	0.00123533	0.000167196
aminoglycoside__armA	2	0.00123533	1.18228e-06
beta_lactam__CPS-1	2	0.00123533	5.24971e-07
beta_lactam__TEM-217	2	0.00123533	1.00164e-06
beta_lactam__TEM-142	2	0.00123533	2.36882e-07
beta_lactam__TEM-57	2	0.00123533	3.80208e-07
beta_lactam__CTX-M-45	2	0.00123533	5.67639e-06
tetracycline__tet(45)	2	0.00123533	4.33055e-07
multidrug__mefJ	2	0.00123533	1.3533e-06
beta_lactam__OXA-274	2	0.00123533	1.89354e-06
beta_lactam__OXA-373	2	0.00123533	2.03134e-06
polymyxin__mcr-1.10	2	0.00123533	1.10177e-06
beta_lactam__SHV-120	2	0.00123533	1.11829e-06
aminoglycoside__AAC(3)-Ib/AAC(6')-Ib''	2	0.00123533	4.62087e-07
beta_lactam__OXA-358	2	0.00123533	3.90994e-06
beta_lactam__OXA-392	2	0.00123533	6.54066e-07
beta_lactam__OXA-65	2	0.00123533	3.10657e-07
beta_lactam__TEM-4	2	0.00123533	5.56332e-07
beta_lactam__TEM-80	2	0.00123533	1.60876e-07
beta_lactam__TEM-85	2	0.00123533	4.12414e-07
polymyxin__mcr-6.1	2	0.00123533	1.43478e-07
rifamycin__arr-5	2	0.00123533	1.28693e-06
vancomycin__vanZA	2	0.00123533	8.23519e-07
aminoglycoside__AAC(6')-Ib	2	0.00123533	2.48947e-06
aminoglycoside__AAC(6')-Ib10	2	0.00123533	2.12652e-06
beta_lactam__ACC-2	2	0.00123533	5.07625e-07
beta_lactam__ACC-3	2	0.00123533	5.3114e-07
beta_lactam__ACC-5	2	0.00123533	3.54856e-07
polymyxin__ICR-Mc	2	0.00123533	6.45732e-07
polymyxin__mcr-3.20	2	0.00123533	2.66004e-07
beta_lactam__SHV-108	2	0.00123533	3.93989e-06
beta_lactam__SHV-150	2	0.00123533	1.06258e-07
beta_lactam__SHV-164	2	0.00123533	8.01717e-07
beta_lactam__SHV-172	2	0.00123533	1.76872e-07
beta_lactam__SHV-183	2	0.00123533	1.69801e-07
beta_lactam__SHV-185	2	0.00123533	1.05918e-06
beta_lactam__SHV-33	2	0.00123533	2.98933e-07
beta_lactam__SHV-67	2	0.00123533	1.65818e-07
beta_lactam__TEM-111	2	0.00123533	1.12173e-07
beta_lactam__TEM-26	2	0.00123533	7.02656e-08
fosfomycin__FosD	2	0.00123533	3.74458e-07
beta_lactam__SHV-66	2	0.00123533	4.18922e-07
beta_lactam__BCL-1	2	0.00123533	1.62276e-07
beta_lactam__CMY-23	2	0.00123533	8.03449e-07
beta_lactam__SHV-122	2	0.00123533	5.17386e-07
beta_lactam__SHV-144	2	0.00123533	3.96228e-07
beta_lactam__TEM-126	2	0.00123533	1.83219e-07
beta_lactam__CGA-1	2	0.00123533	8.88424e-07
beta_lactam__CMY-12	2	0.00123533	1.96391e-07
beta_lactam__CMY-36	2	0.00123533	1.78725e-07
beta_lactam__CMY-54	2	0.00123533	2.37687e-07
beta_lactam__SHV-80	2	0.00123533	1.73028e-07
beta_lactam__SHV-94	2	0.00123533	6.28781e-07
multidrug__ykkC	2	0.00123533	5.08309e-07
beta_lactam__CMY-132	2	0.00123533	1.08602e-07
beta_lactam__SHV-158	2	0.00123533	8.4946e-07
beta_lactam__SHV-63	2	0.00123533	3.81931e-07
beta_lactam__ADC-2	2	0.00123533	2.28632e-07
beta_lactam__CMY-110	2	0.00123533	4.13683e-07
beta_lactam__CTX-M-124	2	0.00123533	2.02427e-06
beta_lactam__OXA-300	2	0.00123533	1.3344e-07
beta_lactam__SHV-134	2	0.00123533	4.94841e-07
beta_lactam__SHV-3	2	0.00123533	5.27702e-07
beta_lactam__TEM-131	2	0.00123533	9.24045e-08
fosfomycin__FosL1	2	0.00123533	1.25986e-06
beta_lactam__PDC-81	2	0.00123533	1.99092e-06
tetracycline__tet(42)	2	0.00123533	2.46382e-07
tetracycline__tet(V)	2	0.00123533	3.4511e-07
quinolone__QnrS1	2	0.00123533	3.33986e-07
aminoglycoside__AAC(6')-Iak	2	0.00123533	7.91703e-07
aminoglycoside__AAC(6')-Iz	2	0.00123533	3.04116e-06
beta_lactam__ADC-14	2	0.00123533	6.53633e-06
beta_lactam__ADC-16	2	0.00123533	5.45155e-06
beta_lactam__ADC-42	2	0.00123533	2.29105e-06
beta_lactam__ADC-44	2	0.00123533	1.10774e-05
beta_lactam__OXA-273	2	0.00123533	6.26578e-06
beta_lactam__OXA-305	2	0.00123533	6.51152e-07
beta_lactam__OXA-350	2	0.00123533	5.12493e-06
fosfomycin__FosB1	2	0.00123533	2.19209e-07
beta_lactam__CTX-M-5	2	0.00123533	1.19408e-06
beta_lactam__OKP-A-6	2	0.00123533	1.935e-07
beta_lactam__OKP-B-19	2	0.00123533	8.75733e-07
beta_lactam__OXA-206	2	0.00123533	1.38061e-07
beta_lactam__OXA-226	2	0.00123533	4.64749e-07
beta_lactam__OXA-229	2	0.00123533	6.80661e-07
beta_lactam__OXA-34	2	0.00123533	7.70911e-07
beta_lactam__TEM-93	2	0.00123533	1.07672e-07
beta_lactam__CIA-2	2	0.00123533	1.45244e-07
beta_lactam__CIA-3	2	0.00123533	3.92319e-07
beta_lactam__DHA-18	2	0.00123533	2.0634e-07
beta_lactam__IND-2	2	0.00123533	1.22622e-07
beta_lactam__MOX-3	2	0.00123533	1.12492e-06
beta_lactam__OKP-B-20	2	0.00123533	2.0566e-06
beta_lactam__OXA-418	2	0.00123533	8.12876e-07
polymyxin__mcr-3.9	2	0.00123533	1.06416e-07
beta_lactam__OXA-458	2	0.00123533	1.60949e-07
aminoglycoside__APH(3')-IIb	2	0.00123533	2.4806e-05
beta_lactam__PDC-10	2	0.00123533	1.69322e-06
beta_lactam__SHV-29	2	0.00123533	8.92915e-07
beta_lactam__CMY-60	2	0.00123533	5.63508e-08
beta_lactam__OKP-B-17	2	0.00123533	8.90557e-08
beta_lactam__SHV-189	2	0.00123533	9.24645e-08
beta_lactam__MAB	2	0.00123533	1.02391e-07
beta_lactam__CTX-M-6	2	0.00123533	7.29683e-08
beta_lactam__CMY-21	2	0.00123533	4.51406e-08
quinolone__QnrB6	2	0.00123533	1.88618e-07
multidrug__fexB	2	0.00123533	5.65747e-07
beta_lactam__IND-2a	2	0.00123533	1.32187e-07
beta_lactam__SHV-178	1	0.000617665	7.08768e-08
beta_lactam__mecC	1	0.000617665	3.24329e-07
beta_lactam__OXA-443	1	0.000617665	1.8275e-07
tetracycline__tet(31)	1	0.000617665	4.47525e-07
beta_lactam__OXA-139	1	0.000617665	9.98593e-07
beta_lactam__OXA-437	1	0.000617665	9.98593e-07
beta_lactam__CTX-M-155	1	0.000617665	7.69509e-08
beta_lactam__CTX-M-156	1	0.000617665	8.79439e-08
beta_lactam__CTX-M-54	1	0.000617665	2.72076e-07
beta_lactam__CTX-M-69	1	0.000617665	4.09489e-07
macrolide-lincosamide-streptogramin__mph(M)	1	0.000617665	5.13287e-07
aminoglycoside__AAC(3)-IIIc	1	0.000617665	7.7775e-07
aminoglycoside__AAC(6')-Iaa	1	0.000617665	4.45747e-07
beta_lactam__JOHN-1	1	0.000617665	6.82466e-06
beta_lactam__CTX-M-61	1	0.000617665	2.60749e-07
beta_lactam__CMY-10	1	0.000617665	1.56637e-07
beta_lactam__ESP-1	1	0.000617665	1.22237e-07
beta_lactam__GOB-6	1	0.000617665	1.61352e-07
beta_lactam__TEM-92	1	0.000617665	1.74937e-07
tetracycline__tet(58)	1	0.000617665	1.93617e-05
tetracycline__tet(61)	1	0.000617665	4.26406e-05
trimethoprim__DfrA36	1	0.000617665	3.63576e-07
aminoglycoside__AAC(3)-IV	1	0.000617665	7.95895e-07
beta_lactam__CTX-M-36	1	0.000617665	1.89182e-07
beta_lactam__MYX-1	1	0.000617665	4.17222e-07
beta_lactam__PER-2	1	0.000617665	3.70947e-07
beta_lactam__TLA-1	1	0.000617665	4.36631e-07
other_peptide_antibiotics__thiostrepton resistance gene tsnR	1	0.000617665	4.76819e-07
aminoglycoside__APH(3')-VIa	1	0.000617665	1.1234e-06
beta_lactam__BKC-1	1	0.000617665	1.57748e-07
beta_lactam__GPC-1	1	0.000617665	3.3843e-07
beta_lactam__IDC-1	1	0.000617665	1.47322e-07
beta_lactam__OXA-211	1	0.000617665	2.05945e-07
beta_lactam__OXA-275	1	0.000617665	2.0709e-07
beta_lactam__OXA-926	1	0.000617665	2.12529e-06
beta_lactam__SGM-7	1	0.000617665	5.19284e-07
beta_lactam__TEM-105	1	0.000617665	3.00198e-07
macrolide-lincosamide-streptogramin__msr(H)	1	0.000617665	8.28153e-08
multidrug__blt	1	0.000617665	1.17086e-06
aminoglycoside__AAC(2')-IIa	1	0.000617665	2.17994e-06
beta_lactam__CAR-1	1	0.000617665	8.57945e-07
beta_lactam__mecB	1	0.000617665	3.58427e-08
aminoglycoside__APH(6)-Ib	1	0.000617665	6.2208e-08
beta_lactam__CTX-M-111	1	0.000617665	2.37531e-07
beta_lactam__CTX-M-13	1	0.000617665	1.27721e-06
beta_lactam__CTX-M-134	1	0.000617665	1.285e-07
beta_lactam__CTX-M-147	1	0.000617665	8.60563e-07
beta_lactam__CTX-M-16	1	0.000617665	2.57001e-07
beta_lactam__CTX-M-160	1	0.000617665	2.49213e-07
beta_lactam__CTX-M-19	1	0.000617665	7.74896e-07
beta_lactam__CTX-M-21	1	0.000617665	2.78417e-06
beta_lactam__CTX-M-27	1	0.000617665	7.32062e-07
beta_lactam__CTX-M-60	1	0.000617665	1.16818e-07
beta_lactam__CTX-M-64	1	0.000617665	1.71723e-06
beta_lactam__CTX-M-87	1	0.000617665	3.85501e-07
beta_lactam__CTX-M-90	1	0.000617665	3.88169e-07
beta_lactam__CTX-M-99	1	0.000617665	1.2889e-06
beta_lactam__OXA-250	1	0.000617665	2.28001e-07
beta_lactam__OXA-339	1	0.000617665	2.50801e-07
beta_lactam__OXA-47	1	0.000617665	1.06745e-07
beta_lactam__TEM-68	1	0.000617665	1.41272e-07
polymyxin__mcr-1.7	1	0.000617665	5.55454e-08
trimethoprim__DfrA38	1	0.000617665	1.70653e-07
trimethoprim__dfrA29	1	0.000617665	2.57759e-07
fusidic_acid__fusD	1	0.000617665	9.36908e-06
multidrug__mefF	1	0.000617665	3.05933e-07
pleuromutilin_tiamulin__salE	1	0.000617665	9.902e-07
beta_lactam__FONA-2	1	0.000617665	1.74695e-07
beta_lactam__LEN-18	1	0.000617665	2.12369e-07
beta_lactam__OXA-466	1	0.000617665	2.59931e-07
beta_lactam__OXA-475	1	0.000617665	2.31081e-07
macrolide-lincosamide-streptogramin__sal(A)	1	0.000617665	7.73127e-08
beta_lactam__RAHN-2	1	0.000617665	3.59634e-07
beta_lactam__SHV-107	1	0.000617665	1.34858e-07
beta_lactam__SHV-153	1	0.000617665	1.02492e-07
beta_lactam__SHV-34	1	0.000617665	3.01605e-07
aminoglycoside__rmtD	1	0.000617665	8.48184e-07
aminoglycoside__rmtD2	1	0.000617665	6.97873e-07
polymyxin__mcr-3.1	1	0.000617665	3.79398e-08
beta_lactam__CMA-2	1	0.000617665	1.90731e-07
beta_lactam__PLN-1	1	0.000617665	1.33803e-07
beta_lactam__TEM-22	1	0.000617665	6.61937e-07
beta_lactam__TEM-34	1	0.000617665	3.57387e-07
beta_lactam__TEM-40	1	0.000617665	1.23711e-07
pleuromutilin_tiamulin__msr(I)	1	0.000617665	3.67985e-07
beta_lactam__CARB-14	1	0.000617665	4.82535e-07
trimethoprim__dfrA35	1	0.000617665	8.81237e-07
aminoglycoside__aadA10	1	0.000617665	2.12641e-07
beta_lactam__TEM-132	1	0.000617665	2.17375e-07
beta_lactam__TEM-20	1	0.000617665	2.15033e-07
beta_lactam__CTX-M-32	1	0.000617665	1.36304e-07
beta_lactam__LUT-4	1	0.000617665	1.0397e-06
beta_lactam__OCH-2	1	0.000617665	5.6673e-08
beta_lactam__OCH-5	1	0.000617665	5.6673e-08
beta_lactam__TEM-189	1	0.000617665	1.86278e-07
beta_lactam__TEM-70	1	0.000617665	6.52867e-08
chloramphenicol__CatU	1	0.000617665	8.55715e-08
macrolide-lincosamide-streptogramin__linG	1	0.000617665	7.24067e-08
macrolide-lincosamide-streptogramin__lnu(F)	1	0.000617665	7.24067e-08
macrolide-lincosamide-streptogramin__lnu(H)	1	0.000617665	3.60586e-07
beta_lactam__CTX-M-79	1	0.000617665	1.40816e-07
beta_lactam__OXA-75	1	0.000617665	6.05311e-07
quinolone__QnrB41	1	0.000617665	3.8979e-07
quinolone__QnrB58	1	0.000617665	4.85479e-07
trimethoprim__dfrA22	1	0.000617665	1.24065e-07
beta_lactam__OXA-449	1	0.000617665	1.10489e-06
beta_lactam__OXA-450	1	0.000617665	5.8549e-07
beta_lactam__OXA-451	1	0.000617665	3.63912e-07
beta_lactam__OXA-460	1	0.000617665	6.14577e-06
beta_lactam__OXA-461	1	0.000617665	1.81237e-07
beta_lactam__OXA-576	1	0.000617665	1.10374e-06
beta_lactam__OXA-61	1	0.000617665	7.08257e-07
beta_lactam__TEM-47	1	0.000617665	1.94881e-07
multidrug__cmeC	1	0.000617665	3.39651e-06
tetracycline__tcr3	1	0.000617665	1.2483e-07
trimethoprim__dfrA27	1	0.000617665	3.52615e-07
beta_lactam__SHV-182	1	0.000617665	1.25577e-07
beta_lactam__SHV-48	1	0.000617665	1.25577e-07
beta_lactam__SHV-74	1	0.000617665	1.25577e-07
beta_lactam__ADC-1	1	0.000617665	2.17799e-07
beta_lactam__ADC-17	1	0.000617665	7.39836e-06
beta_lactam__ADC-20	1	0.000617665	4.42404e-07
beta_lactam__ADC-5	1	0.000617665	5.04677e-06
beta_lactam__ADC-58	1	0.000617665	4.35598e-07
beta_lactam__ADC-61	1	0.000617665	2.91987e-06
beta_lactam__OXA-267	1	0.000617665	9.1667e-07
beta_lactam__OXA-271	1	0.000617665	3.64758e-06
beta_lactam__OXA-323	1	0.000617665	2.48265e-07
beta_lactam__OXA-324	1	0.000617665	3.43751e-06
beta_lactam__OXA-325	1	0.000617665	2.8264e-06
beta_lactam__OXA-329	1	0.000617665	1.57553e-06
beta_lactam__OXA-330	1	0.000617665	9.45316e-07
beta_lactam__OXA-332	1	0.000617665	3.15105e-07
beta_lactam__OXA-353	1	0.000617665	6.01565e-07
beta_lactam__OXA-421	1	0.000617665	8.40281e-07
beta_lactam__OXA-94	1	0.000617665	3.04442e-07
fosfomycin__FosB6	1	0.000617665	1.24159e-07
macrolide-lincosamide-streptogramin__mph(O)	1	0.000617665	2.21171e-07
polymyxin__mcr-3.10	1	0.000617665	5.18651e-08
quinolone__QnrS12	1	0.000617665	1.58332e-07
beta_lactam__CTX-M-141	1	0.000617665	1.73305e-07
beta_lactam__IND-14	1	0.000617665	3.32504e-07
beta_lactam__TEM-176	1	0.000617665	1.85303e-07
trimethoprim__dfrB1	1	0.000617665	0.000100456
trimethoprim__dfrB7	1	0.000617665	8.22929e-06
fosfomycin__FosM1	1	0.000617665	2.44927e-07
fosfomycin__FosM2	1	0.000617665	2.22465e-07
macrolide-lincosamide-streptogramin__tlr(C)	1	0.000617665	2.50366e-08
beta_lactam__CSP-1	1	0.000617665	2.63782e-07
beta_lactam__CTX-M-112	1	0.000617665	2.43886e-07
beta_lactam__FOX-7	1	0.000617665	4.46662e-08
beta_lactam__OKP-A-9	1	0.000617665	5.9659e-08
beta_lactam__OXA-141	1	0.000617665	6.20454e-08
beta_lactam__OXA-210	1	0.000617665	6.20454e-08
beta_lactam__OXA-69	1	0.000617665	8.76342e-08
beta_lactam__SHV-143	1	0.000617665	8.99211e-08
beta_lactam__SHV-75	1	0.000617665	7.26851e-08
trimethoprim__dfrA6 from Proteus mirabilis	1	0.000617665	1.28212e-07
beta_lactam__CTX-M-4	1	0.000617665	1.05956e-07
beta_lactam__CTX-M-43	1	0.000617665	5.46337e-08
beta_lactam__CTX-M-76	1	0.000617665	5.46337e-08
beta_lactam__CTX-M-92	1	0.000617665	5.29781e-08
beta_lactam__OKP-A-10	1	0.000617665	6.50476e-08
beta_lactam__OKP-B-3	1	0.000617665	5.02919e-07
beta_lactam__OKP-B-9	1	0.000617665	2.40914e-06
beta_lactam__OXA-120	1	0.000617665	6.8434e-08
beta_lactam__OXA-162	1	0.000617665	1.18834e-07
beta_lactam__OXA-163	1	0.000617665	5.37028e-07
beta_lactam__OXA-196	1	0.000617665	6.8434e-08
beta_lactam__OXA-199	1	0.000617665	5.88769e-07
beta_lactam__OXA-200	1	0.000617665	6.8434e-08
beta_lactam__OXA-204	1	0.000617665	5.94171e-08
beta_lactam__OXA-232	1	0.000617665	8.7145e-07
beta_lactam__OXA-247	1	0.000617665	1.12794e-06
beta_lactam__OXA-252	1	0.000617665	4.15919e-07
beta_lactam__OXA-253	1	0.000617665	2.31249e-07
beta_lactam__OXA-338	1	0.000617665	1.36868e-07
beta_lactam__OXA-343	1	0.000617665	6.8434e-08
beta_lactam__OXA-380	1	0.000617665	6.8434e-08
beta_lactam__OXA-401	1	0.000617665	6.8434e-08
beta_lactam__OXA-405	1	0.000617665	7.64602e-07
beta_lactam__OXA-416	1	0.000617665	2.05799e-06
beta_lactam__OXA-429	1	0.000617665	6.63603e-08
beta_lactam__OXA-436	1	0.000617665	1.78251e-07
beta_lactam__OXA-438	1	0.000617665	6.45858e-07
beta_lactam__OXA-439	1	0.000617665	1.11515e-07
beta_lactam__OXA-48	1	0.000617665	1.36344e-06
beta_lactam__OXA-535	1	0.000617665	5.94171e-08
beta_lactam__TEM-53	1	0.000617665	6.55627e-08
beta_lactam__TRU-1	1	0.000617665	1.51135e-07
polymyxin__mcr-4.2	1	0.000617665	1.34939e-07
polymyxin__mcr-4.3	1	0.000617665	3.36024e-07
beta_lactam__OXA-457	1	0.000617665	4.09304e-08
beta_lactam__LUS-1	1	0.000617665	3.42428e-07
beta_lactam__PDC-3	1	0.000617665	1.51579e-06
beta_lactam__PDC-7	1	0.000617665	1.79402e-06
beta_lactam__PDC-79	1	0.000617665	2.87233e-07
beta_lactam__PDC-80	1	0.000617665	2.28948e-07
beta_lactam__PDC-84	1	0.000617665	6.75842e-07
beta_lactam__PDC-85	1	0.000617665	4.13953e-07
beta_lactam__PDC-88	1	0.000617665	3.99209e-07
beta_lactam__SHV-71	1	0.000617665	3.32506e-07
multidrug__Pseudomonas aeruginosa emrE	1	0.000617665	1.04284e-05
multidrug__mexM	1	0.000617665	4.47474e-06
beta_lactam__TEM-171	1	0.000617665	3.23085e-08
beta_lactam__CSA-1	1	0.000617665	1.95333e-07
beta_lactam__OKP-A-8	1	0.000617665	1.89973e-08
beta_lactam__SHV-159	1	0.000617665	3.48664e-08
beta_lactam__SHV-50	1	0.000617665	1.67708e-07
beta_lactam__TEM-130	1	0.000617665	5.1705e-08
beta_lactam__SHV-141	1	0.000617665	2.04291e-08
beta_lactam__TEM-29	1	0.000617665	4.13485e-08
beta_lactam__SHV-151	1	0.000617665	5.08206e-08
beta_lactam__LEN-35	1	0.000617665	7.08523e-08
macrolide-lincosamide-streptogramin__erm(31)	1	0.000617665	1.12893e-08
beta_lactam__BJP-1	1	0.000617665	3.73461e-08
beta_lactam__OXA-64	1	0.000617665	1.02634e-07
beta_lactam__LEN-23	1	0.000617665	4.52249e-08
beta_lactam__SHV-8	1	0.000617665	2.40097e-08
tetracycline__tet(57)	1	0.000617665	9.00147e-08
tetracycline__tet(59)	1	0.000617665	4.86379e-08
beta_lactam__CMY-25	1	0.000617665	1.73531e-08
beta_lactam__cphA2	1	0.000617665	1.41057e-08
macrolide-lincosamide-streptogramin__erm(D)	1	0.000617665	3.6354e-07
macrolide-lincosamide-streptogramin__erm(K)	1	0.000617665	6.03913e-07
beta_lactam__CMY-24	1	0.000617665	1.79461e-08
beta_lactam__OXA-178	1	0.000617665	3.37041e-08
beta_lactam__SHV-95	1	0.000617665	2.46416e-08
chloramphenicol__fexA	1	0.000617665	9.55348e-07
quinolone__QnrB23	1	0.000617665	4.18508e-08
quinolone__QnrB29	1	0.000617665	4.56888e-07
polymyxin__mcr-3.7	1	0.000617665	3.40014e-08
beta_lactam__CMY-5	1	0.000617665	3.29355e-08
beta_lactam__CMY-1	1	0.000617665	1.83108e-08
beta_lactam__CMY-8	1	0.000617665	2.64572e-07
quinolone__mfpA	1	0.000617665	5.46549e-08
aminoglycoside__AAC(3)-VIa	1	0.000617665	4.87713e-07
aminoglycoside__AAC(3)-IIIb	1	0.000617665	5.11554e-08
aminoglycoside__AAC(6')-32	1	0.000617665	3.73195e-08
beta_lactam__BcII	1	0.000617665	6.50838e-08
beta_lactam__OXA-106	1	0.000617665	2.55282e-08
beta_lactam__LEN-20	1	0.000617665	4.99278e-08
beta_lactam__TEM-215	1	0.000617665	7.23598e-08
bleomycin__BLMT	1	0.000617665	1.91538e-05
multidrug__bpeE	1	0.000617665	4.57079e-09
multidrug__tap	1	0.000617665	4.79137e-08
beta_lactam__OXA-314	1	0.000617665	3.28399e-08
macrolide-lincosamide-streptogramin__erm(36)	1	0.000617665	3.17932e-08
beta_lactam__BRO-1	1	0.000617665	1.07198e-07
beta_lactam__BRO-2	1	0.000617665	2.39881e-07
beta_lactam__blaF	1	0.000617665	8.94113e-08
beta_lactam__CMY-11	1	0.000617665	1.86845e-08
beta_lactam__CAU-1	1	0.000617665	8.47268e-08
beta_lactam__OXA-570	1	0.000617665	5.14689e-08
macrolide-lincosamide-streptogramin__ere(A)	1	0.000617665	4.87811e-08
aminoglycoside__apmA	1	0.000617665	2.33424e-08
beta_lactam__Rm3	1	0.000617665	7.44382e-08
macrolide-lincosamide-streptogramin__salB	1	0.000617665	7.01603e-09
beta_lactam__IND-12	1	0.000617665	4.51589e-08
beta_lactam__IND-15	1	0.000617665	3.07984e-07
beta_lactam__OXA-355	1	0.000617665	1.17688e-07
polymyxin__mcr-1.5	1	0.000617665	3.23616e-08
vancomycin__vanL	1	0.000617665	1.77034e-08
