# Supplementary material for: The Gut Resistome Atlas in Preterm Infants Enables Prediction of Necrotizing Enterocolitis Onset
Source: Adv Sci (Weinh). 2025 Sep 30;12(45):e05154. doi: 10.1002/advs.202505154 (PMC12677589; doi:10.1002/advs.202505154)
Supplement: Supplementary file 9 — Supplemental Table 8 [file ADVS-12-e05154-s002.xlsx]

## Sheet: Sheet1
SequenceID	ContigID	Gene	Element_symbol(aARGs)	Element_name	Class	Subclass(Drug class)	Abundance (rpkm)	Bins	Completeness	Contamination	GC	N50	Bin size	GTDB classification	NCBI classification	GUNC	Platon	PLASMe	Plasmid classification
SRR4305031	k119_21020	k119_21020:6194-9343	oqxB	multidrug efflux RND transporter permease subunit OqxB	PHENICOL/QUINOLONE	PHENICOL/QUINOLONE	59930.6	VatanenT_2016_SRR4305031_bin.3	81.49	3.448	0.579	16459	4926395	d__Bacteria;p__Pseudomonadota;c__Gammaproteobacteria;o__Enterobacterales;f__Enterobacteriaceae;g__Klebsiella;s__Klebsiella pneumoniae	d__Bacteria;p__Pseudomonadota;c__Gammaproteobacteria;o__Enterobacterales;f__Enterobacteriaceae;g__Klebsiella;s__Klebsiella pneumoniae	True	NA	NA	No
SRR4305031	k119_21020	k119_21020:9370-10542	oqxA	multidrug efflux RND transporter periplasmic adaptor subunit OqxA	PHENICOL/QUINOLONE	PHENICOL/QUINOLONE	58258.4	VatanenT_2016_SRR4305031_bin.3	81.49	3.448	0.579	16459	4926395	d__Bacteria;p__Pseudomonadota;c__Gammaproteobacteria;o__Enterobacterales;f__Enterobacteriaceae;g__Klebsiella;s__Klebsiella pneumoniae	d__Bacteria;p__Pseudomonadota;c__Gammaproteobacteria;o__Enterobacterales;f__Enterobacteriaceae;g__Klebsiella;s__Klebsiella pneumoniae	True	NA	NA	No
SRR4305031	k119_21244	k119_21244:106647-107138	lnu(C)	lincosamide nucleotidyltransferase Lnu(C)	LINCOSAMIDE	LINCOSAMIDE	372706	VatanenT_2016_SRR4305031_bin.4	95.23	0	0.557	66632	2599738	d__Bacteria;p__Verrucomicrobiota;c__Verrucomicrobiae;o__Verrucomicrobiales;f__Akkermansiaceae;g__Akkermansia;s__Akkermansia muciniphila	d__Bacteria;p__Verrucomicrobiota;c__Verrucomicrobiae;o__Verrucomicrobiales;f__Akkermansiaceae;g__Akkermansia;s__Akkermansia muciniphila	True	NA	NA	No
SRR4305031	k119_23982	k119_23982:470-2260	tet(32)	tetracycline resistance ribosomal protection protein Tet(32)	TETRACYCLINE	TETRACYCLINE	37360.9	NA	NA	NA	NA	NA	NA	NA	NA	NA	NA	NA	No
SRR4305031	k119_24392	k119_24392:780-2696	tet(O)	tetracycline resistance ribosomal protection protein Tet(O)	TETRACYCLINE	TETRACYCLINE	57482.3	NA	NA	NA	NA	NA	NA	NA	NA	NA	NA	Plasmid	No
SRR4305031	k119_24583	k119_24583:19847-20263	fosA10	fosfomycin resistance glutathione transferase FosA10	FOSFOMYCIN	FOSFOMYCIN	43018	VatanenT_2016_SRR4305031_bin.3	81.49	3.448	0.579	16459	4926395	d__Bacteria;p__Pseudomonadota;c__Gammaproteobacteria;o__Enterobacterales;f__Enterobacteriaceae;g__Klebsiella;s__Klebsiella pneumoniae	d__Bacteria;p__Pseudomonadota;c__Gammaproteobacteria;o__Enterobacterales;f__Enterobacteriaceae;g__Klebsiella;s__Klebsiella pneumoniae	True	NA	NA	No
SRR4305031	k119_27431	k119_27431:2545-3402	blaSHV-36	broad-spectrum class A beta-lactamase SHV-36	BETA-LACTAM	BETA-LACTAM	50775	VatanenT_2016_SRR4305031_bin.3	81.49	3.448	0.579	16459	4926395	d__Bacteria;p__Pseudomonadota;c__Gammaproteobacteria;o__Enterobacterales;f__Enterobacteriaceae;g__Klebsiella;s__Klebsiella pneumoniae	d__Bacteria;p__Pseudomonadota;c__Gammaproteobacteria;o__Enterobacterales;f__Enterobacteriaceae;g__Klebsiella;s__Klebsiella pneumoniae	True	NA	Plasmid	No
SRR4305031	k119_32377	k119_32377:27-1949	tet(Q)	tetracycline resistance ribosomal protection protein Tet(Q)	TETRACYCLINE	TETRACYCLINE	58339.5	NA	NA	NA	NA	NA	NA	NA	NA	NA	NA	NA	No
SRR4305031	k119_409	k119_409:218-2134	tet(W)	tetracycline resistance ribosomal protection protein Tet(W)	TETRACYCLINE	TETRACYCLINE	89268.4	NA	NA	NA	NA	NA	NA	NA	NA	NA	NA	Plasmid	No
SRR4305031	k119_727	k119_727:263-1225	cfxA	CfxA family broad-spectrum class A beta-lactamase	BETA-LACTAM	BETA-LACTAM	39029.5	NA	NA	NA	NA	NA	NA	NA	NA	NA	NA	NA	No
SRR4305032	k119_1081	k119_1081:19968-21884	tet(W)	tetracycline resistance ribosomal protection protein Tet(W)	TETRACYCLINE	TETRACYCLINE	356084	VatanenT_2016_SRR4305032_bin.2	99.03	1.811	0.427	77956	3881578	d__Bacteria;p__Bacillota_A;c__Clostridia;o__Lachnospirales;f__Lachnospiraceae;g__Roseburia;s__Roseburia intestinalis	d__Bacteria;p__Bacillota;c__Clostridia;o__Eubacteriales;f__Lachnospiraceae;g__Roseburia;s__Roseburia intestinalis	True	Plasmid	Plasmid	Yes
SRR4305032	k119_2812	k119_2812:8-1051	tet(32)	tetracycline resistance ribosomal protection protein Tet(32)	TETRACYCLINE	TETRACYCLINE	56629.3	NA	NA	NA	NA	NA	NA	NA	NA	NA	NA	NA	No
SRR4305032	k119_4748	k119_4748:277-1011	erm(B)	23S rRNA (adenine(2058)-N(6))-methyltransferase Erm(B)	LINCOSAMIDE/MACROLIDE/STREPTOGRAMIN	CLINDAMYCIN/ERYTHROMYCIN/STREPTOGRAMIN B	36514	NA	NA	NA	NA	NA	NA	NA	NA	NA	Plasmid	Plasmid	Yes
SRR4305032	k119_5227	k119_5227:50867-51730	aadE	aminoglycoside 6-adenylyltransferase AadE	AMINOGLYCOSIDE	STREPTOMYCIN	267856	VatanenT_2016_SRR4305032_bin.2	99.03	1.811	0.427	77956	3881578	d__Bacteria;p__Bacillota_A;c__Clostridia;o__Lachnospirales;f__Lachnospiraceae;g__Roseburia;s__Roseburia intestinalis	d__Bacteria;p__Bacillota;c__Clostridia;o__Eubacteriales;f__Lachnospiraceae;g__Roseburia;s__Roseburia intestinalis	True	Plasmid	NA	No
SRR4305033	k119_1019	k119_1019:2245-4161	tet(W)	tetracycline resistance ribosomal protection protein Tet(W)	TETRACYCLINE	TETRACYCLINE	132469	NA	NA	NA	NA	NA	NA	NA	NA	NA	NA	NA	No
SRR4305033	k119_22228	k119_22228:1743-2642	cepA	CepA family extended-spectrum class A beta-lactamase	BETA-LACTAM	CEPHALOSPORIN	43813.5	VatanenT_2016_SRR4305033_bin.1	90.16	0.185	0.438	18688	4090461	d__Bacteria;p__Bacteroidota;c__Bacteroidia;o__Bacteroidales;f__Bacteroidaceae;g__Bacteroides;s__Bacteroides fragilis	d__Bacteria;p__Bacteroidota;c__Bacteroidia;o__Bacteroidales;f__Bacteroidaceae;g__Bacteroides;s__Bacteroides fragilis	True	NA	NA	No
SRR4305033	k119_23945	k119_23945:434-1246	aph(3')-Ia	aminoglycoside O-phosphotransferase APH(3')-Ia	AMINOGLYCOSIDE	KANAMYCIN	47424.2	NA	NA	NA	NA	NA	NA	NA	NA	NA	Plasmid	Plasmid	Yes
SRR4305033	k119_24962	k119_24962:94-828	aph(3'')-Ib	aminoglycoside O-phosphotransferase APH(3'')-Ib	AMINOGLYCOSIDE	STREPTOMYCIN	35050.8	VatanenT_2016_SRR4305033_bin.6	77.94	2.534	0.638	5390	2593568	d__Bacteria;p__Actinomycetota;c__Coriobacteriia;o__Coriobacteriales;f__Eggerthellaceae;g__Eggerthella;s__Eggerthella lenta	d__Bacteria;p__Actinomycetota;c__Coriobacteriia;o__Eggerthellales;f__Eggerthellaceae;g__Eggerthella;s__Eggerthella lenta	True	NA	Plasmid	No
SRR4305033	k119_24962	k119_24962:892-1704	sul2	sulfonamide-resistant dihydropteroate synthase Sul2	SULFONAMIDE	SULFONAMIDE	31903.6	VatanenT_2016_SRR4305033_bin.6	77.94	2.534	0.638	5390	2593568	d__Bacteria;p__Actinomycetota;c__Coriobacteriia;o__Coriobacteriales;f__Eggerthellaceae;g__Eggerthella;s__Eggerthella lenta	d__Bacteria;p__Actinomycetota;c__Coriobacteriia;o__Eggerthellales;f__Eggerthellaceae;g__Eggerthella;s__Eggerthella lenta	True	NA	Plasmid	No
SRR4305033	k119_34961	k119_34961:1613-3529	tet(O)	tetracycline resistance ribosomal protection protein Tet(O)	TETRACYCLINE	TETRACYCLINE	124881	VatanenT_2016_SRR4305033_bin.7	97.85	1.265	0.448	41173	3056356	d__Bacteria;p__Bacillota_A;c__Clostridia;o__Lachnospirales;f__Lachnospiraceae;g__Blautia_A;s__Blautia_A fusiformis	d__Bacteria;p__Bacillota;c__Clostridia;o__Eubacteriales;f__Lachnospiraceae;g__Blautia;s__	True	NA	NA	No
SRR4305033	k119_37144	k119_37144:661-1494	aph(6)-Id	aminoglycoside O-phosphotransferase APH(6)-Id	AMINOGLYCOSIDE	STREPTOMYCIN	52744.3	NA	NA	NA	NA	NA	NA	NA	NA	NA	Plasmid	Plasmid	Yes
SRR4305034	k119_3390	k119_3390:659-2575	tet(W)	tetracycline resistance ribosomal protection protein Tet(W)	TETRACYCLINE	TETRACYCLINE	329012	NA	NA	NA	NA	NA	NA	NA	NA	NA	NA	Plasmid	No
SRR4305036	k119_11694	k119_11694:7092-9014	tet(Q)	tetracycline resistance ribosomal protection protein Tet(Q)	TETRACYCLINE	TETRACYCLINE	336932	NA	NA	NA	NA	NA	NA	NA	NA	NA	Plasmid	NA	No
SRR4305036	k119_1366	k119_1366:36004-36966	cfxA	CfxA family broad-spectrum class A beta-lactamase	BETA-LACTAM	BETA-LACTAM	216247	VatanenT_2016_SRR4305036_bin.6	83.08	0	0.416	147594	4542143	d__Bacteria;p__Bacteroidota;c__Bacteroidia;o__Bacteroidales;f__Bacteroidaceae;g__Phocaeicola;s__Phocaeicola dorei	d__Bacteria;p__Bacteroidota;c__Bacteroidia;o__Bacteroidales;f__Bacteroidaceae;g__Phocaeicola;s__Phocaeicola dorei	True	NA	NA	No
SRR4305036	k119_16511	k119_16511:36060-36857	erm(F)	23S rRNA (adenine(2058)-N(6))-methyltransferase Erm(F)	LINCOSAMIDE/MACROLIDE/STREPTOGRAMIN	CLINDAMYCIN/MACROLIDE/STREPTOGRAMIN	120480	NA	NA	NA	NA	NA	NA	NA	NA	NA	Plasmid	NA	No
SRR4305036	k119_3196	k119_3196:4698-6614	tet(W)	tetracycline resistance ribosomal protection protein Tet(W)	TETRACYCLINE	TETRACYCLINE	24878.2	NA	NA	NA	NA	NA	NA	NA	NA	NA	NA	NA	No
SRR4305037	k119_10792	k119_10792:105-2027	tet(Q)	tetracycline resistance ribosomal protection protein Tet(Q)	TETRACYCLINE	TETRACYCLINE	147477	NA	NA	NA	NA	NA	NA	NA	NA	NA	NA	NA	No
SRR4305037	k119_15761	k119_15761:1229-3145	tet(O)	tetracycline resistance ribosomal protection protein Tet(O)	TETRACYCLINE	TETRACYCLINE	187746	NA	NA	NA	NA	NA	NA	NA	NA	NA	NA	NA	No
SRR4305037	k119_17572	k119_17572:706-2622	tet(W)	tetracycline resistance ribosomal protection protein Tet(W)	TETRACYCLINE	TETRACYCLINE	185964	NA	NA	NA	NA	NA	NA	NA	NA	NA	NA	NA	No
SRR4305038	k119_16561	k119_16561:1-714	tet(X2)	tetracycline-inactivating monooxygenase Tet(X2)	TETRACYCLINE	TIGECYCLINE	10330.5	NA	NA	NA	NA	NA	NA	NA	NA	NA	NA	Plasmid	No
SRR4305038	k119_19433	k119_19433:2-877	cblA	CblA family class A beta-lactamase	BETA-LACTAM	CEPHALOSPORIN	9367.34	NA	NA	NA	NA	NA	NA	NA	NA	NA	NA	NA	No
SRR4305038	k119_20061	k119_20061:12-1061	mef(En2)	macrolide efflux MFS transporter Mef(En2)	MACROLIDE	MACROLIDE	7288.18	NA	NA	NA	NA	NA	NA	NA	NA	NA	NA	NA	No
SRR4305038	k119_31597	k119_31597:602-1462	aadS	aminoglycoside 6-adenylyltransferase AadS	AMINOGLYCOSIDE	STREPTOMYCIN	170800	NA	NA	NA	NA	NA	NA	NA	NA	NA	NA	Plasmid	No
SRR4305038	k119_31597	k119_31597:2711-3508	erm(F)	23S rRNA (adenine(2058)-N(6))-methyltransferase Erm(F)	LINCOSAMIDE/MACROLIDE/STREPTOGRAMIN	CLINDAMYCIN/MACROLIDE/STREPTOGRAMIN	204735	NA	NA	NA	NA	NA	NA	NA	NA	NA	NA	Plasmid	No
SRR4305038	k119_8949	k119_8949:4899-6821	tet(Q)	tetracycline resistance ribosomal protection protein Tet(Q)	TETRACYCLINE	TETRACYCLINE	336772	VatanenT_2016_SRR4305038_bin.2	97.97	0.619	0.457	43993	3338151	d__Bacteria;p__Bacteroidota;c__Bacteroidia;o__Bacteroidales;f__Bacteroidaceae;g__Prevotella;s__Prevotella sp900313215	d__Bacteria;p__Bacteroidota;c__Bacteroidia;o__Bacteroidales;f__Prevotellaceae;g__Prevotella;s__	True	NA	NA	No
SRR4305039	k119_2662	k119_2662:92-2008	tet(O)	tetracycline resistance ribosomal protection protein Tet(O)	TETRACYCLINE	TETRACYCLINE	521648	NA	NA	NA	NA	NA	NA	NA	NA	NA	NA	NA	No
SRR4305040	k119_17536	k119_17536:12717-14639	tet(Q)	tetracycline resistance ribosomal protection protein Tet(Q)	TETRACYCLINE	TETRACYCLINE	233045	VatanenT_2016_SRR4305040_bin.1	98.88	0.743	0.446	69289	4190526	d__Bacteria;p__Bacteroidota;c__Bacteroidia;o__Bacteroidales;f__Bacteroidaceae;g__Phocaeicola;s__Phocaeicola plebeius_A	d__Bacteria;p__Bacteroidota;c__Bacteroidia;o__Bacteroidales;f__Bacteroidaceae;g__Phocaeicola;s__Phocaeicola plebeius	True	Plasmid	NA	No
SRR4305040	k119_21961	k119_21961:3-1013	tet(32)	tetracycline resistance ribosomal protection protein Tet(32)	TETRACYCLINE	TETRACYCLINE	81615.5	NA	NA	NA	NA	NA	NA	NA	NA	NA	NA	NA	No
SRR4305040	k119_24058	k119_24058:392-1555	tet(X2)	tetracycline-inactivating monooxygenase Tet(X2)	TETRACYCLINE	TIGECYCLINE	217215	NA	NA	NA	NA	NA	NA	NA	NA	NA	Plasmid	Plasmid	Yes
SRR4305040	k119_25886	k119_25886:584-1726	tet	TetM/TetW/TetO/TetS family tetracycline resistance ribosomal protection protein	TETRACYCLINE	TETRACYCLINE	189416	NA	NA	NA	NA	NA	NA	NA	NA	NA	NA	NA	No
SRR4305042	k119_10925	k119_10925:8372-9178	cfxA	CfxA family broad-spectrum class A beta-lactamase	BETA-LACTAM	BETA-LACTAM	190955	NA	NA	NA	NA	NA	NA	NA	NA	NA	NA	Plasmid	No
SRR4305042	k119_1927	k119_1927:431-2353	tet(Q)	tetracycline resistance ribosomal protection protein Tet(Q)	TETRACYCLINE	TETRACYCLINE	410651	NA	NA	NA	NA	NA	NA	NA	NA	NA	NA	NA	No
SRR4305042	k119_7118	k119_7118:483-1763	tet(W)	tetracycline resistance ribosomal protection protein Tet(W)	TETRACYCLINE	TETRACYCLINE	43885.2	NA	NA	NA	NA	NA	NA	NA	NA	NA	NA	NA	No
SRR4305043	k119_13953	k119_13953:241-1038	erm(F)	23S rRNA (adenine(2058)-N(6))-methyltransferase Erm(F)	LINCOSAMIDE/MACROLIDE/STREPTOGRAMIN	CLINDAMYCIN/MACROLIDE/STREPTOGRAMIN	114051	NA	NA	NA	NA	NA	NA	NA	NA	NA	NA	NA	No
SRR4305043	k119_14071	k119_14071:242-1456	mef(A)	macrolide efflux MFS transporter Mef(A)	MACROLIDE	AZITHROMYCIN/ERYTHROMYCIN	85675.4	NA	NA	NA	NA	NA	NA	NA	NA	NA	NA	Plasmid	No
SRR4305043	k119_1817	k119_1817:2213-4135	tet(Q)	tetracycline resistance ribosomal protection protein Tet(Q)	TETRACYCLINE	TETRACYCLINE	121279	NA	NA	NA	NA	NA	NA	NA	NA	NA	NA	NA	No
SRR4305043	k119_19111	k119_19111:2-1129	tet(O)	tetracycline resistance ribosomal protection protein Tet(O)	TETRACYCLINE	TETRACYCLINE	52949.4	NA	NA	NA	NA	NA	NA	NA	NA	NA	NA	Plasmid	No
SRR4305043	k119_26738	k119_26738:2-1216	tet(W)	tetracycline resistance ribosomal protection protein Tet(W)	TETRACYCLINE	TETRACYCLINE	65544	NA	NA	NA	NA	NA	NA	NA	NA	NA	NA	NA	No
SRR4305043	k119_7160	k119_7160:2844-3335	lnu(C)	lincosamide nucleotidyltransferase Lnu(C)	LINCOSAMIDE	LINCOSAMIDE	114459	VatanenT_2016_SRR4305043_bin.1	73.26	2.297	0.561	5437	1607501	d__Bacteria;p__Actinomycetota;c__Actinomycetes;o__Actinomycetales;f__Bifidobacteriaceae;g__Bifidobacterium;s__Bifidobacterium pseudocatenulatum	d__Bacteria;p__Actinomycetota;c__Actinomycetes;o__Bifidobacteriales;f__Bifidobacteriaceae;g__Bifidobacterium;s__Bifidobacterium pseudocatenulatum	True	NA	NA	No
SRR4305043	k119_8138	k119_8138:1601-2719	tet(X2)	tetracycline-inactivating monooxygenase Tet(X2)	TETRACYCLINE	TIGECYCLINE	170801	NA	NA	NA	NA	NA	NA	NA	NA	NA	NA	Plasmid	No
SRR4305043	k119_8138	k119_8138:2898-3758	aadS	aminoglycoside 6-adenylyltransferase AadS	AMINOGLYCOSIDE	STREPTOMYCIN	104384	NA	NA	NA	NA	NA	NA	NA	NA	NA	NA	Plasmid	No
SRR4305043	k119_8138	k119_8138:4015-4854	estT	macrolide hydrolase EstT	MACROLIDE	TYLOSIN	113088	NA	NA	NA	NA	NA	NA	NA	NA	NA	NA	Plasmid	No
SRR4305044	k119_15319	k119_15319:2-526	erm(G)	23S rRNA (adenine(2058)-N(6))-methyltransferase Erm(G)	LINCOSAMIDE/MACROLIDE/STREPTOGRAMIN	ERYTHROMYCIN/LINCOSAMIDE/STREPTOGRAMIN/TYLOSIN	26664.3	NA	NA	NA	NA	NA	NA	NA	NA	NA	NA	NA	No
SRR4305044	k119_385	k119_385:360-980	catP	type A-11 chloramphenicol O-acetyltransferase CatP	PHENICOL	CHLORAMPHENICOL	29893.1	NA	NA	NA	NA	NA	NA	NA	NA	NA	NA	NA	No
SRR4305044	k119_6100	k119_6100:581-2041	msr(D)	ABC-F type ribosomal protection protein Msr(D)	MACROLIDE/STREPTOGRAMIN	AZITHROMYCIN/ERYTHROMYCIN/STREPTOGRAMIN B	33744.1	NA	NA	NA	NA	NA	NA	NA	NA	NA	NA	Plasmid	No
SRR4305044	k119_8905	k119_8905:3527-5443	tet(O)	tetracycline resistance ribosomal protection protein Tet(O)	TETRACYCLINE	TETRACYCLINE	478945	VatanenT_2016_SRR4305044_bin.2	99.36	0	0.412	48258	3790133	d__Bacteria;p__Bacillota_A;c__Clostridia;o__Lachnospirales;f__Lachnospiraceae;g__Blautia_A;s__Blautia_A wexlerae	d__Bacteria;p__Bacillota;c__Clostridia;o__Eubacteriales;f__Lachnospiraceae;g__Blautia;s__Blautia wexlerae	True	Plasmid	NA	No
SRR4305045	k119_6657	k119_6657:7092-9014	tet(Q)	tetracycline resistance ribosomal protection protein Tet(Q)	TETRACYCLINE	TETRACYCLINE	231934	NA	NA	NA	NA	NA	NA	NA	NA	NA	Plasmid	NA	No
SRR4305045	k119_7302	k119_7302:36060-36857	erm(F)	23S rRNA (adenine(2058)-N(6))-methyltransferase Erm(F)	LINCOSAMIDE/MACROLIDE/STREPTOGRAMIN	CLINDAMYCIN/MACROLIDE/STREPTOGRAMIN	60380.8	NA	NA	NA	NA	NA	NA	NA	NA	NA	Plasmid	NA	No
SRR4305045	k119_9916	k119_9916:176-1138	cfxA	CfxA family broad-spectrum class A beta-lactamase	BETA-LACTAM	BETA-LACTAM	525241	NA	NA	NA	NA	NA	NA	NA	NA	NA	NA	Plasmid	No
SRR4305046	k119_10927	k119_10927:515-1093	erm(G)	23S rRNA (adenine(2058)-N(6))-methyltransferase Erm(G)	LINCOSAMIDE/MACROLIDE/STREPTOGRAMIN	ERYTHROMYCIN/LINCOSAMIDE/STREPTOGRAMIN/TYLOSIN	21218.7	NA	NA	NA	NA	NA	NA	NA	NA	NA	NA	NA	No
SRR4305046	k119_12341	k119_12341:15-1499	tet(W)	tetracycline resistance ribosomal protection protein Tet(W)	TETRACYCLINE	TETRACYCLINE	286286	NA	NA	NA	NA	NA	NA	NA	NA	NA	NA	Plasmid	No
SRR4305046	k119_14309	k119_14309:623-1483	aadS	aminoglycoside 6-adenylyltransferase AadS	AMINOGLYCOSIDE	STREPTOMYCIN	135556	NA	NA	NA	NA	NA	NA	NA	NA	NA	NA	Plasmid	No
SRR4305046	k119_14309	k119_14309:2732-3529	erm(F)	23S rRNA (adenine(2058)-N(6))-methyltransferase Erm(F)	LINCOSAMIDE/MACROLIDE/STREPTOGRAMIN	CLINDAMYCIN/MACROLIDE/STREPTOGRAMIN	93335.5	NA	NA	NA	NA	NA	NA	NA	NA	NA	NA	Plasmid	No
SRR4305046	k119_18317	k119_18317:292-1251	cfxA6	broad-spectrum class A beta-lactamase CfxA6	BETA-LACTAM	BETA-LACTAM	228756	NA	NA	NA	NA	NA	NA	NA	NA	NA	NA	NA	No
SRR4305046	k119_30589	k119_30589:85-576	lnu(C)	lincosamide nucleotidyltransferase Lnu(C)	LINCOSAMIDE	LINCOSAMIDE	88438.3	NA	NA	NA	NA	NA	NA	NA	NA	NA	NA	Plasmid	No
SRR4305046	k119_30589	k119_30589:2059-2832	aad9	ANT(9) family aminoglycoside nucleotidyltransferase	AMINOGLYCOSIDE	AMINOGLYCOSIDE	49933.6	NA	NA	NA	NA	NA	NA	NA	NA	NA	NA	Plasmid	No
SRR4305046	k119_30833	k119_30833:467-1087	catA13	type A-13 chloramphenicol O-acetyltransferase	PHENICOL	CHLORAMPHENICOL	51932.1	NA	NA	NA	NA	NA	NA	NA	NA	NA	NA	Plasmid	No
SRR4305046	k119_37637	k119_37637:206-1069	aadE	aminoglycoside 6-adenylyltransferase AadE	AMINOGLYCOSIDE	STREPTOMYCIN	43251	NA	NA	NA	NA	NA	NA	NA	NA	NA	NA	NA	No
SRR4305047	k119_1671	k119_1671:659-2575	tet(W)	tetracycline resistance ribosomal protection protein Tet(W)	TETRACYCLINE	TETRACYCLINE	121162	NA	NA	NA	NA	NA	NA	NA	NA	NA	NA	Plasmid	No
SRR4305047	k119_21737	k119_21737:828-1517	cepA	CepA family extended-spectrum class A beta-lactamase	BETA-LACTAM	CEPHALOSPORIN	30000.2	NA	NA	NA	NA	NA	NA	NA	NA	NA	NA	NA	No
SRR4305047	k119_2619	k119_2619:3313-4176	aadE	aminoglycoside 6-adenylyltransferase AadE	AMINOGLYCOSIDE	STREPTOMYCIN	43336.7	NA	NA	NA	NA	NA	NA	NA	NA	NA	NA	Plasmid	No
SRR4305047	k119_26751	k119_26751:7104-9026	tet(Q)	tetracycline resistance ribosomal protection protein Tet(Q)	TETRACYCLINE	TETRACYCLINE	125375	NA	NA	NA	NA	NA	NA	NA	NA	NA	Plasmid	NA	No
SRR4305047	k119_27648	k119_27648:208-1005	erm(F)	23S rRNA (adenine(2058)-N(6))-methyltransferase Erm(F)	LINCOSAMIDE/MACROLIDE/STREPTOGRAMIN	CLINDAMYCIN/MACROLIDE/STREPTOGRAMIN	63705.7	NA	NA	NA	NA	NA	NA	NA	NA	NA	NA	NA	No
SRR4305047	k119_27648	k119_27648:2254-3114	aadS	aminoglycoside 6-adenylyltransferase AadS	AMINOGLYCOSIDE	STREPTOMYCIN	74954.4	NA	NA	NA	NA	NA	NA	NA	NA	NA	NA	NA	No
SRR4305047	k119_5481	k119_5481:714-1205	dfrF	trimethoprim-resistant dihydrofolate reductase DfrF	TRIMETHOPRIM	TRIMETHOPRIM	25986.6	NA	NA	NA	NA	NA	NA	NA	NA	NA	NA	Plasmid	No
SRR4305048	k119_16921	k119_16921:2114-4030	tet(W)	tetracycline resistance ribosomal protection protein Tet(W)	TETRACYCLINE	TETRACYCLINE	88947.3	NA	NA	NA	NA	NA	NA	NA	NA	NA	Plasmid	NA	No
SRR4305049	k119_15249	k119_15249:1752-2243	dfrF	trimethoprim-resistant dihydrofolate reductase DfrF	TRIMETHOPRIM	TRIMETHOPRIM	87362.7	NA	NA	NA	NA	NA	NA	NA	NA	NA	NA	Plasmid	No
SRR4305049	k119_20729	k119_20729:534-2450	tet(O)	tetracycline resistance ribosomal protection protein Tet(O)	TETRACYCLINE	TETRACYCLINE	457586	NA	NA	NA	NA	NA	NA	NA	NA	NA	NA	Plasmid	No
SRR4305049	k119_8541	k119_8541:132-1349	tet(40)	tetracycline efflux MFS transporter Tet(40)	TETRACYCLINE	TETRACYCLINE	65537.4	NA	NA	NA	NA	NA	NA	NA	NA	NA	NA	NA	No
SRR4305050	k119_10144	k119_10144:3851-4813	cfxA	CfxA family broad-spectrum class A beta-lactamase	BETA-LACTAM	BETA-LACTAM	124021	VatanenT_2016_SRR4305050_bin.1	99.24	0.501	0.42	60489	4660082	d__Bacteria;p__Bacteroidota;c__Bacteroidia;o__Bacteroidales;f__Bacteroidaceae;g__Phocaeicola;s__Phocaeicola vulgatus	d__Bacteria;p__Bacteroidota;c__Bacteroidia;o__Bacteroidales;f__Bacteroidaceae;g__Phocaeicola;s__Phocaeicola vulgatus	True	NA	Plasmid	No
SRR4305050	k119_1490	k119_1490:7784-8947	tet(X2)	tetracycline-inactivating monooxygenase Tet(X2)	TETRACYCLINE	TIGECYCLINE	227672	VatanenT_2016_SRR4305050_bin.1	99.24	0.501	0.42	60489	4660082	d__Bacteria;p__Bacteroidota;c__Bacteroidia;o__Bacteroidales;f__Bacteroidaceae;g__Phocaeicola;s__Phocaeicola vulgatus	d__Bacteria;p__Bacteroidota;c__Bacteroidia;o__Bacteroidales;f__Bacteroidaceae;g__Phocaeicola;s__Phocaeicola vulgatus	True	NA	Plasmid	No
SRR4305050	k119_1490	k119_1490:9166-9897	erm(F)	23S rRNA (adenine(2058)-N(6))-methyltransferase Erm(F)	LINCOSAMIDE/MACROLIDE/STREPTOGRAMIN	CLINDAMYCIN/MACROLIDE/STREPTOGRAMIN	146842	VatanenT_2016_SRR4305050_bin.1	99.24	0.501	0.42	60489	4660082	d__Bacteria;p__Bacteroidota;c__Bacteroidia;o__Bacteroidales;f__Bacteroidaceae;g__Phocaeicola;s__Phocaeicola vulgatus	d__Bacteria;p__Bacteroidota;c__Bacteroidia;o__Bacteroidales;f__Bacteroidaceae;g__Phocaeicola;s__Phocaeicola vulgatus	True	NA	Plasmid	No
SRR4305050	k119_16828	k119_16828:395-1015	catA13	type A-13 chloramphenicol O-acetyltransferase	PHENICOL	CHLORAMPHENICOL	54058	NA	NA	NA	NA	NA	NA	NA	NA	NA	Plasmid	Plasmid	Yes
SRR4305050	k119_20284	k119_20284:2-1492	tet(W)	tetracycline resistance ribosomal protection protein Tet(W)	TETRACYCLINE	TETRACYCLINE	20999.7	NA	NA	NA	NA	NA	NA	NA	NA	NA	NA	Plasmid	No
SRR4305050	k119_24565	k119_24565:20757-22679	tet(Q)	tetracycline resistance ribosomal protection protein Tet(Q)	TETRACYCLINE	TETRACYCLINE	152414	VatanenT_2016_SRR4305050_bin.1	99.24	0.501	0.42	60489	4660082	d__Bacteria;p__Bacteroidota;c__Bacteroidia;o__Bacteroidales;f__Bacteroidaceae;g__Phocaeicola;s__Phocaeicola vulgatus	d__Bacteria;p__Bacteroidota;c__Bacteroidia;o__Bacteroidales;f__Bacteroidaceae;g__Phocaeicola;s__Phocaeicola vulgatus	True	Plasmid	NA	No
SRR4305051	k119_26577	k119_26577:806-2251	tet(W)	tetracycline resistance ribosomal protection protein Tet(W)	TETRACYCLINE	TETRACYCLINE	32692.9	NA	NA	NA	NA	NA	NA	NA	NA	NA	NA	NA	No
SRR4305051	k119_27260	k119_27260:360-1001	cblA	CblA family class A beta-lactamase	BETA-LACTAM	CEPHALOSPORIN	22090.6	NA	NA	NA	NA	NA	NA	NA	NA	NA	NA	NA	No
SRR4305051	k119_29773	k119_29773:26373-28295	tet(Q)	tetracycline resistance ribosomal protection protein Tet(Q)	TETRACYCLINE	TETRACYCLINE	184212	NA	NA	NA	NA	NA	NA	NA	NA	NA	Plasmid	NA	No
SRR4305051	k119_33458	k119_33458:3146-3766	catA13	type A-13 chloramphenicol O-acetyltransferase	PHENICOL	CHLORAMPHENICOL	133981	NA	NA	NA	NA	NA	NA	NA	NA	NA	Plasmid	NA	No
SRR4305051	k119_38526	k119_38526:8703-9410	cfxA	CfxA family broad-spectrum class A beta-lactamase	BETA-LACTAM	BETA-LACTAM	112620	NA	NA	NA	NA	NA	NA	NA	NA	NA	NA	Plasmid	No
SRR4305051	k119_5067	k119_5067:7784-8947	tet(X2)	tetracycline-inactivating monooxygenase Tet(X2)	TETRACYCLINE	TIGECYCLINE	207399	NA	NA	NA	NA	NA	NA	NA	NA	NA	NA	Plasmid	No
SRR4305051	k119_5067	k119_5067:9166-9897	erm(F)	23S rRNA (adenine(2058)-N(6))-methyltransferase Erm(F)	LINCOSAMIDE/MACROLIDE/STREPTOGRAMIN	CLINDAMYCIN/MACROLIDE/STREPTOGRAMIN	168343	NA	NA	NA	NA	NA	NA	NA	NA	NA	NA	Plasmid	No
SRR4305051	k119_6792	k119_6792:3-1565	tet(O)	tetracycline resistance ribosomal protection protein Tet(O)	TETRACYCLINE	TETRACYCLINE	36294.7	NA	NA	NA	NA	NA	NA	NA	NA	NA	NA	Plasmid	No
SRR4305052	k119_10562	k119_10562:3968-4588	catA13	type A-13 chloramphenicol O-acetyltransferase	PHENICOL	CHLORAMPHENICOL	55936.9	NA	NA	NA	NA	NA	NA	NA	NA	NA	Plasmid	NA	No
SRR4305052	k119_13019	k119_13019:11079-12254	tet(O)	tetracycline resistance ribosomal protection protein Tet(O)	TETRACYCLINE	TETRACYCLINE	76799.1	VatanenT_2016_SRR4305052_bin.3	98.34	1.474	0.589	24115	2288693	d__Bacteria;p__Actinomycetota;c__Actinomycetes;o__Actinomycetales;f__Bifidobacteriaceae;g__Bifidobacterium;s__Bifidobacterium breve	d__Bacteria;p__Actinomycetota;c__Actinomycetes;o__Bifidobacteriales;f__Bifidobacteriaceae;g__Bifidobacterium;s__Bifidobacterium breve	True	NA	NA	No
SRR4305052	k119_16970	k119_16970:1933-2505	cblA	CblA family class A beta-lactamase	BETA-LACTAM	CEPHALOSPORIN	18737.9	NA	NA	NA	NA	NA	NA	NA	NA	NA	NA	NA	No
SRR4305052	k119_17195	k119_17195:39174-40376	mef(En2)	macrolide efflux MFS transporter Mef(En2)	MACROLIDE	MACROLIDE	201251	VatanenT_2016_SRR4305052_bin.1	82.8	0	0.414	75148	4225073	d__Bacteria;p__Bacteroidota;c__Bacteroidia;o__Bacteroidales;f__Bacteroidaceae;g__Phocaeicola;s__Phocaeicola dorei	d__Bacteria;p__Bacteroidota;c__Bacteroidia;o__Bacteroidales;f__Bacteroidaceae;g__Phocaeicola;s__Phocaeicola dorei	True	NA	NA	No
SRR4305052	k119_17195	k119_17195:40404-40913	lnu(AN2)	lincosamide nucleotidyltransferase Lnu(AN2)	LINCOSAMIDE	LINCOSAMIDE	126729	VatanenT_2016_SRR4305052_bin.1	82.8	0	0.414	75148	4225073	d__Bacteria;p__Bacteroidota;c__Bacteroidia;o__Bacteroidales;f__Bacteroidaceae;g__Phocaeicola;s__Phocaeicola dorei	d__Bacteria;p__Bacteroidota;c__Bacteroidia;o__Bacteroidales;f__Bacteroidaceae;g__Phocaeicola;s__Phocaeicola dorei	True	NA	NA	No
SRR4305052	k119_24056	k119_24056:118-873	erm(F)	23S rRNA (adenine(2058)-N(6))-methyltransferase Erm(F)	LINCOSAMIDE/MACROLIDE/STREPTOGRAMIN	CLINDAMYCIN/MACROLIDE/STREPTOGRAMIN	103035	VatanenT_2016_SRR4305052_bin.1	82.8	0	0.414	75148	4225073	d__Bacteria;p__Bacteroidota;c__Bacteroidia;o__Bacteroidales;f__Bacteroidaceae;g__Phocaeicola;s__Phocaeicola dorei	d__Bacteria;p__Bacteroidota;c__Bacteroidia;o__Bacteroidales;f__Bacteroidaceae;g__Phocaeicola;s__Phocaeicola dorei	True	Plasmid	Plasmid	Yes
SRR4305052	k119_24056	k119_24056:1089-1928	estT	macrolide hydrolase EstT	MACROLIDE	TYLOSIN	194236	VatanenT_2016_SRR4305052_bin.1	82.8	0	0.414	75148	4225073	d__Bacteria;p__Bacteroidota;c__Bacteroidia;o__Bacteroidales;f__Bacteroidaceae;g__Phocaeicola;s__Phocaeicola dorei	d__Bacteria;p__Bacteroidota;c__Bacteroidia;o__Bacteroidales;f__Bacteroidaceae;g__Phocaeicola;s__Phocaeicola dorei	True	Plasmid	Plasmid	Yes
SRR4305052	k119_24252	k119_24252:136-603	dfrF	trimethoprim-resistant dihydrofolate reductase DfrF	TRIMETHOPRIM	TRIMETHOPRIM	60728.7	NA	NA	NA	NA	NA	NA	NA	NA	NA	NA	Plasmid	No
SRR4305052	k119_2885	k119_2885:431-2353	tet(Q)	tetracycline resistance ribosomal protection protein Tet(Q)	TETRACYCLINE	TETRACYCLINE	94917.5	VatanenT_2016_SRR4305052_bin.1	82.8	0	0.414	75148	4225073	d__Bacteria;p__Bacteroidota;c__Bacteroidia;o__Bacteroidales;f__Bacteroidaceae;g__Phocaeicola;s__Phocaeicola dorei	d__Bacteria;p__Bacteroidota;c__Bacteroidia;o__Bacteroidales;f__Bacteroidaceae;g__Phocaeicola;s__Phocaeicola dorei	True	NA	NA	No
SRR4305052	k119_4305	k119_4305:550-2466	tet(32)	tetracycline resistance ribosomal protection protein Tet(32)	TETRACYCLINE	TETRACYCLINE	21854.3	NA	NA	NA	NA	NA	NA	NA	NA	NA	NA	NA	No
SRR4305053	k119_2166	k119_2166:568-1038	dfrA14	trimethoprim-resistant dihydrofolate reductase DfrA14	TRIMETHOPRIM	TRIMETHOPRIM	120414	NA	NA	NA	NA	NA	NA	NA	NA	NA	Plasmid	Plasmid	Yes
SRR4305053	k119_3404	k119_3404:32340-33512	oqxA	multidrug efflux RND transporter periplasmic adaptor subunit OqxA	PHENICOL/QUINOLONE	PHENICOL/QUINOLONE	71283	VatanenT_2016_SRR4305053_bin.1	100	0.111	0.573	145800	5311840	d__Bacteria;p__Pseudomonadota;c__Gammaproteobacteria;o__Enterobacterales;f__Enterobacteriaceae;g__Klebsiella;s__Klebsiella pneumoniae	d__Bacteria;p__Pseudomonadota;c__Gammaproteobacteria;o__Enterobacterales;f__Enterobacteriaceae;g__Klebsiella;s__Klebsiella pneumoniae	True	NA	NA	No
SRR4305053	k119_3404	k119_3404:33539-36688	oqxB27	multidrug efflux RND transporter permease subunit OqxB27	PHENICOL/QUINOLONE	PHENICOL/QUINOLONE	71493.2	VatanenT_2016_SRR4305053_bin.1	100	0.111	0.573	145800	5311840	d__Bacteria;p__Pseudomonadota;c__Gammaproteobacteria;o__Enterobacterales;f__Enterobacteriaceae;g__Klebsiella;s__Klebsiella pneumoniae	d__Bacteria;p__Pseudomonadota;c__Gammaproteobacteria;o__Enterobacterales;f__Enterobacteriaceae;g__Klebsiella;s__Klebsiella pneumoniae	True	NA	NA	No
SRR4305053	k119_447	k119_447:407-1246	estT	macrolide hydrolase EstT	MACROLIDE	TYLOSIN	7808.73	NA	NA	NA	NA	NA	NA	NA	NA	NA	NA	NA	No
SRR4305053	k119_4608	k119_4608:657-1514	blaTEM-1	broad-spectrum class A beta-lactamase TEM-1	BETA-LACTAM	BETA-LACTAM	126180	NA	NA	NA	NA	NA	NA	NA	NA	NA	Plasmid	Plasmid	Yes
SRR4305053	k119_4612	k119_4612:3260-4162	mph(A)	Mph(A) family macrolide 2'-phosphotransferase	MACROLIDE	AZITHROMYCIN/ERYTHROMYCIN/SPIRAMYCIN/TELITHROMYCIN	63834.6	NA	NA	NA	NA	NA	NA	NA	NA	NA	Plasmid	Plasmid	Yes
SRR4305053	k119_473	k119_473:1174-2370	tet(A)	tetracycline efflux MFS transporter Tet(A)	TETRACYCLINE	TETRACYCLINE	115463	NA	NA	NA	NA	NA	NA	NA	NA	NA	Plasmid	Plasmid	Yes
SRR4305053	k119_5000	k119_5000:28390-29247	blaSHV-11	broad-spectrum class A beta-lactamase SHV-11	BETA-LACTAM	BETA-LACTAM	34054.6	VatanenT_2016_SRR4305053_bin.1	100	0.111	0.573	145800	5311840	d__Bacteria;p__Pseudomonadota;c__Gammaproteobacteria;o__Enterobacterales;f__Enterobacteriaceae;g__Klebsiella;s__Klebsiella pneumoniae	d__Bacteria;p__Pseudomonadota;c__Gammaproteobacteria;o__Enterobacterales;f__Enterobacteriaceae;g__Klebsiella;s__Klebsiella pneumoniae	True	NA	NA	No
SRR4305053	k119_5134	k119_5134:14036-14452	fosA	FosA5 family fosfomycin resistance glutathione transferase	FOSFOMYCIN	FOSFOMYCIN	54816	VatanenT_2016_SRR4305053_bin.1	100	0.111	0.573	145800	5311840	d__Bacteria;p__Pseudomonadota;c__Gammaproteobacteria;o__Enterobacterales;f__Enterobacteriaceae;g__Klebsiella;s__Klebsiella pneumoniae	d__Bacteria;p__Pseudomonadota;c__Gammaproteobacteria;o__Enterobacterales;f__Enterobacteriaceae;g__Klebsiella;s__Klebsiella pneumoniae	True	NA	NA	No
SRR4305053	k119_942	k119_942:1980-2792	sul2	sulfonamide-resistant dihydropteroate synthase Sul2	SULFONAMIDE	SULFONAMIDE	94045.9	NA	NA	NA	NA	NA	NA	NA	NA	NA	Plasmid	Plasmid	Yes
SRR4305053	k119_942	k119_942:2856-3656	aph(3'')-Ib	aminoglycoside O-phosphotransferase APH(3'')-Ib	AMINOGLYCOSIDE	STREPTOMYCIN	100252	NA	NA	NA	NA	NA	NA	NA	NA	NA	Plasmid	Plasmid	Yes
SRR4305053	k119_942	k119_942:3659-4492	aph(6)-Id	aminoglycoside O-phosphotransferase APH(6)-Id	AMINOGLYCOSIDE	STREPTOMYCIN	137834	NA	NA	NA	NA	NA	NA	NA	NA	NA	Plasmid	Plasmid	Yes
SRR4305054	k119_1680	k119_1680:2295-2786	dfrF	trimethoprim-resistant dihydrofolate reductase DfrF	TRIMETHOPRIM	TRIMETHOPRIM	39528.6	NA	NA	NA	NA	NA	NA	NA	NA	NA	NA	Plasmid	No
SRR4305054	k119_1815	k119_1815:10145-12061	tet(O)	tetracycline resistance ribosomal protection protein Tet(O)	TETRACYCLINE	TETRACYCLINE	64348.6	NA	NA	NA	NA	NA	NA	NA	NA	NA	NA	NA	No
SRR4305054	k119_18183	k119_18183:53914-54813	cepA	CepA family extended-spectrum class A beta-lactamase	BETA-LACTAM	CEPHALOSPORIN	197567	VatanenT_2016_SRR4305054_bin.2	99.25	0	0.43	127317	5029231	d__Bacteria;p__Bacteroidota;c__Bacteroidia;o__Bacteroidales;f__Bacteroidaceae;g__Bacteroides;s__Bacteroides fragilis	d__Bacteria;p__Bacteroidota;c__Bacteroidia;o__Bacteroidales;f__Bacteroidaceae;g__Bacteroides;s__Bacteroides fragilis	True	Plasmid	NA	No
SRR4305054	k119_22258	k119_22258:847-2763	tet(W)	tetracycline resistance ribosomal protection protein Tet(W)	TETRACYCLINE	TETRACYCLINE	26183.9	NA	NA	NA	NA	NA	NA	NA	NA	NA	NA	NA	No
SRR4305054	k119_32097	k119_32097:341-949	ant(6)-Ia	aminoglycoside nucleotidyltransferase ANT(6)-Ia	AMINOGLYCOSIDE	STREPTOMYCIN	17944.1	NA	NA	NA	NA	NA	NA	NA	NA	NA	Plasmid	Plasmid	Yes
SRR4305054	k119_32097	k119_32097:949-1488	sat4	streptothricin N-acetyltransferase Sat4	STREPTOTHRICIN	STREPTOTHRICIN	14749	NA	NA	NA	NA	NA	NA	NA	NA	NA	Plasmid	Plasmid	Yes
SRR4305054	k119_32097	k119_32097:1584-2147	aph(3')-IIIa	aminoglycoside O-phosphotransferase APH(3')-IIIa	AMINOGLYCOSIDE	AMIKACIN/KANAMYCIN	28899.5	NA	NA	NA	NA	NA	NA	NA	NA	NA	Plasmid	Plasmid	Yes
SRR4305054	k119_4435	k119_4435:3263-5185	tet(Q)	tetracycline resistance ribosomal protection protein Tet(Q)	TETRACYCLINE	TETRACYCLINE	145344	VatanenT_2016_SRR4305054_bin.2	99.25	0	0.43	127317	5029231	d__Bacteria;p__Bacteroidota;c__Bacteroidia;o__Bacteroidales;f__Bacteroidaceae;g__Bacteroides;s__Bacteroides fragilis	d__Bacteria;p__Bacteroidota;c__Bacteroidia;o__Bacteroidales;f__Bacteroidaceae;g__Bacteroides;s__Bacteroides fragilis	True	NA	NA	No
SRR4305054	k119_5215	k119_5215:54944-55453	lnu(AN2)	lincosamide nucleotidyltransferase Lnu(AN2)	LINCOSAMIDE	LINCOSAMIDE	125659	VatanenT_2016_SRR4305054_bin.2	99.25	0	0.43	127317	5029231	d__Bacteria;p__Bacteroidota;c__Bacteroidia;o__Bacteroidales;f__Bacteroidaceae;g__Bacteroides;s__Bacteroides fragilis	d__Bacteria;p__Bacteroidota;c__Bacteroidia;o__Bacteroidales;f__Bacteroidaceae;g__Bacteroides;s__Bacteroides fragilis	True	NA	NA	No
SRR4305054	k119_5215	k119_5215:55481-56683	mef(En2)	macrolide efflux MFS transporter Mef(En2)	MACROLIDE	MACROLIDE	175520	VatanenT_2016_SRR4305054_bin.2	99.25	0	0.43	127317	5029231	d__Bacteria;p__Bacteroidota;c__Bacteroidia;o__Bacteroidales;f__Bacteroidaceae;g__Bacteroides;s__Bacteroides fragilis	d__Bacteria;p__Bacteroidota;c__Bacteroidia;o__Bacteroidales;f__Bacteroidaceae;g__Bacteroides;s__Bacteroides fragilis	True	NA	NA	No
SRR4305054	k119_6986	k119_6986:237-728	lnu(C)	lincosamide nucleotidyltransferase Lnu(C)	LINCOSAMIDE	LINCOSAMIDE	26728.8	NA	NA	NA	NA	NA	NA	NA	NA	NA	NA	NA	No
SRR4305054	k119_9583	k119_9583:11-874	aadE	aminoglycoside 6-adenylyltransferase AadE	AMINOGLYCOSIDE	STREPTOMYCIN	30226.8	NA	NA	NA	NA	NA	NA	NA	NA	NA	NA	NA	No
SRR4305055	k119_13301	k119_13301:2-1165	tet(40)	tetracycline efflux MFS transporter Tet(40)	TETRACYCLINE	TETRACYCLINE	33622.6	NA	NA	NA	NA	NA	NA	NA	NA	NA	NA	NA	No
SRR4305055	k119_14478	k119_14478:5251-5742	lnu(C)	lincosamide nucleotidyltransferase Lnu(C)	LINCOSAMIDE	LINCOSAMIDE	71357.6	VatanenT_2016_SRR4305055_bin.1	57.01	0	0.384	2977	1091878	d__Bacteria;p__Bacillota_A;c__Clostridia;o__Oscillospirales;f__Acutalibacteraceae;g__Pseudoruminococcus;s__Pseudoruminococcus massiliensis	d__Bacteria;p__Bacillota;c__Clostridia;o__Eubacteriales;f__Oscillospiraceae;g__;s__	True	NA	NA	No
SRR4305055	k119_25554	k119_25554:296-1159	aadE	aminoglycoside 6-adenylyltransferase AadE	AMINOGLYCOSIDE	STREPTOMYCIN	74607	NA	NA	NA	NA	NA	NA	NA	NA	NA	NA	Plasmid	No
SRR4305055	k119_34687	k119_34687:100-2016	tet(W)	tetracycline resistance ribosomal protection protein Tet(W)	TETRACYCLINE	TETRACYCLINE	250241	NA	NA	NA	NA	NA	NA	NA	NA	NA	NA	Plasmid	No
SRR4305055	k119_3775	k119_3775:2-1687	tet(Q)	tetracycline resistance ribosomal protection protein Tet(Q)	TETRACYCLINE	TETRACYCLINE	51375.3	NA	NA	NA	NA	NA	NA	NA	NA	NA	NA	NA	No
SRR4305055	k119_38042	k119_38042:928-2052	tet(O)	tetracycline resistance ribosomal protection protein Tet(O)	TETRACYCLINE	TETRACYCLINE	224333	NA	NA	NA	NA	NA	NA	NA	NA	NA	NA	Plasmid	No
SRR4305055	k119_45809	k119_45809:120-611	dfrF	trimethoprim-resistant dihydrofolate reductase DfrF	TRIMETHOPRIM	TRIMETHOPRIM	86564.9	NA	NA	NA	NA	NA	NA	NA	NA	NA	NA	NA	No
SRR4305056	k119_10130	k119_10130:891-2807	tet(W)	tetracycline resistance ribosomal protection protein Tet(W)	TETRACYCLINE	TETRACYCLINE	17759.6	NA	NA	NA	NA	NA	NA	NA	NA	NA	NA	NA	No
SRR4305056	k119_19179	k119_19179:12436-14352	tet(O)	tetracycline resistance ribosomal protection protein Tet(O)	TETRACYCLINE	TETRACYCLINE	31351.9	NA	NA	NA	NA	NA	NA	NA	NA	NA	Plasmid	NA	No
SRR4305056	k119_19179	k119_19179:14406-15623	tet(40)	tetracycline efflux MFS transporter Tet(40)	TETRACYCLINE	TETRACYCLINE	23906	NA	NA	NA	NA	NA	NA	NA	NA	NA	Plasmid	NA	No
SRR4305056	k119_4010	k119_4010:3-1913	tet(Q)	tetracycline resistance ribosomal protection protein Tet(Q)	TETRACYCLINE	TETRACYCLINE	378302	NA	NA	NA	NA	NA	NA	NA	NA	NA	NA	NA	No
SRR4305056	k119_4858	k119_4858:1978-3894	tet(W)	tetracycline resistance ribosomal protection protein Tet(W)	TETRACYCLINE	TETRACYCLINE	11255.5	NA	NA	NA	NA	NA	NA	NA	NA	NA	Plasmid	NA	No
SRR4305056	k119_8247	k119_8247:250297-251196	cepA	CepA family extended-spectrum class A beta-lactamase	BETA-LACTAM	CEPHALOSPORIN	133061	VatanenT_2016_SRR4305056_bin.4	99.25	0.371	0.433	149370	5062591	d__Bacteria;p__Bacteroidota;c__Bacteroidia;o__Bacteroidales;f__Bacteroidaceae;g__Bacteroides;s__Bacteroides fragilis	d__Bacteria;p__Bacteroidota;c__Bacteroidia;o__Bacteroidales;f__Bacteroidaceae;g__Bacteroides;s__Bacteroides fragilis	True	NA	NA	No
SRR4305057	k119_21923	k119_21923:431-2353	tet(Q)	tetracycline resistance ribosomal protection protein Tet(Q)	TETRACYCLINE	TETRACYCLINE	310181	VatanenT_2016_SRR4305057_bin.3	96.3	1.325	0.416	67523	6263630	d__Bacteria;p__Bacteroidota;c__Bacteroidia;o__Bacteroidales;f__Bacteroidaceae;g__Bacteroides;s__Bacteroides ovatus	d__Bacteria;p__Bacteroidota;c__Bacteroidia;o__Bacteroidales;f__Bacteroidaceae;g__Bacteroides;s__Bacteroides ovatus	True	NA	NA	No
SRR4305057	k119_39392	k119_39392:1008-1970	cfxA	CfxA family broad-spectrum class A beta-lactamase	BETA-LACTAM	BETA-LACTAM	64006.8	NA	NA	NA	NA	NA	NA	NA	NA	NA	NA	Plasmid	No
SRR4305057	k119_4293	k119_4293:988-2085	tet(W)	tetracycline resistance ribosomal protection protein Tet(W)	TETRACYCLINE	TETRACYCLINE	36959.9	NA	NA	NA	NA	NA	NA	NA	NA	NA	NA	NA	No
SRR4305057	k119_4686	k119_4686:5197-6057	aadS	aminoglycoside 6-adenylyltransferase AadS	AMINOGLYCOSIDE	STREPTOMYCIN	101826	NA	NA	NA	NA	NA	NA	NA	NA	NA	NA	NA	No
SRR4305057	k119_4686	k119_4686:7306-8103	erm(F)	23S rRNA (adenine(2058)-N(6))-methyltransferase Erm(F)	LINCOSAMIDE/MACROLIDE/STREPTOGRAMIN	CLINDAMYCIN/MACROLIDE/STREPTOGRAMIN	92113.9	NA	NA	NA	NA	NA	NA	NA	NA	NA	NA	NA	No
SRR4305057	k119_6641	k119_6641:5124-5615	dfrF	trimethoprim-resistant dihydrofolate reductase DfrF	TRIMETHOPRIM	TRIMETHOPRIM	80927.3	NA	NA	NA	NA	NA	NA	NA	NA	NA	Plasmid	NA	No
SRR4305057	k119_7510	k119_7510:2792-3691	cepA	CepA family extended-spectrum class A beta-lactamase	BETA-LACTAM	CEPHALOSPORIN	48919.5	NA	NA	NA	NA	NA	NA	NA	NA	NA	NA	NA	No
SRR4305057	k119_8214	k119_8214:1-1293	tet(O)	tetracycline resistance ribosomal protection protein Tet(O)	TETRACYCLINE	TETRACYCLINE	43525.7	NA	NA	NA	NA	NA	NA	NA	NA	NA	NA	Plasmid	No
SRR4305058	k119_2269	k119_2269:51511-52002	dfrF	trimethoprim-resistant dihydrofolate reductase DfrF	TRIMETHOPRIM	TRIMETHOPRIM	218771	VatanenT_2016_SRR4305058_bin.3	87.36	3.149	0.585	11756	2136622	d__Bacteria;p__Actinomycetota;c__Actinomycetes;o__Actinomycetales;f__Bifidobacteriaceae;g__Bifidobacterium;s__Bifidobacterium breve	d__Bacteria;p__Actinomycetota;c__Actinomycetes;o__Bifidobacteriales;f__Bifidobacteriaceae;g__Bifidobacterium;s__Bifidobacterium breve	True	Plasmid	NA	No
SRR4305058	k119_4114	k119_4114:333-1052	cfxA6	broad-spectrum class A beta-lactamase CfxA6	BETA-LACTAM	BETA-LACTAM	45170.6	NA	NA	NA	NA	NA	NA	NA	NA	NA	NA	NA	No
SRR4305058	k119_8530	k119_8530:351-1208	blaTEM-1	broad-spectrum class A beta-lactamase TEM-1	BETA-LACTAM	BETA-LACTAM	573455	NA	NA	NA	NA	NA	NA	NA	NA	NA	Plasmid	Plasmid	Yes
SRR4305058	k119_8704	k119_8704:382-1179	erm(F)	23S rRNA (adenine(2058)-N(6))-methyltransferase Erm(F)	LINCOSAMIDE/MACROLIDE/STREPTOGRAMIN	CLINDAMYCIN/MACROLIDE/STREPTOGRAMIN	38426.6	NA	NA	NA	NA	NA	NA	NA	NA	NA	NA	NA	No
SRR4305058	k119_9790	k119_9790:526-2442	tet(W)	tetracycline resistance ribosomal protection protein Tet(W)	TETRACYCLINE	TETRACYCLINE	175876	NA	NA	NA	NA	NA	NA	NA	NA	NA	NA	NA	No
SRR4305059	k119_1498	k119_1498:32140-33342	mef(En2)	macrolide efflux MFS transporter Mef(En2)	MACROLIDE	MACROLIDE	191054	VatanenT_2016_SRR4305059_bin.6	96.11	1.317	0.451	19717	3208403	d__Bacteria;p__Bacteroidota;c__Bacteroidia;o__Bacteroidales;f__Bacteroidaceae;g__Prevotella;s__Prevotella copri_B	d__Bacteria;p__Bacteroidota;c__Bacteroidia;o__Bacteroidales;f__Prevotellaceae;g__Segatella;s__Segatella copri	True	NA	NA	No
SRR4305059	k119_2611	k119_2611:196-705	lnu(AN2)	lincosamide nucleotidyltransferase Lnu(AN2)	LINCOSAMIDE	LINCOSAMIDE	149700	VatanenT_2016_SRR4305059_bin.6	96.11	1.317	0.451	19717	3208403	d__Bacteria;p__Bacteroidota;c__Bacteroidia;o__Bacteroidales;f__Bacteroidaceae;g__Prevotella;s__Prevotella copri_B	d__Bacteria;p__Bacteroidota;c__Bacteroidia;o__Bacteroidales;f__Prevotellaceae;g__Segatella;s__Segatella copri	True	NA	NA	No
SRR4305059	k119_26389	k119_26389:471-1430	cfxA6	broad-spectrum class A beta-lactamase CfxA6	BETA-LACTAM	BETA-LACTAM	391497	NA	NA	NA	NA	NA	NA	NA	NA	NA	NA	NA	No
SRR4305059	k119_3446	k119_3446:9-1925	tet(W)	tetracycline resistance ribosomal protection protein Tet(W)	TETRACYCLINE	TETRACYCLINE	46145.2	NA	NA	NA	NA	NA	NA	NA	NA	NA	NA	NA	No
SRR4305059	k119_4012	k119_4012:12914-14836	tet(Q)	tetracycline resistance ribosomal protection protein Tet(Q)	TETRACYCLINE	TETRACYCLINE	82802.2	VatanenT_2016_SRR4305059_bin.3	79.49	1.115	0.422	32738	2712191	d__Bacteria;p__Bacteroidota;c__Bacteroidia;o__Bacteroidales;f__Bacteroidaceae;g__Phocaeicola;s__Phocaeicola massiliensis	d__Bacteria;p__Bacteroidota;c__Bacteroidia;o__Bacteroidales;f__Bacteroidaceae;g__Phocaeicola;s__Phocaeicola massiliensis	True	NA	NA	No
SRR4305060	k119_12386	k119_12386:1252-1527	dfrF	trimethoprim-resistant dihydrofolate reductase DfrF	TRIMETHOPRIM	TRIMETHOPRIM	38493.4	NA	NA	NA	NA	NA	NA	NA	NA	NA	NA	Plasmid	No
SRR4305060	k119_750	k119_750:384-1346	cfxA	CfxA family broad-spectrum class A beta-lactamase	BETA-LACTAM	BETA-LACTAM	459912	NA	NA	NA	NA	NA	NA	NA	NA	NA	NA	Plasmid	No
SRR4305060	k119_8586	k119_8586:1541-3457	tet(W)	tetracycline resistance ribosomal protection protein Tet(W)	TETRACYCLINE	TETRACYCLINE	50225.1	NA	NA	NA	NA	NA	NA	NA	NA	NA	NA	NA	No
SRR4305060	k119_9291	k119_9291:11194-13116	tet(Q)	tetracycline resistance ribosomal protection protein Tet(Q)	TETRACYCLINE	TETRACYCLINE	234113	VatanenT_2016_SRR4305060_bin.1	99.42	1.153	0.45	100450	5028931	d__Bacteria;p__Bacteroidota;c__Bacteroidia;o__Bacteroidales;f__Tannerellaceae;g__Parabacteroides;s__Parabacteroides distasonis	d__Bacteria;p__Bacteroidota;c__Bacteroidia;o__Bacteroidales;f__Tannerellaceae;g__Parabacteroides;s__Parabacteroides distasonis	True	NA	NA	No
SRR4305061	k119_32849	k119_32849:12249-12983	erm(B)	23S rRNA (adenine(2058)-N(6))-methyltransferase Erm(B)	LINCOSAMIDE/MACROLIDE/STREPTOGRAMIN	CLINDAMYCIN/ERYTHROMYCIN/STREPTOGRAMIN B	98420.2	NA	NA	NA	NA	NA	NA	NA	NA	NA	Plasmid	NA	No
SRR4305061	k119_37503	k119_37503:3911-5827	tet(O)	tetracycline resistance ribosomal protection protein Tet(O)	TETRACYCLINE	TETRACYCLINE	166192	NA	NA	NA	NA	NA	NA	NA	NA	NA	NA	NA	No
SRR4305061	k119_4652	k119_4652:74-1318	tet(W)	tetracycline resistance ribosomal protection protein Tet(W)	TETRACYCLINE	TETRACYCLINE	55092.9	NA	NA	NA	NA	NA	NA	NA	NA	NA	NA	Plasmid	No
SRR4305061	k119_9194	k119_9194:2-1126	tet(Q)	tetracycline resistance ribosomal protection protein Tet(Q)	TETRACYCLINE	TETRACYCLINE	208562	NA	NA	NA	NA	NA	NA	NA	NA	NA	NA	NA	No
SRR4305061	k119_9240	k119_9240:2992-3423	aac(6')-E111	aminoglycoside 6'-N-acetyltransferase AAC(6')-E111	AMINOGLYCOSIDE	AMIKACIN/KANAMYCIN/TOBRAMYCIN	397371	NA	NA	NA	NA	NA	NA	NA	NA	NA	Plasmid	Plasmid	Yes
SRR4305063	k119_14051	k119_14051:360-1181	erm(52)	23S rRNA (adenine(2058)-N(6))-methyltransferase Erm(52)	MACROLIDE	MACROLIDE	73772.2	NA	NA	NA	NA	NA	NA	NA	NA	NA	NA	NA	No
SRR4305063	k119_15676	k119_15676:306-2222	tet(W)	tetracycline resistance ribosomal protection protein Tet(W)	TETRACYCLINE	TETRACYCLINE	110268	NA	NA	NA	NA	NA	NA	NA	NA	NA	NA	Plasmid	No
SRR4305063	k119_19226	k119_19226:79-942	aadE	aminoglycoside 6-adenylyltransferase AadE	AMINOGLYCOSIDE	STREPTOMYCIN	26816.4	NA	NA	NA	NA	NA	NA	NA	NA	NA	NA	Plasmid	No
SRR4305063	k119_28146	k119_28146:173-1390	tet(40)	tetracycline efflux MFS transporter Tet(40)	TETRACYCLINE	TETRACYCLINE	34287.4	NA	NA	NA	NA	NA	NA	NA	NA	NA	NA	NA	No
SRR4305063	k119_28976	k119_28976:696-1316	catA13	type A-13 chloramphenicol O-acetyltransferase	PHENICOL	CHLORAMPHENICOL	216028	NA	NA	NA	NA	NA	NA	NA	NA	NA	Plasmid	NA	No
SRR4305063	k119_30065	k119_30065:1006-2922	tet(32)	tetracycline resistance ribosomal protection protein Tet(32)	TETRACYCLINE	TETRACYCLINE	61624.9	NA	NA	NA	NA	NA	NA	NA	NA	NA	NA	NA	No
SRR4305063	k119_5068	k119_5068:2161-4077	tet(O)	tetracycline resistance ribosomal protection protein Tet(O)	TETRACYCLINE	TETRACYCLINE	184726	NA	NA	NA	NA	NA	NA	NA	NA	NA	NA	NA	No
SRR4305063	k119_7942	k119_7942:1544-2035	dfrF	trimethoprim-resistant dihydrofolate reductase DfrF	TRIMETHOPRIM	TRIMETHOPRIM	115114	NA	NA	NA	NA	NA	NA	NA	NA	NA	NA	Plasmid	No
SRR4305064	k119_10350	k119_10350:1298-3214	tet(O)	tetracycline resistance ribosomal protection protein Tet(O)	TETRACYCLINE	TETRACYCLINE	74387.5	NA	NA	NA	NA	NA	NA	NA	NA	NA	NA	Plasmid	No
SRR4305064	k119_18250	k119_18250:403-1605	mef(En2)	macrolide efflux MFS transporter Mef(En2)	MACROLIDE	MACROLIDE	33796.9	NA	NA	NA	NA	NA	NA	NA	NA	NA	NA	NA	No
SRR4305064	k119_22211	k119_22211:2832-3719	cblA	CblA family class A beta-lactamase	BETA-LACTAM	CEPHALOSPORIN	134664	VatanenT_2016_SRR4305064_bin.7	94.52	0	0.47	101133	3984005	d__Bacteria;p__Bacteroidota;c__Bacteroidia;o__Bacteroidales;f__Bacteroidaceae;g__Bacteroides;s__Bacteroides uniformis	d__Bacteria;p__Bacteroidota;c__Bacteroidia;o__Bacteroidales;f__Bacteroidaceae;g__Bacteroides;s__Bacteroides uniformis	True	NA	NA	No
SRR4305064	k119_25948	k119_25948:2239-4161	tet(Q)	tetracycline resistance ribosomal protection protein Tet(Q)	TETRACYCLINE	TETRACYCLINE	362538	NA	NA	NA	NA	NA	NA	NA	NA	NA	NA	NA	No
SRR4305065	k119_14474	k119_14474:12-1214	mef(En2)	macrolide efflux MFS transporter Mef(En2)	MACROLIDE	MACROLIDE	40067.1	NA	NA	NA	NA	NA	NA	NA	NA	NA	NA	NA	No
SRR4305065	k119_14963	k119_14963:705-2621	tet(W)	tetracycline resistance ribosomal protection protein Tet(W)	TETRACYCLINE	TETRACYCLINE	41332.3	NA	NA	NA	NA	NA	NA	NA	NA	NA	NA	Plasmid	No
SRR4305065	k119_22643	k119_22643:1435-3357	tet(Q)	tetracycline resistance ribosomal protection protein Tet(Q)	TETRACYCLINE	TETRACYCLINE	408772	NA	NA	NA	NA	NA	NA	NA	NA	NA	NA	NA	No
SRR4305065	k119_2569	k119_2569:5290-5799	lnu(AN2)	lincosamide nucleotidyltransferase Lnu(AN2)	LINCOSAMIDE	LINCOSAMIDE	31719.5	NA	NA	NA	NA	NA	NA	NA	NA	NA	NA	NA	No
SRR4305065	k119_35572	k119_35572:9953-10840	cblA	CblA family class A beta-lactamase	BETA-LACTAM	CEPHALOSPORIN	79189.4	VatanenT_2016_SRR4305065_bin.2	95.91	0.185	0.469	62117	4009060	d__Bacteria;p__Bacteroidota;c__Bacteroidia;o__Bacteroidales;f__Bacteroidaceae;g__Bacteroides;s__Bacteroides uniformis	d__Bacteria;p__Bacteroidota;c__Bacteroidia;o__Bacteroidales;f__Bacteroidaceae;g__Bacteroides;s__Bacteroides uniformis	True	NA	NA	No
SRR4305066	k119_12341	k119_12341:220-2136	tet(W)	tetracycline resistance ribosomal protection protein Tet(W)	TETRACYCLINE	TETRACYCLINE	309094	NA	NA	NA	NA	NA	NA	NA	NA	NA	NA	Plasmid	No
SRR4305066	k119_12524	k119_12524:3-1016	tet(32)	tetracycline resistance ribosomal protection protein Tet(32)	TETRACYCLINE	TETRACYCLINE	142505	NA	NA	NA	NA	NA	NA	NA	NA	NA	NA	NA	No
SRR4305066	k119_14771	k119_14771:83-679	erm(B)	23S rRNA (adenine(2058)-N(6))-methyltransferase Erm(B)	LINCOSAMIDE/MACROLIDE/STREPTOGRAMIN	CLINDAMYCIN/ERYTHROMYCIN/STREPTOGRAMIN B	37185.6	NA	NA	NA	NA	NA	NA	NA	NA	NA	Plasmid	NA	No
SRR4305066	k119_17373	k119_17373:978-1985	tet(O)	tetracycline resistance ribosomal protection protein Tet(O)	TETRACYCLINE	TETRACYCLINE	238856	NA	NA	NA	NA	NA	NA	NA	NA	NA	NA	NA	No
SRR4305067	k119_13645	k119_13645:1-1035	tet(Q)	tetracycline resistance ribosomal protection protein Tet(Q)	TETRACYCLINE	TETRACYCLINE	84939.2	NA	NA	NA	NA	NA	NA	NA	NA	NA	NA	NA	No
SRR4305067	k119_15230	k119_15230:1-696	cfxA	CfxA family broad-spectrum class A beta-lactamase	BETA-LACTAM	BETA-LACTAM	76073.4	NA	NA	NA	NA	NA	NA	NA	NA	NA	NA	Plasmid	No
SRR4305067	k119_17963	k119_17963:2-553	cepA	CepA family extended-spectrum class A beta-lactamase	BETA-LACTAM	CEPHALOSPORIN	81440.3	NA	NA	NA	NA	NA	NA	NA	NA	NA	NA	NA	No
SRR4305067	k119_3514	k119_3514:868-2784	tet(W)	tetracycline resistance ribosomal protection protein Tet(W)	TETRACYCLINE	TETRACYCLINE	236592	NA	NA	NA	NA	NA	NA	NA	NA	NA	NA	NA	No
SRR4305067	k119_8104	k119_8104:544-1356	sul2	sulfonamide-resistant dihydropteroate synthase Sul2	SULFONAMIDE	SULFONAMIDE	129022	NA	NA	NA	NA	NA	NA	NA	NA	NA	Plasmid	Plasmid	Yes
SRR4305067	k119_8104	k119_8104:1420-2220	aph(3'')-Ib	aminoglycoside O-phosphotransferase APH(3'')-Ib	AMINOGLYCOSIDE	STREPTOMYCIN	118483	NA	NA	NA	NA	NA	NA	NA	NA	NA	Plasmid	Plasmid	Yes
SRR4305067	k119_8104	k119_8104:2223-3056	aph(6)-Id	aminoglycoside O-phosphotransferase APH(6)-Id	AMINOGLYCOSIDE	STREPTOMYCIN	192853	NA	NA	NA	NA	NA	NA	NA	NA	NA	Plasmid	Plasmid	Yes
SRR4305068	k119_21576	k119_21576:1-1401	tet(W)	tetracycline resistance ribosomal protection protein Tet(W)	TETRACYCLINE	TETRACYCLINE	86073	NA	NA	NA	NA	NA	NA	NA	NA	NA	NA	Plasmid	No
SRR4305068	k119_5739	k119_5739:3-1169	mef(En2)	macrolide efflux MFS transporter Mef(En2)	MACROLIDE	MACROLIDE	99551.4	NA	NA	NA	NA	NA	NA	NA	NA	NA	NA	NA	No
SRR4305068	k119_784	k119_784:799-2715	tet(O)	tetracycline resistance ribosomal protection protein Tet(O)	TETRACYCLINE	TETRACYCLINE	306085	NA	NA	NA	NA	NA	NA	NA	NA	NA	NA	Plasmid	No
SRR4305070	k119_2877	k119_2877:2-1135	tet(Q)	tetracycline resistance ribosomal protection protein Tet(Q)	TETRACYCLINE	TETRACYCLINE	881834	NA	NA	NA	NA	NA	NA	NA	NA	NA	NA	NA	No
SRR4305071	k119_10118	k119_10118:15858-16367	lnu(AN2)	lincosamide nucleotidyltransferase Lnu(AN2)	LINCOSAMIDE	LINCOSAMIDE	99934.5	VatanenT_2016_SRR4305071_bin.1	94.5	0.681	0.432	32901	4674251	d__Bacteria;p__Bacteroidota;c__Bacteroidia;o__Bacteroidales;f__Bacteroidaceae;g__Bacteroides;s__Bacteroides fragilis	d__Bacteria;p__Bacteroidota;c__Bacteroidia;o__Bacteroidales;f__Bacteroidaceae;g__Bacteroides;s__Bacteroides fragilis	True	NA	NA	No
SRR4305071	k119_10118	k119_10118:16395-17597	mef(En2)	macrolide efflux MFS transporter Mef(En2)	MACROLIDE	MACROLIDE	94593.6	VatanenT_2016_SRR4305071_bin.1	94.5	0.681	0.432	32901	4674251	d__Bacteria;p__Bacteroidota;c__Bacteroidia;o__Bacteroidales;f__Bacteroidaceae;g__Bacteroides;s__Bacteroides fragilis	d__Bacteria;p__Bacteroidota;c__Bacteroidia;o__Bacteroidales;f__Bacteroidaceae;g__Bacteroides;s__Bacteroides fragilis	True	NA	NA	No
SRR4305071	k119_13916	k119_13916:2-1099	tet(W)	tetracycline resistance ribosomal protection protein Tet(W)	TETRACYCLINE	TETRACYCLINE	53220.3	NA	NA	NA	NA	NA	NA	NA	NA	NA	NA	NA	No
SRR4305071	k119_2452	k119_2452:1121-2614	lsa(A)	ABC-F type ribosomal protection protein Lsa(A)	LINCOSAMIDE/STREPTOGRAMIN	LINCOSAMIDE/STREPTOGRAMIN	42642.7	VatanenT_2016_SRR4305071_bin.2	78.59	1.248	0.377	3629	1995478	d__Bacteria;p__Bacillota;c__Bacilli;o__Lactobacillales;f__Enterococcaceae;g__Enterococcus;s__Enterococcus faecalis	d__Bacteria;p__Bacillota;c__Bacilli;o__Lactobacillales;f__Enterococcaceae;g__Enterococcus;s__Enterococcus faecalis	True	NA	NA	No
SRR4305071	k119_3392	k119_3392:960-1859	cepA	CepA family extended-spectrum class A beta-lactamase	BETA-LACTAM	CEPHALOSPORIN	130346	NA	NA	NA	NA	NA	NA	NA	NA	NA	NA	NA	No
SRR4305071	k119_4198	k119_4198:187-2103	tet(M)	tetracycline resistance ribosomal protection protein Tet(M)	TETRACYCLINE	TETRACYCLINE	56152.8	NA	NA	NA	NA	NA	NA	NA	NA	NA	NA	Plasmid	No
SRR4305071	k119_5305	k119_5305:2365-4287	tet(Q)	tetracycline resistance ribosomal protection protein Tet(Q)	TETRACYCLINE	TETRACYCLINE	216599	NA	NA	NA	NA	NA	NA	NA	NA	NA	NA	NA	No
SRR4305071	k119_5552	k119_5552:270-1430	tet	TetM/TetW/TetO/TetS family tetracycline resistance ribosomal protection protein	TETRACYCLINE	TETRACYCLINE	61685.5	NA	NA	NA	NA	NA	NA	NA	NA	NA	NA	Plasmid	No
SRR4305072	k119_11557	k119_11557:1-1110	tet(O)	tetracycline resistance ribosomal protection protein Tet(O)	TETRACYCLINE	TETRACYCLINE	290252	NA	NA	NA	NA	NA	NA	NA	NA	NA	NA	Plasmid	No
SRR4305072	k119_1358	k119_1358:7-1104	tet(M)	tetracycline resistance ribosomal protection protein Tet(M)	TETRACYCLINE	TETRACYCLINE	77406.4	NA	NA	NA	NA	NA	NA	NA	NA	NA	NA	NA	No
SRR4305072	k119_23998	k119_23998:730-2646	tet(W)	tetracycline resistance ribosomal protection protein Tet(W)	TETRACYCLINE	TETRACYCLINE	294224	VatanenT_2016_SRR4305072_bin.1	94.31	0.921	0.602	17726	2032121	d__Bacteria;p__Actinomycetota;c__Actinomycetes;o__Actinomycetales;f__Bifidobacteriaceae;g__Bifidobacterium;s__Bifidobacterium longum	d__Bacteria;p__Actinomycetota;c__Actinomycetes;o__Bifidobacteriales;f__Bifidobacteriaceae;g__Bifidobacterium;s__Bifidobacterium longum	True	NA	NA	No
SRR4305073	k119_12423	k119_12423:3-1133	tet(O)	tetracycline resistance ribosomal protection protein Tet(O)	TETRACYCLINE	TETRACYCLINE	147695	NA	NA	NA	NA	NA	NA	NA	NA	NA	NA	Plasmid	No
SRR4305073	k119_16731	k119_16731:230-1336	tet(W)	tetracycline resistance ribosomal protection protein Tet(W)	TETRACYCLINE	TETRACYCLINE	417294	NA	NA	NA	NA	NA	NA	NA	NA	NA	NA	Plasmid	No
SRR4305073	k119_22262	k119_22262:224-1717	lsa(A)	ABC-F type ribosomal protection protein Lsa(A)	LINCOSAMIDE/STREPTOGRAMIN	LINCOSAMIDE/STREPTOGRAMIN	37998.4	VatanenT_2016_SRR4305073_bin.7	79.42	1.669	0.382	4548	1998439	d__Bacteria;p__Bacillota;c__Bacilli;o__Lactobacillales;f__Enterococcaceae;g__Enterococcus;s__Enterococcus faecalis	d__Bacteria;p__Bacillota;c__Bacilli;o__Lactobacillales;f__Enterococcaceae;g__Enterococcus;s__Enterococcus faecalis	True	NA	NA	No
SRR4305073	k119_22958	k119_22958:1480-3402	tet(Q)	tetracycline resistance ribosomal protection protein Tet(Q)	TETRACYCLINE	TETRACYCLINE	93789.2	NA	NA	NA	NA	NA	NA	NA	NA	NA	NA	NA	No
SRR4305073	k119_4456	k119_4456:3921-4820	cepA	CepA family extended-spectrum class A beta-lactamase	BETA-LACTAM	CEPHALOSPORIN	59728.2	NA	NA	NA	NA	NA	NA	NA	NA	NA	NA	NA	No
SRR4305073	k119_7995	k119_7995:3-1073	mef(En2)	macrolide efflux MFS transporter Mef(En2)	MACROLIDE	MACROLIDE	49957.2	NA	NA	NA	NA	NA	NA	NA	NA	NA	NA	NA	No
SRR4305073	k119_8068	k119_8068:11338-11775	lnu(AN2)	lincosamide nucleotidyltransferase Lnu(AN2)	LINCOSAMIDE	LINCOSAMIDE	60791	NA	NA	NA	NA	NA	NA	NA	NA	NA	NA	NA	No
SRR4305074	k119_11285	k119_11285:7452-7922	dfrA1	trimethoprim-resistant dihydrofolate reductase DfrA1	TRIMETHOPRIM	TRIMETHOPRIM	33255.6	VatanenT_2016_SRR4305074_bin.3	96.01	3.24	0.507	8950	4280922	d__Bacteria;p__Pseudomonadota;c__Gammaproteobacteria;o__Enterobacterales;f__Enterobacteriaceae;g__Escherichia;s__Escherichia coli	d__Bacteria;p__Pseudomonadota;c__Gammaproteobacteria;o__Enterobacterales;f__Enterobacteriaceae;g__Escherichia;s__Escherichia coli	True	NA	Plasmid	No
SRR4305074	k119_11285	k119_11285:8020-8541	sat2	streptothricin N-acetyltransferase Sat2	STREPTOTHRICIN	STREPTOTHRICIN	41185.4	VatanenT_2016_SRR4305074_bin.3	96.01	3.24	0.507	8950	4280922	d__Bacteria;p__Pseudomonadota;c__Gammaproteobacteria;o__Enterobacterales;f__Enterobacteriaceae;g__Escherichia;s__Escherichia coli	d__Bacteria;p__Pseudomonadota;c__Gammaproteobacteria;o__Enterobacterales;f__Enterobacteriaceae;g__Escherichia;s__Escherichia coli	True	NA	Plasmid	No
SRR4305074	k119_11285	k119_11285:8602-9387	aadA1	ANT(3'')-Ia family aminoglycoside nucleotidyltransferase AadA1	AMINOGLYCOSIDE	STREPTOMYCIN	34971.7	VatanenT_2016_SRR4305074_bin.3	96.01	3.24	0.507	8950	4280922	d__Bacteria;p__Pseudomonadota;c__Gammaproteobacteria;o__Enterobacterales;f__Enterobacteriaceae;g__Escherichia;s__Escherichia coli	d__Bacteria;p__Pseudomonadota;c__Gammaproteobacteria;o__Enterobacterales;f__Enterobacteriaceae;g__Escherichia;s__Escherichia coli	True	NA	Plasmid	No
SRR4305074	k119_2190	k119_2190:9928-11844	tet(O)	tetracycline resistance ribosomal protection protein Tet(O)	TETRACYCLINE	TETRACYCLINE	278528	VatanenT_2016_SRR4305074_bin.1	100	0	0.585	188928	2234225	d__Bacteria;p__Actinomycetota;c__Actinomycetes;o__Actinomycetales;f__Bifidobacteriaceae;g__Bifidobacterium;s__Bifidobacterium breve	d__Bacteria;p__Actinomycetota;c__Actinomycetes;o__Bifidobacteriales;f__Bifidobacteriaceae;g__Bifidobacterium;s__Bifidobacterium breve	True	NA	NA	No
SRR4305074	k119_6462	k119_6462:131-964	aph(6)-Id	aminoglycoside O-phosphotransferase APH(6)-Id	AMINOGLYCOSIDE	STREPTOMYCIN	98324.3	VatanenT_2016_SRR4305074_bin.4	99.3	0.23	0.628	66039	2064257	d__Bacteria;p__Actinomycetota;c__Actinomycetes;o__Actinomycetales;f__Bifidobacteriaceae;g__Bifidobacterium;s__Bifidobacterium bifidum	d__Bacteria;p__Actinomycetota;c__Actinomycetes;o__Bifidobacteriales;f__Bifidobacteriaceae;g__Bifidobacterium;s__Bifidobacterium bifidum	True	Plasmid	Plasmid	Yes
SRR4305074	k119_6462	k119_6462:967-1767	aph(3'')-Ib	aminoglycoside O-phosphotransferase APH(3'')-Ib	AMINOGLYCOSIDE	STREPTOMYCIN	90872.3	VatanenT_2016_SRR4305074_bin.4	99.3	0.23	0.628	66039	2064257	d__Bacteria;p__Actinomycetota;c__Actinomycetes;o__Actinomycetales;f__Bifidobacteriaceae;g__Bifidobacterium;s__Bifidobacterium bifidum	d__Bacteria;p__Actinomycetota;c__Actinomycetes;o__Bifidobacteriales;f__Bifidobacteriaceae;g__Bifidobacterium;s__Bifidobacterium bifidum	True	Plasmid	Plasmid	Yes
SRR4305074	k119_6462	k119_6462:1831-2643	sul2	sulfonamide-resistant dihydropteroate synthase Sul2	SULFONAMIDE	SULFONAMIDE	72720.3	VatanenT_2016_SRR4305074_bin.4	99.3	0.23	0.628	66039	2064257	d__Bacteria;p__Actinomycetota;c__Actinomycetes;o__Actinomycetales;f__Bifidobacteriaceae;g__Bifidobacterium;s__Bifidobacterium bifidum	d__Bacteria;p__Actinomycetota;c__Actinomycetes;o__Bifidobacteriales;f__Bifidobacteriaceae;g__Bifidobacterium;s__Bifidobacterium bifidum	True	Plasmid	Plasmid	Yes
SRR4305074	k119_8238	k119_8238:175-1032	blaTEM-1	broad-spectrum class A beta-lactamase TEM-1	BETA-LACTAM	BETA-LACTAM	89846.7	NA	NA	NA	NA	NA	NA	NA	NA	NA	Plasmid	Plasmid	Yes
SRR4305074	k119_9105	k119_9105:2644-3846	tet(B)	tetracycline efflux MFS transporter Tet(B)	TETRACYCLINE	TETRACYCLINE	91780.2	NA	NA	NA	NA	NA	NA	NA	NA	NA	NA	Plasmid	No
SRR4305075	k119_10715	k119_10715:7460-8680	mef(A)	macrolide efflux MFS transporter Mef(A)	MACROLIDE	AZITHROMYCIN/ERYTHROMYCIN	59509.4	VatanenT_2016_SRR4305075_bin.7	98.6	1.398	0.334	27610	2614610	d__Bacteria;p__Bacillota_A;c__Clostridia;o__Eubacteriales;f__Garciellaceae;g__Garciella;s__Garciella sp900555725	d__Bacteria;p__Bacillota;c__Clostridia;o__Eubacteriales;f__Eubacteriaceae;g__Garciella;s__	True	NA	NA	No
SRR4305075	k119_11922	k119_11922:4791-5282	dfrF	trimethoprim-resistant dihydrofolate reductase DfrF	TRIMETHOPRIM	TRIMETHOPRIM	95225.4	VatanenT_2016_SRR4305075_bin.5	95.82	0.707	0.344	22882	2192468	d__Bacteria;p__Bacillota_I;c__Bacilli_A;o__Erysipelotrichales;f__Erysipelotrichaceae;g__Holdemanella;s__Holdemanella sp900556915	d__Bacteria;p__Bacillota;c__Erysipelotrichia;o__Erysipelotrichales;f__Erysipelotrichaceae;g__;s__	True	Plasmid	NA	No
SRR4305075	k119_13281	k119_13281:1-762	tet(38)	tetracycline efflux MFS transporter Tet(38)	TETRACYCLINE	TETRACYCLINE	19512.9	NA	NA	NA	NA	NA	NA	NA	NA	NA	NA	NA	No
SRR4305075	k119_17925	k119_17925:1052-1543	lnu(C)	lincosamide nucleotidyltransferase Lnu(C)	LINCOSAMIDE	LINCOSAMIDE	35638.2	VatanenT_2016_SRR4305075_bin.11	77.58	2.78	0.56	3092	1770537	d__Bacteria;p__Actinomycetota;c__Actinomycetes;o__Actinomycetales;f__Bifidobacteriaceae;g__Bifidobacterium;s__Bifidobacterium pseudocatenulatum	d__Bacteria;p__Actinomycetota;c__Actinomycetes;o__Bifidobacteriales;f__Bifidobacteriaceae;g__Bifidobacterium;s__Bifidobacterium pseudocatenulatum	True	NA	Plasmid	No
SRR4305075	k119_18812	k119_18812:10176-12092	tet(M)	tetracycline resistance ribosomal protection protein Tet(M)	TETRACYCLINE	TETRACYCLINE	67757.9	VatanenT_2016_SRR4305075_bin.3	98.7	3.963	0.394	106346	4102678	d__Bacteria;p__Bacillota;c__Bacilli;o__Lactobacillales;f__Enterococcaceae;g__Enterococcus_A;s__Enterococcus_A raffinosus	d__Bacteria;p__Bacillota;c__Bacilli;o__Lactobacillales;f__Enterococcaceae;g__Enterococcus;s__Enterococcus raffinosus	True	NA	NA	No
SRR4305075	k119_18812	k119_18812:12211-13563	tet(L)	tetracycline efflux MFS transporter Tet(L)	TETRACYCLINE	TETRACYCLINE	58161.6	VatanenT_2016_SRR4305075_bin.3	98.7	3.963	0.394	106346	4102678	d__Bacteria;p__Bacillota;c__Bacilli;o__Lactobacillales;f__Enterococcaceae;g__Enterococcus_A;s__Enterococcus_A raffinosus	d__Bacteria;p__Bacillota;c__Bacilli;o__Lactobacillales;f__Enterococcaceae;g__Enterococcus;s__Enterococcus raffinosus	True	NA	NA	No
SRR4305075	k119_20199	k119_20199:162-2255	vanT-C	membrane-bound serine racemase VanT-C	GLYCOPEPTIDE	VANCOMYCIN	25053.4	VatanenT_2016_SRR4305075_bin.6	93.29	2.122	0.408	14526	2937363	d__Bacteria;p__Bacillota;c__Bacilli;o__Lactobacillales;f__Enterococcaceae;g__Enterococcus_D;s__Enterococcus_D gallinarum	d__Bacteria;p__Bacillota;c__Bacilli;o__Lactobacillales;f__Enterococcaceae;g__Enterococcus;s__Enterococcus gallinarum	True	NA	NA	No
SRR4305075	k119_20199	k119_20199:2347-3039	vanR-C	vancomycin resistance response regulator transcription factor VanR-C	GLYCOPEPTIDE	VANCOMYCIN	19634	VatanenT_2016_SRR4305075_bin.6	93.29	2.122	0.408	14526	2937363	d__Bacteria;p__Bacillota;c__Bacilli;o__Lactobacillales;f__Enterococcaceae;g__Enterococcus_D;s__Enterococcus_D gallinarum	d__Bacteria;p__Bacillota;c__Bacilli;o__Lactobacillales;f__Enterococcaceae;g__Enterococcus;s__Enterococcus gallinarum	True	NA	NA	No
SRR4305075	k119_20199	k119_20199:3032-4114	vanS-C	vancomycin resistance histidine kinase VanS-C	GLYCOPEPTIDE	VANCOMYCIN	20982.5	VatanenT_2016_SRR4305075_bin.6	93.29	2.122	0.408	14526	2937363	d__Bacteria;p__Bacillota;c__Bacilli;o__Lactobacillales;f__Enterococcaceae;g__Enterococcus_D;s__Enterococcus_D gallinarum	d__Bacteria;p__Bacillota;c__Bacilli;o__Lactobacillales;f__Enterococcaceae;g__Enterococcus;s__Enterococcus gallinarum	True	NA	NA	No
SRR4305075	k119_21959	k119_21959:11325-11702	blaI	penicillinase repressor BlaI	BETA-LACTAM	BETA-LACTAM	42304.3	VatanenT_2016_SRR4305075_bin.7	98.6	1.398	0.334	27610	2614610	d__Bacteria;p__Bacillota_A;c__Clostridia;o__Eubacteriales;f__Garciellaceae;g__Garciella;s__Garciella sp900555725	d__Bacteria;p__Bacillota;c__Clostridia;o__Eubacteriales;f__Eubacteriaceae;g__Garciella;s__	True	Plasmid	Plasmid	Yes
SRR4305075	k119_21959	k119_21959:11695-13449	blaR1	beta-lactam sensor/signal transducer BlaR1	BETA-LACTAM	BETA-LACTAM	45318.7	VatanenT_2016_SRR4305075_bin.7	98.6	1.398	0.334	27610	2614610	d__Bacteria;p__Bacillota_A;c__Clostridia;o__Eubacteriales;f__Garciellaceae;g__Garciella;s__Garciella sp900555725	d__Bacteria;p__Bacillota;c__Clostridia;o__Eubacteriales;f__Eubacteriaceae;g__Garciella;s__	True	Plasmid	Plasmid	Yes
SRR4305075	k119_21959	k119_21959:13556-14398	blaZ	penicillin-hydrolyzing class A beta-lactamase BlaZ	BETA-LACTAM	BETA-LACTAM	56075.6	VatanenT_2016_SRR4305075_bin.7	98.6	1.398	0.334	27610	2614610	d__Bacteria;p__Bacillota_A;c__Clostridia;o__Eubacteriales;f__Garciellaceae;g__Garciella;s__Garciella sp900555725	d__Bacteria;p__Bacillota;c__Clostridia;o__Eubacteriales;f__Eubacteriaceae;g__Garciella;s__	True	Plasmid	Plasmid	Yes
SRR4305075	k119_22305	k119_22305:9-1925	tet(W)	tetracycline resistance ribosomal protection protein Tet(W)	TETRACYCLINE	TETRACYCLINE	145394	NA	NA	NA	NA	NA	NA	NA	NA	NA	Plasmid	Plasmid	Yes
SRR4305075	k119_22960	k119_22960:3-1283	tet(O)	tetracycline resistance ribosomal protection protein Tet(O)	TETRACYCLINE	TETRACYCLINE	60007.1	NA	NA	NA	NA	NA	NA	NA	NA	NA	NA	NA	No
SRR4305075	k119_6138	k119_6138:116-1798	tet(Q)	tetracycline resistance ribosomal protection protein Tet(Q)	TETRACYCLINE	TETRACYCLINE	12752	NA	NA	NA	NA	NA	NA	NA	NA	NA	NA	NA	No
SRR4305075	k119_9156	k119_9156:2517-3545	vanC1	D-alanine--D-serine ligase VanC1	GLYCOPEPTIDE	VANCOMYCIN	22765.3	VatanenT_2016_SRR4305075_bin.6	93.29	2.122	0.408	14526	2937363	d__Bacteria;p__Bacillota;c__Bacilli;o__Lactobacillales;f__Enterococcaceae;g__Enterococcus_D;s__Enterococcus_D gallinarum	d__Bacteria;p__Bacillota;c__Bacilli;o__Lactobacillales;f__Enterococcaceae;g__Enterococcus;s__Enterococcus gallinarum	True	NA	NA	No
SRR4305075	k119_9156	k119_9156:3545-3943	vanXY-C	D-Ala-D-Ala dipeptidase/D-Ala-D-Ala carboxypeptidase VanXY-C	GLYCOPEPTIDE	VANCOMYCIN	18632.6	VatanenT_2016_SRR4305075_bin.6	93.29	2.122	0.408	14526	2937363	d__Bacteria;p__Bacillota;c__Bacilli;o__Lactobacillales;f__Enterococcaceae;g__Enterococcus_D;s__Enterococcus_D gallinarum	d__Bacteria;p__Bacillota;c__Bacilli;o__Lactobacillales;f__Enterococcaceae;g__Enterococcus;s__Enterococcus gallinarum	True	NA	NA	No
SRR4305076	k119_1315	k119_1315:76-1038	cfxA	CfxA family broad-spectrum class A beta-lactamase	BETA-LACTAM	BETA-LACTAM	35209.4	NA	NA	NA	NA	NA	NA	NA	NA	NA	NA	NA	No
SRR4305076	k119_2236	k119_2236:16982-18898	tet(O)	tetracycline resistance ribosomal protection protein Tet(O)	TETRACYCLINE	TETRACYCLINE	503961	VatanenT_2016_SRR4305076_bin.3	99.36	0	0.413	48541	3750986	d__Bacteria;p__Bacillota_A;c__Clostridia;o__Lachnospirales;f__Lachnospiraceae;g__Blautia_A;s__Blautia_A wexlerae	d__Bacteria;p__Bacillota;c__Clostridia;o__Eubacteriales;f__Lachnospiraceae;g__Blautia;s__Blautia wexlerae	True	NA	NA	No
SRR4305077	k119_8228	k119_8228:81557-82102	aac(6')-Iid	aminoglycoside N-acetyltransferase AAC(6')-Iid	AMINOGLYCOSIDE	AMINOGLYCOSIDE	1831502	VatanenT_2016_SRR4305077_bin.1	99.62	0	0.369	138082	2695222	d__Bacteria;p__Bacillota;c__Bacilli;o__Lactobacillales;f__Enterococcaceae;g__Enterococcus_B;s__Enterococcus_B hirae	d__Bacteria;p__Bacillota;c__Bacilli;o__Lactobacillales;f__Enterococcaceae;g__Enterococcus;s__Enterococcus hirae	True	NA	NA	No
SRR4305078	k119_11795	k119_11795:126-923	erm(F)	23S rRNA (adenine(2058)-N(6))-methyltransferase Erm(F)	LINCOSAMIDE/MACROLIDE/STREPTOGRAMIN	CLINDAMYCIN/MACROLIDE/STREPTOGRAMIN	140878	VatanenT_2016_SRR4305078_bin.4	99.25	0.867	0.463	114152	4544627	d__Bacteria;p__Bacteroidota;c__Bacteroidia;o__Bacteroidales;f__Bacteroidaceae;g__Bacteroides;s__Bacteroides uniformis	d__Bacteria;p__Bacteroidota;c__Bacteroidia;o__Bacteroidales;f__Bacteroidaceae;g__Bacteroides;s__Bacteroides uniformis	True	NA	NA	No
SRR4305078	k119_18580	k119_18580:530-1780	tet	TetM/TetW/TetO/TetS family tetracycline resistance ribosomal protection protein	TETRACYCLINE	TETRACYCLINE	97376.4	NA	NA	NA	NA	NA	NA	NA	NA	NA	NA	Plasmid	No
SRR4305078	k119_20701	k119_20701:188-1075	cblA	CblA family class A beta-lactamase	BETA-LACTAM	CEPHALOSPORIN	72727.8	VatanenT_2016_SRR4305078_bin.4	99.25	0.867	0.463	114152	4544627	d__Bacteria;p__Bacteroidota;c__Bacteroidia;o__Bacteroidales;f__Bacteroidaceae;g__Bacteroides;s__Bacteroides uniformis	d__Bacteria;p__Bacteroidota;c__Bacteroidia;o__Bacteroidales;f__Bacteroidaceae;g__Bacteroides;s__Bacteroides uniformis	True	NA	NA	No
SRR4305078	k119_23223	k119_23223:538-2454	tet(W)	tetracycline resistance ribosomal protection protein Tet(W)	TETRACYCLINE	TETRACYCLINE	90640.1	NA	NA	NA	NA	NA	NA	NA	NA	NA	NA	NA	No
SRR4305078	k119_27204	k119_27204:1123-3045	tet(Q)	tetracycline resistance ribosomal protection protein Tet(Q)	TETRACYCLINE	TETRACYCLINE	230380	VatanenT_2016_SRR4305078_bin.4	99.25	0.867	0.463	114152	4544627	d__Bacteria;p__Bacteroidota;c__Bacteroidia;o__Bacteroidales;f__Bacteroidaceae;g__Bacteroides;s__Bacteroides uniformis	d__Bacteria;p__Bacteroidota;c__Bacteroidia;o__Bacteroidales;f__Bacteroidaceae;g__Bacteroides;s__Bacteroides uniformis	True	NA	NA	No
SRR4305078	k119_33708	k119_33708:2-1093	tet(O)	tetracycline resistance ribosomal protection protein Tet(O)	TETRACYCLINE	TETRACYCLINE	77290.4	NA	NA	NA	NA	NA	NA	NA	NA	NA	NA	Plasmid	No
SRR4305079	k119_10433	k119_10433:9574-11496	tet(Q)	tetracycline resistance ribosomal protection protein Tet(Q)	TETRACYCLINE	TETRACYCLINE	164447	NA	NA	NA	NA	NA	NA	NA	NA	NA	Plasmid	NA	No
SRR4305079	k119_11307	k119_11307:1137-1970	aph(6)-Id	aminoglycoside O-phosphotransferase APH(6)-Id	AMINOGLYCOSIDE	STREPTOMYCIN	66843.4	NA	NA	NA	NA	NA	NA	NA	NA	NA	Plasmid	Plasmid	Yes
SRR4305079	k119_11307	k119_11307:1973-2635	aph(3'')-Ib	aminoglycoside O-phosphotransferase APH(3'')-Ib	AMINOGLYCOSIDE	STREPTOMYCIN	45390.2	NA	NA	NA	NA	NA	NA	NA	NA	NA	Plasmid	Plasmid	Yes
SRR4305079	k119_12486	k119_12486:217-1311	tet(32)	tetracycline resistance ribosomal protection protein Tet(32)	TETRACYCLINE	TETRACYCLINE	108580	NA	NA	NA	NA	NA	NA	NA	NA	NA	NA	NA	No
SRR4305079	k119_17646	k119_17646:251-1480	tet(W)	tetracycline resistance ribosomal protection protein Tet(W)	TETRACYCLINE	TETRACYCLINE	33691.5	NA	NA	NA	NA	NA	NA	NA	NA	NA	NA	Plasmid	No
SRR4305079	k119_19741	k119_19741:1-696	erm(B)	23S rRNA (adenine(2058)-N(6))-methyltransferase Erm(B)	LINCOSAMIDE/MACROLIDE/STREPTOGRAMIN	CLINDAMYCIN/ERYTHROMYCIN/STREPTOGRAMIN B	28352.9	NA	NA	NA	NA	NA	NA	NA	NA	NA	NA	NA	No
SRR4305079	k119_4595	k119_4595:125-922	erm(F)	23S rRNA (adenine(2058)-N(6))-methyltransferase Erm(F)	LINCOSAMIDE/MACROLIDE/STREPTOGRAMIN	CLINDAMYCIN/MACROLIDE/STREPTOGRAMIN	86550.9	NA	NA	NA	NA	NA	NA	NA	NA	NA	NA	Plasmid	No
SRR4305079	k119_6376	k119_6376:2718-4013	tet(O)	tetracycline resistance ribosomal protection protein Tet(O)	TETRACYCLINE	TETRACYCLINE	236392	NA	NA	NA	NA	NA	NA	NA	NA	NA	NA	NA	No
SRR4305080	k119_4209	k119_4209:339-1202	aadE	aminoglycoside 6-adenylyltransferase AadE	AMINOGLYCOSIDE	STREPTOMYCIN	15788.3	NA	NA	NA	NA	NA	NA	NA	NA	NA	NA	Plasmid	No
SRR4305080	k119_7358	k119_7358:1-1140	tet(O)	tetracycline resistance ribosomal protection protein Tet(O)	TETRACYCLINE	TETRACYCLINE	105507	NA	NA	NA	NA	NA	NA	NA	NA	NA	NA	Plasmid	No
SRR4305080	k119_888	k119_888:19616-20515	cepA	CepA family extended-spectrum class A beta-lactamase	BETA-LACTAM	CEPHALOSPORIN	82779.5	NA	NA	NA	NA	NA	NA	NA	NA	NA	NA	NA	No
SRR4305081	k119_10243	k119_10243:46-537	dfrF	trimethoprim-resistant dihydrofolate reductase DfrF	TRIMETHOPRIM	TRIMETHOPRIM	42194.1	NA	NA	NA	NA	NA	NA	NA	NA	NA	NA	Plasmid	No
SRR4305081	k119_1593	k119_1593:316-936	catA13	type A-13 chloramphenicol O-acetyltransferase	PHENICOL	CHLORAMPHENICOL	93764.6	NA	NA	NA	NA	NA	NA	NA	NA	NA	NA	NA	No
SRR4305081	k119_1933	k119_1933:3128-4015	cblA	CblA family class A beta-lactamase	BETA-LACTAM	CEPHALOSPORIN	50746.9	NA	NA	NA	NA	NA	NA	NA	NA	NA	NA	NA	No
SRR4305081	k119_27880	k119_27880:143-1006	aadE	aminoglycoside 6-adenylyltransferase AadE	AMINOGLYCOSIDE	STREPTOMYCIN	48640.4	NA	NA	NA	NA	NA	NA	NA	NA	NA	NA	Plasmid	No
SRR4305081	k119_30762	k119_30762:1484-2686	mef(En2)	macrolide efflux MFS transporter Mef(En2)	MACROLIDE	MACROLIDE	83756.9	NA	NA	NA	NA	NA	NA	NA	NA	NA	NA	NA	No
SRR4305081	k119_30762	k119_30762:2714-3202	lnu(AN2)	lincosamide nucleotidyltransferase Lnu(AN2)	LINCOSAMIDE	LINCOSAMIDE	45559.3	NA	NA	NA	NA	NA	NA	NA	NA	NA	NA	NA	No
SRR4305081	k119_34041	k119_34041:5268-6065	erm(F)	23S rRNA (adenine(2058)-N(6))-methyltransferase Erm(F)	LINCOSAMIDE/MACROLIDE/STREPTOGRAMIN	CLINDAMYCIN/MACROLIDE/STREPTOGRAMIN	78043.2	NA	NA	NA	NA	NA	NA	NA	NA	NA	NA	NA	No
SRR4305081	k119_3412	k119_3412:1-1668	tet(M)	tetracycline resistance ribosomal protection protein Tet(M)	TETRACYCLINE	TETRACYCLINE	44015.4	NA	NA	NA	NA	NA	NA	NA	NA	NA	NA	Plasmid	No
SRR4305081	k119_7697	k119_7697:2219-2764	cepA	CepA family extended-spectrum class A beta-lactamase	BETA-LACTAM	CEPHALOSPORIN	50076.5	NA	NA	NA	NA	NA	NA	NA	NA	NA	NA	NA	No
SRR4305082	k119_13571	k119_13571:1066-1557	dfrF	trimethoprim-resistant dihydrofolate reductase DfrF	TRIMETHOPRIM	TRIMETHOPRIM	264710	NA	NA	NA	NA	NA	NA	NA	NA	NA	NA	Plasmid	No
SRR4305082	k119_19531	k119_19531:3-1133	tet	TetM/TetW/TetO/TetS family tetracycline resistance ribosomal protection protein	TETRACYCLINE	TETRACYCLINE	406893	NA	NA	NA	NA	NA	NA	NA	NA	NA	NA	Plasmid	No
SRR4305082	k119_6171	k119_6171:1801-3714	tet(W)	tetracycline resistance ribosomal protection protein Tet(W)	TETRACYCLINE	TETRACYCLINE	164548	VatanenT_2016_SRR4305082_bin.8	97.31	0	0.42	64076	1966488	d__Bacteria;p__Bacillota_A;c__Clostridia;o__Oscillospirales;f__Acutalibacteraceae;g__Eubacterium_R;s__Eubacterium_R sp003526845	d__Bacteria;p__Bacillota;c__Clostridia;o__Eubacteriales;f__;g__;s__	True	Plasmid	NA	No
SRR4305082	k119_8910	k119_8910:379-1902	tet(M)	tetracycline resistance ribosomal protection protein Tet(M)	TETRACYCLINE	TETRACYCLINE	62088.5	NA	NA	NA	NA	NA	NA	NA	NA	NA	NA	Plasmid	No
SRR4305083	k119_1138	k119_1138:793-1605	sul2	sulfonamide-resistant dihydropteroate synthase Sul2	SULFONAMIDE	SULFONAMIDE	115717	NA	NA	NA	NA	NA	NA	NA	NA	NA	NA	NA	No
SRR4305083	k119_13950	k119_13950:89-1858	tet(Q)	tetracycline resistance ribosomal protection protein Tet(Q)	TETRACYCLINE	TETRACYCLINE	331051	NA	NA	NA	NA	NA	NA	NA	NA	NA	NA	NA	No
SRR4305083	k119_1481	k119_1481:2-1012	tet(Q)	tetracycline resistance ribosomal protection protein Tet(Q)	TETRACYCLINE	TETRACYCLINE	102030	NA	NA	NA	NA	NA	NA	NA	NA	NA	NA	NA	No
SRR4305083	k119_3718	k119_3718:6609-7340	erm(G)	23S rRNA (adenine(2058)-N(6))-methyltransferase Erm(G)	LINCOSAMIDE/MACROLIDE/STREPTOGRAMIN	ERYTHROMYCIN/LINCOSAMIDE/STREPTOGRAMIN/TYLOSIN	78287.7	NA	NA	NA	NA	NA	NA	NA	NA	NA	Plasmid	NA	No
SRR4305083	k119_5770	k119_5770:1942-2829	cblA	CblA family class A beta-lactamase	BETA-LACTAM	CEPHALOSPORIN	48400.8	NA	NA	NA	NA	NA	NA	NA	NA	NA	NA	NA	No
SRR4305083	k119_7465	k119_7465:1991-2500	lnu(AN2)	lincosamide nucleotidyltransferase Lnu(AN2)	LINCOSAMIDE	LINCOSAMIDE	50564.6	NA	NA	NA	NA	NA	NA	NA	NA	NA	NA	NA	No
SRR4305083	k119_7465	k119_7465:2528-3730	mef(En2)	macrolide efflux MFS transporter Mef(En2)	MACROLIDE	MACROLIDE	75424.3	NA	NA	NA	NA	NA	NA	NA	NA	NA	NA	NA	No
SRR4305084	k119_16400	k119_16400:2-1666	tet(W)	tetracycline resistance ribosomal protection protein Tet(W)	TETRACYCLINE	TETRACYCLINE	72022	NA	NA	NA	NA	NA	NA	NA	NA	NA	NA	Plasmid	No
SRR4305084	k119_18745	k119_18745:14390-16312	tet(Q)	tetracycline resistance ribosomal protection protein Tet(Q)	TETRACYCLINE	TETRACYCLINE	348127	VatanenT_2016_SRR4305084_bin.1	74.43	1.09	0.484	6107	2939273	d__Bacteria;p__Bacteroidota;c__Bacteroidia;o__Bacteroidales;f__Bacteroidaceae;g__Bacteroides;s__Bacteroides uniformis	d__Bacteria;p__Bacteroidota;c__Bacteroidia;o__Bacteroidales;f__Bacteroidaceae;g__Bacteroides;s__Bacteroides uniformis	True	Plasmid	NA	No
SRR4305084	k119_2597	k119_2597:1891-2622	erm(G)	23S rRNA (adenine(2058)-N(6))-methyltransferase Erm(G)	LINCOSAMIDE/MACROLIDE/STREPTOGRAMIN	ERYTHROMYCIN/LINCOSAMIDE/STREPTOGRAMIN/TYLOSIN	108264	NA	NA	NA	NA	NA	NA	NA	NA	NA	Plasmid	NA	No
SRR4305084	k119_5210	k119_5210:1086-1973	cblA	CblA family class A beta-lactamase	BETA-LACTAM	CEPHALOSPORIN	147958	VatanenT_2016_SRR4305084_bin.1	74.43	1.09	0.484	6107	2939273	d__Bacteria;p__Bacteroidota;c__Bacteroidia;o__Bacteroidales;f__Bacteroidaceae;g__Bacteroides;s__Bacteroides uniformis	d__Bacteria;p__Bacteroidota;c__Bacteroidia;o__Bacteroidales;f__Bacteroidaceae;g__Bacteroides;s__Bacteroides uniformis	True	NA	NA	No
SRR4305085	k119_11856	k119_11856:20710-21609	cepA	CepA family extended-spectrum class A beta-lactamase	BETA-LACTAM	CEPHALOSPORIN	241032	VatanenT_2016_SRR4305085_bin.4	97.78	0.185	0.436	96207	4732356	d__Bacteria;p__Bacteroidota;c__Bacteroidia;o__Bacteroidales;f__Bacteroidaceae;g__Bacteroides;s__Bacteroides fragilis	d__Bacteria;p__Bacteroidota;c__Bacteroidia;o__Bacteroidales;f__Bacteroidaceae;g__Bacteroides;s__Bacteroides fragilis	True	NA	NA	No
SRR4305085	k119_3612	k119_3612:24767-25969	mef(En2)	macrolide efflux MFS transporter Mef(En2)	MACROLIDE	MACROLIDE	289578	VatanenT_2016_SRR4305085_bin.1	99.24	0	0.417	75553	4499810	d__Bacteria;p__Bacteroidota;c__Bacteroidia;o__Bacteroidales;f__Bacteroidaceae;g__Phocaeicola;s__Phocaeicola vulgatus	d__Bacteria;p__Bacteroidota;c__Bacteroidia;o__Bacteroidales;f__Bacteroidaceae;g__Phocaeicola;s__Phocaeicola vulgatus	True	NA	NA	No
SRR4305085	k119_3612	k119_3612:25997-26506	lnu(AN2)	lincosamide nucleotidyltransferase Lnu(AN2)	LINCOSAMIDE	LINCOSAMIDE	201833	VatanenT_2016_SRR4305085_bin.1	99.24	0	0.417	75553	4499810	d__Bacteria;p__Bacteroidota;c__Bacteroidia;o__Bacteroidales;f__Bacteroidaceae;g__Phocaeicola;s__Phocaeicola vulgatus	d__Bacteria;p__Bacteroidota;c__Bacteroidia;o__Bacteroidales;f__Bacteroidaceae;g__Phocaeicola;s__Phocaeicola vulgatus	True	NA	NA	No
SRR4305085	k119_7385	k119_7385:744-1577	aph(6)-Id	aminoglycoside O-phosphotransferase APH(6)-Id	AMINOGLYCOSIDE	STREPTOMYCIN	91292.3	NA	NA	NA	NA	NA	NA	NA	NA	NA	Plasmid	Plasmid	Yes
SRR4305085	k119_7385	k119_7385:1930-2400	dfrA14	trimethoprim-resistant dihydrofolate reductase DfrA14	TRIMETHOPRIM	TRIMETHOPRIM	98435.8	NA	NA	NA	NA	NA	NA	NA	NA	NA	Plasmid	Plasmid	Yes
SRR4305085	k119_7385	k119_7385:2421-2948	aph(3'')-Ib	aminoglycoside O-phosphotransferase APH(3'')-Ib	AMINOGLYCOSIDE	STREPTOMYCIN	62835.9	NA	NA	NA	NA	NA	NA	NA	NA	NA	Plasmid	Plasmid	Yes
SRR4305085	k119_7385	k119_7385:3012-3590	sul2	sulfonamide-resistant dihydropteroate synthase Sul2	SULFONAMIDE	SULFONAMIDE	55831.9	NA	NA	NA	NA	NA	NA	NA	NA	NA	Plasmid	Plasmid	Yes
SRR4305085	k119_8267	k119_8267:350-2098	tet(Q)	tetracycline resistance ribosomal protection protein Tet(Q)	TETRACYCLINE	TETRACYCLINE	82200.5	NA	NA	NA	NA	NA	NA	NA	NA	NA	NA	NA	No
SRR4305086	k119_10007	k119_10007:367-1584	tet(40)	tetracycline efflux MFS transporter Tet(40)	TETRACYCLINE	TETRACYCLINE	51985.9	NA	NA	NA	NA	NA	NA	NA	NA	NA	NA	NA	No
SRR4305086	k119_11173	k119_11173:17645-18607	cfxA	CfxA family broad-spectrum class A beta-lactamase	BETA-LACTAM	BETA-LACTAM	189886	VatanenT_2016_SRR4305086_bin.1	99.25	0	0.459	107647	4671392	d__Bacteria;p__Bacteroidota;c__Bacteroidia;o__Bacteroidales;f__Bacteroidaceae;g__Bacteroides;s__Bacteroides uniformis	d__Bacteria;p__Bacteroidota;c__Bacteroidia;o__Bacteroidales;f__Bacteroidaceae;g__Bacteroides;s__Bacteroides uniformis	True	NA	NA	No
SRR4305086	k119_17577	k119_17577:133436-134323	cblA	CblA family class A beta-lactamase	BETA-LACTAM	CEPHALOSPORIN	173345	VatanenT_2016_SRR4305086_bin.1	99.25	0	0.459	107647	4671392	d__Bacteria;p__Bacteroidota;c__Bacteroidia;o__Bacteroidales;f__Bacteroidaceae;g__Bacteroides;s__Bacteroides uniformis	d__Bacteria;p__Bacteroidota;c__Bacteroidia;o__Bacteroidales;f__Bacteroidaceae;g__Bacteroides;s__Bacteroides uniformis	True	NA	NA	No
SRR4305086	k119_337	k119_337:851-2767	tet(W)	tetracycline resistance ribosomal protection protein Tet(W)	TETRACYCLINE	TETRACYCLINE	85992.3	VatanenT_2016_SRR4305086_bin.4	96.08	3.251	0.473	15257	3051815	d__Bacteria;p__Bacillota_A;c__Clostridia;o__Lachnospirales;f__Lachnospiraceae;g__Acetatifactor;s__Acetatifactor acetigignens	d__Bacteria;p__Bacillota;c__Clostridia;o__Eubacteriales;f__Lachnospiraceae;g__;s__	True	NA	NA	No
SRR4305086	k119_7244	k119_7244:8294-10210	tet(O)	tetracycline resistance ribosomal protection protein Tet(O)	TETRACYCLINE	TETRACYCLINE	161449	NA	NA	NA	NA	NA	NA	NA	NA	NA	NA	NA	No
SRR4305087	k119_10288	k119_10288:2-1015	tet(Q)	tetracycline resistance ribosomal protection protein Tet(Q)	TETRACYCLINE	TETRACYCLINE	82929.9	NA	NA	NA	NA	NA	NA	NA	NA	NA	NA	NA	No
SRR4305087	k119_2231	k119_2231:852-1703	erm(X)	23S rRNA (adenine(2058)-N(6))-methyltransferase Erm(X)	LINCOSAMIDE/MACROLIDE/STREPTOGRAMIN	AZITHROMYCIN/CLINDAMYCIN/ERYTHROMYCIN/LINCOMYCIN/STREPTOGRAMIN B/TYLOSIN	532837	NA	NA	NA	NA	NA	NA	NA	NA	NA	NA	Plasmid	No
SRR4305088	k119_3997	k119_3997:40-897	blaTEM-1	broad-spectrum class A beta-lactamase TEM-1	BETA-LACTAM	BETA-LACTAM	702905	VatanenT_2016_SRR4305088_bin.2	57.72	1.959	0.508	2235	2221210	d__Bacteria;p__Pseudomonadota;c__Gammaproteobacteria;o__Enterobacterales;f__Enterobacteriaceae;g__Escherichia;s__Escherichia coli	d__Bacteria;p__Pseudomonadota;c__Gammaproteobacteria;o__Enterobacterales;f__Enterobacteriaceae;g__Escherichia;s__Escherichia coli	True	Plasmid	Plasmid	Yes
SRR4305088	k119_6277	k119_6277:760-1230	dfrA7	trimethoprim-resistant dihydrofolate reductase DfrA7	TRIMETHOPRIM	TRIMETHOPRIM	426817	VatanenT_2016_SRR4305088_bin.2	57.72	1.959	0.508	2235	2221210	d__Bacteria;p__Pseudomonadota;c__Gammaproteobacteria;o__Enterobacterales;f__Enterobacteriaceae;g__Escherichia;s__Escherichia coli	d__Bacteria;p__Pseudomonadota;c__Gammaproteobacteria;o__Enterobacterales;f__Enterobacteriaceae;g__Escherichia;s__Escherichia coli	True	Plasmid	Plasmid	Yes
SRR4305091	k119_12271	k119_12271:34292-34783	lnu(C)	lincosamide nucleotidyltransferase Lnu(C)	LINCOSAMIDE	LINCOSAMIDE	302375	VatanenT_2016_SRR4305091_bin.2	97.95	0.68	0.556	69855	2661814	d__Bacteria;p__Verrucomicrobiota;c__Verrucomicrobiae;o__Verrucomicrobiales;f__Akkermansiaceae;g__Akkermansia;s__Akkermansia muciniphila	d__Bacteria;p__Verrucomicrobiota;c__Verrucomicrobiae;o__Verrucomicrobiales;f__Akkermansiaceae;g__Akkermansia;s__Akkermansia muciniphila	True	NA	NA	No
SRR4305091	k119_22664	k119_22664:1147-1767	catA13	type A-13 chloramphenicol O-acetyltransferase	PHENICOL	CHLORAMPHENICOL	107486	NA	NA	NA	NA	NA	NA	NA	NA	NA	NA	NA	No
SRR4305091	k119_24143	k119_24143:2891-4807	tet(W)	tetracycline resistance ribosomal protection protein Tet(W)	TETRACYCLINE	TETRACYCLINE	143518	NA	NA	NA	NA	NA	NA	NA	NA	NA	NA	NA	No
SRR4305091	k119_24239	k119_24239:416-1207	erm(F)	23S rRNA (adenine(2058)-N(6))-methyltransferase Erm(F)	LINCOSAMIDE/MACROLIDE/STREPTOGRAMIN	CLINDAMYCIN/MACROLIDE/STREPTOGRAMIN	34520.1	NA	NA	NA	NA	NA	NA	NA	NA	NA	NA	NA	No
SRR4305091	k119_25268	k119_25268:3280-4140	aadS	aminoglycoside 6-adenylyltransferase AadS	AMINOGLYCOSIDE	STREPTOMYCIN	33756.1	NA	NA	NA	NA	NA	NA	NA	NA	NA	NA	NA	No
SRR4305091	k119_26783	k119_26783:459-2375	tet(O)	tetracycline resistance ribosomal protection protein Tet(O)	TETRACYCLINE	TETRACYCLINE	43813.3	NA	NA	NA	NA	NA	NA	NA	NA	NA	NA	NA	No
SRR4305091	k119_26870	k119_26870:23789-24688	cepA	CepA family extended-spectrum class A beta-lactamase	BETA-LACTAM	CEPHALOSPORIN	171593	VatanenT_2016_SRR4305091_bin.7	97.39	0.371	0.432	156708	5021095	d__Bacteria;p__Bacteroidota;c__Bacteroidia;o__Bacteroidales;f__Bacteroidaceae;g__Bacteroides;s__Bacteroides fragilis	d__Bacteria;p__Bacteroidota;c__Bacteroidia;o__Bacteroidales;f__Bacteroidaceae;g__Bacteroides;s__Bacteroides fragilis	True	Plasmid	NA	No
SRR4305092	k119_7098	k119_7098:1160-3076	tet(W)	tetracycline resistance ribosomal protection protein Tet(W)	TETRACYCLINE	TETRACYCLINE	182577	VatanenT_2016_SRR4305092_bin.1	91.61	0.692	0.523	15609	3212144	d__Bacteria;p__Bacillota_A;c__Clostridia;o__Oscillospirales;f__Acutalibacteraceae;g__Clostridium_E;s__Clostridium_E jeddahense	d__Bacteria;p__Bacillota;c__Clostridia;o__Eubacteriales;f__Clostridiaceae;g__Clostridium;s__Clostridium jeddahense	True	NA	NA	No
SRR4305092	k119_874	k119_874:2-2041	vanT-C	membrane-bound serine racemase VanT-C	GLYCOPEPTIDE	VANCOMYCIN	155678	VatanenT_2016_SRR4305092_bin.2	88.69	3.389	0.431	6864	2883152	d__Bacteria;p__Bacillota;c__Bacilli;o__Lactobacillales;f__Enterococcaceae;g__Enterococcus_D;s__Enterococcus_D innesii	d__Bacteria;p__Bacillota;c__Bacilli;o__Lactobacillales;f__Enterococcaceae;g__Enterococcus;s__	True	NA	NA	No
SRR4305092	k119_874	k119_874:2041-2610	vanXY-C	D-Ala-D-Ala dipeptidase/D-Ala-D-Ala carboxypeptidase VanXY-C	GLYCOPEPTIDE	VANCOMYCIN	174475	VatanenT_2016_SRR4305092_bin.2	88.69	3.389	0.431	6864	2883152	d__Bacteria;p__Bacillota;c__Bacilli;o__Lactobacillales;f__Enterococcaceae;g__Enterococcus_D;s__Enterococcus_D innesii	d__Bacteria;p__Bacillota;c__Bacilli;o__Lactobacillales;f__Enterococcaceae;g__Enterococcus;s__	True	NA	NA	No
SRR4305092	k119_874	k119_874:2610-3659	vanC	D-alanine--D-serine ligase VanC2/3	GLYCOPEPTIDE	VANCOMYCIN	221873	VatanenT_2016_SRR4305092_bin.2	88.69	3.389	0.431	6864	2883152	d__Bacteria;p__Bacillota;c__Bacilli;o__Lactobacillales;f__Enterococcaceae;g__Enterococcus_D;s__Enterococcus_D innesii	d__Bacteria;p__Bacillota;c__Bacilli;o__Lactobacillales;f__Enterococcaceae;g__Enterococcus;s__	True	NA	NA	No
SRR4305093	k119_13867	k119_13867:457-1026	vanXY-C	D-Ala-D-Ala dipeptidase/D-Ala-D-Ala carboxypeptidase VanXY-C	GLYCOPEPTIDE	VANCOMYCIN	26867.5	NA	NA	NA	NA	NA	NA	NA	NA	NA	NA	NA	No
SRR4305093	k119_15609	k119_15609:1744-2577	aph(6)-Id	aminoglycoside O-phosphotransferase APH(6)-Id	AMINOGLYCOSIDE	STREPTOMYCIN	81539.1	NA	NA	NA	NA	NA	NA	NA	NA	NA	Plasmid	Plasmid	Yes
SRR4305093	k119_19052	k119_19052:2-676	sul2	sulfonamide-resistant dihydropteroate synthase Sul2	SULFONAMIDE	SULFONAMIDE	71305.6	VatanenT_2016_SRR4305093_bin.1	85.74	2.963	0.647	3955	2748836	d__Bacteria;p__Actinomycetota;c__Coriobacteriia;o__Coriobacteriales;f__Eggerthellaceae;g__Eggerthella;s__Eggerthella lenta	d__Bacteria;p__Actinomycetota;c__Coriobacteriia;o__Eggerthellales;f__Eggerthellaceae;g__Eggerthella;s__Eggerthella lenta	True	NA	NA	No
SRR4305093	k119_19831	k119_19831:814-2730	tet(W)	tetracycline resistance ribosomal protection protein Tet(W)	TETRACYCLINE	TETRACYCLINE	180889	NA	NA	NA	NA	NA	NA	NA	NA	NA	NA	Plasmid	No
SRR4305093	k119_20669	k119_20669:516-1487	tet(O)	tetracycline resistance ribosomal protection protein Tet(O)	TETRACYCLINE	TETRACYCLINE	167122	NA	NA	NA	NA	NA	NA	NA	NA	NA	NA	Plasmid	No
SRR4305093	k119_6570	k119_6570:221-955	aph(3'')-Ib	aminoglycoside O-phosphotransferase APH(3'')-Ib	AMINOGLYCOSIDE	STREPTOMYCIN	51842.1	NA	NA	NA	NA	NA	NA	NA	NA	NA	NA	Plasmid	No
SRR4305094	k119_22311	k119_22311:2395-4311	tet(W)	tetracycline resistance ribosomal protection protein Tet(W)	TETRACYCLINE	TETRACYCLINE	191642	VatanenT_2016_SRR4305094_bin.2	97.66	0	0.419	48833	2638349	d__Bacteria;p__Bacillota_A;c__Clostridia;o__Lachnospirales;f__Lachnospiraceae;g__Agathobacter;s__Agathobacter rectalis	d__Bacteria;p__Bacillota;c__Clostridia;o__Eubacteriales;f__Lachnospiraceae;g__Agathobacter;s__Agathobacter rectalis	True	NA	NA	No
SRR4305094	k119_31039	k119_31039:127-390	dfrF	trimethoprim-resistant dihydrofolate reductase DfrF	TRIMETHOPRIM	TRIMETHOPRIM	104340	NA	NA	NA	NA	NA	NA	NA	NA	NA	NA	Plasmid	No
SRR4305094	k119_3158	k119_3158:1725-2687	cfxA	CfxA family broad-spectrum class A beta-lactamase	BETA-LACTAM	BETA-LACTAM	103810	NA	NA	NA	NA	NA	NA	NA	NA	NA	NA	Plasmid	No
SRR4305094	k119_34815	k119_34815:1569-3485	tet(M)	tetracycline resistance ribosomal protection protein Tet(M)	TETRACYCLINE	TETRACYCLINE	153379	VatanenT_2016_SRR4305094_bin.3	98.65	0.782	0.361	19321	2607642	d__Bacteria;p__Bacillota_A;c__Clostridia;o__Lachnospirales;f__Lachnospiraceae;g__Lachnospira;s__Lachnospira pectinoschiza_A	d__Bacteria;p__Bacillota;c__Clostridia;o__Eubacteriales;f__;g__;s__	True	NA	NA	No
SRR4305094	k119_49023	k119_49023:3-341	dfrF	trimethoprim-resistant dihydrofolate reductase DfrF	TRIMETHOPRIM	TRIMETHOPRIM	35606.4	NA	NA	NA	NA	NA	NA	NA	NA	NA	NA	NA	No
SRR4305094	k119_62474	k119_62474:633-2555	tet(Q)	tetracycline resistance ribosomal protection protein Tet(Q)	TETRACYCLINE	TETRACYCLINE	96246.5	VatanenT_2016_SRR4305094_bin.2	97.66	0	0.419	48833	2638349	d__Bacteria;p__Bacillota_A;c__Clostridia;o__Lachnospirales;f__Lachnospiraceae;g__Agathobacter;s__Agathobacter rectalis	d__Bacteria;p__Bacillota;c__Clostridia;o__Eubacteriales;f__Lachnospiraceae;g__Agathobacter;s__Agathobacter rectalis	True	NA	NA	No
SRR4305094	k119_67435	k119_67435:245-1108	aadE	aminoglycoside 6-adenylyltransferase AadE	AMINOGLYCOSIDE	STREPTOMYCIN	16119.9	NA	NA	NA	NA	NA	NA	NA	NA	NA	NA	Plasmid	No
SRR4305095	k119_11335	k119_11335:1025-2164	blaACT-4	cephalosporin-hydrolyzing class C beta-lactamase ACT-4	BETA-LACTAM	CEPHALOSPORIN	19644.7	VatanenT_2016_SRR4305095_bin.3	84.85	2.444	0.555	4585	3510657	d__Bacteria;p__Pseudomonadota;c__Gammaproteobacteria;o__Enterobacterales;f__Enterobacteriaceae;g__Enterobacter;s__Enterobacter asburiae	d__Bacteria;p__Pseudomonadota;c__Gammaproteobacteria;o__Enterobacterales;f__Enterobacteriaceae;g__Enterobacter;s__Enterobacter asburiae	True	NA	NA	No
SRR4305095	k119_11735	k119_11735:1-1380	tet(O)	tetracycline resistance ribosomal protection protein Tet(O)	TETRACYCLINE	TETRACYCLINE	158835	NA	NA	NA	NA	NA	NA	NA	NA	NA	NA	NA	No
SRR4305095	k119_19019	k119_19019:1-2286	oqxB	multidrug efflux RND transporter permease subunit OqxB	PHENICOL/QUINOLONE	PHENICOL/QUINOLONE	12334.6	VatanenT_2016_SRR4305095_bin.3	84.85	2.444	0.555	4585	3510657	d__Bacteria;p__Pseudomonadota;c__Gammaproteobacteria;o__Enterobacterales;f__Enterobacteriaceae;g__Enterobacter;s__Enterobacter asburiae	d__Bacteria;p__Pseudomonadota;c__Gammaproteobacteria;o__Enterobacterales;f__Enterobacteriaceae;g__Enterobacter;s__Enterobacter asburiae	True	NA	NA	No
SRR4305095	k119_24404	k119_24404:631-1350	tet(40)	tetracycline efflux MFS transporter Tet(40)	TETRACYCLINE	TETRACYCLINE	36583.6	NA	NA	NA	NA	NA	NA	NA	NA	NA	NA	NA	No
SRR4305095	k119_3011	k119_3011:431-2353	tet(Q)	tetracycline resistance ribosomal protection protein Tet(Q)	TETRACYCLINE	TETRACYCLINE	164370	NA	NA	NA	NA	NA	NA	NA	NA	NA	NA	NA	No
SRR4305095	k119_4446	k119_4446:860-2776	tet(W)	tetracycline resistance ribosomal protection protein Tet(W)	TETRACYCLINE	TETRACYCLINE	68277.9	NA	NA	NA	NA	NA	NA	NA	NA	NA	NA	NA	No
SRR4305095	k119_54451	k119_54451:72521-73408	cblA	CblA family class A beta-lactamase	BETA-LACTAM	CEPHALOSPORIN	79970.9	VatanenT_2016_SRR4305095_bin.5	99.25	0.309	0.462	205637	4452072	d__Bacteria;p__Bacteroidota;c__Bacteroidia;o__Bacteroidales;f__Bacteroidaceae;g__Bacteroides;s__Bacteroides uniformis	d__Bacteria;p__Bacteroidota;c__Bacteroidia;o__Bacteroidales;f__Bacteroidaceae;g__Bacteroides;s__Bacteroides uniformis	True	Plasmid	NA	No
SRR4305095	k119_54948	k119_54948:176-1138	cfxA	CfxA family broad-spectrum class A beta-lactamase	BETA-LACTAM	BETA-LACTAM	108325	VatanenT_2016_SRR4305095_bin.5	99.25	0.309	0.462	205637	4452072	d__Bacteria;p__Bacteroidota;c__Bacteroidia;o__Bacteroidales;f__Bacteroidaceae;g__Bacteroides;s__Bacteroides uniformis	d__Bacteria;p__Bacteroidota;c__Bacteroidia;o__Bacteroidales;f__Bacteroidaceae;g__Bacteroides;s__Bacteroides uniformis	True	NA	NA	No
SRR4305095	k119_58086	k119_58086:1-1380	tet	TetM/TetW/TetO/TetS family tetracycline resistance ribosomal protection protein	TETRACYCLINE	TETRACYCLINE	35651.7	NA	NA	NA	NA	NA	NA	NA	NA	NA	NA	NA	No
SRR4305095	k119_8487	k119_8487:20711-21610	cepA	CepA family extended-spectrum class A beta-lactamase	BETA-LACTAM	CEPHALOSPORIN	35971.2	NA	NA	NA	NA	NA	NA	NA	NA	NA	NA	NA	No
SRR4305097	k119_10977	k119_10977:273-1178	blaMUN-1	MUN family extended-spectrum class A beta-lactamase MUN-1	BETA-LACTAM	CEPHALOSPORIN	12092.9	NA	NA	NA	NA	NA	NA	NA	NA	NA	Plasmid	Plasmid	Yes
SRR4305097	k119_11671	k119_11671:123-1082	cfxA6	broad-spectrum class A beta-lactamase CfxA6	BETA-LACTAM	BETA-LACTAM	388271	VatanenT_2016_SRR4305097_bin.4	98.98	3.612	0.444	34259	4133155	d__Bacteria;p__Bacteroidota;c__Bacteroidia;o__Bacteroidales;f__Bacteroidaceae;g__Prevotella;s__Prevotella copri_F	d__Bacteria;p__Bacteroidota;c__Bacteroidia;o__Bacteroidales;f__Prevotellaceae;g__Segatella;s__Segatella copri	True	NA	NA	No
SRR4305097	k119_5595	k119_5595:121-2043	tet(Q)	tetracycline resistance ribosomal protection protein Tet(Q)	TETRACYCLINE	TETRACYCLINE	299813	VatanenT_2016_SRR4305097_bin.3	61.63	0.654	0.453	9045	2414839	d__Bacteria;p__Bacteroidota;c__Bacteroidia;o__Bacteroidales;f__Bacteroidaceae;g__Prevotella;s__Prevotella copri_A	d__Bacteria;p__Bacteroidota;c__Bacteroidia;o__Bacteroidales;f__Prevotellaceae;g__Prevotella;s__	True	NA	NA	No
SRR4305097	k119_5707	k119_5707:14697-15554	blaTEM-1	broad-spectrum class A beta-lactamase TEM-1	BETA-LACTAM	BETA-LACTAM	25003.1	NA	NA	NA	NA	NA	NA	NA	NA	NA	Plasmid	Plasmid	Yes
SRR4305097	k119_5707	k119_5707:18376-19248	blaCTX-M-3	extended-spectrum class A beta-lactamase CTX-M-3	BETA-LACTAM	CEPHALOSPORIN	20975.2	NA	NA	NA	NA	NA	NA	NA	NA	NA	Plasmid	Plasmid	Yes
SRR4305098	k119_1141	k119_1141:3235-3726	dfrF	trimethoprim-resistant dihydrofolate reductase DfrF	TRIMETHOPRIM	TRIMETHOPRIM	71650	NA	NA	NA	NA	NA	NA	NA	NA	NA	NA	Plasmid	No
SRR4305098	k119_23134	k119_23134:1449-3365	tet(O)	tetracycline resistance ribosomal protection protein Tet(O)	TETRACYCLINE	TETRACYCLINE	112336	NA	NA	NA	NA	NA	NA	NA	NA	NA	NA	NA	No
SRR4305098	k119_34998	k119_34998:11625-13391	tet(Q)	tetracycline resistance ribosomal protection protein Tet(Q)	TETRACYCLINE	TETRACYCLINE	239265	VatanenT_2016_SRR4305098_bin.2	98.64	3.209	0.451	28177	3489539	d__Bacteria;p__Bacteroidota;c__Bacteroidia;o__Bacteroidales;f__Bacteroidaceae;g__Prevotella;s__Prevotella copri_C	d__Bacteria;p__Bacteroidota;c__Bacteroidia;o__Bacteroidales;f__Prevotellaceae;g__Segatella;s__Segatella copri	True	NA	NA	No
SRR4305098	k119_39048	k119_39048:428-1387	cfxA6	broad-spectrum class A beta-lactamase CfxA6	BETA-LACTAM	BETA-LACTAM	340228	NA	NA	NA	NA	NA	NA	NA	NA	NA	NA	NA	No
SRR4305099	k119_12217	k119_12217:419-1378	cfxA6	broad-spectrum class A beta-lactamase CfxA6	BETA-LACTAM	BETA-LACTAM	221112	NA	NA	NA	NA	NA	NA	NA	NA	NA	NA	NA	No
SRR4305099	k119_15479	k119_15479:1123-1920	erm(F)	23S rRNA (adenine(2058)-N(6))-methyltransferase Erm(F)	LINCOSAMIDE/MACROLIDE/STREPTOGRAMIN	CLINDAMYCIN/MACROLIDE/STREPTOGRAMIN	124250	NA	NA	NA	NA	NA	NA	NA	NA	NA	NA	NA	No
SRR4305099	k119_17340	k119_17340:2-1801	tet(Q)	tetracycline resistance ribosomal protection protein Tet(Q)	TETRACYCLINE	TETRACYCLINE	211922	NA	NA	NA	NA	NA	NA	NA	NA	NA	NA	NA	No
SRR4305099	k119_17844	k119_17844:180-2096	tet(W)	tetracycline resistance ribosomal protection protein Tet(W)	TETRACYCLINE	TETRACYCLINE	115660	VatanenT_2016_SRR4305099_bin.9	93.95	2.284	0.595	7043	2099256	d__Bacteria;p__Actinomycetota;c__Coriobacteriia;o__Coriobacteriales;f__Coriobacteriaceae;g__Collinsella;s__Collinsella sp902494375	d__Bacteria;p__Actinomycetota;c__Coriobacteriia;o__Coriobacteriales;f__Coriobacteriaceae;g__Collinsella;s__	True	NA	NA	No
SRR4305099	k119_30576	k119_30576:454-2370	tet(32)	tetracycline resistance ribosomal protection protein Tet(32)	TETRACYCLINE	TETRACYCLINE	34350.7	NA	NA	NA	NA	NA	NA	NA	NA	NA	NA	NA	No
SRR4305099	k119_34606	k119_34606:193-1050	aadS	aminoglycoside 6-adenylyltransferase AadS	AMINOGLYCOSIDE	STREPTOMYCIN	22786.7	NA	NA	NA	NA	NA	NA	NA	NA	NA	NA	NA	No
SRR4305100	k119_1959	k119_1959:3882-5798	tet(O)	tetracycline resistance ribosomal protection protein Tet(O)	TETRACYCLINE	TETRACYCLINE	389307	NA	NA	NA	NA	NA	NA	NA	NA	NA	NA	Plasmid	No
SRR4305100	k119_6068	k119_6068:3-1091	tet(W)	tetracycline resistance ribosomal protection protein Tet(W)	TETRACYCLINE	TETRACYCLINE	232964	NA	NA	NA	NA	NA	NA	NA	NA	NA	NA	NA	No
SRR4305101	k119_22595	k119_22595:454-2370	tet(O)	tetracycline resistance ribosomal protection protein Tet(O)	TETRACYCLINE	TETRACYCLINE	38141.5	NA	NA	NA	NA	NA	NA	NA	NA	NA	NA	Plasmid	No
SRR4305101	k119_8044	k119_8044:3763-5685	tet(Q)	tetracycline resistance ribosomal protection protein Tet(Q)	TETRACYCLINE	TETRACYCLINE	428038	NA	NA	NA	NA	NA	NA	NA	NA	NA	NA	NA	No
SRR4305102	k119_13948	k119_13948:2-280	lnu(AN2)	lincosamide nucleotidyltransferase Lnu(AN2)	LINCOSAMIDE	LINCOSAMIDE	23036	NA	NA	NA	NA	NA	NA	NA	NA	NA	NA	NA	No
SRR4305102	k119_13948	k119_13948:308-1510	mef(En2)	macrolide efflux MFS transporter Mef(En2)	MACROLIDE	MACROLIDE	29680.6	NA	NA	NA	NA	NA	NA	NA	NA	NA	NA	NA	No
SRR4305102	k119_14272	k119_14272:285-1034	sul2	sulfonamide-resistant dihydropteroate synthase Sul2	SULFONAMIDE	SULFONAMIDE	24438.6	NA	NA	NA	NA	NA	NA	NA	NA	NA	NA	Plasmid	No
SRR4305102	k119_14555	k119_14555:14722-15618	cfxA	CfxA family broad-spectrum class A beta-lactamase	BETA-LACTAM	BETA-LACTAM	26802.6	NA	NA	NA	NA	NA	NA	NA	NA	NA	NA	Plasmid	No
SRR4305102	k119_1457	k119_1457:1392-3314	tet(Q)	tetracycline resistance ribosomal protection protein Tet(Q)	TETRACYCLINE	TETRACYCLINE	386209	NA	NA	NA	NA	NA	NA	NA	NA	NA	NA	NA	No
SRR4305102	k119_15460	k119_15460:1359-3275	tet(O)	tetracycline resistance ribosomal protection protein Tet(O)	TETRACYCLINE	TETRACYCLINE	30546.4	NA	NA	NA	NA	NA	NA	NA	NA	NA	NA	Plasmid	No
SRR4305102	k119_18616	k119_18616:85-972	cblA	CblA family class A beta-lactamase	BETA-LACTAM	CEPHALOSPORIN	79078.1	VatanenT_2016_SRR4305102_bin.3	51.72	1.724	0.481	9473	2544099	d__Bacteria;p__Bacteroidota;c__Bacteroidia;o__Bacteroidales;f__Bacteroidaceae;g__Bacteroides;s__Bacteroides uniformis	d__Bacteria;p__Bacteroidota;c__Bacteroidia;o__Bacteroidales;f__Bacteroidaceae;g__Bacteroides;s__Bacteroides uniformis	True	NA	NA	No
SRR4305102	k119_7410	k119_7410:1035-1832	erm(F)	23S rRNA (adenine(2058)-N(6))-methyltransferase Erm(F)	LINCOSAMIDE/MACROLIDE/STREPTOGRAMIN	CLINDAMYCIN/MACROLIDE/STREPTOGRAMIN	40568	NA	NA	NA	NA	NA	NA	NA	NA	NA	Plasmid	NA	No
SRR4305102	k119_8350	k119_8350:2-460	dfrF	trimethoprim-resistant dihydrofolate reductase DfrF	TRIMETHOPRIM	TRIMETHOPRIM	25411.5	NA	NA	NA	NA	NA	NA	NA	NA	NA	NA	Plasmid	No
SRR4305103	k119_18300	k119_18300:3-1178	tet(32)	tetracycline resistance ribosomal protection protein Tet(32)	TETRACYCLINE	TETRACYCLINE	11616.1	NA	NA	NA	NA	NA	NA	NA	NA	NA	NA	NA	No
SRR4305103	k119_19340	k119_19340:9456-10418	cfxA	CfxA family broad-spectrum class A beta-lactamase	BETA-LACTAM	BETA-LACTAM	142335	NA	NA	NA	NA	NA	NA	NA	NA	NA	NA	Plasmid	No
SRR4305103	k119_22534	k119_22534:240-2156	tet(W)	tetracycline resistance ribosomal protection protein Tet(W)	TETRACYCLINE	TETRACYCLINE	44809.3	NA	NA	NA	NA	NA	NA	NA	NA	NA	NA	NA	No
SRR4305103	k119_3574	k119_3574:2203-4113	tet(Q)	tetracycline resistance ribosomal protection protein Tet(Q)	TETRACYCLINE	TETRACYCLINE	278666	NA	NA	NA	NA	NA	NA	NA	NA	NA	NA	NA	No
SRR4305103	k119_35894	k119_35894:106-1470	tet(O)	tetracycline resistance ribosomal protection protein Tet(O)	TETRACYCLINE	TETRACYCLINE	20694	NA	NA	NA	NA	NA	NA	NA	NA	NA	NA	Plasmid	No
SRR4305103	k119_38376	k119_38376:19052-19849	erm(F)	23S rRNA (adenine(2058)-N(6))-methyltransferase Erm(F)	LINCOSAMIDE/MACROLIDE/STREPTOGRAMIN	CLINDAMYCIN/MACROLIDE/STREPTOGRAMIN	133756	NA	NA	NA	NA	NA	NA	NA	NA	NA	Plasmid	NA	No
SRR4305103	k119_9294	k119_9294:1083-1982	cepA	CepA family extended-spectrum class A beta-lactamase	BETA-LACTAM	CEPHALOSPORIN	25468.9	NA	NA	NA	NA	NA	NA	NA	NA	NA	NA	NA	No
SRR4305104	k119_1711	k119_1711:3-1037	mef(A)	macrolide efflux MFS transporter Mef(A)	MACROLIDE	AZITHROMYCIN/ERYTHROMYCIN	58137.1	NA	NA	NA	NA	NA	NA	NA	NA	NA	NA	Plasmid	No
SRR4305104	k119_17777	k119_17777:3429-5351	tet(Q)	tetracycline resistance ribosomal protection protein Tet(Q)	TETRACYCLINE	TETRACYCLINE	370024	NA	NA	NA	NA	NA	NA	NA	NA	NA	NA	NA	No
SRR4305104	k119_20551	k119_20551:3096-3587	lnu(C)	lincosamide nucleotidyltransferase Lnu(C)	LINCOSAMIDE	LINCOSAMIDE	100947	NA	NA	NA	NA	NA	NA	NA	NA	NA	NA	NA	No
SRR4305104	k119_23095	k119_23095:389-1084	erm(F)	23S rRNA (adenine(2058)-N(6))-methyltransferase Erm(F)	LINCOSAMIDE/MACROLIDE/STREPTOGRAMIN	CLINDAMYCIN/MACROLIDE/STREPTOGRAMIN	56263.7	NA	NA	NA	NA	NA	NA	NA	NA	NA	NA	NA	No
SRR4305104	k119_27317	k119_27317:120-1082	cfxA	CfxA family broad-spectrum class A beta-lactamase	BETA-LACTAM	BETA-LACTAM	144804	NA	NA	NA	NA	NA	NA	NA	NA	NA	NA	Plasmid	No
SRR4305105	k119_10590	k119_10590:69-560	dfrF	trimethoprim-resistant dihydrofolate reductase DfrF	TRIMETHOPRIM	TRIMETHOPRIM	55366.2	NA	NA	NA	NA	NA	NA	NA	NA	NA	NA	Plasmid	No
SRR4305105	k119_23951	k119_23951:1-1113	tet(O)	tetracycline resistance ribosomal protection protein Tet(O)	TETRACYCLINE	TETRACYCLINE	60756.9	NA	NA	NA	NA	NA	NA	NA	NA	NA	NA	Plasmid	No
SRR4305105	k119_24680	k119_24680:7092-9014	tet(Q)	tetracycline resistance ribosomal protection protein Tet(Q)	TETRACYCLINE	TETRACYCLINE	148116	NA	NA	NA	NA	NA	NA	NA	NA	NA	Plasmid	NA	No
SRR4305105	k119_3225	k119_3225:2-1915	tet(W)	tetracycline resistance ribosomal protection protein Tet(W)	TETRACYCLINE	TETRACYCLINE	54056.8	NA	NA	NA	NA	NA	NA	NA	NA	NA	NA	Plasmid	No
SRR4305105	k119_36971	k119_36971:1562-3478	tet(W)	tetracycline resistance ribosomal protection protein Tet(W)	TETRACYCLINE	TETRACYCLINE	148081	NA	NA	NA	NA	NA	NA	NA	NA	NA	NA	Plasmid	No
SRR4305105	k119_47176	k119_47176:3-1097	tet(32)	tetracycline resistance ribosomal protection protein Tet(32)	TETRACYCLINE	TETRACYCLINE	69829.7	NA	NA	NA	NA	NA	NA	NA	NA	NA	NA	NA	No
SRR4305105	k119_5648	k119_5648:3-1097	tet	TetM/TetW/TetO/TetS family tetracycline resistance ribosomal protection protein	TETRACYCLINE	TETRACYCLINE	91651.5	NA	NA	NA	NA	NA	NA	NA	NA	NA	NA	NA	No
SRR4305105	k119_8673	k119_8673:1081-1944	aadE	aminoglycoside 6-adenylyltransferase AadE	AMINOGLYCOSIDE	STREPTOMYCIN	64991.8	NA	NA	NA	NA	NA	NA	NA	NA	NA	NA	NA	No
SRR4305106	k119_10625	k119_10625:3-977	tet(O)	tetracycline resistance ribosomal protection protein Tet(O)	TETRACYCLINE	TETRACYCLINE	21715.8	NA	NA	NA	NA	NA	NA	NA	NA	NA	NA	Plasmid	No
SRR4305106	k119_13615	k119_13615:2611-3498	cblA	CblA family class A beta-lactamase	BETA-LACTAM	CEPHALOSPORIN	19834.3	NA	NA	NA	NA	NA	NA	NA	NA	NA	NA	NA	No
SRR4305106	k119_17279	k119_17279:286-2202	tet(W)	tetracycline resistance ribosomal protection protein Tet(W)	TETRACYCLINE	TETRACYCLINE	34160.8	NA	NA	NA	NA	NA	NA	NA	NA	NA	NA	Plasmid	No
SRR4305106	k119_24593	k119_24593:1807-3729	tet(Q)	tetracycline resistance ribosomal protection protein Tet(Q)	TETRACYCLINE	TETRACYCLINE	311652	NA	NA	NA	NA	NA	NA	NA	NA	NA	Plasmid	NA	No
SRR4305106	k119_26798	k119_26798:14811-15671	aadS	aminoglycoside 6-adenylyltransferase AadS	AMINOGLYCOSIDE	STREPTOMYCIN	79757.9	VatanenT_2016_SRR4305106_bin.6	98.16	0.123	0.446	79939	3597843	d__Bacteria;p__Bacteroidota;c__Bacteroidia;o__Bacteroidales;f__Bacteroidaceae;g__Phocaeicola;s__Phocaeicola plebeius_A	d__Bacteria;p__Bacteroidota;c__Bacteroidia;o__Bacteroidales;f__Bacteroidaceae;g__Phocaeicola;s__Phocaeicola plebeius	True	NA	NA	No
SRR4305106	k119_26798	k119_26798:17135-17716	erm(F)	23S rRNA (adenine(2058)-N(6))-methyltransferase Erm(F)	LINCOSAMIDE/MACROLIDE/STREPTOGRAMIN	CLINDAMYCIN/MACROLIDE/STREPTOGRAMIN	90466.2	VatanenT_2016_SRR4305106_bin.6	98.16	0.123	0.446	79939	3597843	d__Bacteria;p__Bacteroidota;c__Bacteroidia;o__Bacteroidales;f__Bacteroidaceae;g__Phocaeicola;s__Phocaeicola plebeius_A	d__Bacteria;p__Bacteroidota;c__Bacteroidia;o__Bacteroidales;f__Bacteroidaceae;g__Phocaeicola;s__Phocaeicola plebeius	True	NA	NA	No
SRR4305106	k119_32249	k119_32249:2642-2983	dfrF	trimethoprim-resistant dihydrofolate reductase DfrF	TRIMETHOPRIM	TRIMETHOPRIM	21914.8	NA	NA	NA	NA	NA	NA	NA	NA	NA	NA	Plasmid	No
SRR4305107	k119_10606	k119_10606:28776-29675	cepA	CepA family extended-spectrum class A beta-lactamase	BETA-LACTAM	CEPHALOSPORIN	108227	NA	NA	NA	NA	NA	NA	NA	NA	NA	Plasmid	NA	No
SRR4305107	k119_14356	k119_14356:329-2245	tet(O)	tetracycline resistance ribosomal protection protein Tet(O)	TETRACYCLINE	TETRACYCLINE	38139.1	NA	NA	NA	NA	NA	NA	NA	NA	NA	NA	Plasmid	No
SRR4305107	k119_4426	k119_4426:431-2131	tet(Q)	tetracycline resistance ribosomal protection protein Tet(Q)	TETRACYCLINE	TETRACYCLINE	487644	NA	NA	NA	NA	NA	NA	NA	NA	NA	NA	NA	No
SRR4305108	k119_16123	k119_16123:735-2651	tet(O)	tetracycline resistance ribosomal protection protein Tet(O)	TETRACYCLINE	TETRACYCLINE	107863	NA	NA	NA	NA	NA	NA	NA	NA	NA	NA	Plasmid	No
SRR4305108	k119_23073	k119_23073:132-1349	tet(40)	tetracycline efflux MFS transporter Tet(40)	TETRACYCLINE	TETRACYCLINE	14177.6	NA	NA	NA	NA	NA	NA	NA	NA	NA	NA	Plasmid	No
SRR4305108	k119_2657	k119_2657:3748-5664	tet(W)	tetracycline resistance ribosomal protection protein Tet(W)	TETRACYCLINE	TETRACYCLINE	34753.3	NA	NA	NA	NA	NA	NA	NA	NA	NA	NA	NA	No
SRR4305108	k119_2971	k119_2971:1701-2321	catA13	type A-13 chloramphenicol O-acetyltransferase	PHENICOL	CHLORAMPHENICOL	31754	NA	NA	NA	NA	NA	NA	NA	NA	NA	Plasmid	NA	No
SRR4305108	k119_8930	k119_8930:256078-258000	tet(Q)	tetracycline resistance ribosomal protection protein Tet(Q)	TETRACYCLINE	TETRACYCLINE	358615	VatanenT_2016_SRR4305108_bin.1	98.79	0.48	0.582	231294	3265100	d__Bacteria;p__Bacteroidota;c__Bacteroidia;o__Bacteroidales;f__Rikenellaceae;g__Alistipes;s__Alistipes onderdonkii	d__Bacteria;p__Bacteroidota;c__Bacteroidia;o__Bacteroidales;f__Rikenellaceae;g__Alistipes;s__Alistipes onderdonkii	True	Plasmid	NA	No
SRR4305109	k119_31584	k119_31584:1-1260	tet(O)	tetracycline resistance ribosomal protection protein Tet(O)	TETRACYCLINE	TETRACYCLINE	59327.4	NA	NA	NA	NA	NA	NA	NA	NA	NA	NA	Plasmid	No
SRR4305109	k119_8136	k119_8136:231-1214	tet(W)	tetracycline resistance ribosomal protection protein Tet(W)	TETRACYCLINE	TETRACYCLINE	50309.9	NA	NA	NA	NA	NA	NA	NA	NA	NA	NA	Plasmid	No
SRR4305109	k119_8282	k119_8282:206-2128	tet(Q)	tetracycline resistance ribosomal protection protein Tet(Q)	TETRACYCLINE	TETRACYCLINE	290130	NA	NA	NA	NA	NA	NA	NA	NA	NA	NA	NA	No
SRR4305110	k119_11343	k119_11343:504-2420	tet(W)	tetracycline resistance ribosomal protection protein Tet(W)	TETRACYCLINE	TETRACYCLINE	55491.2	NA	NA	NA	NA	NA	NA	NA	NA	NA	NA	Plasmid	No
SRR4305110	k119_11589	k119_11589:1-1080	tet(O)	tetracycline resistance ribosomal protection protein Tet(O)	TETRACYCLINE	TETRACYCLINE	218790	NA	NA	NA	NA	NA	NA	NA	NA	NA	NA	Plasmid	No
SRR4305110	k119_3160	k119_3160:2-1015	tet(Q)	tetracycline resistance ribosomal protection protein Tet(Q)	TETRACYCLINE	TETRACYCLINE	157803	NA	NA	NA	NA	NA	NA	NA	NA	NA	NA	NA	No
SRR4305110	k119_624	k119_624:6-1148	tet	TetM/TetW/TetO/TetS family tetracycline resistance ribosomal protection protein	TETRACYCLINE	TETRACYCLINE	208295	NA	NA	NA	NA	NA	NA	NA	NA	NA	NA	NA	No
SRR4305110	k119_8091	k119_8091:526-1257	erm(G)	23S rRNA (adenine(2058)-N(6))-methyltransferase Erm(G)	LINCOSAMIDE/MACROLIDE/STREPTOGRAMIN	ERYTHROMYCIN/LINCOSAMIDE/STREPTOGRAMIN/TYLOSIN	74493.4	NA	NA	NA	NA	NA	NA	NA	NA	NA	NA	NA	No
SRR4305110	k119_9566	k119_9566:72-1289	tet(40)	tetracycline efflux MFS transporter Tet(40)	TETRACYCLINE	TETRACYCLINE	105930	NA	NA	NA	NA	NA	NA	NA	NA	NA	NA	Plasmid	No
SRR4305111	k119_12356	k119_12356:1589-2488	cepA	CepA family extended-spectrum class A beta-lactamase	BETA-LACTAM	CEPHALOSPORIN	22838.2	NA	NA	NA	NA	NA	NA	NA	NA	NA	NA	NA	No
SRR4305111	k119_15051	k119_15051:7195-8157	cfxA	CfxA family broad-spectrum class A beta-lactamase	BETA-LACTAM	BETA-LACTAM	655360	VatanenT_2016_SRR4305111_bin.3	99.24	0	0.422	107155	4783524	d__Bacteria;p__Bacteroidota;c__Bacteroidia;o__Bacteroidales;f__Bacteroidaceae;g__Phocaeicola;s__Phocaeicola vulgatus	d__Bacteria;p__Bacteroidota;c__Bacteroidia;o__Bacteroidales;f__Bacteroidaceae;g__Phocaeicola;s__Phocaeicola vulgatus	True	NA	NA	No
SRR4305111	k119_3363	k119_3363:638-2554	tet(O)	tetracycline resistance ribosomal protection protein Tet(O)	TETRACYCLINE	TETRACYCLINE	47193.7	VatanenT_2016_SRR4305111_bin.1	50.26	1.265	0.439	7003	1964325	d__Bacteria;p__Bacillota_A;c__Clostridia;o__Lachnospirales;f__Lachnospiraceae;g__Hominisplanchenecus;s__Hominisplanchenecus faecis	d__Bacteria;p__Bacillota;c__Clostridia;o__Eubacteriales;f__Lachnospiraceae;g__;s__	True	NA	Plasmid	No
SRR4305111	k119_6715	k119_6715:69736-71658	tet(Q)	tetracycline resistance ribosomal protection protein Tet(Q)	TETRACYCLINE	TETRACYCLINE	95712.3	VatanenT_2016_SRR4305111_bin.3	99.24	0	0.422	107155	4783524	d__Bacteria;p__Bacteroidota;c__Bacteroidia;o__Bacteroidales;f__Bacteroidaceae;g__Phocaeicola;s__Phocaeicola vulgatus	d__Bacteria;p__Bacteroidota;c__Bacteroidia;o__Bacteroidales;f__Bacteroidaceae;g__Phocaeicola;s__Phocaeicola vulgatus	True	Plasmid	NA	No
SRR4305112	k119_496	k119_496:5508-6017	lnu(AN2)	lincosamide nucleotidyltransferase Lnu(AN2)	LINCOSAMIDE	LINCOSAMIDE	308117	NA	NA	NA	NA	NA	NA	NA	NA	NA	Plasmid	NA	No
SRR4305112	k119_496	k119_496:6045-7247	mef(En2)	macrolide efflux MFS transporter Mef(En2)	MACROLIDE	MACROLIDE	320508	NA	NA	NA	NA	NA	NA	NA	NA	NA	Plasmid	NA	No
SRR4305113	k119_10576	k119_10576:3-1748	tet(O)	tetracycline resistance ribosomal protection protein Tet(O)	TETRACYCLINE	TETRACYCLINE	146143	VatanenT_2016_SRR4305113_bin.2	97.04	0.373	0.415	10460	3367053	d__Bacteria;p__Bacillota_A;c__Clostridia;o__Lachnospirales;f__Lachnospiraceae;g__Blautia_A;s__Blautia_A wexlerae	d__Bacteria;p__Bacillota;c__Clostridia;o__Eubacteriales;f__Lachnospiraceae;g__Blautia;s__Blautia wexlerae	True	NA	NA	No
SRR4305113	k119_13001	k119_13001:494-1207	aadS	aminoglycoside 6-adenylyltransferase AadS	AMINOGLYCOSIDE	STREPTOMYCIN	46438.6	NA	NA	NA	NA	NA	NA	NA	NA	NA	NA	NA	No
SRR4305113	k119_14895	k119_14895:1805-2296	dfrF	trimethoprim-resistant dihydrofolate reductase DfrF	TRIMETHOPRIM	TRIMETHOPRIM	120135	NA	NA	NA	NA	NA	NA	NA	NA	NA	NA	Plasmid	No
SRR4305113	k119_15626	k119_15626:3-1124	tet(W)	tetracycline resistance ribosomal protection protein Tet(W)	TETRACYCLINE	TETRACYCLINE	44113.6	NA	NA	NA	NA	NA	NA	NA	NA	NA	NA	Plasmid	No
SRR4305113	k119_23048	k119_23048:66-863	erm(F)	23S rRNA (adenine(2058)-N(6))-methyltransferase Erm(F)	LINCOSAMIDE/MACROLIDE/STREPTOGRAMIN	CLINDAMYCIN/MACROLIDE/STREPTOGRAMIN	51787.3	NA	NA	NA	NA	NA	NA	NA	NA	NA	NA	Plasmid	No
SRR4305113	k119_5263	k119_5263:444-1145	cfxA	CfxA family broad-spectrum class A beta-lactamase	BETA-LACTAM	BETA-LACTAM	58184.8	NA	NA	NA	NA	NA	NA	NA	NA	NA	NA	Plasmid	No
SRR4305114	k119_13604	k119_13604:3734-5650	tet(O)	tetracycline resistance ribosomal protection protein Tet(O)	TETRACYCLINE	TETRACYCLINE	79584.3	NA	NA	NA	NA	NA	NA	NA	NA	NA	NA	Plasmid	No
SRR4305114	k119_14342	k119_14342:34722-35684	cfxA4	extended-spectrum class A beta-lactamase CfxA4	BETA-LACTAM	CEPHALOSPORIN	326989	NA	NA	NA	NA	NA	NA	NA	NA	NA	NA	NA	No
SRR4305114	k119_15700	k119_15700:698-1720	tet(W)	tetracycline resistance ribosomal protection protein Tet(W)	TETRACYCLINE	TETRACYCLINE	62834.7	NA	NA	NA	NA	NA	NA	NA	NA	NA	NA	Plasmid	No
SRR4305114	k119_1972	k119_1972:3207-5120	tet(Q)	tetracycline resistance ribosomal protection protein Tet(Q)	TETRACYCLINE	TETRACYCLINE	205968	NA	NA	NA	NA	NA	NA	NA	NA	NA	NA	NA	No
SRR4305114	k119_5631	k119_5631:93-1052	mef(A)	macrolide efflux MFS transporter Mef(A)	MACROLIDE	AZITHROMYCIN/ERYTHROMYCIN	26698.5	NA	NA	NA	NA	NA	NA	NA	NA	NA	NA	NA	No
SRR4305115	k119_21368	k119_21368:1215-1682	dfrF	trimethoprim-resistant dihydrofolate reductase DfrF	TRIMETHOPRIM	TRIMETHOPRIM	52944	NA	NA	NA	NA	NA	NA	NA	NA	NA	NA	NA	No
SRR4305115	k119_28773	k119_28773:2431-3000	catP	type A-11 chloramphenicol O-acetyltransferase CatP	PHENICOL	CHLORAMPHENICOL	38272.4	NA	NA	NA	NA	NA	NA	NA	NA	NA	NA	NA	No
SRR4305115	k119_30180	k119_30180:260-1477	tet(40)	tetracycline efflux MFS transporter Tet(40)	TETRACYCLINE	TETRACYCLINE	35379.2	NA	NA	NA	NA	NA	NA	NA	NA	NA	NA	NA	No
SRR4305115	k119_605	k119_605:214-2130	tet(W)	tetracycline resistance ribosomal protection protein Tet(W)	TETRACYCLINE	TETRACYCLINE	50296.3	NA	NA	NA	NA	NA	NA	NA	NA	NA	NA	Plasmid	No
SRR4305116	k119_3740	k119_3740:357-2273	tet(W)	tetracycline resistance ribosomal protection protein Tet(W)	TETRACYCLINE	TETRACYCLINE	122362	NA	NA	NA	NA	NA	NA	NA	NA	NA	NA	Plasmid	No
SRR4305116	k119_5639	k119_5639:2-1111	tet(Q)	tetracycline resistance ribosomal protection protein Tet(Q)	TETRACYCLINE	TETRACYCLINE	116783	NA	NA	NA	NA	NA	NA	NA	NA	NA	NA	NA	No
SRR4305118	k119_2465	k119_2465:973-2889	tet(32)	tetracycline resistance ribosomal protection protein Tet(32)	TETRACYCLINE	TETRACYCLINE	93522.6	NA	NA	NA	NA	NA	NA	NA	NA	NA	NA	NA	No
SRR4305118	k119_3333	k119_3333:15830-16792	cfxA	CfxA family broad-spectrum class A beta-lactamase	BETA-LACTAM	BETA-LACTAM	353312	NA	NA	NA	NA	NA	NA	NA	NA	NA	NA	Plasmid	No
SRR4305118	k119_9605	k119_9605:6078-8000	tet(Q)	tetracycline resistance ribosomal protection protein Tet(Q)	TETRACYCLINE	TETRACYCLINE	249859	NA	NA	NA	NA	NA	NA	NA	NA	NA	Plasmid	NA	No
SRR4305119	k119_16428	k119_16428:618-2534	tet(W)	tetracycline resistance ribosomal protection protein Tet(W)	TETRACYCLINE	TETRACYCLINE	124104	NA	NA	NA	NA	NA	NA	NA	NA	NA	NA	NA	No
SRR4305119	k119_16623	k119_16623:466-975	lnu(AN2)	lincosamide nucleotidyltransferase Lnu(AN2)	LINCOSAMIDE	LINCOSAMIDE	96406.5	NA	NA	NA	NA	NA	NA	NA	NA	NA	NA	NA	No
SRR4305119	k119_1938	k119_1938:3-1175	tet(32)	tetracycline resistance ribosomal protection protein Tet(32)	TETRACYCLINE	TETRACYCLINE	51380.8	NA	NA	NA	NA	NA	NA	NA	NA	NA	NA	NA	No
SRR4305119	k119_21571	k119_21571:195-2111	tet(O)	tetracycline resistance ribosomal protection protein Tet(O)	TETRACYCLINE	TETRACYCLINE	118726	NA	NA	NA	NA	NA	NA	NA	NA	NA	NA	Plasmid	No
SRR4305119	k119_3790	k119_3790:1086-3008	tet(Q)	tetracycline resistance ribosomal protection protein Tet(Q)	TETRACYCLINE	TETRACYCLINE	122067	NA	NA	NA	NA	NA	NA	NA	NA	NA	NA	NA	No
SRR4305119	k119_7763	k119_7763:549-1412	aadE	aminoglycoside 6-adenylyltransferase AadE	AMINOGLYCOSIDE	STREPTOMYCIN	77099.3	NA	NA	NA	NA	NA	NA	NA	NA	NA	NA	Plasmid	No
SRR4305119	k119_8345	k119_8345:3857-4756	cepA	CepA family extended-spectrum class A beta-lactamase	BETA-LACTAM	CEPHALOSPORIN	137457	NA	NA	NA	NA	NA	NA	NA	NA	NA	NA	NA	No
SRR4305121	k119_18226	k119_18226:1621-2130	lnu(AN2)	lincosamide nucleotidyltransferase Lnu(AN2)	LINCOSAMIDE	LINCOSAMIDE	23123.9	NA	NA	NA	NA	NA	NA	NA	NA	NA	NA	NA	No
SRR4305121	k119_18226	k119_18226:2158-3360	mef(En2)	macrolide efflux MFS transporter Mef(En2)	MACROLIDE	MACROLIDE	27398.5	NA	NA	NA	NA	NA	NA	NA	NA	NA	NA	NA	No
SRR4305121	k119_26647	k119_26647:3318-4178	aadS	aminoglycoside 6-adenylyltransferase AadS	AMINOGLYCOSIDE	STREPTOMYCIN	127605	VatanenT_2016_SRR4305121_bin.3	74.13	0	0.418	8233	5890418	d__Bacteria;p__Bacteroidota;c__Bacteroidia;o__Bacteroidales;f__Bacteroidaceae;g__Bacteroides;s__Bacteroides ovatus	d__Bacteria;p__Bacteroidota;c__Bacteroidia;o__Bacteroidales;f__Bacteroidaceae;g__Bacteroides;s__Bacteroides ovatus	True	NA	NA	No
SRR4305121	k119_26647	k119_26647:5427-6224	erm(F)	23S rRNA (adenine(2058)-N(6))-methyltransferase Erm(F)	LINCOSAMIDE/MACROLIDE/STREPTOGRAMIN	CLINDAMYCIN/MACROLIDE/STREPTOGRAMIN	109638	VatanenT_2016_SRR4305121_bin.3	74.13	0	0.418	8233	5890418	d__Bacteria;p__Bacteroidota;c__Bacteroidia;o__Bacteroidales;f__Bacteroidaceae;g__Bacteroides;s__Bacteroides ovatus	d__Bacteria;p__Bacteroidota;c__Bacteroidia;o__Bacteroidales;f__Bacteroidaceae;g__Bacteroides;s__Bacteroides ovatus	True	NA	NA	No
SRR4305121	k119_31091	k119_31091:2355-4271	tet(W)	tetracycline resistance ribosomal protection protein Tet(W)	TETRACYCLINE	TETRACYCLINE	77030	NA	NA	NA	NA	NA	NA	NA	NA	NA	NA	NA	No
SRR4305121	k119_37746	k119_37746:2-1738	tet(Q)	tetracycline resistance ribosomal protection protein Tet(Q)	TETRACYCLINE	TETRACYCLINE	351307	VatanenT_2016_SRR4305121_bin.4	99.24	0.431	0.422	86029	4887019	d__Bacteria;p__Bacteroidota;c__Bacteroidia;o__Bacteroidales;f__Bacteroidaceae;g__Phocaeicola;s__Phocaeicola vulgatus	d__Bacteria;p__Bacteroidota;c__Bacteroidia;o__Bacteroidales;f__Bacteroidaceae;g__Phocaeicola;s__Phocaeicola vulgatus	True	Plasmid	NA	No
SRR4305122	k119_12715	k119_12715:8552-9451	cepA	CepA family extended-spectrum class A beta-lactamase	BETA-LACTAM	CEPHALOSPORIN	280204	NA	NA	NA	NA	NA	NA	NA	NA	NA	NA	NA	No
SRR4305122	k119_13584	k119_13584:22982-24904	tet(Q)	tetracycline resistance ribosomal protection protein Tet(Q)	TETRACYCLINE	TETRACYCLINE	321891	NA	NA	NA	NA	NA	NA	NA	NA	NA	Plasmid	NA	No
SRR4305122	k119_26007	k119_26007:779-1846	tet(O)	tetracycline resistance ribosomal protection protein Tet(O)	TETRACYCLINE	TETRACYCLINE	120619	NA	NA	NA	NA	NA	NA	NA	NA	NA	NA	Plasmid	No
SRR4305123	k119_15976	k119_15976:819-2450	tet	TetM/TetW/TetO/TetS family tetracycline resistance ribosomal protection protein	TETRACYCLINE	TETRACYCLINE	124189	NA	NA	NA	NA	NA	NA	NA	NA	NA	NA	NA	No
SRR4305123	k119_25526	k119_25526:1319-1819	blaDYB	DYB family subclass B1 metallo-beta-lactamase	BETA-LACTAM	CARBAPENEM	17263.1	VatanenT_2016_SRR4305123_bin.12	70.21	2.367	0.382	2187	2927835	d__Bacteria;p__Bacteroidota;c__Bacteroidia;o__Bacteroidales;f__Dysgonomonadaceae;g__Dysgonomonas;s__Dysgonomonas capnocytophagoides	d__Bacteria;p__Bacteroidota;c__Bacteroidia;o__Bacteroidales;f__Dysgonomonadaceae;g__Dysgonomonas;s__	True	NA	NA	No
SRR4305123	k119_45801	k119_45801:660-2576	tet(W)	tetracycline resistance ribosomal protection protein Tet(W)	TETRACYCLINE	TETRACYCLINE	276317	NA	NA	NA	NA	NA	NA	NA	NA	NA	NA	Plasmid	No
SRR4305123	k119_53101	k119_53101:2-520	erm(B)	23S rRNA (adenine(2058)-N(6))-methyltransferase Erm(B)	LINCOSAMIDE/MACROLIDE/STREPTOGRAMIN	CLINDAMYCIN/ERYTHROMYCIN/STREPTOGRAMIN B	12576.9	NA	NA	NA	NA	NA	NA	NA	NA	NA	NA	NA	No
SRR4305123	k119_9746	k119_9746:6832-8019	tet(O)	tetracycline resistance ribosomal protection protein Tet(O)	TETRACYCLINE	TETRACYCLINE	212498	NA	NA	NA	NA	NA	NA	NA	NA	NA	Plasmid	NA	No
SRR4305124	k119_15340	k119_15340:3-1904	tet(32)	tetracycline resistance ribosomal protection protein Tet(32)	TETRACYCLINE	TETRACYCLINE	113062	NA	NA	NA	NA	NA	NA	NA	NA	NA	NA	NA	No
SRR4305124	k119_6970	k119_6970:16494-18416	tet(Q)	tetracycline resistance ribosomal protection protein Tet(Q)	TETRACYCLINE	TETRACYCLINE	354035	NA	NA	NA	NA	NA	NA	NA	NA	NA	Plasmid	NA	No
SRR4305124	k119_994	k119_994:1-1269	tet(Q)	tetracycline resistance ribosomal protection protein Tet(Q)	TETRACYCLINE	TETRACYCLINE	82069.8	NA	NA	NA	NA	NA	NA	NA	NA	NA	NA	NA	No
SRR4305125	k119_18260	k119_18260:9236-11152	tet(O)	tetracycline resistance ribosomal protection protein Tet(O)	TETRACYCLINE	TETRACYCLINE	127351	NA	NA	NA	NA	NA	NA	NA	NA	NA	Plasmid	NA	No
SRR4305125	k119_3454	k119_3454:102-899	erm(F)	23S rRNA (adenine(2058)-N(6))-methyltransferase Erm(F)	LINCOSAMIDE/MACROLIDE/STREPTOGRAMIN	CLINDAMYCIN/MACROLIDE/STREPTOGRAMIN	126817	VatanenT_2016_SRR4305125_bin.2	99.24	0.438	0.418	105640	5588631	d__Bacteria;p__Bacteroidota;c__Bacteroidia;o__Bacteroidales;f__Bacteroidaceae;g__Phocaeicola;s__Phocaeicola dorei	d__Bacteria;p__Bacteroidota;c__Bacteroidia;o__Bacteroidales;f__Bacteroidaceae;g__Phocaeicola;s__Phocaeicola dorei	True	NA	NA	No
SRR4305125	k119_4787	k119_4787:2080-2571	dfrF	trimethoprim-resistant dihydrofolate reductase DfrF	TRIMETHOPRIM	TRIMETHOPRIM	37109.1	NA	NA	NA	NA	NA	NA	NA	NA	NA	NA	Plasmid	No
SRR4305125	k119_4819	k119_4819:1279-3201	tet(Q)	tetracycline resistance ribosomal protection protein Tet(Q)	TETRACYCLINE	TETRACYCLINE	297445	NA	NA	NA	NA	NA	NA	NA	NA	NA	NA	NA	No
SRR4305125	k119_5560	k119_5560:8332-9573	tet(W)	tetracycline resistance ribosomal protection protein Tet(W)	TETRACYCLINE	TETRACYCLINE	32340.5	NA	NA	NA	NA	NA	NA	NA	NA	NA	NA	NA	No
SRR4305125	k119_8661	k119_8661:2-658	mef(A)	macrolide efflux MFS transporter Mef(A)	MACROLIDE	AZITHROMYCIN/ERYTHROMYCIN	36920.3	NA	NA	NA	NA	NA	NA	NA	NA	NA	NA	Plasmid	No
SRR4305126	k119_1080	k119_1080:123-1082	cfxA6	broad-spectrum class A beta-lactamase CfxA6	BETA-LACTAM	BETA-LACTAM	328962	VatanenT_2016_SRR4305126_bin.1	99.32	2.364	0.45	62429	3409218	d__Bacteria;p__Bacteroidota;c__Bacteroidia;o__Bacteroidales;f__Bacteroidaceae;g__Prevotella;s__Prevotella copri_B	d__Bacteria;p__Bacteroidota;c__Bacteroidia;o__Bacteroidales;f__Prevotellaceae;g__Segatella;s__Segatella copri	True	NA	NA	No
SRR4305126	k119_13070	k119_13070:1-702	cfxA	CfxA family broad-spectrum class A beta-lactamase	BETA-LACTAM	BETA-LACTAM	30592.3	NA	NA	NA	NA	NA	NA	NA	NA	NA	NA	Plasmid	No
SRR4305126	k119_13874	k119_13874:1305-2594	tet	TetM/TetW/TetO/TetS family tetracycline resistance ribosomal protection protein	TETRACYCLINE	TETRACYCLINE	127207	NA	NA	NA	NA	NA	NA	NA	NA	NA	NA	NA	No
SRR4305126	k119_14840	k119_14840:301-810	lnu(AN2)	lincosamide nucleotidyltransferase Lnu(AN2)	LINCOSAMIDE	LINCOSAMIDE	192731	VatanenT_2016_SRR4305126_bin.1	99.32	2.364	0.45	62429	3409218	d__Bacteria;p__Bacteroidota;c__Bacteroidia;o__Bacteroidales;f__Bacteroidaceae;g__Prevotella;s__Prevotella copri_B	d__Bacteria;p__Bacteroidota;c__Bacteroidia;o__Bacteroidales;f__Prevotellaceae;g__Segatella;s__Segatella copri	True	NA	NA	No
SRR4305126	k119_7008	k119_7008:2-631	tet(40)	tetracycline efflux MFS transporter Tet(40)	TETRACYCLINE	TETRACYCLINE	51132.8	NA	NA	NA	NA	NA	NA	NA	NA	NA	NA	Plasmid	No
SRR4305126	k119_9265	k119_9265:48655-49857	mef(En2)	macrolide efflux MFS transporter Mef(En2)	MACROLIDE	MACROLIDE	305999	VatanenT_2016_SRR4305126_bin.1	99.32	2.364	0.45	62429	3409218	d__Bacteria;p__Bacteroidota;c__Bacteroidia;o__Bacteroidales;f__Bacteroidaceae;g__Prevotella;s__Prevotella copri_B	d__Bacteria;p__Bacteroidota;c__Bacteroidia;o__Bacteroidales;f__Prevotellaceae;g__Segatella;s__Segatella copri	True	NA	NA	No
SRR4305127	k119_10594	k119_10594:1089-1976	cblA	CblA family class A beta-lactamase	BETA-LACTAM	CEPHALOSPORIN	84886.6	VatanenT_2016_SRR4305127_bin.1	77.13	1.394	0.484	11569	3063144	d__Bacteria;p__Bacteroidota;c__Bacteroidia;o__Bacteroidales;f__Bacteroidaceae;g__Bacteroides;s__Bacteroides uniformis	d__Bacteria;p__Bacteroidota;c__Bacteroidia;o__Bacteroidales;f__Bacteroidaceae;g__Bacteroides;s__Bacteroides uniformis	True	NA	NA	No
SRR4305127	k119_10869	k119_10869:154-2070	tet(O)	tetracycline resistance ribosomal protection protein Tet(O)	TETRACYCLINE	TETRACYCLINE	61024.9	NA	NA	NA	NA	NA	NA	NA	NA	NA	NA	Plasmid	No
SRR4305127	k119_20885	k119_20885:1392-3176	tet(Q)	tetracycline resistance ribosomal protection protein Tet(Q)	TETRACYCLINE	TETRACYCLINE	326043	NA	NA	NA	NA	NA	NA	NA	NA	NA	NA	NA	No
SRR4305127	k119_7708	k119_7708:1604-3520	tet(W)	tetracycline resistance ribosomal protection protein Tet(W)	TETRACYCLINE	TETRACYCLINE	117709	NA	NA	NA	NA	NA	NA	NA	NA	NA	NA	NA	No
SRR4305128	k119_1320	k119_1320:431-2353	tet(Q)	tetracycline resistance ribosomal protection protein Tet(Q)	TETRACYCLINE	TETRACYCLINE	384433	NA	NA	NA	NA	NA	NA	NA	NA	NA	NA	NA	No
SRR4305128	k119_8584	k119_8584:2366-3253	cblA	CblA family class A beta-lactamase	BETA-LACTAM	CEPHALOSPORIN	293622	VatanenT_2016_SRR4305128_bin.1	52.52	7.187	0.465	6311	2725015	d__Bacteria;p__Bacteroidota;c__Bacteroidia;o__Bacteroidales;f__Bacteroidaceae;g__Bacteroides;s__Bacteroides uniformis	d__Bacteria;p__Bacteroidota;c__Bacteroidia;o__Bacteroidales;f__Bacteroidaceae;g__Bacteroides;s__Bacteroides uniformis	True	NA	NA	No
SRR4305129	k119_16786	k119_16786:930-1892	cfxA	CfxA family broad-spectrum class A beta-lactamase	BETA-LACTAM	BETA-LACTAM	397285	NA	NA	NA	NA	NA	NA	NA	NA	NA	NA	Plasmid	No
SRR4305130	k119_15942	k119_15942:6465-8381	tet(O)	tetracycline resistance ribosomal protection protein Tet(O)	TETRACYCLINE	TETRACYCLINE	86227.2	NA	NA	NA	NA	NA	NA	NA	NA	NA	NA	NA	No
SRR4305130	k119_16145	k119_16145:5177-5911	erm(B)	23S rRNA (adenine(2058)-N(6))-methyltransferase Erm(B)	LINCOSAMIDE/MACROLIDE/STREPTOGRAMIN	CLINDAMYCIN/ERYTHROMYCIN/STREPTOGRAMIN B	33700.3	NA	NA	NA	NA	NA	NA	NA	NA	NA	Plasmid	NA	No
SRR4305130	k119_18588	k119_18588:7-717	aadS	aminoglycoside 6-adenylyltransferase AadS	AMINOGLYCOSIDE	STREPTOMYCIN	10503.9	NA	NA	NA	NA	NA	NA	NA	NA	NA	NA	NA	No
SRR4305130	k119_24905	k119_24905:109-1008	cepA	CepA family extended-spectrum class A beta-lactamase	BETA-LACTAM	CEPHALOSPORIN	13415.2	NA	NA	NA	NA	NA	NA	NA	NA	NA	NA	NA	No
SRR4305130	k119_27201	k119_27201:1388-2185	erm(F)	23S rRNA (adenine(2058)-N(6))-methyltransferase Erm(F)	LINCOSAMIDE/MACROLIDE/STREPTOGRAMIN	CLINDAMYCIN/MACROLIDE/STREPTOGRAMIN	19809.3	NA	NA	NA	NA	NA	NA	NA	NA	NA	NA	Plasmid	No
SRR4305130	k119_2998	k119_2998:1145-2368	mef(A)	macrolide efflux MFS transporter Mef(A)	MACROLIDE	AZITHROMYCIN/ERYTHROMYCIN	15660.6	NA	NA	NA	NA	NA	NA	NA	NA	NA	NA	NA	No
SRR4305130	k119_34398	k119_34398:431-2353	tet(Q)	tetracycline resistance ribosomal protection protein Tet(Q)	TETRACYCLINE	TETRACYCLINE	306291	NA	NA	NA	NA	NA	NA	NA	NA	NA	NA	NA	No
SRR4305130	k119_41442	k119_41442:8527-9489	cfxA3	extended-spectrum class A beta-lactamase CfxA3	BETA-LACTAM	CEPHALOSPORIN	27272.5	NA	NA	NA	NA	NA	NA	NA	NA	NA	NA	Plasmid	No
SRR4305130	k119_41454	k119_41454:1587-3503	tet(W)	tetracycline resistance ribosomal protection protein Tet(W)	TETRACYCLINE	TETRACYCLINE	39023	NA	NA	NA	NA	NA	NA	NA	NA	NA	NA	NA	No
SRR4305130	k119_42011	k119_42011:108-1565	msr(D)	ABC-F type ribosomal protection protein Msr(D)	MACROLIDE/STREPTOGRAMIN	AZITHROMYCIN/ERYTHROMYCIN/STREPTOGRAMIN B	14854.6	NA	NA	NA	NA	NA	NA	NA	NA	NA	NA	Plasmid	No
SRR4305130	k119_46495	k119_46495:2-592	erm(G)	23S rRNA (adenine(2058)-N(6))-methyltransferase Erm(G)	LINCOSAMIDE/MACROLIDE/STREPTOGRAMIN	ERYTHROMYCIN/LINCOSAMIDE/STREPTOGRAMIN/TYLOSIN	12215.4	NA	NA	NA	NA	NA	NA	NA	NA	NA	NA	NA	No
SRR4305130	k119_8955	k119_8955:493-2409	tet(32)	tetracycline resistance ribosomal protection protein Tet(32)	TETRACYCLINE	TETRACYCLINE	19024.5	NA	NA	NA	NA	NA	NA	NA	NA	NA	NA	NA	No
SRR4305132	k119_13934	k119_13934:3298-4158	aadS	aminoglycoside 6-adenylyltransferase AadS	AMINOGLYCOSIDE	STREPTOMYCIN	102531	NA	NA	NA	NA	NA	NA	NA	NA	NA	NA	NA	No
SRR4305132	k119_17497	k119_17497:40-648	erm(F)	23S rRNA (adenine(2058)-N(6))-methyltransferase Erm(F)	LINCOSAMIDE/MACROLIDE/STREPTOGRAMIN	CLINDAMYCIN/MACROLIDE/STREPTOGRAMIN	210758	VatanenT_2016_SRR4305132_bin.2	62.23	3.866	0.43	6109	3447074	d__Bacteria;p__Bacteroidota;c__Bacteroidia;o__Bacteroidales;f__Bacteroidaceae;g__Bacteroides;s__Bacteroides ovatus	d__Bacteria;p__Bacteroidota;c__Bacteroidia;o__Bacteroidales;f__Bacteroidaceae;g__Bacteroides;s__Bacteroides ovatus	True	NA	NA	No
SRR4305132	k119_25480	k119_25480:2-1738	tet(Q)	tetracycline resistance ribosomal protection protein Tet(Q)	TETRACYCLINE	TETRACYCLINE	330957	NA	NA	NA	NA	NA	NA	NA	NA	NA	Plasmid	NA	No
SRR4305132	k119_27766	k119_27766:1432-1923	dfrF	trimethoprim-resistant dihydrofolate reductase DfrF	TRIMETHOPRIM	TRIMETHOPRIM	48991.2	NA	NA	NA	NA	NA	NA	NA	NA	NA	NA	Plasmid	No
SRR4305132	k119_32003	k119_32003:411-1613	mef(En2)	macrolide efflux MFS transporter Mef(En2)	MACROLIDE	MACROLIDE	68624.3	NA	NA	NA	NA	NA	NA	NA	NA	NA	NA	NA	No
SRR4305132	k119_32003	k119_32003:1641-2150	lnu(AN2)	lincosamide nucleotidyltransferase Lnu(AN2)	LINCOSAMIDE	LINCOSAMIDE	59668.3	NA	NA	NA	NA	NA	NA	NA	NA	NA	NA	NA	No
SRR4305133	k119_237	k119_237:116-2038	tet(Q)	tetracycline resistance ribosomal protection protein Tet(Q)	TETRACYCLINE	TETRACYCLINE	176935	VatanenT_2016_SRR4305133_bin.1	99.25	8.968	0.433	182411	5696768	d__Bacteria;p__Bacteroidota;c__Bacteroidia;o__Bacteroidales;f__Bacteroidaceae;g__Bacteroides;s__Bacteroides fragilis	d__Bacteria;p__Bacteroidota;c__Bacteroidia;o__Bacteroidales;f__Bacteroidaceae;g__Bacteroides;s__Bacteroides fragilis	True	NA	NA	No
SRR4305133	k119_316	k119_316:665-2581	tet(W)	tetracycline resistance ribosomal protection protein Tet(W)	TETRACYCLINE	TETRACYCLINE	86111.1	NA	NA	NA	NA	NA	NA	NA	NA	NA	Plasmid	NA	No
SRR4305133	k119_3351	k119_3351:154453-155340	cblA	CblA family class A beta-lactamase	BETA-LACTAM	CEPHALOSPORIN	127208	VatanenT_2016_SRR4305133_bin.1	99.25	8.968	0.433	182411	5696768	d__Bacteria;p__Bacteroidota;c__Bacteroidia;o__Bacteroidales;f__Bacteroidaceae;g__Bacteroides;s__Bacteroides fragilis	d__Bacteria;p__Bacteroidota;c__Bacteroidia;o__Bacteroidales;f__Bacteroidaceae;g__Bacteroides;s__Bacteroides fragilis	True	NA	NA	No
SRR4305133	k119_6138	k119_6138:106-2022	tet(32)	tetracycline resistance ribosomal protection protein Tet(32)	TETRACYCLINE	TETRACYCLINE	57075.3	NA	NA	NA	NA	NA	NA	NA	NA	NA	NA	NA	No
SRR4305133	k119_6165	k119_6165:143586-144485	cepA	CepA family extended-spectrum class A beta-lactamase	BETA-LACTAM	CEPHALOSPORIN	158254	VatanenT_2016_SRR4305133_bin.1	99.25	8.968	0.433	182411	5696768	d__Bacteria;p__Bacteroidota;c__Bacteroidia;o__Bacteroidales;f__Bacteroidaceae;g__Bacteroides;s__Bacteroides fragilis	d__Bacteria;p__Bacteroidota;c__Bacteroidia;o__Bacteroidales;f__Bacteroidaceae;g__Bacteroides;s__Bacteroides fragilis	True	Plasmid	NA	No
SRR4305134	k119_4163	k119_4163:114-1115	tet(O)	tetracycline resistance ribosomal protection protein Tet(O)	TETRACYCLINE	TETRACYCLINE	42116	NA	NA	NA	NA	NA	NA	NA	NA	NA	NA	Plasmid	No
SRR4305134	k119_5889	k119_5889:431-2353	tet(Q)	tetracycline resistance ribosomal protection protein Tet(Q)	TETRACYCLINE	TETRACYCLINE	118654	NA	NA	NA	NA	NA	NA	NA	NA	NA	NA	NA	No
SRR4305134	k119_7592	k119_7592:11405-12367	cfxA	CfxA family broad-spectrum class A beta-lactamase	BETA-LACTAM	BETA-LACTAM	554570	NA	NA	NA	NA	NA	NA	NA	NA	NA	NA	NA	No
SRR4305135	k119_11835	k119_11835:344763-346685	tet(Q)	tetracycline resistance ribosomal protection protein Tet(Q)	TETRACYCLINE	TETRACYCLINE	86105.5	VatanenT_2016_SRR4305135_bin.2	99.24	0	0.422	121729	4755000	d__Bacteria;p__Bacteroidota;c__Bacteroidia;o__Bacteroidales;f__Bacteroidaceae;g__Phocaeicola;s__Phocaeicola vulgatus	d__Bacteria;p__Bacteroidota;c__Bacteroidia;o__Bacteroidales;f__Bacteroidaceae;g__Phocaeicola;s__Phocaeicola vulgatus	True	Plasmid	NA	No
SRR4305135	k119_16060	k119_16060:64044-65006	cfxA	CfxA family broad-spectrum class A beta-lactamase	BETA-LACTAM	BETA-LACTAM	695940	VatanenT_2016_SRR4305135_bin.2	99.24	0	0.422	121729	4755000	d__Bacteria;p__Bacteroidota;c__Bacteroidia;o__Bacteroidales;f__Bacteroidaceae;g__Phocaeicola;s__Phocaeicola vulgatus	d__Bacteria;p__Bacteroidota;c__Bacteroidia;o__Bacteroidales;f__Bacteroidaceae;g__Phocaeicola;s__Phocaeicola vulgatus	True	NA	NA	No
SRR4305135	k119_17086	k119_17086:800-2716	tet(O)	tetracycline resistance ribosomal protection protein Tet(O)	TETRACYCLINE	TETRACYCLINE	44758.5	NA	NA	NA	NA	NA	NA	NA	NA	NA	NA	Plasmid	No
SRR4305135	k119_17614	k119_17614:3868-4377	lnu(AN2)	lincosamide nucleotidyltransferase Lnu(AN2)	LINCOSAMIDE	LINCOSAMIDE	21210.7	NA	NA	NA	NA	NA	NA	NA	NA	NA	Plasmid	NA	No
SRR4305135	k119_17614	k119_17614:4405-5607	mef(En2)	macrolide efflux MFS transporter Mef(En2)	MACROLIDE	MACROLIDE	26260.9	NA	NA	NA	NA	NA	NA	NA	NA	NA	Plasmid	NA	No
SRR4305135	k119_9643	k119_9643:852-2768	tet(W)	tetracycline resistance ribosomal protection protein Tet(W)	TETRACYCLINE	TETRACYCLINE	11927.1	NA	NA	NA	NA	NA	NA	NA	NA	NA	NA	NA	No
SRR4305136	k119_4809	k119_4809:10073-10960	cblA	CblA family class A beta-lactamase	BETA-LACTAM	CEPHALOSPORIN	118727	VatanenT_2016_SRR4305136_bin.1	91.54	0	0.469	99177	3778854	d__Bacteria;p__Bacteroidota;c__Bacteroidia;o__Bacteroidales;f__Bacteroidaceae;g__Bacteroides;s__Bacteroides uniformis	d__Bacteria;p__Bacteroidota;c__Bacteroidia;o__Bacteroidales;f__Bacteroidaceae;g__Bacteroides;s__Bacteroides uniformis	True	NA	NA	No
SRR4305136	k119_675	k119_675:431-2353	tet(Q)	tetracycline resistance ribosomal protection protein Tet(Q)	TETRACYCLINE	TETRACYCLINE	465195	NA	NA	NA	NA	NA	NA	NA	NA	NA	NA	NA	No
SRR4305137	k119_5239	k119_5239:18951-20873	tet(Q)	tetracycline resistance ribosomal protection protein Tet(Q)	TETRACYCLINE	TETRACYCLINE	245139	NA	NA	NA	NA	NA	NA	NA	NA	NA	Plasmid	NA	No
SRR4305137	k119_5681	k119_5681:6401-7564	tet(X2)	tetracycline-inactivating monooxygenase Tet(X2)	TETRACYCLINE	TIGECYCLINE	184347	NA	NA	NA	NA	NA	NA	NA	NA	NA	NA	NA	No
SRR4305137	k119_6141	k119_6141:34487-35347	aadS	aminoglycoside 6-adenylyltransferase AadS	AMINOGLYCOSIDE	STREPTOMYCIN	112453	NA	NA	NA	NA	NA	NA	NA	NA	NA	NA	NA	No
SRR4305137	k119_9207	k119_9207:181530-182417	cblA	CblA family class A beta-lactamase	BETA-LACTAM	CEPHALOSPORIN	244590	VatanenT_2016_SRR4305137_bin.2	99.25	0.123	0.46	111021	4607771	d__Bacteria;p__Bacteroidota;c__Bacteroidia;o__Bacteroidales;f__Bacteroidaceae;g__Bacteroides;s__Bacteroides uniformis	d__Bacteria;p__Bacteroidota;c__Bacteroidia;o__Bacteroidales;f__Bacteroidaceae;g__Bacteroides;s__Bacteroides uniformis	True	Plasmid	NA	No
SRR4305138	k119_3715	k119_3715:2-1132	msr(D)	ABC-F type ribosomal protection protein Msr(D)	MACROLIDE/STREPTOGRAMIN	AZITHROMYCIN/ERYTHROMYCIN/STREPTOGRAMIN B	521223	NA	NA	NA	NA	NA	NA	NA	NA	NA	NA	Plasmid	No
SRR4305138	k119_3995	k119_3995:12-1046	mef(A)	macrolide efflux MFS transporter Mef(A)	MACROLIDE	AZITHROMYCIN/ERYTHROMYCIN	396615	NA	NA	NA	NA	NA	NA	NA	NA	NA	NA	Plasmid	No
SRR4305139	k119_1005	k119_1005:3665-4564	cepA	CepA family extended-spectrum class A beta-lactamase	BETA-LACTAM	CEPHALOSPORIN	61236.8	NA	NA	NA	NA	NA	NA	NA	NA	NA	NA	NA	No
SRR4305139	k119_20696	k119_20696:134-2047	tet(W)	tetracycline resistance ribosomal protection protein Tet(W)	TETRACYCLINE	TETRACYCLINE	61417.6	NA	NA	NA	NA	NA	NA	NA	NA	NA	NA	NA	No
SRR4305139	k119_6514	k119_6514:182-1045	aadE	aminoglycoside 6-adenylyltransferase AadE	AMINOGLYCOSIDE	STREPTOMYCIN	28391.3	NA	NA	NA	NA	NA	NA	NA	NA	NA	NA	Plasmid	No
SRR4305139	k119_6972	k119_6972:1789-2676	cblA	CblA family class A beta-lactamase	BETA-LACTAM	CEPHALOSPORIN	35875.3	NA	NA	NA	NA	NA	NA	NA	NA	NA	NA	NA	No
SRR4305140	k119_11389	k119_11389:1-1440	tet(Q)	tetracycline resistance ribosomal protection protein Tet(Q)	TETRACYCLINE	TETRACYCLINE	155656	NA	NA	NA	NA	NA	NA	NA	NA	NA	NA	NA	No
SRR4305140	k119_16388	k119_16388:718-1509	cepA	CepA family extended-spectrum class A beta-lactamase	BETA-LACTAM	CEPHALOSPORIN	36937.2	NA	NA	NA	NA	NA	NA	NA	NA	NA	NA	NA	No
SRR4305140	k119_19799	k119_19799:805-1893	tet(W)	tetracycline resistance ribosomal protection protein Tet(W)	TETRACYCLINE	TETRACYCLINE	32160.4	NA	NA	NA	NA	NA	NA	NA	NA	NA	NA	Plasmid	No
SRR4305140	k119_2217	k119_2217:2586-3473	cblA	CblA family class A beta-lactamase	BETA-LACTAM	CEPHALOSPORIN	82591.9	NA	NA	NA	NA	NA	NA	NA	NA	NA	NA	NA	No
SRR4305140	k119_22716	k119_22716:901-2817	tet(O)	tetracycline resistance ribosomal protection protein Tet(O)	TETRACYCLINE	TETRACYCLINE	50080	NA	NA	NA	NA	NA	NA	NA	NA	NA	NA	NA	No
SRR4305140	k119_4676	k119_4676:280-1482	mef(En2)	macrolide efflux MFS transporter Mef(En2)	MACROLIDE	MACROLIDE	352093	NA	NA	NA	NA	NA	NA	NA	NA	NA	NA	NA	No
SRR4305140	k119_4676	k119_4676:1510-2019	lnu(AN2)	lincosamide nucleotidyltransferase Lnu(AN2)	LINCOSAMIDE	LINCOSAMIDE	232676	NA	NA	NA	NA	NA	NA	NA	NA	NA	NA	NA	No
SRR4305141	k119_12739	k119_12739:311-1270	cfxA6	broad-spectrum class A beta-lactamase CfxA6	BETA-LACTAM	BETA-LACTAM	685319	NA	NA	NA	NA	NA	NA	NA	NA	NA	NA	NA	No
SRR4305141	k119_4621	k119_4621:115-2031	tet(W)	tetracycline resistance ribosomal protection protein Tet(W)	TETRACYCLINE	TETRACYCLINE	60272	NA	NA	NA	NA	NA	NA	NA	NA	NA	NA	Plasmid	No
SRR4305142	k119_13822	k119_13822:270-1157	cblA	CblA family class A beta-lactamase	BETA-LACTAM	CEPHALOSPORIN	102514	NA	NA	NA	NA	NA	NA	NA	NA	NA	NA	NA	No
SRR4305143	k119_1273	k119_1273:1994-3211	tet(40)	tetracycline efflux MFS transporter Tet(40)	TETRACYCLINE	TETRACYCLINE	49211.4	NA	NA	NA	NA	NA	NA	NA	NA	NA	NA	Plasmid	No
SRR4305143	k119_14604	k119_14604:3-1016	tet(32)	tetracycline resistance ribosomal protection protein Tet(32)	TETRACYCLINE	TETRACYCLINE	60738.9	NA	NA	NA	NA	NA	NA	NA	NA	NA	NA	NA	No
SRR4305143	k119_23050	k119_23050:1-1113	tet(O)	tetracycline resistance ribosomal protection protein Tet(O)	TETRACYCLINE	TETRACYCLINE	179596	NA	NA	NA	NA	NA	NA	NA	NA	NA	NA	Plasmid	No
SRR4305143	k119_33519	k119_33519:66-1151	tet(W)	tetracycline resistance ribosomal protection protein Tet(W)	TETRACYCLINE	TETRACYCLINE	168870	NA	NA	NA	NA	NA	NA	NA	NA	NA	NA	Plasmid	No
SRR4305143	k119_35378	k119_35378:9-1016	tet(O)	tetracycline resistance ribosomal protection protein Tet(O)	TETRACYCLINE	TETRACYCLINE	194485	NA	NA	NA	NA	NA	NA	NA	NA	NA	NA	Plasmid	No
SRR4305143	k119_9048	k119_9048:626-1768	tet(W)	tetracycline resistance ribosomal protection protein Tet(W)	TETRACYCLINE	TETRACYCLINE	175122	NA	NA	NA	NA	NA	NA	NA	NA	NA	NA	Plasmid	No
SRR4305144	k119_24297	k119_24297:1974-3890	tet(O)	tetracycline resistance ribosomal protection protein Tet(O)	TETRACYCLINE	TETRACYCLINE	34801	NA	NA	NA	NA	NA	NA	NA	NA	NA	NA	NA	No
SRR4305144	k119_29650	k119_29650:216-2132	tet(W)	tetracycline resistance ribosomal protection protein Tet(W)	TETRACYCLINE	TETRACYCLINE	52689.3	NA	NA	NA	NA	NA	NA	NA	NA	NA	NA	Plasmid	No
SRR4305144	k119_29664	k119_29664:109676-110563	cblA	CblA family class A beta-lactamase	BETA-LACTAM	CEPHALOSPORIN	273040	VatanenT_2016_SRR4305144_bin.8	99.25	0	0.463	132371	4471065	d__Bacteria;p__Bacteroidota;c__Bacteroidia;o__Bacteroidales;f__Bacteroidaceae;g__Bacteroides;s__Bacteroides uniformis	d__Bacteria;p__Bacteroidota;c__Bacteroidia;o__Bacteroidales;f__Bacteroidaceae;g__Bacteroides;s__Bacteroides uniformis	True	NA	NA	No
SRR4305144	k119_32958	k119_32958:317242-319164	tet(Q)	tetracycline resistance ribosomal protection protein Tet(Q)	TETRACYCLINE	TETRACYCLINE	296304	VatanenT_2016_SRR4305144_bin.8	99.25	0	0.463	132371	4471065	d__Bacteria;p__Bacteroidota;c__Bacteroidia;o__Bacteroidales;f__Bacteroidaceae;g__Bacteroides;s__Bacteroides uniformis	d__Bacteria;p__Bacteroidota;c__Bacteroidia;o__Bacteroidales;f__Bacteroidaceae;g__Bacteroides;s__Bacteroides uniformis	True	Plasmid	NA	No
SRR4305144	k119_42453	k119_42453:1041-2957	tet(32)	tetracycline resistance ribosomal protection protein Tet(32)	TETRACYCLINE	TETRACYCLINE	10448.4	NA	NA	NA	NA	NA	NA	NA	NA	NA	NA	NA	No
SRR4305145	k119_10358	k119_10358:1342-3264	tet(Q)	tetracycline resistance ribosomal protection protein Tet(Q)	TETRACYCLINE	TETRACYCLINE	119214	VatanenT_2016_SRR4305145_bin.3	99.24	0	0.422	84643	4691241	d__Bacteria;p__Bacteroidota;c__Bacteroidia;o__Bacteroidales;f__Bacteroidaceae;g__Phocaeicola;s__Phocaeicola vulgatus	d__Bacteria;p__Bacteroidota;c__Bacteroidia;o__Bacteroidales;f__Bacteroidaceae;g__Phocaeicola;s__Phocaeicola vulgatus	True	NA	NA	No
SRR4305145	k119_12035	k119_12035:1-723	cepA	CepA family extended-spectrum class A beta-lactamase	BETA-LACTAM	CEPHALOSPORIN	21008.3	NA	NA	NA	NA	NA	NA	NA	NA	NA	NA	NA	No
SRR4305145	k119_17652	k119_17652:173859-174821	cfxA	CfxA family broad-spectrum class A beta-lactamase	BETA-LACTAM	BETA-LACTAM	619532	VatanenT_2016_SRR4305145_bin.3	99.24	0	0.422	84643	4691241	d__Bacteria;p__Bacteroidota;c__Bacteroidia;o__Bacteroidales;f__Bacteroidaceae;g__Phocaeicola;s__Phocaeicola vulgatus	d__Bacteria;p__Bacteroidota;c__Bacteroidia;o__Bacteroidales;f__Bacteroidaceae;g__Phocaeicola;s__Phocaeicola vulgatus	True	NA	NA	No
SRR4305145	k119_18273	k119_18273:1999-2886	cblA	CblA family class A beta-lactamase	BETA-LACTAM	CEPHALOSPORIN	21281.4	VatanenT_2016_SRR4305145_bin.6	90.77	0.681	0.467	14284	3499973	d__Bacteria;p__Bacteroidota;c__Bacteroidia;o__Bacteroidales;f__Bacteroidaceae;g__Bacteroides;s__Bacteroides uniformis	d__Bacteria;p__Bacteroidota;c__Bacteroidia;o__Bacteroidales;f__Bacteroidaceae;g__Bacteroides;s__Bacteroides uniformis	True	NA	NA	No
SRR4305145	k119_3430	k119_3430:800-2716	tet(O)	tetracycline resistance ribosomal protection protein Tet(O)	TETRACYCLINE	TETRACYCLINE	47263.4	NA	NA	NA	NA	NA	NA	NA	NA	NA	NA	Plasmid	No
SRR4305146	k119_13948	k119_13948:1197-1892	aadS	aminoglycoside 6-adenylyltransferase AadS	AMINOGLYCOSIDE	STREPTOMYCIN	50481.5	NA	NA	NA	NA	NA	NA	NA	NA	NA	NA	NA	No
SRR4305146	k119_3772	k119_3772:1388-2185	erm(F)	23S rRNA (adenine(2058)-N(6))-methyltransferase Erm(F)	LINCOSAMIDE/MACROLIDE/STREPTOGRAMIN	CLINDAMYCIN/MACROLIDE/STREPTOGRAMIN	49956	NA	NA	NA	NA	NA	NA	NA	NA	NA	NA	Plasmid	No
SRR4305146	k119_6243	k119_6243:13998-15920	tet(Q)	tetracycline resistance ribosomal protection protein Tet(Q)	TETRACYCLINE	TETRACYCLINE	481019	VatanenT_2016_SRR4305146_bin.1	98.88	1.208	0.444	51326	4033140	d__Bacteria;p__Bacteroidota;c__Bacteroidia;o__Bacteroidales;f__Bacteroidaceae;g__Phocaeicola;s__Phocaeicola plebeius_A	d__Bacteria;p__Bacteroidota;c__Bacteroidia;o__Bacteroidales;f__Bacteroidaceae;g__Phocaeicola;s__Phocaeicola plebeius	True	Plasmid	NA	No
SRR4305147	k119_10912	k119_10912:2109-3290	tet(Q)	tetracycline resistance ribosomal protection protein Tet(Q)	TETRACYCLINE	TETRACYCLINE	364247	VatanenT_2016_SRR4305147_bin.1	60.34	5.172	0.429	51347	3228677	d__Bacteria;p__Bacteroidota;c__Bacteroidia;o__Bacteroidales;f__Bacteroidaceae;g__Bacteroides;s__Bacteroides caccae	d__Bacteria;p__Bacteroidota;c__Bacteroidia;o__Bacteroidales;f__Bacteroidaceae;g__Bacteroides;s__Bacteroides caccae	True	NA	NA	No
SRR4305147	k119_21437	k119_21437:1368-2102	erm(B)	23S rRNA (adenine(2058)-N(6))-methyltransferase Erm(B)	LINCOSAMIDE/MACROLIDE/STREPTOGRAMIN	CLINDAMYCIN/ERYTHROMYCIN/STREPTOGRAMIN B	113249	NA	NA	NA	NA	NA	NA	NA	NA	NA	NA	Plasmid	No
SRR4305147	k119_21855	k119_21855:398-1261	aadE	aminoglycoside 6-adenylyltransferase AadE	AMINOGLYCOSIDE	STREPTOMYCIN	183378	NA	NA	NA	NA	NA	NA	NA	NA	NA	NA	Plasmid	No
SRR4305147	k119_6539	k119_6539:360-1259	cepA	CepA family extended-spectrum class A beta-lactamase	BETA-LACTAM	CEPHALOSPORIN	50389.1	NA	NA	NA	NA	NA	NA	NA	NA	NA	NA	NA	No
SRR4305147	k119_8484	k119_8484:4705-5907	mef(En2)	macrolide efflux MFS transporter Mef(En2)	MACROLIDE	MACROLIDE	202326	NA	NA	NA	NA	NA	NA	NA	NA	NA	NA	NA	No
SRR4305147	k119_8484	k119_8484:5935-6444	lnu(AN2)	lincosamide nucleotidyltransferase Lnu(AN2)	LINCOSAMIDE	LINCOSAMIDE	76540.4	NA	NA	NA	NA	NA	NA	NA	NA	NA	NA	NA	No
SRR4305148	k119_2830	k119_2830:101557-102354	erm(F)	23S rRNA (adenine(2058)-N(6))-methyltransferase Erm(F)	LINCOSAMIDE/MACROLIDE/STREPTOGRAMIN	CLINDAMYCIN/MACROLIDE/STREPTOGRAMIN	841019	VatanenT_2016_SRR4305148_bin.3	98.87	1.879	0.421	82678	5089499	d__Bacteria;p__Bacteroidota;c__Bacteroidia;o__Bacteroidales;f__Bacteroidaceae;g__Phocaeicola;s__Phocaeicola vulgatus	d__Bacteria;p__Bacteroidota;c__Bacteroidia;o__Bacteroidales;f__Bacteroidaceae;g__Phocaeicola;s__Phocaeicola vulgatus	True	Plasmid	NA	No
SRR4305149	k119_1068	k119_1068:1198-1932	erm(B)	23S rRNA (adenine(2058)-N(6))-methyltransferase Erm(B)	LINCOSAMIDE/MACROLIDE/STREPTOGRAMIN	CLINDAMYCIN/ERYTHROMYCIN/STREPTOGRAMIN B	21511.5	NA	NA	NA	NA	NA	NA	NA	NA	NA	NA	NA	No
SRR4305149	k119_13717	k119_13717:82-915	aph(6)-Id	aminoglycoside O-phosphotransferase APH(6)-Id	AMINOGLYCOSIDE	STREPTOMYCIN	10749.3	NA	NA	NA	NA	NA	NA	NA	NA	NA	Plasmid	Plasmid	Yes
SRR4305149	k119_13994	k119_13994:8789-9751	cfxA	CfxA family broad-spectrum class A beta-lactamase	BETA-LACTAM	BETA-LACTAM	290623	VatanenT_2016_SRR4305149_bin.2	99.24	0	0.415	122504	5144278	d__Bacteria;p__Bacteroidota;c__Bacteroidia;o__Bacteroidales;f__Bacteroidaceae;g__Phocaeicola;s__Phocaeicola dorei	d__Bacteria;p__Bacteroidota;c__Bacteroidia;o__Bacteroidales;f__Bacteroidaceae;g__Phocaeicola;s__Phocaeicola dorei	True	NA	NA	No
SRR4305149	k119_14598	k119_14598:3202-5118	tet(W)	tetracycline resistance ribosomal protection protein Tet(W)	TETRACYCLINE	TETRACYCLINE	46085.3	NA	NA	NA	NA	NA	NA	NA	NA	NA	NA	NA	No
SRR4305149	k119_16142	k119_16142:12677-13474	erm(F)	23S rRNA (adenine(2058)-N(6))-methyltransferase Erm(F)	LINCOSAMIDE/MACROLIDE/STREPTOGRAMIN	CLINDAMYCIN/MACROLIDE/STREPTOGRAMIN	99474.4	NA	NA	NA	NA	NA	NA	NA	NA	NA	NA	NA	No
SRR4305149	k119_7623	k119_7623:1392-3314	tet(Q)	tetracycline resistance ribosomal protection protein Tet(Q)	TETRACYCLINE	TETRACYCLINE	274378	VatanenT_2016_SRR4305149_bin.2	99.24	0	0.415	122504	5144278	d__Bacteria;p__Bacteroidota;c__Bacteroidia;o__Bacteroidales;f__Bacteroidaceae;g__Phocaeicola;s__Phocaeicola dorei	d__Bacteria;p__Bacteroidota;c__Bacteroidia;o__Bacteroidales;f__Bacteroidaceae;g__Phocaeicola;s__Phocaeicola dorei	True	NA	NA	No
SRR4305150	k119_20434	k119_20434:2237-4153	tet(W)	tetracycline resistance ribosomal protection protein Tet(W)	TETRACYCLINE	TETRACYCLINE	68826.4	NA	NA	NA	NA	NA	NA	NA	NA	NA	NA	NA	No
SRR4305150	k119_21562	k119_21562:8500-9120	catA13	type A-13 chloramphenicol O-acetyltransferase	PHENICOL	CHLORAMPHENICOL	29482.2	NA	NA	NA	NA	NA	NA	NA	NA	NA	Plasmid	NA	No
SRR4305150	k119_2879	k119_2879:135-1337	mef(En2)	macrolide efflux MFS transporter Mef(En2)	MACROLIDE	MACROLIDE	75764.2	VatanenT_2016_SRR4305150_bin.2	96.83	2.919	0.457	33981	3248415	d__Bacteria;p__Bacteroidota;c__Bacteroidia;o__Bacteroidales;f__Bacteroidaceae;g__Prevotella;s__Prevotella copri_B	d__Bacteria;p__Bacteroidota;c__Bacteroidia;o__Bacteroidales;f__Prevotellaceae;g__Segatella;s__Segatella copri	True	NA	NA	No
SRR4305150	k119_42908	k119_42908:1081-1572	dfrF	trimethoprim-resistant dihydrofolate reductase DfrF	TRIMETHOPRIM	TRIMETHOPRIM	29527.2	NA	NA	NA	NA	NA	NA	NA	NA	NA	NA	Plasmid	No
SRR4305150	k119_45005	k119_45005:3942-5864	tet(Q)	tetracycline resistance ribosomal protection protein Tet(Q)	TETRACYCLINE	TETRACYCLINE	132256	VatanenT_2016_SRR4305150_bin.2	96.83	2.919	0.457	33981	3248415	d__Bacteria;p__Bacteroidota;c__Bacteroidia;o__Bacteroidales;f__Bacteroidaceae;g__Prevotella;s__Prevotella copri_B	d__Bacteria;p__Bacteroidota;c__Bacteroidia;o__Bacteroidales;f__Prevotellaceae;g__Segatella;s__Segatella copri	True	NA	NA	No
SRR4305150	k119_5044	k119_5044:98-1057	cfxA6	broad-spectrum class A beta-lactamase CfxA6	BETA-LACTAM	BETA-LACTAM	322968	NA	NA	NA	NA	NA	NA	NA	NA	NA	NA	NA	No
SRR4305150	k119_53289	k119_53289:769-2685	tet(O)	tetracycline resistance ribosomal protection protein Tet(O)	TETRACYCLINE	TETRACYCLINE	81491.3	NA	NA	NA	NA	NA	NA	NA	NA	NA	NA	Plasmid	No
SRR4305151	k119_12727	k119_12727:2-760	cfxA	CfxA family broad-spectrum class A beta-lactamase	BETA-LACTAM	BETA-LACTAM	37901.7	NA	NA	NA	NA	NA	NA	NA	NA	NA	NA	Plasmid	No
SRR4305151	k119_13420	k119_13420:21181-22080	cepA	CepA family extended-spectrum class A beta-lactamase	BETA-LACTAM	CEPHALOSPORIN	56518.7	VatanenT_2016_SRR4305151_bin.4	90.02	0.879	0.437	23079	4132691	d__Bacteria;p__Bacteroidota;c__Bacteroidia;o__Bacteroidales;f__Bacteroidaceae;g__Bacteroides;s__Bacteroides fragilis	d__Bacteria;p__Bacteroidota;c__Bacteroidia;o__Bacteroidales;f__Bacteroidaceae;g__Bacteroides;s__Bacteroides fragilis	True	NA	NA	No
SRR4305151	k119_15261	k119_15261:6204-6695	dfrF	trimethoprim-resistant dihydrofolate reductase DfrF	TRIMETHOPRIM	TRIMETHOPRIM	70861.4	NA	NA	NA	NA	NA	NA	NA	NA	NA	Plasmid	Plasmid	Yes
SRR4305151	k119_3167	k119_3167:2435-2944	lnu(AN2)	lincosamide nucleotidyltransferase Lnu(AN2)	LINCOSAMIDE	LINCOSAMIDE	151663	VatanenT_2016_SRR4305151_bin.6	96.92	0.939	0.414	64748	4736832	d__Bacteria;p__Bacteroidota;c__Bacteroidia;o__Bacteroidales;f__Bacteroidaceae;g__Phocaeicola;s__Phocaeicola dorei	d__Bacteria;p__Bacteroidota;c__Bacteroidia;o__Bacteroidales;f__Bacteroidaceae;g__Phocaeicola;s__Phocaeicola dorei	True	NA	NA	No
SRR4305151	k119_3167	k119_3167:2972-4174	mef(En2)	macrolide efflux MFS transporter Mef(En2)	MACROLIDE	MACROLIDE	259559	VatanenT_2016_SRR4305151_bin.6	96.92	0.939	0.414	64748	4736832	d__Bacteria;p__Bacteroidota;c__Bacteroidia;o__Bacteroidales;f__Bacteroidaceae;g__Phocaeicola;s__Phocaeicola dorei	d__Bacteria;p__Bacteroidota;c__Bacteroidia;o__Bacteroidales;f__Bacteroidaceae;g__Phocaeicola;s__Phocaeicola dorei	True	NA	NA	No
SRR4305151	k119_4278	k119_4278:170-679	nimE	5-nitroimidazole reductase NimE	NITROIMIDAZOLE	NITROIMIDAZOLE	117296	NA	NA	NA	NA	NA	NA	NA	NA	NA	NA	Plasmid	No
SRR4305151	k119_4419	k119_4419:431-2353	tet(Q)	tetracycline resistance ribosomal protection protein Tet(Q)	TETRACYCLINE	TETRACYCLINE	169906	VatanenT_2016_SRR4305151_bin.6	96.92	0.939	0.414	64748	4736832	d__Bacteria;p__Bacteroidota;c__Bacteroidia;o__Bacteroidales;f__Bacteroidaceae;g__Phocaeicola;s__Phocaeicola dorei	d__Bacteria;p__Bacteroidota;c__Bacteroidia;o__Bacteroidales;f__Bacteroidaceae;g__Phocaeicola;s__Phocaeicola dorei	True	NA	NA	No
SRR4305151	k119_4648	k119_4648:1957-2817	aadS	aminoglycoside 6-adenylyltransferase AadS	AMINOGLYCOSIDE	STREPTOMYCIN	38500.8	NA	NA	NA	NA	NA	NA	NA	NA	NA	NA	Plasmid	No
SRR4305152	k119_12621	k119_12621:431-2353	tet(Q)	tetracycline resistance ribosomal protection protein Tet(Q)	TETRACYCLINE	TETRACYCLINE	249171	NA	NA	NA	NA	NA	NA	NA	NA	NA	NA	NA	No
SRR4305152	k119_14052	k119_14052:3-1766	tet(O)	tetracycline resistance ribosomal protection protein Tet(O)	TETRACYCLINE	TETRACYCLINE	67434.8	NA	NA	NA	NA	NA	NA	NA	NA	NA	NA	Plasmid	No
SRR4305152	k119_25248	k119_25248:5854-6651	erm(F)	23S rRNA (adenine(2058)-N(6))-methyltransferase Erm(F)	LINCOSAMIDE/MACROLIDE/STREPTOGRAMIN	CLINDAMYCIN/MACROLIDE/STREPTOGRAMIN	133045	NA	NA	NA	NA	NA	NA	NA	NA	NA	NA	NA	No
SRR4305153	k119_5277	k119_5277:3-428	dfrF	trimethoprim-resistant dihydrofolate reductase DfrF	TRIMETHOPRIM	TRIMETHOPRIM	58516.6	NA	NA	NA	NA	NA	NA	NA	NA	NA	NA	Plasmid	No
SRR4305153	k119_7396	k119_7396:1107-2216	tet	TetM/TetW/TetO/TetS family tetracycline resistance ribosomal protection protein	TETRACYCLINE	TETRACYCLINE	167569	NA	NA	NA	NA	NA	NA	NA	NA	NA	NA	NA	No
SRR4305154	k119_13472	k119_13472:477-1079	cepA	CepA family extended-spectrum class A beta-lactamase	BETA-LACTAM	CEPHALOSPORIN	6231.37	NA	NA	NA	NA	NA	NA	NA	NA	NA	NA	NA	No
SRR4305154	k119_13540	k119_13540:354-1556	mef(En2)	macrolide efflux MFS transporter Mef(En2)	MACROLIDE	MACROLIDE	104323	NA	NA	NA	NA	NA	NA	NA	NA	NA	NA	NA	No
SRR4305154	k119_13540	k119_13540:1584-2093	lnu(AN2)	lincosamide nucleotidyltransferase Lnu(AN2)	LINCOSAMIDE	LINCOSAMIDE	77606.2	NA	NA	NA	NA	NA	NA	NA	NA	NA	NA	NA	No
SRR4305154	k119_18645	k119_18645:3-1502	tet(W)	tetracycline resistance ribosomal protection protein Tet(W)	TETRACYCLINE	TETRACYCLINE	10103.5	NA	NA	NA	NA	NA	NA	NA	NA	NA	NA	NA	No
SRR4305154	k119_24331	k119_24331:9963-10850	cblA	CblA family class A beta-lactamase	BETA-LACTAM	CEPHALOSPORIN	18195.2	VatanenT_2016_SRR4305154_bin.2	88.67	0.743	0.474	33407	3551302	d__Bacteria;p__Bacteroidota;c__Bacteroidia;o__Bacteroidales;f__Bacteroidaceae;g__Bacteroides;s__Bacteroides uniformis	d__Bacteria;p__Bacteroidota;c__Bacteroidia;o__Bacteroidales;f__Bacteroidaceae;g__Bacteroides;s__Bacteroides uniformis	True	NA	NA	No
SRR4305154	k119_25242	k119_25242:812-1609	erm(F)	23S rRNA (adenine(2058)-N(6))-methyltransferase Erm(F)	LINCOSAMIDE/MACROLIDE/STREPTOGRAMIN	CLINDAMYCIN/MACROLIDE/STREPTOGRAMIN	8632.55	NA	NA	NA	NA	NA	NA	NA	NA	NA	NA	NA	No
SRR4305154	k119_37001	k119_37001:858-2774	tet(O)	tetracycline resistance ribosomal protection protein Tet(O)	TETRACYCLINE	TETRACYCLINE	32603	NA	NA	NA	NA	NA	NA	NA	NA	NA	NA	Plasmid	No
SRR4305154	k119_38798	k119_38798:2-1810	tet(32)	tetracycline resistance ribosomal protection protein Tet(32)	TETRACYCLINE	TETRACYCLINE	15301.5	NA	NA	NA	NA	NA	NA	NA	NA	NA	NA	NA	No
SRR4305154	k119_6532	k119_6532:6457-8379	tet(Q)	tetracycline resistance ribosomal protection protein Tet(Q)	TETRACYCLINE	TETRACYCLINE	365460	NA	NA	NA	NA	NA	NA	NA	NA	NA	NA	Plasmid	No
SRR4305155	k119_10237	k119_10237:2959-3921	cfxA	CfxA family broad-spectrum class A beta-lactamase	BETA-LACTAM	BETA-LACTAM	72276	NA	NA	NA	NA	NA	NA	NA	NA	NA	NA	Plasmid	No
SRR4305155	k119_12326	k119_12326:3-1190	tet	TetM/TetW/TetO/TetS family tetracycline resistance ribosomal protection protein	TETRACYCLINE	TETRACYCLINE	62739.2	NA	NA	NA	NA	NA	NA	NA	NA	NA	NA	NA	No
SRR4305155	k119_16747	k119_16747:3319-4179	aadS	aminoglycoside 6-adenylyltransferase AadS	AMINOGLYCOSIDE	STREPTOMYCIN	183318	NA	NA	NA	NA	NA	NA	NA	NA	NA	NA	Plasmid	No
SRR4305155	k119_16747	k119_16747:5428-6225	erm(F)	23S rRNA (adenine(2058)-N(6))-methyltransferase Erm(F)	LINCOSAMIDE/MACROLIDE/STREPTOGRAMIN	CLINDAMYCIN/MACROLIDE/STREPTOGRAMIN	197562	NA	NA	NA	NA	NA	NA	NA	NA	NA	NA	Plasmid	No
SRR4305155	k119_7607	k119_7607:482-2404	tet(Q)	tetracycline resistance ribosomal protection protein Tet(Q)	TETRACYCLINE	TETRACYCLINE	165867	NA	NA	NA	NA	NA	NA	NA	NA	NA	NA	NA	No
SRR4305156	k119_10068	k119_10068:2-1030	tet	TetM/TetW/TetO/TetS family tetracycline resistance ribosomal protection protein	TETRACYCLINE	TETRACYCLINE	18395.1	NA	NA	NA	NA	NA	NA	NA	NA	NA	NA	NA	No
SRR4305156	k119_15255	k119_15255:33098-35020	tet(Q)	tetracycline resistance ribosomal protection protein Tet(Q)	TETRACYCLINE	TETRACYCLINE	314104	NA	NA	NA	NA	NA	NA	NA	NA	NA	Plasmid	NA	No
SRR4305156	k119_4225	k119_4225:567-1058	dfrF	trimethoprim-resistant dihydrofolate reductase DfrF	TRIMETHOPRIM	TRIMETHOPRIM	26106.4	NA	NA	NA	NA	NA	NA	NA	NA	NA	NA	Plasmid	No
SRR4305156	k119_7474	k119_7474:287-1249	cfxA	CfxA family broad-spectrum class A beta-lactamase	BETA-LACTAM	BETA-LACTAM	378198	NA	NA	NA	NA	NA	NA	NA	NA	NA	NA	Plasmid	No
SRR4305157	k119_10278	k119_10278:895-2811	tet(O)	tetracycline resistance ribosomal protection protein Tet(O)	TETRACYCLINE	TETRACYCLINE	97848.8	NA	NA	NA	NA	NA	NA	NA	NA	NA	NA	Plasmid	No
SRR4305157	k119_13040	k119_13040:1586-3502	tet(W)	tetracycline resistance ribosomal protection protein Tet(W)	TETRACYCLINE	TETRACYCLINE	75292.7	NA	NA	NA	NA	NA	NA	NA	NA	NA	NA	NA	No
SRR4305157	k119_6587	k119_6587:431-2353	tet(Q)	tetracycline resistance ribosomal protection protein Tet(Q)	TETRACYCLINE	TETRACYCLINE	219790	NA	NA	NA	NA	NA	NA	NA	NA	NA	NA	NA	No
SRR4305158	k119_10909	k119_10909:106-1773	tet(32)	tetracycline resistance ribosomal protection protein Tet(32)	TETRACYCLINE	TETRACYCLINE	24239.1	NA	NA	NA	NA	NA	NA	NA	NA	NA	NA	NA	No
SRR4305158	k119_13653	k119_13653:2232-3023	aph(3')-IIIa	aminoglycoside O-phosphotransferase APH(3')-IIIa	AMINOGLYCOSIDE	AMIKACIN/KANAMYCIN	24478.4	NA	NA	NA	NA	NA	NA	NA	NA	NA	NA	Plasmid	No
SRR4305158	k119_13653	k119_13653:3119-3658	sat4	streptothricin N-acetyltransferase Sat4	STREPTOTHRICIN	STREPTOTHRICIN	23627.6	NA	NA	NA	NA	NA	NA	NA	NA	NA	NA	Plasmid	No
SRR4305158	k119_13653	k119_13653:3658-4563	ant(6)-Ia	aminoglycoside nucleotidyltransferase ANT(6)-Ia	AMINOGLYCOSIDE	STREPTOMYCIN	21215.5	NA	NA	NA	NA	NA	NA	NA	NA	NA	NA	Plasmid	No
SRR4305158	k119_13653	k119_13653:6420-7805	msr(D)	ABC-F type ribosomal protection protein Msr(D)	MACROLIDE/STREPTOGRAMIN	AZITHROMYCIN/ERYTHROMYCIN/STREPTOGRAMIN B	14824.5	NA	NA	NA	NA	NA	NA	NA	NA	NA	NA	Plasmid	No
SRR4305158	k119_13803	k119_13803:1881-2654	aad9	ANT(9) family aminoglycoside nucleotidyltransferase	AMINOGLYCOSIDE	AMINOGLYCOSIDE	24405.4	NA	NA	NA	NA	NA	NA	NA	NA	NA	NA	Plasmid	No
SRR4305158	k119_13803	k119_13803:4137-4628	lnu(C)	lincosamide nucleotidyltransferase Lnu(C)	LINCOSAMIDE	LINCOSAMIDE	79145.4	NA	NA	NA	NA	NA	NA	NA	NA	NA	NA	Plasmid	No
SRR4305158	k119_19342	k119_19342:534-2450	tet(O)	tetracycline resistance ribosomal protection protein Tet(O)	TETRACYCLINE	TETRACYCLINE	213586	VatanenT_2016_SRR4305158_bin.4	50.63	0	0.427	67012	2072948	d__Bacteria;p__Bacillota_A;c__Clostridia;o__Lachnospirales;f__Lachnospiraceae;g__Blautia_A;s__Blautia_A sp900548245	d__Bacteria;p__Bacillota;c__Clostridia;o__Eubacteriales;f__Lachnospiraceae;g__Blautia;s__	True	Plasmid	NA	No
SRR4305158	k119_23022	k119_23022:618-1544	erm(52)	23S rRNA (adenine(2058)-N(6))-methyltransferase Erm(52)	MACROLIDE	MACROLIDE	28957.3	NA	NA	NA	NA	NA	NA	NA	NA	NA	NA	NA	No
SRR4305158	k119_234	k119_234:183-1046	aadE	aminoglycoside 6-adenylyltransferase AadE	AMINOGLYCOSIDE	STREPTOMYCIN	44110	NA	NA	NA	NA	NA	NA	NA	NA	NA	Plasmid	Plasmid	Yes
SRR4305158	k119_24856	k119_24856:1274-1915	mef(A)	macrolide efflux MFS transporter Mef(A)	MACROLIDE	AZITHROMYCIN/ERYTHROMYCIN	18325.1	NA	NA	NA	NA	NA	NA	NA	NA	NA	NA	Plasmid	No
SRR4305158	k119_30488	k119_30488:294-1829	tet(44)	tetracycline resistance ribosomal protection protein Tet(44)	TETRACYCLINE	TETRACYCLINE	29127	NA	NA	NA	NA	NA	NA	NA	NA	NA	NA	NA	No
SRR4305158	k119_4907	k119_4907:659-2575	tet(W)	tetracycline resistance ribosomal protection protein Tet(W)	TETRACYCLINE	TETRACYCLINE	116517	VatanenT_2016_SRR4305158_bin.12	100	0	0.584	35549	2575429	d__Bacteria;p__Bacillota_A;c__Clostridia;o__Oscillospirales;f__Ruminococcaceae;g__Faecalibacterium;s__Faecalibacterium longum	d__Bacteria;p__Bacillota;c__Clostridia;o__Eubacteriales;f__Oscillospiraceae;g__Faecalibacterium;s__Faecalibacterium prausnitzii	True	Plasmid	NA	No
SRR4305158	k119_9018	k119_9018:509-1054	erm(B)	23S rRNA (adenine(2058)-N(6))-methyltransferase Erm(B)	LINCOSAMIDE/MACROLIDE/STREPTOGRAMIN	CLINDAMYCIN/ERYTHROMYCIN/STREPTOGRAMIN B	17601.8	NA	NA	NA	NA	NA	NA	NA	NA	NA	Plasmid	Plasmid	Yes
SRR4305158	k119_9766	k119_9766:5156-5647	dfrF	trimethoprim-resistant dihydrofolate reductase DfrF	TRIMETHOPRIM	TRIMETHOPRIM	134042	NA	NA	NA	NA	NA	NA	NA	NA	NA	NA	NA	No
SRR4305159	k119_14452	k119_14452:2779-4701	tet(Q)	tetracycline resistance ribosomal protection protein Tet(Q)	TETRACYCLINE	TETRACYCLINE	113113	NA	NA	NA	NA	NA	NA	NA	NA	NA	NA	NA	No
SRR4305159	k119_16486	k119_16486:130-2046	tet(W)	tetracycline resistance ribosomal protection protein Tet(W)	TETRACYCLINE	TETRACYCLINE	117986	NA	NA	NA	NA	NA	NA	NA	NA	NA	NA	NA	No
SRR4305159	k119_5146	k119_5146:183-1142	cfxA6	broad-spectrum class A beta-lactamase CfxA6	BETA-LACTAM	BETA-LACTAM	241619	NA	NA	NA	NA	NA	NA	NA	NA	NA	NA	NA	No
SRR4305159	k119_6482	k119_6482:84-1286	mef(En2)	macrolide efflux MFS transporter Mef(En2)	MACROLIDE	MACROLIDE	163211	NA	NA	NA	NA	NA	NA	NA	NA	NA	NA	NA	No
SRR4305159	k119_9607	k119_9607:3-1229	tet(32)	tetracycline resistance ribosomal protection protein Tet(32)	TETRACYCLINE	TETRACYCLINE	104326	NA	NA	NA	NA	NA	NA	NA	NA	NA	NA	NA	No
SRR4305160	k119_13386	k119_13386:2-988	tet(O)	tetracycline resistance ribosomal protection protein Tet(O)	TETRACYCLINE	TETRACYCLINE	114251	NA	NA	NA	NA	NA	NA	NA	NA	NA	NA	Plasmid	No
SRR4305160	k119_32654	k119_32654:708-1625	tet(X2)	tetracycline-inactivating monooxygenase Tet(X2)	TETRACYCLINE	TIGECYCLINE	129792	NA	NA	NA	NA	NA	NA	NA	NA	NA	NA	Plasmid	No
SRR4305160	k119_3614	k119_3614:3-1925	tet(Q)	tetracycline resistance ribosomal protection protein Tet(Q)	TETRACYCLINE	TETRACYCLINE	183114	NA	NA	NA	NA	NA	NA	NA	NA	NA	NA	NA	No
SRR4305160	k119_37672	k119_37672:91-711	catA13	type A-13 chloramphenicol O-acetyltransferase	PHENICOL	CHLORAMPHENICOL	73662.9	NA	NA	NA	NA	NA	NA	NA	NA	NA	NA	Plasmid	No
SRR4305160	k119_9720	k119_9720:939-1448	lnu(AN2)	lincosamide nucleotidyltransferase Lnu(AN2)	LINCOSAMIDE	LINCOSAMIDE	187735	NA	NA	NA	NA	NA	NA	NA	NA	NA	NA	NA	No
SRR4305160	k119_9720	k119_9720:1476-2678	mef(En2)	macrolide efflux MFS transporter Mef(En2)	MACROLIDE	MACROLIDE	228153	NA	NA	NA	NA	NA	NA	NA	NA	NA	NA	NA	No
SRR4305161	k119_14395	k119_14395:5416-7332	tet(W)	tetracycline resistance ribosomal protection protein Tet(W)	TETRACYCLINE	TETRACYCLINE	71228.7	NA	NA	NA	NA	NA	NA	NA	NA	NA	Plasmid	Plasmid	Yes
SRR4305161	k119_14882	k119_14882:2743-3252	lnu(AN2)	lincosamide nucleotidyltransferase Lnu(AN2)	LINCOSAMIDE	LINCOSAMIDE	98580.7	VatanenT_2016_SRR4305161_bin.4	79.62	6.896	0.419	30344	5411021	d__Bacteria;p__Bacteroidota;c__Bacteroidia;o__Bacteroidales;f__Bacteroidaceae;g__Bacteroides;s__Bacteroides xylanisolvens	d__Bacteria;p__Bacteroidota;c__Bacteroidia;o__Bacteroidales;f__Bacteroidaceae;g__Bacteroides;s__Bacteroides xylanisolvens	True	NA	NA	No
SRR4305161	k119_14882	k119_14882:3280-4482	mef(En2)	macrolide efflux MFS transporter Mef(En2)	MACROLIDE	MACROLIDE	92607.9	VatanenT_2016_SRR4305161_bin.4	79.62	6.896	0.419	30344	5411021	d__Bacteria;p__Bacteroidota;c__Bacteroidia;o__Bacteroidales;f__Bacteroidaceae;g__Bacteroides;s__Bacteroides xylanisolvens	d__Bacteria;p__Bacteroidota;c__Bacteroidia;o__Bacteroidales;f__Bacteroidaceae;g__Bacteroides;s__Bacteroides xylanisolvens	True	NA	NA	No
SRR4305161	k119_22154	k119_22154:4878-6098	mef(A)	macrolide efflux MFS transporter Mef(A)	MACROLIDE	AZITHROMYCIN/ERYTHROMYCIN	60516.5	NA	NA	NA	NA	NA	NA	NA	NA	NA	NA	NA	No
SRR4305161	k119_30682	k119_30682:18-764	cfiA2	subclass B1 metallo-beta-lactamase CfiA2	BETA-LACTAM	CARBAPENEM	22434.7	NA	NA	NA	NA	NA	NA	NA	NA	NA	NA	Plasmid	No
SRR4305161	k119_32304	k119_32304:16191-17150	cfxA	CfxA family broad-spectrum class A beta-lactamase	BETA-LACTAM	BETA-LACTAM	63281.6	VatanenT_2016_SRR4305161_bin.9	96.89	0.78	0.453	38578	4461446	d__Bacteria;p__Bacteroidota;c__Bacteroidia;o__Bacteroidales;f__Tannerellaceae;g__Parabacteroides;s__Parabacteroides distasonis	d__Bacteria;p__Bacteroidota;c__Bacteroidia;o__Bacteroidales;f__Tannerellaceae;g__Parabacteroides;s__Parabacteroides distasonis	True	NA	NA	No
SRR4305161	k119_36410	k119_36410:7766-9046	tet(O)	tetracycline resistance ribosomal protection protein Tet(O)	TETRACYCLINE	TETRACYCLINE	101538	NA	NA	NA	NA	NA	NA	NA	NA	NA	NA	NA	No
SRR4305161	k119_37381	k119_37381:2284-3171	cblA	CblA family class A beta-lactamase	BETA-LACTAM	CEPHALOSPORIN	26593	VatanenT_2016_SRR4305161_bin.11	67.19	1.796	0.483	7104	2922285	d__Bacteria;p__Bacteroidota;c__Bacteroidia;o__Bacteroidales;f__Bacteroidaceae;g__Bacteroides;s__Bacteroides uniformis	d__Bacteria;p__Bacteroidota;c__Bacteroidia;o__Bacteroidales;f__Bacteroidaceae;g__Bacteroides;s__Bacteroides uniformis	True	NA	NA	No
SRR4305161	k119_38760	k119_38760:1945-2565	catA13	type A-13 chloramphenicol O-acetyltransferase	PHENICOL	CHLORAMPHENICOL	79426.6	NA	NA	NA	NA	NA	NA	NA	NA	NA	Plasmid	NA	No
SRR4305161	k119_39161	k119_39161:10290-12212	tet(Q)	tetracycline resistance ribosomal protection protein Tet(Q)	TETRACYCLINE	TETRACYCLINE	119136	NA	NA	NA	NA	NA	NA	NA	NA	NA	NA	NA	No
SRR4305161	k119_43212	k119_43212:759-1922	tet(X2)	tetracycline-inactivating monooxygenase Tet(X2)	TETRACYCLINE	TIGECYCLINE	63152.8	NA	NA	NA	NA	NA	NA	NA	NA	NA	NA	NA	No
SRR4305161	k119_43212	k119_43212:2141-2938	erm(F)	23S rRNA (adenine(2058)-N(6))-methyltransferase Erm(F)	LINCOSAMIDE/MACROLIDE/STREPTOGRAMIN	CLINDAMYCIN/MACROLIDE/STREPTOGRAMIN	56081.9	NA	NA	NA	NA	NA	NA	NA	NA	NA	NA	NA	No
SRR4305162	k119_10681	k119_10681:2-1861	tet(32)	tetracycline resistance ribosomal protection protein Tet(32)	TETRACYCLINE	TETRACYCLINE	57857.6	NA	NA	NA	NA	NA	NA	NA	NA	NA	NA	NA	No
SRR4305162	k119_10779	k119_10779:511-1860	tet(W)	tetracycline resistance ribosomal protection protein Tet(W)	TETRACYCLINE	TETRACYCLINE	32088.6	NA	NA	NA	NA	NA	NA	NA	NA	NA	NA	NA	No
SRR4305162	k119_8645	k119_8645:119-1576	tet(Q)	tetracycline resistance ribosomal protection protein Tet(Q)	TETRACYCLINE	TETRACYCLINE	157316	NA	NA	NA	NA	NA	NA	NA	NA	NA	NA	NA	No
SRR4305163	k119_21733	k119_21733:216-1835	tet(W)	tetracycline resistance ribosomal protection protein Tet(W)	TETRACYCLINE	TETRACYCLINE	101886	NA	NA	NA	NA	NA	NA	NA	NA	NA	NA	Plasmid	No
SRR4305163	k119_3883	k119_3883:1546-3462	tet(O)	tetracycline resistance ribosomal protection protein Tet(O)	TETRACYCLINE	TETRACYCLINE	99070	NA	NA	NA	NA	NA	NA	NA	NA	NA	NA	NA	No
SRR4305163	k119_9812	k119_9812:65521-67443	tet(Q)	tetracycline resistance ribosomal protection protein Tet(Q)	TETRACYCLINE	TETRACYCLINE	335428	VatanenT_2016_SRR4305163_bin.1	99.27	0.48	0.581	169926	3436577	d__Bacteria;p__Bacteroidota;c__Bacteroidia;o__Bacteroidales;f__Rikenellaceae;g__Alistipes;s__Alistipes onderdonkii	d__Bacteria;p__Bacteroidota;c__Bacteroidia;o__Bacteroidales;f__Rikenellaceae;g__Alistipes;s__Alistipes onderdonkii	True	Plasmid	NA	No
SRR4305164	k119_211	k119_211:782-1741	cfxA6	broad-spectrum class A beta-lactamase CfxA6	BETA-LACTAM	BETA-LACTAM	615385	NA	NA	NA	NA	NA	NA	NA	NA	NA	NA	NA	No
SRR4305164	k119_4428	k119_4428:483-1280	erm(F)	23S rRNA (adenine(2058)-N(6))-methyltransferase Erm(F)	LINCOSAMIDE/MACROLIDE/STREPTOGRAMIN	CLINDAMYCIN/MACROLIDE/STREPTOGRAMIN	244668	NA	NA	NA	NA	NA	NA	NA	NA	NA	NA	Plasmid	No
SRR4305164	k119_4428	k119_4428:2529-3389	aadS	aminoglycoside 6-adenylyltransferase AadS	AMINOGLYCOSIDE	STREPTOMYCIN	248532	NA	NA	NA	NA	NA	NA	NA	NA	NA	NA	Plasmid	No
SRR4305165	k119_13771	k119_13771:22226-23113	cblA	CblA family class A beta-lactamase	BETA-LACTAM	CEPHALOSPORIN	47780.7	VatanenT_2016_SRR4305165_bin.3	75.86	4.287	0.422	6813	5312156	d__Bacteria;p__Bacteroidota;c__Bacteroidia;o__Bacteroidales;f__Bacteroidaceae;g__Bacteroides;s__Bacteroides ovatus	d__Bacteria;p__Bacteroidota;c__Bacteroidia;o__Bacteroidales;f__Bacteroidaceae;g__Bacteroides;s__Bacteroides ovatus	True	NA	NA	No
SRR4305165	k119_15602	k119_15602:2-877	mef(A)	macrolide efflux MFS transporter Mef(A)	MACROLIDE	AZITHROMYCIN/ERYTHROMYCIN	23980.2	NA	NA	NA	NA	NA	NA	NA	NA	NA	NA	Plasmid	No
SRR4305165	k119_15803	k119_15803:86-883	erm(F)	23S rRNA (adenine(2058)-N(6))-methyltransferase Erm(F)	LINCOSAMIDE/MACROLIDE/STREPTOGRAMIN	CLINDAMYCIN/MACROLIDE/STREPTOGRAMIN	54212.1	VatanenT_2016_SRR4305165_bin.2	90.65	0.57	0.471	29540	4022229	d__Bacteria;p__Bacteroidota;c__Bacteroidia;o__Bacteroidales;f__Bacteroidaceae;g__Bacteroides;s__Bacteroides uniformis	d__Bacteria;p__Bacteroidota;c__Bacteroidia;o__Bacteroidales;f__Bacteroidaceae;g__Bacteroides;s__Bacteroides uniformis	True	NA	NA	No
SRR4305165	k119_18180	k119_18180:1601-3514	tet(O)	tetracycline resistance ribosomal protection protein Tet(O)	TETRACYCLINE	TETRACYCLINE	93018.1	NA	NA	NA	NA	NA	NA	NA	NA	NA	NA	NA	No
SRR4305165	k119_6331	k119_6331:6626-8548	tet(Q)	tetracycline resistance ribosomal protection protein Tet(Q)	TETRACYCLINE	TETRACYCLINE	371953	VatanenT_2016_SRR4305165_bin.4	99.24	0.375	0.421	112439	5049108	d__Bacteria;p__Bacteroidota;c__Bacteroidia;o__Bacteroidales;f__Bacteroidaceae;g__Phocaeicola;s__Phocaeicola sp959599425	d__Bacteria;p__Bacteroidota;c__Bacteroidia;o__Bacteroidales;f__Bacteroidaceae;g__Phocaeicola;s__Phocaeicola vulgatus	True	NA	NA	No
SRR4305166	k119_23310	k119_23310:235-2151	tet(W)	tetracycline resistance ribosomal protection protein Tet(W)	TETRACYCLINE	TETRACYCLINE	5479.35	NA	NA	NA	NA	NA	NA	NA	NA	NA	NA	Plasmid	No
SRR4305166	k119_28107	k119_28107:1392-3314	tet(Q)	tetracycline resistance ribosomal protection protein Tet(Q)	TETRACYCLINE	TETRACYCLINE	226025	NA	NA	NA	NA	NA	NA	NA	NA	NA	NA	NA	No
SRR4305166	k119_30246	k119_30246:2-1168	tet(32)	tetracycline resistance ribosomal protection protein Tet(32)	TETRACYCLINE	TETRACYCLINE	5990.88	NA	NA	NA	NA	NA	NA	NA	NA	NA	NA	NA	No
SRR4305166	k119_30336	k119_30336:2-1168	tet	TetM/TetW/TetO/TetS family tetracycline resistance ribosomal protection protein	TETRACYCLINE	TETRACYCLINE	19188.2	NA	NA	NA	NA	NA	NA	NA	NA	NA	NA	NA	No
SRR4305166	k119_6458	k119_6458:865-1827	cfxA	CfxA family broad-spectrum class A beta-lactamase	BETA-LACTAM	BETA-LACTAM	494309	NA	NA	NA	NA	NA	NA	NA	NA	NA	NA	Plasmid	No
SRR4305166	k119_7978	k119_7978:49584-50471	cblA	CblA family class A beta-lactamase	BETA-LACTAM	CEPHALOSPORIN	54009	VatanenT_2016_SRR4305166_bin.8	89.59	1.486	0.467	101059	4546328	d__Bacteria;p__Bacteroidota;c__Bacteroidia;o__Bacteroidales;f__Bacteroidaceae;g__Bacteroides;s__Bacteroides uniformis	d__Bacteria;p__Bacteroidota;c__Bacteroidia;o__Bacteroidales;f__Bacteroidaceae;g__Bacteroides;s__Bacteroides uniformis	True	NA	NA	No
SRR4305166	k119_8810	k119_8810:1211-1702	dfrF	trimethoprim-resistant dihydrofolate reductase DfrF	TRIMETHOPRIM	TRIMETHOPRIM	3020.5	NA	NA	NA	NA	NA	NA	NA	NA	NA	NA	Plasmid	No
SRR4305167	k119_17306	k119_17306:946-2208	tet	TetM/TetW/TetO/TetS family tetracycline resistance ribosomal protection protein	TETRACYCLINE	TETRACYCLINE	111531	NA	NA	NA	NA	NA	NA	NA	NA	NA	NA	Plasmid	No
SRR4305167	k119_18614	k119_18614:2-631	sul2	sulfonamide-resistant dihydropteroate synthase Sul2	SULFONAMIDE	SULFONAMIDE	19165.2	NA	NA	NA	NA	NA	NA	NA	NA	NA	NA	Plasmid	No
SRR4305167	k119_19099	k119_19099:1-1104	tet(40)	tetracycline efflux MFS transporter Tet(40)	TETRACYCLINE	TETRACYCLINE	26491	NA	NA	NA	NA	NA	NA	NA	NA	NA	NA	NA	No
SRR4305167	k119_22442	k119_22442:1750-2649	cepA	CepA family extended-spectrum class A beta-lactamase	BETA-LACTAM	CEPHALOSPORIN	38458.1	NA	NA	NA	NA	NA	NA	NA	NA	NA	NA	NA	No
SRR4305167	k119_26694	k119_26694:1-744	blaTEM	TEM family class A beta-lactamase	BETA-LACTAM	BETA-LACTAM	31735.9	NA	NA	NA	NA	NA	NA	NA	NA	NA	Plasmid	Plasmid	Yes
SRR4305167	k119_32680	k119_32680:2-1072	tet(O)	tetracycline resistance ribosomal protection protein Tet(O)	TETRACYCLINE	TETRACYCLINE	88435.3	NA	NA	NA	NA	NA	NA	NA	NA	NA	NA	Plasmid	No
SRR4305167	k119_7876	k119_7876:1-1605	tet(Q)	tetracycline resistance ribosomal protection protein Tet(Q)	TETRACYCLINE	TETRACYCLINE	414254	VatanenT_2016_SRR4305167_bin.2	95.83	3.006	0.453	12137	1779120	d__Bacteria;p__Bacillota_C;c__Negativicutes;o__Veillonellales;f__Dialisteraceae;g__Dialister;s__Dialister invisus	d__Bacteria;p__Bacillota;c__Negativicutes;o__Veillonellales;f__Veillonellaceae;g__Dialister;s__Dialister invisus	True	NA	NA	No
SRR4305168	k119_10252	k119_10252:47-1324	tet(O)	tetracycline resistance ribosomal protection protein Tet(O)	TETRACYCLINE	TETRACYCLINE	88523.4	NA	NA	NA	NA	NA	NA	NA	NA	NA	NA	Plasmid	No
SRR4305168	k119_11001	k119_11001:1675-3114	tet(Q)	tetracycline resistance ribosomal protection protein Tet(Q)	TETRACYCLINE	TETRACYCLINE	250527	NA	NA	NA	NA	NA	NA	NA	NA	NA	NA	NA	No
SRR4305168	k119_9788	k119_9788:799-1935	tet(32)	tetracycline resistance ribosomal protection protein Tet(32)	TETRACYCLINE	TETRACYCLINE	82105.9	NA	NA	NA	NA	NA	NA	NA	NA	NA	NA	NA	No
SRR4305169	k119_16110	k119_16110:12242-14158	tet(W)	tetracycline resistance ribosomal protection protein Tet(W)	TETRACYCLINE	TETRACYCLINE	156542	NA	NA	NA	NA	NA	NA	NA	NA	NA	Plasmid	Plasmid	Yes
SRR4305169	k119_8754	k119_8754:3-1340	tet(O)	tetracycline resistance ribosomal protection protein Tet(O)	TETRACYCLINE	TETRACYCLINE	523101	NA	NA	NA	NA	NA	NA	NA	NA	NA	NA	Plasmid	No
SRR4305170	k119_20824	k119_20824:6-1232	tet(32)	tetracycline resistance ribosomal protection protein Tet(32)	TETRACYCLINE	TETRACYCLINE	97971.4	NA	NA	NA	NA	NA	NA	NA	NA	NA	NA	NA	No
SRR4305170	k119_2956	k119_2956:5-1840	tet(W)	tetracycline resistance ribosomal protection protein Tet(W)	TETRACYCLINE	TETRACYCLINE	111804	NA	NA	NA	NA	NA	NA	NA	NA	NA	NA	Plasmid	No
SRR4305170	k119_31358	k119_31358:2983-4212	tet(O)	tetracycline resistance ribosomal protection protein Tet(O)	TETRACYCLINE	TETRACYCLINE	403789	NA	NA	NA	NA	NA	NA	NA	NA	NA	NA	NA	No
SRR4305170	k119_5747	k119_5747:920-2089	tet	TetM/TetW/TetO/TetS family tetracycline resistance ribosomal protection protein	TETRACYCLINE	TETRACYCLINE	108152	NA	NA	NA	NA	NA	NA	NA	NA	NA	NA	NA	No
SRR4305170	k119_71	k119_71:242-1459	tet(40)	tetracycline efflux MFS transporter Tet(40)	TETRACYCLINE	TETRACYCLINE	42133.1	NA	NA	NA	NA	NA	NA	NA	NA	NA	NA	NA	No
SRR4305171	k119_14188	k119_14188:1638-3461	tet(O)	tetracycline resistance ribosomal protection protein Tet(O)	TETRACYCLINE	TETRACYCLINE	229661	NA	NA	NA	NA	NA	NA	NA	NA	NA	NA	Plasmid	No
SRR4305171	k119_1537	k119_1537:5-1288	tet(W)	tetracycline resistance ribosomal protection protein Tet(W)	TETRACYCLINE	TETRACYCLINE	201915	NA	NA	NA	NA	NA	NA	NA	NA	NA	NA	NA	No
SRR4305171	k119_16101	k119_16101:290-781	lnu(C)	lincosamide nucleotidyltransferase Lnu(C)	LINCOSAMIDE	LINCOSAMIDE	163536	NA	NA	NA	NA	NA	NA	NA	NA	NA	NA	NA	No
SRR4305171	k119_23097	k119_23097:2428-3327	cepA	CepA family extended-spectrum class A beta-lactamase	BETA-LACTAM	CEPHALOSPORIN	268199	VatanenT_2016_SRR4305171_bin.1	93.19	0.929	0.433	18795	4528383	d__Bacteria;p__Bacteroidota;c__Bacteroidia;o__Bacteroidales;f__Bacteroidaceae;g__Bacteroides;s__Bacteroides fragilis	d__Bacteria;p__Bacteroidota;c__Bacteroidia;o__Bacteroidales;f__Bacteroidaceae;g__Bacteroides;s__Bacteroides fragilis	True	NA	NA	No
SRR4305172	k119_10282	k119_10282:134-931	erm(F)	23S rRNA (adenine(2058)-N(6))-methyltransferase Erm(F)	LINCOSAMIDE/MACROLIDE/STREPTOGRAMIN	CLINDAMYCIN/MACROLIDE/STREPTOGRAMIN	93534.9	NA	NA	NA	NA	NA	NA	NA	NA	NA	NA	NA	No
SRR4305172	k119_10282	k119_10282:2180-3040	aadS	aminoglycoside 6-adenylyltransferase AadS	AMINOGLYCOSIDE	STREPTOMYCIN	112807	NA	NA	NA	NA	NA	NA	NA	NA	NA	NA	NA	No
SRR4305172	k119_12358	k119_12358:86462-87349	cblA	CblA family class A beta-lactamase	BETA-LACTAM	CEPHALOSPORIN	123445	VatanenT_2016_SRR4305172_bin.3	90.33	0.867	0.466	118908	4185930	d__Bacteria;p__Bacteroidota;c__Bacteroidia;o__Bacteroidales;f__Bacteroidaceae;g__Bacteroides;s__Bacteroides uniformis	d__Bacteria;p__Bacteroidota;c__Bacteroidia;o__Bacteroidales;f__Bacteroidaceae;g__Bacteroides;s__Bacteroides uniformis	True	NA	NA	No
SRR4305172	k119_7229	k119_7229:11234-13156	tet(Q)	tetracycline resistance ribosomal protection protein Tet(Q)	TETRACYCLINE	TETRACYCLINE	175560	NA	NA	NA	NA	NA	NA	NA	NA	NA	NA	NA	No
SRR4305172	k119_7437	k119_7437:8425-9330	blaMUN-1	MUN family extended-spectrum class A beta-lactamase MUN-1	BETA-LACTAM	CEPHALOSPORIN	409168	VatanenT_2016_SRR4305172_bin.3	90.33	0.867	0.466	118908	4185930	d__Bacteria;p__Bacteroidota;c__Bacteroidia;o__Bacteroidales;f__Bacteroidaceae;g__Bacteroides;s__Bacteroides uniformis	d__Bacteria;p__Bacteroidota;c__Bacteroidia;o__Bacteroidales;f__Bacteroidaceae;g__Bacteroides;s__Bacteroides uniformis	True	Plasmid	Plasmid	Yes
SRR4305172	k119_9675	k119_9675:666-1154	erm(B)	23S rRNA (adenine(2058)-N(6))-methyltransferase Erm(B)	LINCOSAMIDE/MACROLIDE/STREPTOGRAMIN	CLINDAMYCIN/ERYTHROMYCIN/STREPTOGRAMIN B	21075.8	NA	NA	NA	NA	NA	NA	NA	NA	NA	NA	NA	No
SRR4305173	k119_2753	k119_2753:61-552	dfrF	trimethoprim-resistant dihydrofolate reductase DfrF	TRIMETHOPRIM	TRIMETHOPRIM	262512	NA	NA	NA	NA	NA	NA	NA	NA	NA	Plasmid	Plasmid	Yes
SRR4305173	k119_549	k119_549:217-2133	tet(M)	tetracycline resistance ribosomal protection protein Tet(M)	TETRACYCLINE	TETRACYCLINE	454274	NA	NA	NA	NA	NA	NA	NA	NA	NA	NA	Plasmid	No
SRR4305174	k119_10446	k119_10446:561-2477	tet(O)	tetracycline resistance ribosomal protection protein Tet(O)	TETRACYCLINE	TETRACYCLINE	118934	NA	NA	NA	NA	NA	NA	NA	NA	NA	NA	Plasmid	No
SRR4305174	k119_11746	k119_11746:698-1597	cepA	CepA family extended-spectrum class A beta-lactamase	BETA-LACTAM	CEPHALOSPORIN	48474.1	NA	NA	NA	NA	NA	NA	NA	NA	NA	NA	NA	No
SRR4305174	k119_12236	k119_12236:4794-5285	dfrF	trimethoprim-resistant dihydrofolate reductase DfrF	TRIMETHOPRIM	TRIMETHOPRIM	233632	VatanenT_2016_SRR4305174_bin.2	97.91	2.089	0.599	13662	2151645	d__Bacteria;p__Actinomycetota;c__Actinomycetes;o__Actinomycetales;f__Bifidobacteriaceae;g__Bifidobacterium;s__Bifidobacterium longum	d__Bacteria;p__Actinomycetota;c__Actinomycetes;o__Bifidobacteriales;f__Bifidobacteriaceae;g__Bifidobacterium;s__Bifidobacterium longum	True	Plasmid	NA	No
SRR4305174	k119_4920	k119_4920:10026-11942	tet(W)	tetracycline resistance ribosomal protection protein Tet(W)	TETRACYCLINE	TETRACYCLINE	186218	VatanenT_2016_SRR4305174_bin.2	97.91	2.089	0.599	13662	2151645	d__Bacteria;p__Actinomycetota;c__Actinomycetes;o__Actinomycetales;f__Bifidobacteriaceae;g__Bifidobacterium;s__Bifidobacterium longum	d__Bacteria;p__Actinomycetota;c__Actinomycetes;o__Bifidobacteriales;f__Bifidobacteriaceae;g__Bifidobacterium;s__Bifidobacterium longum	True	NA	NA	No
SRR4305174	k119_9643	k119_9643:1112-2680	tet(Q)	tetracycline resistance ribosomal protection protein Tet(Q)	TETRACYCLINE	TETRACYCLINE	163448	VatanenT_2016_SRR4305174_bin.3	97.61	0.877	0.42	17340	4125617	d__Bacteria;p__Bacteroidota;c__Bacteroidia;o__Bacteroidales;f__Bacteroidaceae;g__Phocaeicola;s__Phocaeicola vulgatus	d__Bacteria;p__Bacteroidota;c__Bacteroidia;o__Bacteroidales;f__Bacteroidaceae;g__Phocaeicola;s__Phocaeicola vulgatus	True	NA	NA	No
SRR4305175	k119_12514	k119_12514:1-882	oqxA	multidrug efflux RND transporter periplasmic adaptor subunit OqxA	PHENICOL/QUINOLONE	PHENICOL/QUINOLONE	153992	NA	NA	NA	NA	NA	NA	NA	NA	NA	NA	Plasmid	No
SRR4305175	k119_190	k119_190:1345-1992	blaOXY	OXY-1 family extended-spectrum class A beta-lactamase	BETA-LACTAM	CEPHALOSPORIN	163534	NA	NA	NA	NA	NA	NA	NA	NA	NA	NA	NA	No
SRR4305175	k119_19109	k119_19109:84831-85730	cepA	CepA family extended-spectrum class A beta-lactamase	BETA-LACTAM	CEPHALOSPORIN	842454	VatanenT_2016_SRR4305175_bin.1	98.18	0	0.433	136338	5021088	d__Bacteria;p__Bacteroidota;c__Bacteroidia;o__Bacteroidales;f__Bacteroidaceae;g__Bacteroides;s__Bacteroides fragilis	d__Bacteria;p__Bacteroidota;c__Bacteroidia;o__Bacteroidales;f__Bacteroidaceae;g__Bacteroides;s__Bacteroides fragilis	True	Plasmid	NA	No
SRR4305177	k119_19511	k119_19511:2705-3214	lnu(AN2)	lincosamide nucleotidyltransferase Lnu(AN2)	LINCOSAMIDE	LINCOSAMIDE	113330	VatanenT_2016_SRR4305177_bin.3	95.64	2.044	0.421	23944	5765587	d__Bacteria;p__Bacteroidota;c__Bacteroidia;o__Bacteroidales;f__Bacteroidaceae;g__Bacteroides;s__Bacteroides xylanisolvens	d__Bacteria;p__Bacteroidota;c__Bacteroidia;o__Bacteroidales;f__Bacteroidaceae;g__Bacteroides;s__Bacteroides xylanisolvens	True	NA	NA	No
SRR4305177	k119_19511	k119_19511:3242-4444	mef(En2)	macrolide efflux MFS transporter Mef(En2)	MACROLIDE	MACROLIDE	88318.7	VatanenT_2016_SRR4305177_bin.3	95.64	2.044	0.421	23944	5765587	d__Bacteria;p__Bacteroidota;c__Bacteroidia;o__Bacteroidales;f__Bacteroidaceae;g__Bacteroides;s__Bacteroides xylanisolvens	d__Bacteria;p__Bacteroidota;c__Bacteroidia;o__Bacteroidales;f__Bacteroidaceae;g__Bacteroides;s__Bacteroides xylanisolvens	True	NA	NA	No
SRR4305177	k119_21736	k119_21736:6397-8319	tet(Q)	tetracycline resistance ribosomal protection protein Tet(Q)	TETRACYCLINE	TETRACYCLINE	283547	NA	NA	NA	NA	NA	NA	NA	NA	NA	NA	NA	No
SRR4305177	k119_8360	k119_8360:1332-1823	dfrF	trimethoprim-resistant dihydrofolate reductase DfrF	TRIMETHOPRIM	TRIMETHOPRIM	220269	NA	NA	NA	NA	NA	NA	NA	NA	NA	NA	Plasmid	No
SRR4305180	k99_2270	k99_2270:269-2185	tet(32)	tetracycline resistance ribosomal protection protein Tet(32)	TETRACYCLINE	TETRACYCLINE	521648	NA	NA	NA	NA	NA	NA	NA	NA	NA	NA	NA	No
SRR4305181	k119_6962	k119_6962:130-963	aph(6)-Id	aminoglycoside O-phosphotransferase APH(6)-Id	AMINOGLYCOSIDE	STREPTOMYCIN	359656	NA	NA	NA	NA	NA	NA	NA	NA	NA	Plasmid	Plasmid	Yes
SRR4305181	k119_6962	k119_6962:966-1766	aph(3'')-Ib	aminoglycoside O-phosphotransferase APH(3'')-Ib	AMINOGLYCOSIDE	STREPTOMYCIN	253526	NA	NA	NA	NA	NA	NA	NA	NA	NA	Plasmid	Plasmid	Yes
SRR4305181	k119_6962	k119_6962:1830-2642	sul2	sulfonamide-resistant dihydropteroate synthase Sul2	SULFONAMIDE	SULFONAMIDE	210254	NA	NA	NA	NA	NA	NA	NA	NA	NA	Plasmid	Plasmid	Yes
SRR4305181	k119_8675	k119_8675:657-1514	blaTEM-1	broad-spectrum class A beta-lactamase TEM-1	BETA-LACTAM	BETA-LACTAM	167741	NA	NA	NA	NA	NA	NA	NA	NA	NA	Plasmid	Plasmid	Yes
SRR4305181	k119_9628	k119_9628:431-2353	tet(Q)	tetracycline resistance ribosomal protection protein Tet(Q)	TETRACYCLINE	TETRACYCLINE	94703.4	VatanenT_2016_SRR4305181_bin.2	59.65	3.448	0.433	5741	3358361	d__Bacteria;p__Bacteroidota;c__Bacteroidia;o__Bacteroidales;f__Bacteroidaceae;g__Bacteroides;s__Bacteroides thetaiotaomicron	d__Bacteria;p__Bacteroidota;c__Bacteroidia;o__Bacteroidales;f__Bacteroidaceae;g__Bacteroides;s__Bacteroides thetaiotaomicron	True	NA	NA	No
SRR4305182	k119_11039	k119_11039:184-1140	cfxA6	broad-spectrum class A beta-lactamase CfxA6	BETA-LACTAM	BETA-LACTAM	648590	NA	NA	NA	NA	NA	NA	NA	NA	NA	NA	Plasmid	No
SRR4305182	k119_2007	k119_2007:1039-2058	tet(W)	tetracycline resistance ribosomal protection protein Tet(W)	TETRACYCLINE	TETRACYCLINE	49161.4	NA	NA	NA	NA	NA	NA	NA	NA	NA	NA	NA	No
SRR4305183	k119_10623	k119_10623:1319-2281	cfxA	CfxA family broad-spectrum class A beta-lactamase	BETA-LACTAM	BETA-LACTAM	95875.7	NA	NA	NA	NA	NA	NA	NA	NA	NA	NA	Plasmid	No
SRR4305183	k119_12066	k119_12066:7784-8947	tet(X2)	tetracycline-inactivating monooxygenase Tet(X2)	TETRACYCLINE	TIGECYCLINE	240642	NA	NA	NA	NA	NA	NA	NA	NA	NA	NA	Plasmid	No
SRR4305183	k119_12066	k119_12066:9166-9897	erm(F)	23S rRNA (adenine(2058)-N(6))-methyltransferase Erm(F)	LINCOSAMIDE/MACROLIDE/STREPTOGRAMIN	CLINDAMYCIN/MACROLIDE/STREPTOGRAMIN	180362	NA	NA	NA	NA	NA	NA	NA	NA	NA	NA	Plasmid	No
SRR4305183	k119_20479	k119_20479:25198-27120	tet(Q)	tetracycline resistance ribosomal protection protein Tet(Q)	TETRACYCLINE	TETRACYCLINE	229162	NA	NA	NA	NA	NA	NA	NA	NA	NA	Plasmid	NA	No
SRR4305183	k119_22014	k119_22014:3-629	cfiA	CfiA family subclass B1 metallo-beta-lactamase	BETA-LACTAM	CARBAPENEM	32723.1	NA	NA	NA	NA	NA	NA	NA	NA	NA	NA	Plasmid	No
SRR4305183	k119_379	k119_379:365-1252	cblA	CblA family class A beta-lactamase	BETA-LACTAM	CEPHALOSPORIN	38676.1	NA	NA	NA	NA	NA	NA	NA	NA	NA	NA	NA	No
SRR4305184	k119_3299	k119_3299:137-1099	cfxA4	extended-spectrum class A beta-lactamase CfxA4	BETA-LACTAM	CEPHALOSPORIN	217516	NA	NA	NA	NA	NA	NA	NA	NA	NA	NA	Plasmid	No
SRR4305184	k119_4907	k119_4907:584-1747	tet(X2)	tetracycline-inactivating monooxygenase Tet(X2)	TETRACYCLINE	TIGECYCLINE	104211	VatanenT_2016_SRR4305184_bin.1	93.31	3.602	0.416	9641	4694320	d__Bacteria;p__Bacteroidota;c__Bacteroidia;o__Bacteroidales;f__Bacteroidaceae;g__Phocaeicola;s__Phocaeicola vulgatus	d__Bacteria;p__Bacteroidota;c__Bacteroidia;o__Bacteroidales;f__Bacteroidaceae;g__Phocaeicola;s__Phocaeicola vulgatus	True	NA	NA	No
SRR4305184	k119_5571	k119_5571:718-2634	tet(W)	tetracycline resistance ribosomal protection protein Tet(W)	TETRACYCLINE	TETRACYCLINE	68832.9	NA	NA	NA	NA	NA	NA	NA	NA	NA	NA	NA	No
SRR4305184	k119_799	k119_799:3-1913	tet(Q)	tetracycline resistance ribosomal protection protein Tet(Q)	TETRACYCLINE	TETRACYCLINE	281150	VatanenT_2016_SRR4305184_bin.1	93.31	3.602	0.416	9641	4694320	d__Bacteria;p__Bacteroidota;c__Bacteroidia;o__Bacteroidales;f__Bacteroidaceae;g__Phocaeicola;s__Phocaeicola vulgatus	d__Bacteria;p__Bacteroidota;c__Bacteroidia;o__Bacteroidales;f__Bacteroidaceae;g__Phocaeicola;s__Phocaeicola vulgatus	True	NA	NA	No
SRR4305185	k119_14537	k119_14537:900-2816	tet(W)	tetracycline resistance ribosomal protection protein Tet(W)	TETRACYCLINE	TETRACYCLINE	50775.3	NA	NA	NA	NA	NA	NA	NA	NA	NA	NA	NA	No
SRR4305185	k119_24277	k119_24277:8243-9205	cfxA4	extended-spectrum class A beta-lactamase CfxA4	BETA-LACTAM	CEPHALOSPORIN	203498	NA	NA	NA	NA	NA	NA	NA	NA	NA	NA	Plasmid	No
SRR4305185	k119_6216	k119_6216:6624-8540	tet(O)	tetracycline resistance ribosomal protection protein Tet(O)	TETRACYCLINE	TETRACYCLINE	57535.3	NA	NA	NA	NA	NA	NA	NA	NA	NA	Plasmid	NA	No
SRR4305186	k119_10756	k119_10756:3-1361	tet(Q)	tetracycline resistance ribosomal protection protein Tet(Q)	TETRACYCLINE	TETRACYCLINE	134064	NA	NA	NA	NA	NA	NA	NA	NA	NA	NA	NA	No
SRR4305186	k119_20854	k119_20854:77-832	erm(F)	23S rRNA (adenine(2058)-N(6))-methyltransferase Erm(F)	LINCOSAMIDE/MACROLIDE/STREPTOGRAMIN	CLINDAMYCIN/MACROLIDE/STREPTOGRAMIN	414282	NA	NA	NA	NA	NA	NA	NA	NA	NA	Plasmid	Plasmid	Yes
SRR4305186	k119_20854	k119_20854:1048-1887	estT	macrolide hydrolase EstT	MACROLIDE	TYLOSIN	342307	NA	NA	NA	NA	NA	NA	NA	NA	NA	Plasmid	Plasmid	Yes
SRR4305186	k119_21684	k119_21684:2-1183	tet(W)	tetracycline resistance ribosomal protection protein Tet(W)	TETRACYCLINE	TETRACYCLINE	23126.4	VatanenT_2016_SRR4305186_bin.4	59.7	1.02	0.604	1799	1290178	d__Bacteria;p__Bacillota_A;c__Clostridia;o__Oscillospirales;f__Ruminococcaceae;g__Faecalibacterium;s__Faecalibacterium longum	d__Bacteria;p__Bacillota;c__Clostridia;o__Eubacteriales;f__Oscillospiraceae;g__Faecalibacterium;s__Faecalibacterium prausnitzii	True	NA	Plasmid	No
SRR4305186	k119_3924	k119_3924:425-1627	mef(En2)	macrolide efflux MFS transporter Mef(En2)	MACROLIDE	MACROLIDE	107397	NA	NA	NA	NA	NA	NA	NA	NA	NA	NA	NA	No
SRR4305186	k119_3924	k119_3924:1655-2164	lnu(AN2)	lincosamide nucleotidyltransferase Lnu(AN2)	LINCOSAMIDE	LINCOSAMIDE	118701	NA	NA	NA	NA	NA	NA	NA	NA	NA	NA	NA	No
SRR4305187	k119_2461	k119_2461:5141-5998	blaTEM-1	broad-spectrum class A beta-lactamase TEM-1	BETA-LACTAM	BETA-LACTAM	50974.6	VatanenT_2016_SRR4305187_bin.1	79.72	1.388	0.506	5347	3572295	d__Bacteria;p__Pseudomonadota;c__Gammaproteobacteria;o__Enterobacterales;f__Enterobacteriaceae;g__Escherichia;s__Escherichia coli	d__Bacteria;p__Pseudomonadota;c__Gammaproteobacteria;o__Enterobacterales;f__Enterobacteriaceae;g__Escherichia;s__Escherichia coli	True	Plasmid	Plasmid	Yes
SRR4305187	k119_368	k119_368:236-706	dfrA7	trimethoprim-resistant dihydrofolate reductase DfrA7	TRIMETHOPRIM	TRIMETHOPRIM	68795.8	VatanenT_2016_SRR4305187_bin.1	79.72	1.388	0.506	5347	3572295	d__Bacteria;p__Pseudomonadota;c__Gammaproteobacteria;o__Enterobacterales;f__Enterobacteriaceae;g__Escherichia;s__Escherichia coli	d__Bacteria;p__Pseudomonadota;c__Gammaproteobacteria;o__Enterobacterales;f__Enterobacteriaceae;g__Escherichia;s__Escherichia coli	True	Plasmid	Plasmid	Yes
SRR4305187	k119_368	k119_368:6733-7389	catA1	type A-1 chloramphenicol O-acetyltransferase	PHENICOL	CHLORAMPHENICOL	62749.1	VatanenT_2016_SRR4305187_bin.1	79.72	1.388	0.506	5347	3572295	d__Bacteria;p__Pseudomonadota;c__Gammaproteobacteria;o__Enterobacterales;f__Enterobacteriaceae;g__Escherichia;s__Escherichia coli	d__Bacteria;p__Pseudomonadota;c__Gammaproteobacteria;o__Enterobacterales;f__Enterobacteriaceae;g__Escherichia;s__Escherichia coli	True	Plasmid	Plasmid	Yes
SRR4305187	k119_495	k119_495:2913-4115	tet(B)	tetracycline efflux MFS transporter Tet(B)	TETRACYCLINE	TETRACYCLINE	78592.1	NA	NA	NA	NA	NA	NA	NA	NA	NA	NA	Plasmid	No
SRR4305187	k119_5429	k119_5429:70034-71950	tet(O)	tetracycline resistance ribosomal protection protein Tet(O)	TETRACYCLINE	TETRACYCLINE	411105	VatanenT_2016_SRR4305187_bin.3	99.57	0.307	0.587	47428	2334359	d__Bacteria;p__Actinomycetota;c__Actinomycetes;o__Actinomycetales;f__Bifidobacteriaceae;g__Bifidobacterium;s__Bifidobacterium breve	d__Bacteria;p__Actinomycetota;c__Actinomycetes;o__Bifidobacteriales;f__Bifidobacteriaceae;g__Bifidobacterium;s__Bifidobacterium breve	True	NA	NA	No
SRR4305188	k119_10400	k119_10400:1392-3314	tet(Q)	tetracycline resistance ribosomal protection protein Tet(Q)	TETRACYCLINE	TETRACYCLINE	324145	NA	NA	NA	NA	NA	NA	NA	NA	NA	NA	NA	No
SRR4305188	k119_1149	k119_1149:69-926	blaTEM-1	broad-spectrum class A beta-lactamase TEM-1	BETA-LACTAM	BETA-LACTAM	22022.2	NA	NA	NA	NA	NA	NA	NA	NA	NA	Plasmid	Plasmid	Yes
SRR4305188	k119_13912	k119_13912:6345-7307	cfxA	CfxA family broad-spectrum class A beta-lactamase	BETA-LACTAM	BETA-LACTAM	155262	NA	NA	NA	NA	NA	NA	NA	NA	NA	NA	Plasmid	No
SRR4305188	k119_363	k119_363:845-1312	dfrF	trimethoprim-resistant dihydrofolate reductase DfrF	TRIMETHOPRIM	TRIMETHOPRIM	208014	VatanenT_2016_SRR4305188_bin.3	99.32	2.013	0.367	36651	3452336	d__Bacteria;p__Bacillota_A;c__Clostridia;o__Lachnospirales;f__Lachnospiraceae;g__Anaerostipes;s__Anaerostipes hadrus	d__Bacteria;p__Bacillota;c__Clostridia;o__Eubacteriales;f__Lachnospiraceae;g__Anaerostipes;s__Anaerostipes hadrus	True	NA	NA	No
SRR4305188	k119_7183	k119_7183:1323-2222	cepA	CepA family extended-spectrum class A beta-lactamase	BETA-LACTAM	CEPHALOSPORIN	123229	NA	NA	NA	NA	NA	NA	NA	NA	NA	NA	NA	No
SRR4305189	k119_13542	k119_13542:1-756	blaTEM	TEM family class A beta-lactamase	BETA-LACTAM	BETA-LACTAM	143514	VatanenT_2016_SRR4305189_bin.5	93.25	1.38	0.395	8270	1768569	d__Bacteria;p__Pseudomonadota;c__Gammaproteobacteria;o__Enterobacterales;f__Pasteurellaceae;g__Haemophilus_D;s__Haemophilus_D parainfluenzae_K	d__Bacteria;p__Pseudomonadota;c__Gammaproteobacteria;o__Pasteurellales;f__Pasteurellaceae;g__Haemophilus;s__Haemophilus parainfluenzae	True	NA	Plasmid	No
SRR4305189	k119_14494	k119_14494:1370-2572	tet(B)	tetracycline efflux MFS transporter Tet(B)	TETRACYCLINE	TETRACYCLINE	197763	VatanenT_2016_SRR4305189_bin.5	93.25	1.38	0.395	8270	1768569	d__Bacteria;p__Pseudomonadota;c__Gammaproteobacteria;o__Enterobacterales;f__Pasteurellaceae;g__Haemophilus_D;s__Haemophilus_D parainfluenzae_K	d__Bacteria;p__Pseudomonadota;c__Gammaproteobacteria;o__Pasteurellales;f__Pasteurellaceae;g__Haemophilus;s__Haemophilus parainfluenzae	True	NA	Plasmid	No
SRR4305189	k119_15237	k119_15237:1672-2571	cepA	CepA family extended-spectrum class A beta-lactamase	BETA-LACTAM	CEPHALOSPORIN	84967.3	VatanenT_2016_SRR4305189_bin.4	52.49	0.789	0.44	3187	2729517	d__Bacteria;p__Bacteroidota;c__Bacteroidia;o__Bacteroidales;f__Bacteroidaceae;g__Bacteroides;s__Bacteroides fragilis	d__Bacteria;p__Bacteroidota;c__Bacteroidia;o__Bacteroidales;f__Bacteroidaceae;g__Bacteroides;s__Bacteroides fragilis	True	NA	NA	No
SRR4305189	k119_16187	k119_16187:205-1017	sul2	sulfonamide-resistant dihydropteroate synthase Sul2	SULFONAMIDE	SULFONAMIDE	94863.7	NA	NA	NA	NA	NA	NA	NA	NA	NA	Plasmid	Plasmid	Yes
SRR4305189	k119_2337	k119_2337:3166-3999	aph(6)-Id	aminoglycoside O-phosphotransferase APH(6)-Id	AMINOGLYCOSIDE	STREPTOMYCIN	159872	VatanenT_2016_SRR4305189_bin.4	52.49	0.789	0.44	3187	2729517	d__Bacteria;p__Bacteroidota;c__Bacteroidia;o__Bacteroidales;f__Bacteroidaceae;g__Bacteroides;s__Bacteroides fragilis	d__Bacteria;p__Bacteroidota;c__Bacteroidia;o__Bacteroidales;f__Bacteroidaceae;g__Bacteroides;s__Bacteroides fragilis	True	Plasmid	Plasmid	Yes
SRR4305189	k119_2337	k119_2337:4002-4655	aph(3'')-Ib	aminoglycoside O-phosphotransferase APH(3'')-Ib	AMINOGLYCOSIDE	STREPTOMYCIN	136915	VatanenT_2016_SRR4305189_bin.4	52.49	0.789	0.44	3187	2729517	d__Bacteria;p__Bacteroidota;c__Bacteroidia;o__Bacteroidales;f__Bacteroidaceae;g__Bacteroides;s__Bacteroides fragilis	d__Bacteria;p__Bacteroidota;c__Bacteroidia;o__Bacteroidales;f__Bacteroidaceae;g__Bacteroides;s__Bacteroides fragilis	True	Plasmid	Plasmid	Yes
SRR4305189	k119_8491	k119_8491:136-948	aph(3')-Ia	aminoglycoside O-phosphotransferase APH(3')-Ia	AMINOGLYCOSIDE	KANAMYCIN	198571	NA	NA	NA	NA	NA	NA	NA	NA	NA	Plasmid	Plasmid	Yes
SRR4305189	k119_8622	k119_8622:2393-3031	catA2	type A-2 chloramphenicol O-acetyltransferase CatII	PHENICOL	CHLORAMPHENICOL	181043	NA	NA	NA	NA	NA	NA	NA	NA	NA	NA	Plasmid	No
SRR4305190	k119_10076	k119_10076:570-1475	blaMUN-1	MUN family extended-spectrum class A beta-lactamase MUN-1	BETA-LACTAM	CEPHALOSPORIN	84614.4	VatanenT_2016_SRR4305190_bin.8	72.33	1.022	0.42	121797	4959316	d__Bacteria;p__Bacteroidota;c__Bacteroidia;o__Bacteroidales;f__Bacteroidaceae;g__Bacteroides;s__Bacteroides ovatus	d__Bacteria;p__Bacteroidota;c__Bacteroidia;o__Bacteroidales;f__Bacteroidaceae;g__Bacteroides;s__Bacteroides ovatus	True	Plasmid	Plasmid	Yes
SRR4305190	k119_13333	k119_13333:1333-2193	aadS	aminoglycoside 6-adenylyltransferase AadS	AMINOGLYCOSIDE	STREPTOMYCIN	19674	VatanenT_2016_SRR4305190_bin.9	86.46	0.309	0.468	80597	3879195	d__Bacteria;p__Bacteroidota;c__Bacteroidia;o__Bacteroidales;f__Bacteroidaceae;g__Bacteroides;s__Bacteroides uniformis	d__Bacteria;p__Bacteroidota;c__Bacteroidia;o__Bacteroidales;f__Bacteroidaceae;g__Bacteroides;s__Bacteroides uniformis	True	NA	NA	No
SRR4305190	k119_36239	k119_36239:749-2665	tet(W)	tetracycline resistance ribosomal protection protein Tet(W)	TETRACYCLINE	TETRACYCLINE	313315	NA	NA	NA	NA	NA	NA	NA	NA	NA	NA	NA	No
SRR4305190	k119_38306	k119_38306:56280-58196	tet(M)	tetracycline resistance ribosomal protection protein Tet(M)	TETRACYCLINE	TETRACYCLINE	24729.8	VatanenT_2016_SRR4305190_bin.4	97.65	1.342	0.373	24232	2604631	d__Bacteria;p__Bacillota_A;c__Clostridia;o__Lachnospirales;f__Lachnospiraceae;g__Anaerostipes;s__Anaerostipes hadrus	d__Bacteria;p__Bacillota;c__Clostridia;o__Eubacteriales;f__Lachnospiraceae;g__Anaerostipes;s__Anaerostipes hadrus	True	NA	NA	No
SRR4305190	k119_46716	k119_46716:3-1283	tet(32)	tetracycline resistance ribosomal protection protein Tet(32)	TETRACYCLINE	TETRACYCLINE	20354.3	NA	NA	NA	NA	NA	NA	NA	NA	NA	NA	NA	No
SRR4305190	k119_47617	k119_47617:882-2162	tet(O)	tetracycline resistance ribosomal protection protein Tet(O)	TETRACYCLINE	TETRACYCLINE	57181.7	NA	NA	NA	NA	NA	NA	NA	NA	NA	NA	Plasmid	No
SRR4305190	k119_54705	k119_54705:1-1275	tet(Q)	tetracycline resistance ribosomal protection protein Tet(Q)	TETRACYCLINE	TETRACYCLINE	78263.6	NA	NA	NA	NA	NA	NA	NA	NA	NA	NA	NA	No
SRR4305190	k119_59832	k119_59832:86925-87812	cblA	CblA family class A beta-lactamase	BETA-LACTAM	CEPHALOSPORIN	24414.5	VatanenT_2016_SRR4305190_bin.9	86.46	0.309	0.468	80597	3879195	d__Bacteria;p__Bacteroidota;c__Bacteroidia;o__Bacteroidales;f__Bacteroidaceae;g__Bacteroides;s__Bacteroides uniformis	d__Bacteria;p__Bacteroidota;c__Bacteroidia;o__Bacteroidales;f__Bacteroidaceae;g__Bacteroides;s__Bacteroides uniformis	True	NA	NA	No
SRR4305190	k119_62438	k119_62438:6-740	erm(B)	23S rRNA (adenine(2058)-N(6))-methyltransferase Erm(B)	LINCOSAMIDE/MACROLIDE/STREPTOGRAMIN	CLINDAMYCIN/ERYTHROMYCIN/STREPTOGRAMIN B	51127.6	VatanenT_2016_SRR4305190_bin.8	72.33	1.022	0.42	121797	4959316	d__Bacteria;p__Bacteroidota;c__Bacteroidia;o__Bacteroidales;f__Bacteroidaceae;g__Bacteroides;s__Bacteroides ovatus	d__Bacteria;p__Bacteroidota;c__Bacteroidia;o__Bacteroidales;f__Bacteroidaceae;g__Bacteroides;s__Bacteroides ovatus	True	NA	NA	No
SRR4305191	k119_17260	k119_17260:6442-7347	blaMUN-1	MUN family extended-spectrum class A beta-lactamase MUN-1	BETA-LACTAM	CEPHALOSPORIN	223335	NA	NA	NA	NA	NA	NA	NA	NA	NA	Plasmid	Plasmid	Yes
SRR4305191	k119_18457	k119_18457:371-2287	tet(32)	tetracycline resistance ribosomal protection protein Tet(32)	TETRACYCLINE	TETRACYCLINE	51309.7	NA	NA	NA	NA	NA	NA	NA	NA	NA	NA	NA	No
SRR4305191	k119_21484	k119_21484:62-1978	tet(W)	tetracycline resistance ribosomal protection protein Tet(W)	TETRACYCLINE	TETRACYCLINE	62793.3	NA	NA	NA	NA	NA	NA	NA	NA	NA	NA	Plasmid	No
SRR4305191	k119_22787	k119_22787:863-2224	tet(Q)	tetracycline resistance ribosomal protection protein Tet(Q)	TETRACYCLINE	TETRACYCLINE	29746.9	NA	NA	NA	NA	NA	NA	NA	NA	NA	NA	NA	No
SRR4305191	k119_23900	k119_23900:2-478	erm(F)	23S rRNA (adenine(2058)-N(6))-methyltransferase Erm(F)	LINCOSAMIDE/MACROLIDE/STREPTOGRAMIN	CLINDAMYCIN/MACROLIDE/STREPTOGRAMIN	12274.2	NA	NA	NA	NA	NA	NA	NA	NA	NA	NA	NA	No
SRR4305191	k119_31018	k119_31018:34-999	tet(Q)	tetracycline resistance ribosomal protection protein Tet(Q)	TETRACYCLINE	TETRACYCLINE	30304.4	NA	NA	NA	NA	NA	NA	NA	NA	NA	NA	NA	No
SRR4305191	k119_42388	k119_42388:1178-2266	cfr(C)	23S rRNA (adenine(2503)-C(8))-methyltransferase Cfr(C)	PHENICOL/LINCOSAMIDE/OXAZOLIDINONE/PLEUROMUTILIN/STREPTOGRAMIN	CHLORAMPHENICOL/CLINDAMYCIN/FLORFENICOL/LINEZOLID/STREPTOGRAMIN/TIAMULIN	55268.5	NA	NA	NA	NA	NA	NA	NA	NA	NA	NA	Plasmid	No
SRR4305191	k119_44086	k119_44086:5803-6537	erm(B)	23S rRNA (adenine(2058)-N(6))-methyltransferase Erm(B)	LINCOSAMIDE/MACROLIDE/STREPTOGRAMIN	CLINDAMYCIN/ERYTHROMYCIN/STREPTOGRAMIN B	122672	NA	NA	NA	NA	NA	NA	NA	NA	NA	Plasmid	NA	No
SRR4305192	k119_19925	k119_19925:197-817	catA13	type A-13 chloramphenicol O-acetyltransferase	PHENICOL	CHLORAMPHENICOL	42792.3	NA	NA	NA	NA	NA	NA	NA	NA	NA	Plasmid	NA	No
SRR4305192	k119_23317	k119_23317:473-1675	mef(En2)	macrolide efflux MFS transporter Mef(En2)	MACROLIDE	MACROLIDE	540576	NA	NA	NA	NA	NA	NA	NA	NA	NA	NA	NA	No
SRR4305192	k119_23317	k119_23317:1703-2212	lnu(AN2)	lincosamide nucleotidyltransferase Lnu(AN2)	LINCOSAMIDE	LINCOSAMIDE	493269	NA	NA	NA	NA	NA	NA	NA	NA	NA	NA	NA	No
SRR4305193	k119_10088	k119_10088:3203-4063	aadS	aminoglycoside 6-adenylyltransferase AadS	AMINOGLYCOSIDE	STREPTOMYCIN	101121	VatanenT_2016_SRR4305193_bin.2	93.86	2.354	0.471	66016	4552065	d__Bacteria;p__Bacteroidota;c__Bacteroidia;o__Bacteroidales;f__Bacteroidaceae;g__Bacteroides;s__Bacteroides uniformis	d__Bacteria;p__Bacteroidota;c__Bacteroidia;o__Bacteroidales;f__Bacteroidaceae;g__Bacteroides;s__Bacteroides uniformis	True	NA	NA	No
SRR4305193	k119_10088	k119_10088:5312-6109	erm(F)	23S rRNA (adenine(2058)-N(6))-methyltransferase Erm(F)	LINCOSAMIDE/MACROLIDE/STREPTOGRAMIN	CLINDAMYCIN/MACROLIDE/STREPTOGRAMIN	94487.4	VatanenT_2016_SRR4305193_bin.2	93.86	2.354	0.471	66016	4552065	d__Bacteria;p__Bacteroidota;c__Bacteroidia;o__Bacteroidales;f__Bacteroidaceae;g__Bacteroides;s__Bacteroides uniformis	d__Bacteria;p__Bacteroidota;c__Bacteroidia;o__Bacteroidales;f__Bacteroidaceae;g__Bacteroides;s__Bacteroides uniformis	True	NA	NA	No
SRR4305193	k119_10499	k119_10499:1429-3351	tet(Q)	tetracycline resistance ribosomal protection protein Tet(Q)	TETRACYCLINE	TETRACYCLINE	236560	VatanenT_2016_SRR4305193_bin.1	96.99	2.568	0.414	80111	5260172	d__Bacteria;p__Bacteroidota;c__Bacteroidia;o__Bacteroidales;f__Bacteroidaceae;g__Phocaeicola;s__Phocaeicola dorei	d__Bacteria;p__Bacteroidota;c__Bacteroidia;o__Bacteroidales;f__Bacteroidaceae;g__Phocaeicola;s__Phocaeicola dorei	True	NA	NA	No
SRR4305193	k119_1502	k119_1502:2-1681	tet(32)	tetracycline resistance ribosomal protection protein Tet(32)	TETRACYCLINE	TETRACYCLINE	19589.2	NA	NA	NA	NA	NA	NA	NA	NA	NA	NA	NA	No
SRR4305193	k119_15822	k119_15822:1-1029	mef(A)	macrolide efflux MFS transporter Mef(A)	MACROLIDE	AZITHROMYCIN/ERYTHROMYCIN	28541.2	VatanenT_2016_SRR4305193_bin.2	93.86	2.354	0.471	66016	4552065	d__Bacteria;p__Bacteroidota;c__Bacteroidia;o__Bacteroidales;f__Bacteroidaceae;g__Bacteroides;s__Bacteroides uniformis	d__Bacteria;p__Bacteroidota;c__Bacteroidia;o__Bacteroidales;f__Bacteroidaceae;g__Bacteroides;s__Bacteroides uniformis	True	NA	NA	No
SRR4305193	k119_21493	k119_21493:67633-68520	cblA	CblA family class A beta-lactamase	BETA-LACTAM	CEPHALOSPORIN	65677	VatanenT_2016_SRR4305193_bin.2	93.86	2.354	0.471	66016	4552065	d__Bacteria;p__Bacteroidota;c__Bacteroidia;o__Bacteroidales;f__Bacteroidaceae;g__Bacteroides;s__Bacteroides uniformis	d__Bacteria;p__Bacteroidota;c__Bacteroidia;o__Bacteroidales;f__Bacteroidaceae;g__Bacteroides;s__Bacteroides uniformis	True	NA	NA	No
SRR4305193	k119_21507	k119_21507:1834-2733	cepA	CepA family extended-spectrum class A beta-lactamase	BETA-LACTAM	CEPHALOSPORIN	58089.8	NA	NA	NA	NA	NA	NA	NA	NA	NA	NA	NA	No
SRR4305193	k119_4217	k119_4217:3-671	erm(G)	23S rRNA (adenine(2058)-N(6))-methyltransferase Erm(G)	LINCOSAMIDE/MACROLIDE/STREPTOGRAMIN	ERYTHROMYCIN/LINCOSAMIDE/STREPTOGRAMIN/TYLOSIN	29889.1	NA	NA	NA	NA	NA	NA	NA	NA	NA	NA	NA	No
SRR4305193	k119_8983	k119_8983:28403-29365	cfxA	CfxA family broad-spectrum class A beta-lactamase	BETA-LACTAM	BETA-LACTAM	197043	VatanenT_2016_SRR4305193_bin.1	96.99	2.568	0.414	80111	5260172	d__Bacteria;p__Bacteroidota;c__Bacteroidia;o__Bacteroidales;f__Bacteroidaceae;g__Phocaeicola;s__Phocaeicola dorei	d__Bacteria;p__Bacteroidota;c__Bacteroidia;o__Bacteroidales;f__Bacteroidaceae;g__Phocaeicola;s__Phocaeicola dorei	True	NA	NA	No
SRR4305194	k119_12776	k119_12776:3763-5685	tet(Q)	tetracycline resistance ribosomal protection protein Tet(Q)	TETRACYCLINE	TETRACYCLINE	348910	NA	NA	NA	NA	NA	NA	NA	NA	NA	NA	NA	No
SRR4305194	k119_33416	k119_33416:1-1365	tet(32)	tetracycline resistance ribosomal protection protein Tet(32)	TETRACYCLINE	TETRACYCLINE	15074.6	NA	NA	NA	NA	NA	NA	NA	NA	NA	NA	NA	No
SRR4305194	k119_39977	k119_39977:4731-6647	tet(O)	tetracycline resistance ribosomal protection protein Tet(O)	TETRACYCLINE	TETRACYCLINE	57694.7	NA	NA	NA	NA	NA	NA	NA	NA	NA	Plasmid	NA	No
SRR4305194	k119_4010	k119_4010:2-733	cepA	CepA family extended-spectrum class A beta-lactamase	BETA-LACTAM	CEPHALOSPORIN	13051.3	NA	NA	NA	NA	NA	NA	NA	NA	NA	NA	NA	No
SRR4305194	k119_45388	k119_45388:2283-2759	lnu(AN2)	lincosamide nucleotidyltransferase Lnu(AN2)	LINCOSAMIDE	LINCOSAMIDE	25420.7	NA	NA	NA	NA	NA	NA	NA	NA	NA	NA	NA	No
SRR4305194	k119_45388	k119_45388:2787-3989	mef(En2)	macrolide efflux MFS transporter Mef(En2)	MACROLIDE	MACROLIDE	38943.6	NA	NA	NA	NA	NA	NA	NA	NA	NA	NA	NA	No
SRR4305194	k119_52657	k119_52657:6936-7727	erm(F)	23S rRNA (adenine(2058)-N(6))-methyltransferase Erm(F)	LINCOSAMIDE/MACROLIDE/STREPTOGRAMIN	CLINDAMYCIN/MACROLIDE/STREPTOGRAMIN	44538.7	NA	NA	NA	NA	NA	NA	NA	NA	NA	NA	NA	No
SRR4305194	k119_98	k119_98:3791-5707	tet(W)	tetracycline resistance ribosomal protection protein Tet(W)	TETRACYCLINE	TETRACYCLINE	49069.3	NA	NA	NA	NA	NA	NA	NA	NA	NA	NA	NA	No
SRR4305195	k119_1249	k119_1249:995-2032	tet	TetM/TetW/TetO/TetS family tetracycline resistance ribosomal protection protein	TETRACYCLINE	TETRACYCLINE	413044	NA	NA	NA	NA	NA	NA	NA	NA	NA	NA	NA	No
SRR4305195	k119_18444	k119_18444:1-1197	tet(O)	tetracycline resistance ribosomal protection protein Tet(O)	TETRACYCLINE	TETRACYCLINE	477243	NA	NA	NA	NA	NA	NA	NA	NA	NA	NA	Plasmid	No
SRR4305196	k119_11510	k119_11510:332-1291	cfxA6	broad-spectrum class A beta-lactamase CfxA6	BETA-LACTAM	BETA-LACTAM	423177	VatanenT_2016_SRR4305196_bin.1	98.98	3.49	0.448	31925	3658886	d__Bacteria;p__Bacteroidota;c__Bacteroidia;o__Bacteroidales;f__Bacteroidaceae;g__Prevotella;s__Prevotella copri_F	d__Bacteria;p__Bacteroidota;c__Bacteroidia;o__Bacteroidales;f__Prevotellaceae;g__Segatella;s__Segatella copri	True	NA	NA	No
SRR4305196	k119_15423	k119_15423:10378-11238	aadS	aminoglycoside 6-adenylyltransferase AadS	AMINOGLYCOSIDE	STREPTOMYCIN	102419	NA	NA	NA	NA	NA	NA	NA	NA	NA	NA	NA	No
SRR4305196	k119_15423	k119_15423:12487-13284	erm(F)	23S rRNA (adenine(2058)-N(6))-methyltransferase Erm(F)	LINCOSAMIDE/MACROLIDE/STREPTOGRAMIN	CLINDAMYCIN/MACROLIDE/STREPTOGRAMIN	78770.9	NA	NA	NA	NA	NA	NA	NA	NA	NA	NA	NA	No
SRR4305196	k119_22484	k119_22484:1-1113	tet(M)	tetracycline resistance ribosomal protection protein Tet(M)	TETRACYCLINE	TETRACYCLINE	17427.3	NA	NA	NA	NA	NA	NA	NA	NA	NA	NA	Plasmid	No
SRR4305196	k119_24185	k119_24185:401-2245	tet(O)	tetracycline resistance ribosomal protection protein Tet(O)	TETRACYCLINE	TETRACYCLINE	50715.7	NA	NA	NA	NA	NA	NA	NA	NA	NA	NA	Plasmid	No
SRR4305196	k119_2627	k119_2627:480-1589	tet(W)	tetracycline resistance ribosomal protection protein Tet(W)	TETRACYCLINE	TETRACYCLINE	41582.5	NA	NA	NA	NA	NA	NA	NA	NA	NA	NA	Plasmid	No
SRR4305196	k119_8444	k119_8444:1136-1627	dfrF	trimethoprim-resistant dihydrofolate reductase DfrF	TRIMETHOPRIM	TRIMETHOPRIM	54390.4	NA	NA	NA	NA	NA	NA	NA	NA	NA	NA	Plasmid	No
SRR4305197	k119_1857	k119_1857:1839-2330	dfrF	trimethoprim-resistant dihydrofolate reductase DfrF	TRIMETHOPRIM	TRIMETHOPRIM	192574	NA	NA	NA	NA	NA	NA	NA	NA	NA	NA	Plasmid	No
SRR4305197	k119_21202	k119_21202:1235-2470	mef(H)	macrolide efflux MFS transporter Mef(H)	MACROLIDE	ERYTHROMYCIN	56834.9	NA	NA	NA	NA	NA	NA	NA	NA	NA	NA	Plasmid	No
SRR4305197	k119_21641	k119_21641:2943-3563	catP	type A-11 chloramphenicol O-acetyltransferase CatP	PHENICOL	CHLORAMPHENICOL	49430.9	NA	NA	NA	NA	NA	NA	NA	NA	NA	NA	NA	No
SRR4305197	k119_22254	k119_22254:3571-4788	tet(40)	tetracycline efflux MFS transporter Tet(40)	TETRACYCLINE	TETRACYCLINE	40469.3	NA	NA	NA	NA	NA	NA	NA	NA	NA	NA	Plasmid	No
SRR4305197	k119_3787	k119_3787:2-1537	tet(32)	tetracycline resistance ribosomal protection protein Tet(32)	TETRACYCLINE	TETRACYCLINE	57264	NA	NA	NA	NA	NA	NA	NA	NA	NA	NA	NA	No
SRR4305197	k119_4123	k119_4123:63-1979	tet(W)	tetracycline resistance ribosomal protection protein Tet(W)	TETRACYCLINE	TETRACYCLINE	66206.9	NA	NA	NA	NA	NA	NA	NA	NA	NA	NA	Plasmid	No
SRR4305197	k119_5243	k119_5243:1238-3154	tet(O)	tetracycline resistance ribosomal protection protein Tet(O)	TETRACYCLINE	TETRACYCLINE	281764	NA	NA	NA	NA	NA	NA	NA	NA	NA	NA	Plasmid	No
SRR4305198	k119_11837	k119_11837:20714-21613	cepA	CepA family extended-spectrum class A beta-lactamase	BETA-LACTAM	CEPHALOSPORIN	75527.9	VatanenT_2016_SRR4305198_bin.6	97.86	0	0.433	78699	4792021	d__Bacteria;p__Bacteroidota;c__Bacteroidia;o__Bacteroidales;f__Bacteroidaceae;g__Bacteroides;s__Bacteroides fragilis	d__Bacteria;p__Bacteroidota;c__Bacteroidia;o__Bacteroidales;f__Bacteroidaceae;g__Bacteroides;s__Bacteroides fragilis	True	NA	NA	No
SRR4305198	k119_25065	k119_25065:2441-2950	lnu(AN2)	lincosamide nucleotidyltransferase Lnu(AN2)	LINCOSAMIDE	LINCOSAMIDE	38796.4	NA	NA	NA	NA	NA	NA	NA	NA	NA	NA	NA	No
SRR4305198	k119_25065	k119_25065:2978-4180	mef(En2)	macrolide efflux MFS transporter Mef(En2)	MACROLIDE	MACROLIDE	43505.9	NA	NA	NA	NA	NA	NA	NA	NA	NA	NA	NA	No
SRR4305198	k119_31256	k119_31256:963-2879	tet(W)	tetracycline resistance ribosomal protection protein Tet(W)	TETRACYCLINE	TETRACYCLINE	61429.2	NA	NA	NA	NA	NA	NA	NA	NA	NA	NA	NA	No
SRR4305198	k119_346	k119_346:1468-2088	catA13	type A-13 chloramphenicol O-acetyltransferase	PHENICOL	CHLORAMPHENICOL	47278.8	NA	NA	NA	NA	NA	NA	NA	NA	NA	Plasmid	NA	No
SRR4305198	k119_38547	k119_38547:7092-9014	tet(Q)	tetracycline resistance ribosomal protection protein Tet(Q)	TETRACYCLINE	TETRACYCLINE	349917	VatanenT_2016_SRR4305198_bin.3	99.24	0	0.418	154488	5264246	d__Bacteria;p__Bacteroidota;c__Bacteroidia;o__Bacteroidales;f__Bacteroidaceae;g__Phocaeicola;s__Phocaeicola dorei	d__Bacteria;p__Bacteroidota;c__Bacteroidia;o__Bacteroidales;f__Bacteroidaceae;g__Phocaeicola;s__Phocaeicola dorei	True	Plasmid	NA	No
SRR4305199	k119_15595	k119_15595:431-1747	tet(Q)	tetracycline resistance ribosomal protection protein Tet(Q)	TETRACYCLINE	TETRACYCLINE	114291	NA	NA	NA	NA	NA	NA	NA	NA	NA	NA	NA	No
SRR4305199	k119_16194	k119_16194:105-2021	tet(32)	tetracycline resistance ribosomal protection protein Tet(32)	TETRACYCLINE	TETRACYCLINE	76927.6	NA	NA	NA	NA	NA	NA	NA	NA	NA	NA	NA	No
SRR4305199	k119_18052	k119_18052:201-2117	tet(W)	tetracycline resistance ribosomal protection protein Tet(W)	TETRACYCLINE	TETRACYCLINE	62868.4	NA	NA	NA	NA	NA	NA	NA	NA	NA	NA	Plasmid	No
SRR4305199	k119_3221	k119_3221:1-972	tet(O)	tetracycline resistance ribosomal protection protein Tet(O)	TETRACYCLINE	TETRACYCLINE	35313.7	NA	NA	NA	NA	NA	NA	NA	NA	NA	NA	Plasmid	No
SRR4305199	k119_325	k119_325:921-2138	tet(40)	tetracycline efflux MFS transporter Tet(40)	TETRACYCLINE	TETRACYCLINE	21292.6	NA	NA	NA	NA	NA	NA	NA	NA	NA	NA	NA	No
SRR4305202	k119_15044	k119_15044:1821-2993	oqxA	multidrug efflux RND transporter periplasmic adaptor subunit OqxA	PHENICOL/QUINOLONE	PHENICOL/QUINOLONE	44690.8	VatanenT_2016_SRR4305202_bin.4	81.35	0.739	0.552	6748	3566434	d__Bacteria;p__Pseudomonadota;c__Gammaproteobacteria;o__Enterobacterales;f__Enterobacteriaceae;g__Enterobacter;s__Enterobacter hoffmannii	d__Bacteria;p__Pseudomonadota;c__Gammaproteobacteria;o__Enterobacterales;f__Enterobacteriaceae;g__Enterobacter;s__Enterobacter hormaechei	True	NA	Plasmid	No
SRR4305202	k119_19515	k119_19515:3125-5041	tet(W)	tetracycline resistance ribosomal protection protein Tet(W)	TETRACYCLINE	TETRACYCLINE	159644	NA	NA	NA	NA	NA	NA	NA	NA	NA	NA	NA	No
SRR4305202	k119_19960	k119_19960:1493-2455	cfxA	CfxA family broad-spectrum class A beta-lactamase	BETA-LACTAM	BETA-LACTAM	150545	NA	NA	NA	NA	NA	NA	NA	NA	NA	NA	Plasmid	No
SRR4305202	k119_20081	k119_20081:649-1632	tet(O)	tetracycline resistance ribosomal protection protein Tet(O)	TETRACYCLINE	TETRACYCLINE	52723.5	NA	NA	NA	NA	NA	NA	NA	NA	NA	NA	Plasmid	No
SRR4305202	k119_5904	k119_5904:4129-6051	oqxB	multidrug efflux RND transporter permease subunit OqxB	PHENICOL/QUINOLONE	PHENICOL/QUINOLONE	56401.4	VatanenT_2016_SRR4305202_bin.4	81.35	0.739	0.552	6748	3566434	d__Bacteria;p__Pseudomonadota;c__Gammaproteobacteria;o__Enterobacterales;f__Enterobacteriaceae;g__Enterobacter;s__Enterobacter hoffmannii	d__Bacteria;p__Pseudomonadota;c__Gammaproteobacteria;o__Enterobacterales;f__Enterobacteriaceae;g__Enterobacter;s__Enterobacter hormaechei	True	NA	NA	No
SRR4305202	k119_6027	k119_6027:4448-5590	blaACT	ACT family cephalosporin-hydrolyzing class C beta-lactamase	BETA-LACTAM	CEPHALOSPORIN	55669.1	VatanenT_2016_SRR4305202_bin.4	81.35	0.739	0.552	6748	3566434	d__Bacteria;p__Pseudomonadota;c__Gammaproteobacteria;o__Enterobacterales;f__Enterobacteriaceae;g__Enterobacter;s__Enterobacter hoffmannii	d__Bacteria;p__Pseudomonadota;c__Gammaproteobacteria;o__Enterobacterales;f__Enterobacteriaceae;g__Enterobacter;s__Enterobacter hormaechei	True	NA	NA	No
SRR4305202	k119_6480	k119_6480:11628-12050	fosA	FosA/FosA2 family fosfomycin resistance glutathione transferase	FOSFOMYCIN	FOSFOMYCIN	51708.6	VatanenT_2016_SRR4305202_bin.4	81.35	0.739	0.552	6748	3566434	d__Bacteria;p__Pseudomonadota;c__Gammaproteobacteria;o__Enterobacterales;f__Enterobacteriaceae;g__Enterobacter;s__Enterobacter hoffmannii	d__Bacteria;p__Pseudomonadota;c__Gammaproteobacteria;o__Enterobacterales;f__Enterobacteriaceae;g__Enterobacter;s__Enterobacter hormaechei	True	NA	NA	No
SRR4305202	k119_8658	k119_8658:2233-4155	tet(Q)	tetracycline resistance ribosomal protection protein Tet(Q)	TETRACYCLINE	TETRACYCLINE	130381	NA	NA	NA	NA	NA	NA	NA	NA	NA	NA	NA	No
SRR4305203	k119_1619	k119_1619:127-960	aph(6)-Id	aminoglycoside O-phosphotransferase APH(6)-Id	AMINOGLYCOSIDE	STREPTOMYCIN	33189.3	NA	NA	NA	NA	NA	NA	NA	NA	NA	Plasmid	Plasmid	Yes
SRR4305203	k119_2494	k119_2494:3-1832	tet(Q)	tetracycline resistance ribosomal protection protein Tet(Q)	TETRACYCLINE	TETRACYCLINE	252461	NA	NA	NA	NA	NA	NA	NA	NA	NA	NA	NA	No
SRR4305203	k119_3225	k119_3225:2143-2652	lnu(AN2)	lincosamide nucleotidyltransferase Lnu(AN2)	LINCOSAMIDE	LINCOSAMIDE	84865.4	NA	NA	NA	NA	NA	NA	NA	NA	NA	NA	NA	No
SRR4305203	k119_3225	k119_3225:2680-3882	mef(En2)	macrolide efflux MFS transporter Mef(En2)	MACROLIDE	MACROLIDE	120066	NA	NA	NA	NA	NA	NA	NA	NA	NA	NA	NA	No
SRR4305203	k119_4852	k119_4852:21011-21910	cepA-49	extended-spectrum class A beta-lactamase CepA-49	BETA-LACTAM	CEPHALOSPORIN	324330	NA	NA	NA	NA	NA	NA	NA	NA	NA	NA	NA	No
SRR4305203	k119_5419	k119_5419:330-821	lnu(C)	lincosamide nucleotidyltransferase Lnu(C)	LINCOSAMIDE	LINCOSAMIDE	62397.5	NA	NA	NA	NA	NA	NA	NA	NA	NA	NA	NA	No
SRR4305204	k119_268	k119_268:74-1300	tet(32)	tetracycline resistance ribosomal protection protein Tet(32)	TETRACYCLINE	TETRACYCLINE	104294	NA	NA	NA	NA	NA	NA	NA	NA	NA	NA	NA	No
SRR4305204	k119_692	k119_692:862-1824	cfxA	CfxA family broad-spectrum class A beta-lactamase	BETA-LACTAM	BETA-LACTAM	506101	NA	NA	NA	NA	NA	NA	NA	NA	NA	NA	Plasmid	No
SRR4305204	k119_8472	k119_8472:2-793	blaMIR	MIR family cephalosporin-hydrolyzing class C beta-lactamase	BETA-LACTAM	CEPHALOSPORIN	34594.4	NA	NA	NA	NA	NA	NA	NA	NA	NA	NA	NA	No
SRR4305204	k119_9200	k119_9200:5732-7648	tet(W)	tetracycline resistance ribosomal protection protein Tet(W)	TETRACYCLINE	TETRACYCLINE	74152.9	VatanenT_2016_SRR4305204_bin.1	99.02	0.921	0.601	36822	2234919	d__Bacteria;p__Actinomycetota;c__Actinomycetes;o__Actinomycetales;f__Bifidobacteriaceae;g__Bifidobacterium;s__Bifidobacterium longum	d__Bacteria;p__Actinomycetota;c__Actinomycetes;o__Bifidobacteriales;f__Bifidobacteriaceae;g__Bifidobacterium;s__Bifidobacterium longum	True	NA	NA	No
SRR4305204	k119_9658	k119_9658:89-580	lnu(C)	lincosamide nucleotidyltransferase Lnu(C)	LINCOSAMIDE	LINCOSAMIDE	437209	VatanenT_2016_SRR4305204_bin.4	88.67	3.443	0.426	4178	1722132	d__Bacteria;p__Bacillota_C;c__Negativicutes;o__Veillonellales;f__Veillonellaceae;g__Veillonella_A;s__Veillonella_A seminalis	d__Bacteria;p__Bacillota;c__Negativicutes;o__Veillonellales;f__Veillonellaceae;g__Veillonella;s__Veillonella seminalis	True	NA	NA	No
SRR4305205	k119_4511	k119_4511:803-2719	tet(O)	tetracycline resistance ribosomal protection protein Tet(O)	TETRACYCLINE	TETRACYCLINE	238996	NA	NA	NA	NA	NA	NA	NA	NA	NA	Plasmid	NA	No
SRR4305205	k119_6794	k119_6794:1-432	dfrF	trimethoprim-resistant dihydrofolate reductase DfrF	TRIMETHOPRIM	TRIMETHOPRIM	100144	NA	NA	NA	NA	NA	NA	NA	NA	NA	NA	Plasmid	No
SRR4305205	k119_9100	k119_9100:687-1586	cepA	CepA family extended-spectrum class A beta-lactamase	BETA-LACTAM	CEPHALOSPORIN	267139	NA	NA	NA	NA	NA	NA	NA	NA	NA	NA	NA	No
SRR4305206	k119_10861	k119_10861:431-2353	tet(Q)	tetracycline resistance ribosomal protection protein Tet(Q)	TETRACYCLINE	TETRACYCLINE	175683	NA	NA	NA	NA	NA	NA	NA	NA	NA	NA	NA	No
SRR4305206	k119_4276	k119_4276:3703-4176	dfrA51	trimethoprim-resistant dihydrofolate reductase DfrA51	TRIMETHOPRIM	TRIMETHOPRIM	133044	NA	NA	NA	NA	NA	NA	NA	NA	NA	Plasmid	Plasmid	Yes
SRR4305206	k119_7483	k119_7483:1399-2298	cepA	CepA family extended-spectrum class A beta-lactamase	BETA-LACTAM	CEPHALOSPORIN	161411	NA	NA	NA	NA	NA	NA	NA	NA	NA	NA	NA	No
SRR4305207	k119_10889	k119_10889:150-2066	tet(W)	tetracycline resistance ribosomal protection protein Tet(W)	TETRACYCLINE	TETRACYCLINE	76161.2	NA	NA	NA	NA	NA	NA	NA	NA	NA	NA	NA	No
SRR4305207	k119_12024	k119_12024:431-1636	tet(Q)	tetracycline resistance ribosomal protection protein Tet(Q)	TETRACYCLINE	TETRACYCLINE	356510	NA	NA	NA	NA	NA	NA	NA	NA	NA	NA	NA	No
SRR4305207	k119_4228	k119_4228:1318-2280	cfxA	CfxA family broad-spectrum class A beta-lactamase	BETA-LACTAM	BETA-LACTAM	304894	NA	NA	NA	NA	NA	NA	NA	NA	NA	NA	Plasmid	No
SRR4305207	k119_6621	k119_6621:979-1776	erm(F)	23S rRNA (adenine(2058)-N(6))-methyltransferase Erm(F)	LINCOSAMIDE/MACROLIDE/STREPTOGRAMIN	CLINDAMYCIN/MACROLIDE/STREPTOGRAMIN	123766	NA	NA	NA	NA	NA	NA	NA	NA	NA	NA	NA	No
SRR4305207	k119_6862	k119_6862:634-927	dfrF	trimethoprim-resistant dihydrofolate reductase DfrF	TRIMETHOPRIM	TRIMETHOPRIM	107719	NA	NA	NA	NA	NA	NA	NA	NA	NA	NA	Plasmid	No
SRR4305208	k119_11129	k119_11129:981-1943	cfxA	CfxA family broad-spectrum class A beta-lactamase	BETA-LACTAM	BETA-LACTAM	249928	VatanenT_2016_SRR4305208_bin.2	99.24	0.563	0.418	59132	4747140	d__Bacteria;p__Bacteroidota;c__Bacteroidia;o__Bacteroidales;f__Bacteroidaceae;g__Phocaeicola;s__Phocaeicola vulgatus	d__Bacteria;p__Bacteroidota;c__Bacteroidia;o__Bacteroidales;f__Bacteroidaceae;g__Phocaeicola;s__Phocaeicola vulgatus	True	NA	Plasmid	No
SRR4305208	k119_13154	k119_13154:386-1588	mef(En2)	macrolide efflux MFS transporter Mef(En2)	MACROLIDE	MACROLIDE	107877	VatanenT_2016_SRR4305208_bin.3	76.55	3.448	0.475	22386	3447518	d__Bacteria;p__Bacteroidota;c__Bacteroidia;o__Bacteroidales;f__Bacteroidaceae;g__Bacteroides;s__Bacteroides uniformis	d__Bacteria;p__Bacteroidota;c__Bacteroidia;o__Bacteroidales;f__Bacteroidaceae;g__Bacteroides;s__Bacteroides uniformis	True	NA	NA	No
SRR4305208	k119_13154	k119_13154:1616-2125	lnu(AN2)	lincosamide nucleotidyltransferase Lnu(AN2)	LINCOSAMIDE	LINCOSAMIDE	96851.4	VatanenT_2016_SRR4305208_bin.3	76.55	3.448	0.475	22386	3447518	d__Bacteria;p__Bacteroidota;c__Bacteroidia;o__Bacteroidales;f__Bacteroidaceae;g__Bacteroides;s__Bacteroides uniformis	d__Bacteria;p__Bacteroidota;c__Bacteroidia;o__Bacteroidales;f__Bacteroidaceae;g__Bacteroides;s__Bacteroides uniformis	True	NA	NA	No
SRR4305208	k119_15247	k119_15247:358-1458	tet	TetM/TetW/TetO/TetS family tetracycline resistance ribosomal protection protein	TETRACYCLINE	TETRACYCLINE	54385.9	NA	NA	NA	NA	NA	NA	NA	NA	NA	NA	Plasmid	No
SRR4305208	k119_18111	k119_18111:2769-3656	cblA	CblA family class A beta-lactamase	BETA-LACTAM	CEPHALOSPORIN	45129	NA	NA	NA	NA	NA	NA	NA	NA	NA	NA	NA	No
SRR4305208	k119_26107	k119_26107:106-1419	tet(Q)	tetracycline resistance ribosomal protection protein Tet(Q)	TETRACYCLINE	TETRACYCLINE	300726	VatanenT_2016_SRR4305208_bin.2	99.24	0.563	0.418	59132	4747140	d__Bacteria;p__Bacteroidota;c__Bacteroidia;o__Bacteroidales;f__Bacteroidaceae;g__Phocaeicola;s__Phocaeicola vulgatus	d__Bacteria;p__Bacteroidota;c__Bacteroidia;o__Bacteroidales;f__Bacteroidaceae;g__Phocaeicola;s__Phocaeicola vulgatus	True	NA	NA	No
SRR4305208	k119_3381	k119_3381:914-1405	dfrF	trimethoprim-resistant dihydrofolate reductase DfrF	TRIMETHOPRIM	TRIMETHOPRIM	54933	NA	NA	NA	NA	NA	NA	NA	NA	NA	NA	NA	No
SRR4305208	k119_9228	k119_9228:2-1138	tet(O)	tetracycline resistance ribosomal protection protein Tet(O)	TETRACYCLINE	TETRACYCLINE	51024.5	NA	NA	NA	NA	NA	NA	NA	NA	NA	NA	Plasmid	No
SRR4305209	k119_13039	k119_13039:943-1977	tet	TetM/TetW/TetO/TetS family tetracycline resistance ribosomal protection protein	TETRACYCLINE	TETRACYCLINE	642559	NA	NA	NA	NA	NA	NA	NA	NA	NA	NA	NA	No
SRR4305209	k119_8375	k119_8375:950-1813	aadE	aminoglycoside 6-adenylyltransferase AadE	AMINOGLYCOSIDE	STREPTOMYCIN	387675	NA	NA	NA	NA	NA	NA	NA	NA	NA	NA	NA	No
SRR4305210	k119_3350	k119_3350:558-2057	tet	TetM/TetW/TetO/TetS family tetracycline resistance ribosomal protection protein	TETRACYCLINE	TETRACYCLINE	61443.9	NA	NA	NA	NA	NA	NA	NA	NA	NA	NA	Plasmid	No
SRR4305210	k119_3731	k119_3731:567-1526	cfxA6	broad-spectrum class A beta-lactamase CfxA6	BETA-LACTAM	BETA-LACTAM	871474	NA	NA	NA	NA	NA	NA	NA	NA	NA	NA	NA	No
SRR4305210	k119_4840	k119_4840:3-1367	tet(Q)	tetracycline resistance ribosomal protection protein Tet(Q)	TETRACYCLINE	TETRACYCLINE	52175.2	NA	NA	NA	NA	NA	NA	NA	NA	NA	NA	NA	No
SRR4305212	k119_10731	k119_10731:551-1510	cfxA6	broad-spectrum class A beta-lactamase CfxA6	BETA-LACTAM	BETA-LACTAM	985400	NA	NA	NA	NA	NA	NA	NA	NA	NA	NA	NA	No
SRR4305212	k119_22848	k119_22848:1695-2594	cepA	CepA family extended-spectrum class A beta-lactamase	BETA-LACTAM	CEPHALOSPORIN	60017.7	NA	NA	NA	NA	NA	NA	NA	NA	NA	NA	NA	No
SRR4305213	k119_16174	k119_16174:7376-9298	tet(Q)	tetracycline resistance ribosomal protection protein Tet(Q)	TETRACYCLINE	TETRACYCLINE	413564	NA	NA	NA	NA	NA	NA	NA	NA	NA	NA	NA	No
SRR4305213	k119_26994	k119_26994:9460-10257	erm(F)	23S rRNA (adenine(2058)-N(6))-methyltransferase Erm(F)	LINCOSAMIDE/MACROLIDE/STREPTOGRAMIN	CLINDAMYCIN/MACROLIDE/STREPTOGRAMIN	113062	NA	NA	NA	NA	NA	NA	NA	NA	NA	Plasmid	NA	No
SRR4305213	k119_27277	k119_27277:104-2020	tet(W)	tetracycline resistance ribosomal protection protein Tet(W)	TETRACYCLINE	TETRACYCLINE	38910.8	NA	NA	NA	NA	NA	NA	NA	NA	NA	NA	NA	No
SRR4305213	k119_44557	k119_44557:1658-2557	cepA	CepA family extended-spectrum class A beta-lactamase	BETA-LACTAM	CEPHALOSPORIN	29251.8	NA	NA	NA	NA	NA	NA	NA	NA	NA	NA	NA	No
SRR4305213	k119_46461	k119_46461:2-877	tet(A)	tetracycline efflux MFS transporter Tet(A)	TETRACYCLINE	TETRACYCLINE	15496.2	NA	NA	NA	NA	NA	NA	NA	NA	NA	NA	Plasmid	No
SRR4305214	k119_17397	k119_17397:141-1184	tet(O)	tetracycline resistance ribosomal protection protein Tet(O)	TETRACYCLINE	TETRACYCLINE	28370.4	NA	NA	NA	NA	NA	NA	NA	NA	NA	NA	Plasmid	No
SRR4305214	k119_18415	k119_18415:511-1398	cblA	CblA family class A beta-lactamase	BETA-LACTAM	CEPHALOSPORIN	43360.7	VatanenT_2016_SRR4305214_bin.7	73.27	2.586	0.475	10221	3106773	d__Bacteria;p__Bacteroidota;c__Bacteroidia;o__Bacteroidales;f__Bacteroidaceae;g__Bacteroides;s__Bacteroides uniformis	d__Bacteria;p__Bacteroidota;c__Bacteroidia;o__Bacteroidales;f__Bacteroidaceae;g__Bacteroides;s__Bacteroides uniformis	True	NA	NA	No
SRR4305215	k119_12162	k119_12162:112-2028	tet(32)	tetracycline resistance ribosomal protection protein Tet(32)	TETRACYCLINE	TETRACYCLINE	415321	NA	NA	NA	NA	NA	NA	NA	NA	NA	NA	NA	No
SRR4305215	k119_14091	k119_14091:142-1173	tet(O)	tetracycline resistance ribosomal protection protein Tet(O)	TETRACYCLINE	TETRACYCLINE	197510	NA	NA	NA	NA	NA	NA	NA	NA	NA	NA	Plasmid	No
SRR4305216	k119_2063	k119_2063:4916-6838	tet(Q)	tetracycline resistance ribosomal protection protein Tet(Q)	TETRACYCLINE	TETRACYCLINE	347899	NA	NA	NA	NA	NA	NA	NA	NA	NA	NA	NA	No
SRR4305216	k119_2794	k119_2794:2981-3490	lnu(AN2)	lincosamide nucleotidyltransferase Lnu(AN2)	LINCOSAMIDE	LINCOSAMIDE	38432.5	NA	NA	NA	NA	NA	NA	NA	NA	NA	NA	NA	No
SRR4305216	k119_2794	k119_2794:3518-4720	mef(En2)	macrolide efflux MFS transporter Mef(En2)	MACROLIDE	MACROLIDE	48264.4	NA	NA	NA	NA	NA	NA	NA	NA	NA	NA	NA	No
SRR4305216	k119_41087	k119_41087:1075-2991	tet(O)	tetracycline resistance ribosomal protection protein Tet(O)	TETRACYCLINE	TETRACYCLINE	121152	NA	NA	NA	NA	NA	NA	NA	NA	NA	NA	Plasmid	No
SRR4305216	k119_8941	k119_8941:418-1038	catA13	type A-13 chloramphenicol O-acetyltransferase	PHENICOL	CHLORAMPHENICOL	33945.1	NA	NA	NA	NA	NA	NA	NA	NA	NA	NA	Plasmid	No
SRR4305217	k119_15207	k119_15207:8351-9568	tet(40)	tetracycline efflux MFS transporter Tet(40)	TETRACYCLINE	TETRACYCLINE	33864.2	VatanenT_2016_SRR4305217_bin.4	96.36	0.31	0.425	14879	2405682	d__Bacteria;p__Bacillota_A;c__Clostridia;o__Lachnospirales;f__Lachnospiraceae;g__Agathobacter;s__Agathobacter rectalis	d__Bacteria;p__Bacillota;c__Clostridia;o__Eubacteriales;f__Lachnospiraceae;g__Agathobacter;s__Agathobacter rectalis	True	Plasmid	NA	No
SRR4305217	k119_15885	k119_15885:1160-2023	aadE	aminoglycoside 6-adenylyltransferase AadE	AMINOGLYCOSIDE	STREPTOMYCIN	311100	VatanenT_2016_SRR4305217_bin.1	94.36	0.845	0.429	76403	3450253	d__Bacteria;p__Bacillota_A;c__Clostridia;o__Lachnospirales;f__Lachnospiraceae;g__Roseburia;s__Roseburia intestinalis	d__Bacteria;p__Bacillota;c__Clostridia;o__Eubacteriales;f__Lachnospiraceae;g__Roseburia;s__Roseburia intestinalis	True	Plasmid	NA	No
SRR4305217	k119_186	k119_186:428-1477	tet	TetM/TetW/TetO/TetS family tetracycline resistance ribosomal protection protein	TETRACYCLINE	TETRACYCLINE	159967	NA	NA	NA	NA	NA	NA	NA	NA	NA	NA	NA	No
SRR4305217	k119_19579	k119_19579:3-1166	tet(O)	tetracycline resistance ribosomal protection protein Tet(O)	TETRACYCLINE	TETRACYCLINE	130323	NA	NA	NA	NA	NA	NA	NA	NA	NA	NA	Plasmid	No
SRR4305217	k119_6337	k119_6337:12-653	qnrB19	quinolone resistance pentapeptide repeat protein QnrB19	QUINOLONE	QUINOLONE	27483.4	NA	NA	NA	NA	NA	NA	NA	NA	NA	Plasmid	Plasmid	Yes
SRR4305217	k119_9980	k119_9980:7842-9758	tet(32)	tetracycline resistance ribosomal protection protein Tet(32)	TETRACYCLINE	TETRACYCLINE	183964	NA	NA	NA	NA	NA	NA	NA	NA	NA	Plasmid	NA	No
SRR4305218	k119_14876	k119_14876:412-2328	tet(W)	tetracycline resistance ribosomal protection protein Tet(W)	TETRACYCLINE	TETRACYCLINE	314460	NA	NA	NA	NA	NA	NA	NA	NA	NA	NA	Plasmid	No
SRR4305218	k119_14936	k119_14936:190-978	aadA1	ANT(3'')-Ia family aminoglycoside nucleotidyltransferase AadA1	AMINOGLYCOSIDE	STREPTOMYCIN	227002	NA	NA	NA	NA	NA	NA	NA	NA	NA	Plasmid	Plasmid	Yes
SRR4305218	k119_14936	k119_14936:1486-2211	sul1	sulfonamide-resistant dihydropteroate synthase Sul1	SULFONAMIDE	SULFONAMIDE	171320	NA	NA	NA	NA	NA	NA	NA	NA	NA	Plasmid	Plasmid	Yes
SRR4305219	k119_13282	k119_13282:18036-19238	mef(En2)	macrolide efflux MFS transporter Mef(En2)	MACROLIDE	MACROLIDE	267679	VatanenT_2016_SRR4305219_bin.2	91.81	2.694	0.419	11251	4514000	d__Bacteria;p__Bacteroidota;c__Bacteroidia;o__Bacteroidales;f__Bacteroidaceae;g__Phocaeicola;s__Phocaeicola vulgatus	d__Bacteria;p__Bacteroidota;c__Bacteroidia;o__Bacteroidales;f__Bacteroidaceae;g__Phocaeicola;s__Phocaeicola vulgatus	True	NA	NA	No
SRR4305219	k119_13282	k119_13282:19266-19775	lnu(AN2)	lincosamide nucleotidyltransferase Lnu(AN2)	LINCOSAMIDE	LINCOSAMIDE	196910	VatanenT_2016_SRR4305219_bin.2	91.81	2.694	0.419	11251	4514000	d__Bacteria;p__Bacteroidota;c__Bacteroidia;o__Bacteroidales;f__Bacteroidaceae;g__Phocaeicola;s__Phocaeicola vulgatus	d__Bacteria;p__Bacteroidota;c__Bacteroidia;o__Bacteroidales;f__Bacteroidaceae;g__Phocaeicola;s__Phocaeicola vulgatus	True	NA	NA	No
SRR4305219	k119_20347	k119_20347:1-1224	tet(M)	tetracycline resistance ribosomal protection protein Tet(M)	TETRACYCLINE	TETRACYCLINE	33896.9	NA	NA	NA	NA	NA	NA	NA	NA	NA	NA	Plasmid	No
SRR4305219	k119_26656	k119_26656:14278-15141	aadE	aminoglycoside 6-adenylyltransferase AadE	AMINOGLYCOSIDE	STREPTOMYCIN	102590	NA	NA	NA	NA	NA	NA	NA	NA	NA	NA	NA	No
SRR4305219	k119_4657	k119_4657:173-664	dfrF	trimethoprim-resistant dihydrofolate reductase DfrF	TRIMETHOPRIM	TRIMETHOPRIM	78579.3	NA	NA	NA	NA	NA	NA	NA	NA	NA	NA	Plasmid	No
SRR4305219	k119_8380	k119_8380:2-1057	tet(Q)	tetracycline resistance ribosomal protection protein Tet(Q)	TETRACYCLINE	TETRACYCLINE	237970	NA	NA	NA	NA	NA	NA	NA	NA	NA	NA	NA	No
SRR4305220	k119_15646	k119_15646:3-920	tet(X2)	tetracycline-inactivating monooxygenase Tet(X2)	TETRACYCLINE	TIGECYCLINE	181140	NA	NA	NA	NA	NA	NA	NA	NA	NA	NA	NA	No
SRR4305220	k119_15646	k119_15646:1139-1936	erm(F)	23S rRNA (adenine(2058)-N(6))-methyltransferase Erm(F)	LINCOSAMIDE/MACROLIDE/STREPTOGRAMIN	CLINDAMYCIN/MACROLIDE/STREPTOGRAMIN	160365	NA	NA	NA	NA	NA	NA	NA	NA	NA	NA	NA	No
SRR4305220	k119_16385	k119_16385:69-1292	mef(A)	macrolide efflux MFS transporter Mef(A)	MACROLIDE	AZITHROMYCIN/ERYTHROMYCIN	17632.4	NA	NA	NA	NA	NA	NA	NA	NA	NA	NA	Plasmid	No
SRR4305220	k119_16385	k119_16385:1409-2869	msr(D)	ABC-F type ribosomal protection protein Msr(D)	MACROLIDE/STREPTOGRAMIN	AZITHROMYCIN/ERYTHROMYCIN/STREPTOGRAMIN B	14446.7	NA	NA	NA	NA	NA	NA	NA	NA	NA	NA	Plasmid	No
SRR4305220	k119_1801	k119_1801:2739-3164	erm(G)	23S rRNA (adenine(2058)-N(6))-methyltransferase Erm(G)	LINCOSAMIDE/MACROLIDE/STREPTOGRAMIN	ERYTHROMYCIN/LINCOSAMIDE/STREPTOGRAMIN/TYLOSIN	9819.97	NA	NA	NA	NA	NA	NA	NA	NA	NA	NA	NA	No
SRR4305220	k119_2835	k119_2835:1069-2985	tet(O)	tetracycline resistance ribosomal protection protein Tet(O)	TETRACYCLINE	TETRACYCLINE	49546.2	NA	NA	NA	NA	NA	NA	NA	NA	NA	NA	Plasmid	No
SRR4305220	k119_4181	k119_4181:161-1120	cfxA6	broad-spectrum class A beta-lactamase CfxA6	BETA-LACTAM	BETA-LACTAM	164401	NA	NA	NA	NA	NA	NA	NA	NA	NA	NA	NA	No
SRR4305220	k119_6025	k119_6025:1993-3870	tet(W)	tetracycline resistance ribosomal protection protein Tet(W)	TETRACYCLINE	TETRACYCLINE	35184.9	NA	NA	NA	NA	NA	NA	NA	NA	NA	NA	NA	No
SRR4305220	k119_7868	k119_7868:15581-16834	tet(Q)	tetracycline resistance ribosomal protection protein Tet(Q)	TETRACYCLINE	TETRACYCLINE	214867	VatanenT_2016_SRR4305220_bin.1	97.5	0	0.452	32678	4452460	d__Bacteria;p__Bacteroidota;c__Bacteroidia;o__Bacteroidales;f__Tannerellaceae;g__Parabacteroides;s__Parabacteroides distasonis	d__Bacteria;p__Bacteroidota;c__Bacteroidia;o__Bacteroidales;f__Tannerellaceae;g__Parabacteroides;s__Parabacteroides distasonis	True	NA	NA	No
SRR4305221	k119_2124	k119_2124:31-648	catA13	type A-13 chloramphenicol O-acetyltransferase	PHENICOL	CHLORAMPHENICOL	37878.5	NA	NA	NA	NA	NA	NA	NA	NA	NA	NA	Plasmid	No
SRR4305221	k119_21411	k119_21411:7825-8622	erm(F)	23S rRNA (adenine(2058)-N(6))-methyltransferase Erm(F)	LINCOSAMIDE/MACROLIDE/STREPTOGRAMIN	CLINDAMYCIN/MACROLIDE/STREPTOGRAMIN	712278	NA	NA	NA	NA	NA	NA	NA	NA	NA	Plasmid	NA	No
SRR4305221	k119_24640	k119_24640:2678-3013	dfrF	trimethoprim-resistant dihydrofolate reductase DfrF	TRIMETHOPRIM	TRIMETHOPRIM	114301	NA	NA	NA	NA	NA	NA	NA	NA	NA	NA	Plasmid	No
SRR4305222	k119_1295	k119_1295:20103-21578	msr(C)	ABC-F type ribosomal protection protein Msr(C)	MACROLIDE/STREPTOGRAMIN	AZITHROMYCIN/ERYTHROMYCIN/STREPTOGRAMIN B/TYLOSIN	23271.7	VatanenT_2016_SRR4305222_bin.3	97	0.249	0.381	28271	2640664	d__Bacteria;p__Bacillota;c__Bacilli;o__Lactobacillales;f__Enterococcaceae;g__Enterococcus_B;s__Enterococcus_B faecium	d__Bacteria;p__Bacillota;c__Bacilli;o__Lactobacillales;f__Enterococcaceae;g__Enterococcus;s__Enterococcus faecium	True	NA	NA	No
SRR4305222	k119_15225	k119_15225:3-455	ant(6)-Ia	aminoglycoside nucleotidyltransferase ANT(6)-Ia	AMINOGLYCOSIDE	STREPTOMYCIN	23914.6	VatanenT_2016_SRR4305222_bin.3	97	0.249	0.381	28271	2640664	d__Bacteria;p__Bacillota;c__Bacilli;o__Lactobacillales;f__Enterococcaceae;g__Enterococcus_B;s__Enterococcus_B faecium	d__Bacteria;p__Bacillota;c__Bacilli;o__Lactobacillales;f__Enterococcaceae;g__Enterococcus;s__Enterococcus faecium	True	NA	Plasmid	No
SRR4305222	k119_18301	k119_18301:50504-53653	oqxB	multidrug efflux RND transporter permease subunit OqxB	PHENICOL/QUINOLONE	PHENICOL/QUINOLONE	19188.2	VatanenT_2016_SRR4305222_bin.1	98.42	1.064	0.574	60518	5273598	d__Bacteria;p__Pseudomonadota;c__Gammaproteobacteria;o__Enterobacterales;f__Enterobacteriaceae;g__Klebsiella;s__Klebsiella pneumoniae	d__Bacteria;p__Pseudomonadota;c__Gammaproteobacteria;o__Enterobacterales;f__Enterobacteriaceae;g__Klebsiella;s__Klebsiella pneumoniae	True	NA	NA	No
SRR4305222	k119_18301	k119_18301:53680-54852	oqxA	multidrug efflux RND transporter periplasmic adaptor subunit OqxA	PHENICOL/QUINOLONE	PHENICOL/QUINOLONE	18582.2	VatanenT_2016_SRR4305222_bin.1	98.42	1.064	0.574	60518	5273598	d__Bacteria;p__Pseudomonadota;c__Gammaproteobacteria;o__Enterobacterales;f__Enterobacteriaceae;g__Klebsiella;s__Klebsiella pneumoniae	d__Bacteria;p__Pseudomonadota;c__Gammaproteobacteria;o__Enterobacterales;f__Enterobacteriaceae;g__Klebsiella;s__Klebsiella pneumoniae	True	NA	NA	No
SRR4305222	k119_19572	k119_19572:13116-13661	aac(6')-I	aminoglycoside 6'-N-acetyltransferase	AMINOGLYCOSIDE	AMINOGLYCOSIDE	25278.5	VatanenT_2016_SRR4305222_bin.3	97	0.249	0.381	28271	2640664	d__Bacteria;p__Bacillota;c__Bacilli;o__Lactobacillales;f__Enterococcaceae;g__Enterococcus_B;s__Enterococcus_B faecium	d__Bacteria;p__Bacillota;c__Bacilli;o__Lactobacillales;f__Enterococcaceae;g__Enterococcus;s__Enterococcus faecium	True	NA	NA	No
SRR4305222	k119_20205	k119_20205:4762-5661	cepA	CepA family extended-spectrum class A beta-lactamase	BETA-LACTAM	CEPHALOSPORIN	10011.6	VatanenT_2016_SRR4305222_bin.4	92.71	0.557	0.436	21759	4762160	d__Bacteria;p__Bacteroidota;c__Bacteroidia;o__Bacteroidales;f__Bacteroidaceae;g__Bacteroides;s__Bacteroides fragilis	d__Bacteria;p__Bacteroidota;c__Bacteroidia;o__Bacteroidales;f__Bacteroidaceae;g__Bacteroides;s__Bacteroides fragilis	True	NA	NA	No
SRR4305222	k119_20814	k119_20814:823-1728	ant(6)-Ia	aminoglycoside nucleotidyltransferase ANT(6)-Ia	AMINOGLYCOSIDE	STREPTOMYCIN	46478.3	NA	NA	NA	NA	NA	NA	NA	NA	NA	NA	Plasmid	No
SRR4305222	k119_20814	k119_20814:2279-3070	aph(3')-IIIa	aminoglycoside O-phosphotransferase APH(3')-IIIa	AMINOGLYCOSIDE	AMIKACIN/KANAMYCIN	31828.7	NA	NA	NA	NA	NA	NA	NA	NA	NA	NA	Plasmid	No
SRR4305222	k119_20983	k119_20983:197356-199272	tet(O)	tetracycline resistance ribosomal protection protein Tet(O)	TETRACYCLINE	TETRACYCLINE	59310.3	VatanenT_2016_SRR4305222_bin.5	98.73	0.421	0.44	122554	2979702	d__Bacteria;p__Bacillota_A;c__Clostridia;o__Lachnospirales;f__Lachnospiraceae;g__Blautia;s__Blautia sp900541955	d__Bacteria;p__Bacillota;c__Clostridia;o__Eubacteriales;f__Lachnospiraceae;g__Blautia;s__	True	Plasmid	NA	No
SRR4305222	k119_24047	k119_24047:13953-14369	fosA10	fosfomycin resistance glutathione transferase FosA10	FOSFOMYCIN	FOSFOMYCIN	15987.2	VatanenT_2016_SRR4305222_bin.1	98.42	1.064	0.574	60518	5273598	d__Bacteria;p__Pseudomonadota;c__Gammaproteobacteria;o__Enterobacterales;f__Enterobacteriaceae;g__Klebsiella;s__Klebsiella pneumoniae	d__Bacteria;p__Pseudomonadota;c__Gammaproteobacteria;o__Enterobacterales;f__Enterobacteriaceae;g__Klebsiella;s__Klebsiella pneumoniae	True	NA	NA	No
SRR4305222	k119_24735	k119_24735:38526-39398	blaCTX-M-3	extended-spectrum class A beta-lactamase CTX-M-3	BETA-LACTAM	CEPHALOSPORIN	54618.9	VatanenT_2016_SRR4305222_bin.1	98.42	1.064	0.574	60518	5273598	d__Bacteria;p__Pseudomonadota;c__Gammaproteobacteria;o__Enterobacterales;f__Enterobacteriaceae;g__Klebsiella;s__Klebsiella pneumoniae	d__Bacteria;p__Pseudomonadota;c__Gammaproteobacteria;o__Enterobacterales;f__Enterobacteriaceae;g__Klebsiella;s__Klebsiella pneumoniae	True	Plasmid	Plasmid	Yes
SRR4305222	k119_24735	k119_24735:52513-53307	aac(3)-IId	aminoglycoside N-acetyltransferase AAC(3)-IId	AMINOGLYCOSIDE	GENTAMICIN	57586.5	VatanenT_2016_SRR4305222_bin.1	98.42	1.064	0.574	60518	5273598	d__Bacteria;p__Pseudomonadota;c__Gammaproteobacteria;o__Enterobacterales;f__Enterobacteriaceae;g__Klebsiella;s__Klebsiella pneumoniae	d__Bacteria;p__Pseudomonadota;c__Gammaproteobacteria;o__Enterobacterales;f__Enterobacteriaceae;g__Klebsiella;s__Klebsiella pneumoniae	True	Plasmid	Plasmid	Yes
SRR4305222	k119_24735	k119_24735:58282-59139	blaTEM-1	broad-spectrum class A beta-lactamase TEM-1	BETA-LACTAM	BETA-LACTAM	79005.2	VatanenT_2016_SRR4305222_bin.1	98.42	1.064	0.574	60518	5273598	d__Bacteria;p__Pseudomonadota;c__Gammaproteobacteria;o__Enterobacterales;f__Enterobacteriaceae;g__Klebsiella;s__Klebsiella pneumoniae	d__Bacteria;p__Pseudomonadota;c__Gammaproteobacteria;o__Enterobacterales;f__Enterobacteriaceae;g__Klebsiella;s__Klebsiella pneumoniae	True	Plasmid	Plasmid	Yes
SRR4305222	k119_25089	k119_25089:7386-8243	blaSHV-41	broad-spectrum class A beta-lactamase SHV-41	BETA-LACTAM	BETA-LACTAM	9408.99	VatanenT_2016_SRR4305222_bin.1	98.42	1.064	0.574	60518	5273598	d__Bacteria;p__Pseudomonadota;c__Gammaproteobacteria;o__Enterobacterales;f__Enterobacteriaceae;g__Klebsiella;s__Klebsiella pneumoniae	d__Bacteria;p__Pseudomonadota;c__Gammaproteobacteria;o__Enterobacterales;f__Enterobacteriaceae;g__Klebsiella;s__Klebsiella pneumoniae	True	NA	NA	No
SRR4305222	k119_6881	k119_6881:851-2773	tet(Q)	tetracycline resistance ribosomal protection protein Tet(Q)	TETRACYCLINE	TETRACYCLINE	129274	NA	NA	NA	NA	NA	NA	NA	NA	NA	Plasmid	Plasmid	Yes
SRR4305222	k119_8092	k119_8092:87710-89164	msr(D)	ABC-F type ribosomal protection protein Msr(D)	MACROLIDE/STREPTOGRAMIN	AZITHROMYCIN/ERYTHROMYCIN/STREPTOGRAMIN B	63985.5	VatanenT_2016_SRR4305222_bin.5	98.73	0.421	0.44	122554	2979702	d__Bacteria;p__Bacillota_A;c__Clostridia;o__Lachnospirales;f__Lachnospiraceae;g__Blautia;s__Blautia sp900541955	d__Bacteria;p__Bacillota;c__Clostridia;o__Eubacteriales;f__Lachnospiraceae;g__Blautia;s__	True	Plasmid	NA	No
SRR4305222	k119_8092	k119_8092:89288-90502	mef(A)	macrolide efflux MFS transporter Mef(A)	MACROLIDE	AZITHROMYCIN/ERYTHROMYCIN	68051.3	VatanenT_2016_SRR4305222_bin.5	98.73	0.421	0.44	122554	2979702	d__Bacteria;p__Bacillota_A;c__Clostridia;o__Lachnospirales;f__Lachnospiraceae;g__Blautia;s__Blautia sp900541955	d__Bacteria;p__Bacillota;c__Clostridia;o__Eubacteriales;f__Lachnospiraceae;g__Blautia;s__	True	Plasmid	NA	No
SRR4305222	k119_889	k119_889:26483-27607	tet(M)	tetracycline resistance ribosomal protection protein Tet(M)	TETRACYCLINE	TETRACYCLINE	25393.5	VatanenT_2016_SRR4305222_bin.3	97	0.249	0.381	28271	2640664	d__Bacteria;p__Bacillota;c__Bacilli;o__Lactobacillales;f__Enterococcaceae;g__Enterococcus_B;s__Enterococcus_B faecium	d__Bacteria;p__Bacillota;c__Bacilli;o__Lactobacillales;f__Enterococcaceae;g__Enterococcus;s__Enterococcus faecium	True	NA	NA	No
SRR4305222	k119_889	k119_889:27882-28376	dfrG	trimethoprim-resistant dihydrofolate reductase DfrG	TRIMETHOPRIM	TRIMETHOPRIM	19202.4	VatanenT_2016_SRR4305222_bin.3	97	0.249	0.381	28271	2640664	d__Bacteria;p__Bacillota;c__Bacilli;o__Lactobacillales;f__Enterococcaceae;g__Enterococcus_B;s__Enterococcus_B faecium	d__Bacteria;p__Bacillota;c__Bacilli;o__Lactobacillales;f__Enterococcaceae;g__Enterococcus;s__Enterococcus faecium	True	NA	NA	No
SRR4305223	k119_16529	k119_16529:1-1494	tet(Q)	tetracycline resistance ribosomal protection protein Tet(Q)	TETRACYCLINE	TETRACYCLINE	167517	NA	NA	NA	NA	NA	NA	NA	NA	NA	NA	NA	No
SRR4305223	k119_8739	k119_8739:27-1943	tet(W)	tetracycline resistance ribosomal protection protein Tet(W)	TETRACYCLINE	TETRACYCLINE	263367	NA	NA	NA	NA	NA	NA	NA	NA	NA	NA	Plasmid	No
SRR4305223	k119_8837	k119_8837:1159-2142	tet(O)	tetracycline resistance ribosomal protection protein Tet(O)	TETRACYCLINE	TETRACYCLINE	248835	NA	NA	NA	NA	NA	NA	NA	NA	NA	NA	NA	No
SRR4305224	k119_1031	k119_1031:305-835	ant(2'')-Ia	aminoglycoside nucleotidyltransferase ANT(2'')-Ia	AMINOGLYCOSIDE	GENTAMICIN/KANAMYCIN/TOBRAMYCIN	104532	NA	NA	NA	NA	NA	NA	NA	NA	NA	Plasmid	Plasmid	Yes
SRR4305224	k119_14522	k119_14522:434-1246	aph(3')-Ia	aminoglycoside O-phosphotransferase APH(3')-Ia	AMINOGLYCOSIDE	KANAMYCIN	135464	NA	NA	NA	NA	NA	NA	NA	NA	NA	Plasmid	Plasmid	Yes
SRR4305224	k119_18170	k119_18170:876-1709	aph(6)-Id	aminoglycoside O-phosphotransferase APH(6)-Id	AMINOGLYCOSIDE	STREPTOMYCIN	180648	NA	NA	NA	NA	NA	NA	NA	NA	NA	Plasmid	Plasmid	Yes
SRR4305224	k119_4252	k119_4252:3763-5685	tet(Q)	tetracycline resistance ribosomal protection protein Tet(Q)	TETRACYCLINE	TETRACYCLINE	248327	NA	NA	NA	NA	NA	NA	NA	NA	NA	NA	NA	No
SRR4305224	k119_6819	k119_6819:94-828	aph(3'')-Ib	aminoglycoside O-phosphotransferase APH(3'')-Ib	AMINOGLYCOSIDE	STREPTOMYCIN	139051	NA	NA	NA	NA	NA	NA	NA	NA	NA	Plasmid	Plasmid	Yes
SRR4305224	k119_6819	k119_6819:892-1704	sul2	sulfonamide-resistant dihydropteroate synthase Sul2	SULFONAMIDE	SULFONAMIDE	127878	NA	NA	NA	NA	NA	NA	NA	NA	NA	Plasmid	Plasmid	Yes
SRR4305225	k99_5046	k99_5046:1306-3222	tet(O)	tetracycline resistance ribosomal protection protein Tet(O)	TETRACYCLINE	TETRACYCLINE	521648	NA	NA	NA	NA	NA	NA	NA	NA	NA	NA	NA	No
SRR4305226	k119_10749	k119_10749:2301-2792	dfrF	trimethoprim-resistant dihydrofolate reductase DfrF	TRIMETHOPRIM	TRIMETHOPRIM	205070	VatanenT_2016_SRR4305226_bin.4	99.54	0.454	0.562	305712	2264339	d__Bacteria;p__Actinomycetota;c__Actinomycetes;o__Actinomycetales;f__Bifidobacteriaceae;g__Bifidobacterium;s__Bifidobacterium pseudocatenulatum	d__Bacteria;p__Actinomycetota;c__Actinomycetes;o__Bifidobacteriales;f__Bifidobacteriaceae;g__Bifidobacterium;s__Bifidobacterium pseudocatenulatum	True	NA	NA	No
SRR4305226	k119_11136	k119_11136:315-1421	tet(Q)	tetracycline resistance ribosomal protection protein Tet(Q)	TETRACYCLINE	TETRACYCLINE	10800.3	NA	NA	NA	NA	NA	NA	NA	NA	NA	NA	NA	No
SRR4305226	k119_1522	k119_1522:1-1683	tet(W)	tetracycline resistance ribosomal protection protein Tet(W)	TETRACYCLINE	TETRACYCLINE	209899	VatanenT_2016_SRR4305226_bin.4	99.54	0.454	0.562	305712	2264339	d__Bacteria;p__Actinomycetota;c__Actinomycetes;o__Actinomycetales;f__Bifidobacteriaceae;g__Bifidobacterium;s__Bifidobacterium pseudocatenulatum	d__Bacteria;p__Actinomycetota;c__Actinomycetes;o__Bifidobacteriales;f__Bifidobacteriaceae;g__Bifidobacterium;s__Bifidobacterium pseudocatenulatum	True	NA	NA	No
SRR4305226	k119_2728	k119_2728:1-1050	tet(O)	tetracycline resistance ribosomal protection protein Tet(O)	TETRACYCLINE	TETRACYCLINE	10239.8	NA	NA	NA	NA	NA	NA	NA	NA	NA	NA	Plasmid	No
SRR4305226	k119_8940	k119_8940:16612-17694	vanS-C	vancomycin resistance histidine kinase VanS-C	GLYCOPEPTIDE	VANCOMYCIN	92050.2	VatanenT_2016_SRR4305226_bin.1	99.25	1.135	0.404	204066	3274941	d__Bacteria;p__Bacillota;c__Bacilli;o__Lactobacillales;f__Enterococcaceae;g__Enterococcus_D;s__Enterococcus_D gallinarum	d__Bacteria;p__Bacillota;c__Bacilli;o__Lactobacillales;f__Enterococcaceae;g__Enterococcus;s__Enterococcus gallinarum	True	NA	NA	No
SRR4305226	k119_8940	k119_8940:17687-18379	vanR-C	vancomycin resistance response regulator transcription factor VanR-C	GLYCOPEPTIDE	VANCOMYCIN	96936.5	VatanenT_2016_SRR4305226_bin.1	99.25	1.135	0.404	204066	3274941	d__Bacteria;p__Bacillota;c__Bacilli;o__Lactobacillales;f__Enterococcaceae;g__Enterococcus_D;s__Enterococcus_D gallinarum	d__Bacteria;p__Bacillota;c__Bacilli;o__Lactobacillales;f__Enterococcaceae;g__Enterococcus;s__Enterococcus gallinarum	True	NA	NA	No
SRR4305226	k119_8940	k119_8940:18471-20564	vanT-C	membrane-bound serine racemase VanT-C	GLYCOPEPTIDE	VANCOMYCIN	98871	VatanenT_2016_SRR4305226_bin.1	99.25	1.135	0.404	204066	3274941	d__Bacteria;p__Bacillota;c__Bacilli;o__Lactobacillales;f__Enterococcaceae;g__Enterococcus_D;s__Enterococcus_D gallinarum	d__Bacteria;p__Bacillota;c__Bacilli;o__Lactobacillales;f__Enterococcaceae;g__Enterococcus;s__Enterococcus gallinarum	True	NA	NA	No
SRR4305226	k119_8940	k119_8940:20564-21133	vanXY-C	D-Ala-D-Ala dipeptidase/D-Ala-D-Ala carboxypeptidase VanXY-C	GLYCOPEPTIDE	VANCOMYCIN	92653.8	VatanenT_2016_SRR4305226_bin.1	99.25	1.135	0.404	204066	3274941	d__Bacteria;p__Bacillota;c__Bacilli;o__Lactobacillales;f__Enterococcaceae;g__Enterococcus_D;s__Enterococcus_D gallinarum	d__Bacteria;p__Bacillota;c__Bacilli;o__Lactobacillales;f__Enterococcaceae;g__Enterococcus;s__Enterococcus gallinarum	True	NA	NA	No
SRR4305226	k119_8940	k119_8940:21133-22161	vanC1	D-alanine--D-serine ligase VanC1	GLYCOPEPTIDE	VANCOMYCIN	93704.4	VatanenT_2016_SRR4305226_bin.1	99.25	1.135	0.404	204066	3274941	d__Bacteria;p__Bacillota;c__Bacilli;o__Lactobacillales;f__Enterococcaceae;g__Enterococcus_D;s__Enterococcus_D gallinarum	d__Bacteria;p__Bacillota;c__Bacilli;o__Lactobacillales;f__Enterococcaceae;g__Enterococcus;s__Enterococcus gallinarum	True	NA	NA	No
SRR4305227	k119_10440	k119_10440:5486-7402	tet(W)	tetracycline resistance ribosomal protection protein Tet(W)	TETRACYCLINE	TETRACYCLINE	358663	NA	NA	NA	NA	NA	NA	NA	NA	NA	Plasmid	NA	No
SRR4305227	k119_15788	k119_15788:6149-6640	lnu(C)	lincosamide nucleotidyltransferase Lnu(C)	LINCOSAMIDE	LINCOSAMIDE	12738.3	NA	NA	NA	NA	NA	NA	NA	NA	NA	NA	Plasmid	No
SRR4305227	k119_21000	k119_21000:2643-4559	tet(O)	tetracycline resistance ribosomal protection protein Tet(O)	TETRACYCLINE	TETRACYCLINE	82429.8	NA	NA	NA	NA	NA	NA	NA	NA	NA	NA	NA	No
SRR4305227	k119_2295	k119_2295:24873-26795	tet(Q)	tetracycline resistance ribosomal protection protein Tet(Q)	TETRACYCLINE	TETRACYCLINE	77044.9	VatanenT_2016_SRR4305227_bin.13	97.41	1.115	0.42	118398	4786315	d__Bacteria;p__Bacteroidota;c__Bacteroidia;o__Bacteroidales;f__Bacteroidaceae;g__Bacteroides;s__Bacteroides caccae	d__Bacteria;p__Bacteroidota;c__Bacteroidia;o__Bacteroidales;f__Bacteroidaceae;g__Bacteroides;s__Bacteroides caccae	True	Plasmid	NA	No
SRR4305230	k119_12352	k119_12352:250784-251746	cfxA	CfxA family broad-spectrum class A beta-lactamase	BETA-LACTAM	BETA-LACTAM	542302	VatanenT_2016_SRR4305230_bin.1	99.25	0	0.46	91714	5364428	d__Bacteria;p__Bacteroidota;c__Bacteroidia;o__Bacteroidales;f__Bacteroidaceae;g__Bacteroides;s__Bacteroides uniformis	d__Bacteria;p__Bacteroidota;c__Bacteroidia;o__Bacteroidales;f__Bacteroidaceae;g__Bacteroides;s__Bacteroides uniformis	True	Plasmid	NA	No
SRR4305230	k119_16393	k119_16393:3-1805	tet(O)	tetracycline resistance ribosomal protection protein Tet(O)	TETRACYCLINE	TETRACYCLINE	53762.8	NA	NA	NA	NA	NA	NA	NA	NA	NA	Plasmid	NA	No
SRR4305230	k119_21562	k119_21562:4751-5371	catA13	type A-13 chloramphenicol O-acetyltransferase	PHENICOL	CHLORAMPHENICOL	33026.6	NA	NA	NA	NA	NA	NA	NA	NA	NA	Plasmid	Plasmid	Yes
SRR4305230	k119_5516	k119_5516:3406-5328	tet(Q)	tetracycline resistance ribosomal protection protein Tet(Q)	TETRACYCLINE	TETRACYCLINE	134945	VatanenT_2016_SRR4305230_bin.1	99.25	0	0.46	91714	5364428	d__Bacteria;p__Bacteroidota;c__Bacteroidia;o__Bacteroidales;f__Bacteroidaceae;g__Bacteroides;s__Bacteroides uniformis	d__Bacteria;p__Bacteroidota;c__Bacteroidia;o__Bacteroidales;f__Bacteroidaceae;g__Bacteroides;s__Bacteroides uniformis	True	NA	NA	No
SRR4305230	k119_6400	k119_6400:2799-3686	cblA	CblA family class A beta-lactamase	BETA-LACTAM	CEPHALOSPORIN	113536	VatanenT_2016_SRR4305230_bin.1	99.25	0	0.46	91714	5364428	d__Bacteria;p__Bacteroidota;c__Bacteroidia;o__Bacteroidales;f__Bacteroidaceae;g__Bacteroides;s__Bacteroides uniformis	d__Bacteria;p__Bacteroidota;c__Bacteroidia;o__Bacteroidales;f__Bacteroidaceae;g__Bacteroides;s__Bacteroides uniformis	True	NA	NA	No
SRR4305231	k119_18454	k119_18454:441-1643	mef(En2)	macrolide efflux MFS transporter Mef(En2)	MACROLIDE	MACROLIDE	415628	NA	NA	NA	NA	NA	NA	NA	NA	NA	NA	NA	No
SRR4305231	k119_18454	k119_18454:1671-1943	lnu(AN2)	lincosamide nucleotidyltransferase Lnu(AN2)	LINCOSAMIDE	LINCOSAMIDE	353913	NA	NA	NA	NA	NA	NA	NA	NA	NA	NA	NA	No
SRR4305231	k119_1967	k119_1967:144-1007	aadE	aminoglycoside 6-adenylyltransferase AadE	AMINOGLYCOSIDE	STREPTOMYCIN	248815	NA	NA	NA	NA	NA	NA	NA	NA	NA	NA	Plasmid	No
SRR4305231	k119_9281	k119_9281:1-714	cepA	CepA family extended-spectrum class A beta-lactamase	BETA-LACTAM	CEPHALOSPORIN	263874	NA	NA	NA	NA	NA	NA	NA	NA	NA	NA	NA	No
SRR4305232	k119_11195	k119_11195:1-1719	tet(Q)	tetracycline resistance ribosomal protection protein Tet(Q)	TETRACYCLINE	TETRACYCLINE	431401	NA	NA	NA	NA	NA	NA	NA	NA	NA	NA	NA	No
SRR4305232	k119_12146	k119_12146:2965-3852	cblA	CblA family class A beta-lactamase	BETA-LACTAM	CEPHALOSPORIN	63994.3	VatanenT_2016_SRR4305232_bin.3	97.36	0	0.464	20015	4034324	d__Bacteria;p__Bacteroidota;c__Bacteroidia;o__Bacteroidales;f__Bacteroidaceae;g__Bacteroides;s__Bacteroides uniformis	d__Bacteria;p__Bacteroidota;c__Bacteroidia;o__Bacteroidales;f__Bacteroidaceae;g__Bacteroides;s__Bacteroides uniformis	True	NA	NA	No
SRR4305232	k119_5344	k119_5344:803-2719	tet(O)	tetracycline resistance ribosomal protection protein Tet(O)	TETRACYCLINE	TETRACYCLINE	83833.9	NA	NA	NA	NA	NA	NA	NA	NA	NA	NA	Plasmid	No
SRR4305232	k119_8824	k119_8824:12-1295	tet(W)	tetracycline resistance ribosomal protection protein Tet(W)	TETRACYCLINE	TETRACYCLINE	31841.5	NA	NA	NA	NA	NA	NA	NA	NA	NA	NA	Plasmid	No
SRR4305233	k119_10108	k119_10108:8992-9891	cepA	CepA family extended-spectrum class A beta-lactamase	BETA-LACTAM	CEPHALOSPORIN	31824.6	NA	NA	NA	NA	NA	NA	NA	NA	NA	NA	NA	No
SRR4305233	k119_6097	k119_6097:24872-26794	tet(Q)	tetracycline resistance ribosomal protection protein Tet(Q)	TETRACYCLINE	TETRACYCLINE	391671	NA	NA	NA	NA	NA	NA	NA	NA	NA	Plasmid	NA	No
SRR4305233	k119_7188	k119_7188:3319-4179	aadS	aminoglycoside 6-adenylyltransferase AadS	AMINOGLYCOSIDE	STREPTOMYCIN	109450	NA	NA	NA	NA	NA	NA	NA	NA	NA	NA	NA	No
SRR4305233	k119_7188	k119_7188:5428-6225	erm(F)	23S rRNA (adenine(2058)-N(6))-methyltransferase Erm(F)	LINCOSAMIDE/MACROLIDE/STREPTOGRAMIN	CLINDAMYCIN/MACROLIDE/STREPTOGRAMIN	95270	NA	NA	NA	NA	NA	NA	NA	NA	NA	NA	NA	No
SRR4305233	k119_7901	k119_7901:7401-8621	mef(A)	macrolide efflux MFS transporter Mef(A)	MACROLIDE	AZITHROMYCIN/ERYTHROMYCIN	39241.4	NA	NA	NA	NA	NA	NA	NA	NA	NA	NA	NA	No
SRR4305234	k119_1686	k119_1686:13899-14606	cfxA	CfxA family broad-spectrum class A beta-lactamase	BETA-LACTAM	BETA-LACTAM	61693.6	NA	NA	NA	NA	NA	NA	NA	NA	NA	NA	Plasmid	No
SRR4305234	k119_19802	k119_19802:13341-14561	mef(A)	macrolide efflux MFS transporter Mef(A)	MACROLIDE	AZITHROMYCIN/ERYTHROMYCIN	30572.7	NA	NA	NA	NA	NA	NA	NA	NA	NA	NA	NA	No
SRR4305234	k119_28568	k119_28568:2181-4097	tet(W)	tetracycline resistance ribosomal protection protein Tet(W)	TETRACYCLINE	TETRACYCLINE	30915.5	NA	NA	NA	NA	NA	NA	NA	NA	NA	NA	NA	No
SRR4305234	k119_8852	k119_8852:3295-5217	tet(Q)	tetracycline resistance ribosomal protection protein Tet(Q)	TETRACYCLINE	TETRACYCLINE	330304	NA	NA	NA	NA	NA	NA	NA	NA	NA	Plasmid	NA	No
SRR4305235	k119_6571	k119_6571:1672-2535	aadE	aminoglycoside 6-adenylyltransferase AadE	AMINOGLYCOSIDE	STREPTOMYCIN	76324.1	VatanenT_2016_SRR4305235_bin.6	89.12	2.053	0.43	15192	3167409	d__Bacteria;p__Bacillota_A;c__Clostridia;o__Lachnospirales;f__Lachnospiraceae;g__Roseburia;s__Roseburia intestinalis	d__Bacteria;p__Bacillota;c__Clostridia;o__Eubacteriales;f__Lachnospiraceae;g__Roseburia;s__Roseburia intestinalis	True	NA	NA	No
SRR4305235	k119_8355	k119_8355:15116-17038	tet(Q)	tetracycline resistance ribosomal protection protein Tet(Q)	TETRACYCLINE	TETRACYCLINE	290545	VatanenT_2016_SRR4305235_bin.7	99.13	1.115	0.419	166245	6391306	d__Bacteria;p__Bacteroidota;c__Bacteroidia;o__Bacteroidales;f__Bacteroidaceae;g__Bacteroides;s__Bacteroides sp902362375	d__Bacteria;p__Bacteroidota;c__Bacteroidia;o__Bacteroidales;f__Bacteroidaceae;g__Bacteroides;s__	True	Plasmid	NA	No
SRR4305235	k119_9200	k119_9200:1845-2744	cepA	CepA family extended-spectrum class A beta-lactamase	BETA-LACTAM	CEPHALOSPORIN	157583	VatanenT_2016_SRR4305235_bin.1	98.5	0.371	0.435	50758	4738153	d__Bacteria;p__Bacteroidota;c__Bacteroidia;o__Bacteroidales;f__Bacteroidaceae;g__Bacteroides;s__Bacteroides fragilis	d__Bacteria;p__Bacteroidota;c__Bacteroidia;o__Bacteroidales;f__Bacteroidaceae;g__Bacteroides;s__Bacteroides fragilis	True	NA	NA	No
SRR4305235	k119_9625	k119_9625:1247-3163	tet(O)	tetracycline resistance ribosomal protection protein Tet(O)	TETRACYCLINE	TETRACYCLINE	111445	VatanenT_2016_SRR4305235_bin.1	98.5	0.371	0.435	50758	4738153	d__Bacteria;p__Bacteroidota;c__Bacteroidia;o__Bacteroidales;f__Bacteroidaceae;g__Bacteroides;s__Bacteroides fragilis	d__Bacteria;p__Bacteroidota;c__Bacteroidia;o__Bacteroidales;f__Bacteroidaceae;g__Bacteroides;s__Bacteroides fragilis	True	NA	NA	No
SRR4305236	k119_654	k119_654:425-2341	tet(O)	tetracycline resistance ribosomal protection protein Tet(O)	TETRACYCLINE	TETRACYCLINE	30968.7	NA	NA	NA	NA	NA	NA	NA	NA	NA	NA	Plasmid	No
SRR4305236	k119_7293	k119_7293:939-2855	tet(W)	tetracycline resistance ribosomal protection protein Tet(W)	TETRACYCLINE	TETRACYCLINE	36198.5	NA	NA	NA	NA	NA	NA	NA	NA	NA	NA	NA	No
SRR4305237	k119_16577	k119_16577:1392-3176	tet(Q)	tetracycline resistance ribosomal protection protein Tet(Q)	TETRACYCLINE	TETRACYCLINE	535211	NA	NA	NA	NA	NA	NA	NA	NA	NA	NA	NA	No
SRR4305237	k119_20267	k119_20267:3-1070	tet(W)	tetracycline resistance ribosomal protection protein Tet(W)	TETRACYCLINE	TETRACYCLINE	41805.9	NA	NA	NA	NA	NA	NA	NA	NA	NA	NA	Plasmid	No
SRR4305238	k119_14095	k119_14095:4388-6304	tet(O)	tetracycline resistance ribosomal protection protein Tet(O)	TETRACYCLINE	TETRACYCLINE	27733.4	NA	NA	NA	NA	NA	NA	NA	NA	NA	Plasmid	NA	No
SRR4305238	k119_48763	k119_48763:2840-3727	cblA	CblA family class A beta-lactamase	BETA-LACTAM	CEPHALOSPORIN	32305.5	VatanenT_2016_SRR4305238_bin.12	55.51	7.241	0.477	54124	3847245	d__Bacteria;p__Bacteroidota;c__Bacteroidia;o__Bacteroidales;f__Bacteroidaceae;g__Bacteroides;s__Bacteroides uniformis	d__Bacteria;p__Bacteroidota;c__Bacteroidia;o__Bacteroidales;f__Bacteroidaceae;g__Bacteroides;s__Bacteroides uniformis	True	NA	NA	No
SRR4305238	k119_5361	k119_5361:782-2593	tet(W)	tetracycline resistance ribosomal protection protein Tet(W)	TETRACYCLINE	TETRACYCLINE	41902.7	NA	NA	NA	NA	NA	NA	NA	NA	NA	NA	NA	No
SRR4305238	k119_8403	k119_8403:431-2353	tet(Q)	tetracycline resistance ribosomal protection protein Tet(Q)	TETRACYCLINE	TETRACYCLINE	432540	NA	NA	NA	NA	NA	NA	NA	NA	NA	NA	NA	No
SRR4305239	k119_13407	k119_13407:33249-35171	tet(Q)	tetracycline resistance ribosomal protection protein Tet(Q)	TETRACYCLINE	TETRACYCLINE	327978	VatanenT_2016_SRR4305239_bin.4	96.28	0.743	0.464	107890	4351732	d__Bacteria;p__Bacteroidota;c__Bacteroidia;o__Bacteroidales;f__Bacteroidaceae;g__Bacteroides;s__Bacteroides uniformis	d__Bacteria;p__Bacteroidota;c__Bacteroidia;o__Bacteroidales;f__Bacteroidaceae;g__Bacteroides;s__Bacteroides uniformis	True	Plasmid	NA	No
SRR4305239	k119_13455	k119_13455:2-259	lnu(AN2)	lincosamide nucleotidyltransferase Lnu(AN2)	LINCOSAMIDE	LINCOSAMIDE	37399.7	NA	NA	NA	NA	NA	NA	NA	NA	NA	NA	NA	No
SRR4305239	k119_13455	k119_13455:287-1489	mef(En2)	macrolide efflux MFS transporter Mef(En2)	MACROLIDE	MACROLIDE	31718.9	NA	NA	NA	NA	NA	NA	NA	NA	NA	NA	NA	No
SRR4305239	k119_21138	k119_21138:24725-25945	mef(A)	macrolide efflux MFS transporter Mef(A)	MACROLIDE	AZITHROMYCIN/ERYTHROMYCIN	136141	NA	NA	NA	NA	NA	NA	NA	NA	NA	NA	NA	No
SRR4305239	k119_6047	k119_6047:93133-94020	cblA	CblA family class A beta-lactamase	BETA-LACTAM	CEPHALOSPORIN	174846	VatanenT_2016_SRR4305239_bin.4	96.28	0.743	0.464	107890	4351732	d__Bacteria;p__Bacteroidota;c__Bacteroidia;o__Bacteroidales;f__Bacteroidaceae;g__Bacteroides;s__Bacteroides uniformis	d__Bacteria;p__Bacteroidota;c__Bacteroidia;o__Bacteroidales;f__Bacteroidaceae;g__Bacteroides;s__Bacteroides uniformis	True	NA	NA	No
SRR4305240	k119_14556	k119_14556:275-766	lnu(C)	lincosamide nucleotidyltransferase Lnu(C)	LINCOSAMIDE	LINCOSAMIDE	39149.7	NA	NA	NA	NA	NA	NA	NA	NA	NA	NA	NA	No
SRR4305240	k119_21376	k119_21376:29-1144	mef(En2)	macrolide efflux MFS transporter Mef(En2)	MACROLIDE	MACROLIDE	43628.3	NA	NA	NA	NA	NA	NA	NA	NA	NA	NA	NA	No
SRR4305240	k119_22738	k119_22738:1224-3140	tet(32)	tetracycline resistance ribosomal protection protein Tet(32)	TETRACYCLINE	TETRACYCLINE	42144.9	NA	NA	NA	NA	NA	NA	NA	NA	NA	NA	NA	No
SRR4305240	k119_28838	k119_28838:301-1200	cepA	CepA family extended-spectrum class A beta-lactamase	BETA-LACTAM	CEPHALOSPORIN	97497.2	NA	NA	NA	NA	NA	NA	NA	NA	NA	NA	NA	No
SRR4305240	k119_29905	k119_29905:3985-5205	mef(A)	macrolide efflux MFS transporter Mef(A)	MACROLIDE	AZITHROMYCIN/ERYTHROMYCIN	91584.4	NA	NA	NA	NA	NA	NA	NA	NA	NA	NA	NA	No
SRR4305240	k119_544	k119_544:3757-5679	tet(Q)	tetracycline resistance ribosomal protection protein Tet(Q)	TETRACYCLINE	TETRACYCLINE	262097	NA	NA	NA	NA	NA	NA	NA	NA	NA	NA	NA	No
SRR4305241	k119_24583	k119_24583:885-1772	cblA	CblA family class A beta-lactamase	BETA-LACTAM	CEPHALOSPORIN	12327.3	NA	NA	NA	NA	NA	NA	NA	NA	NA	NA	NA	No
SRR4305241	k119_38509	k119_38509:12480-14402	tet(Q)	tetracycline resistance ribosomal protection protein Tet(Q)	TETRACYCLINE	TETRACYCLINE	81117.8	NA	NA	NA	NA	NA	NA	NA	NA	NA	NA	NA	No
SRR4305241	k119_7398	k119_7398:233-1192	cfxA6	broad-spectrum class A beta-lactamase CfxA6	BETA-LACTAM	BETA-LACTAM	867775	NA	NA	NA	NA	NA	NA	NA	NA	NA	NA	NA	No
SRR4305243	k119_10661	k119_10661:416-1519	tet(O)	tetracycline resistance ribosomal protection protein Tet(O)	TETRACYCLINE	TETRACYCLINE	39948.5	NA	NA	NA	NA	NA	NA	NA	NA	NA	NA	NA	No
SRR4305243	k119_12829	k119_12829:7092-9014	tet(Q)	tetracycline resistance ribosomal protection protein Tet(Q)	TETRACYCLINE	TETRACYCLINE	444460	NA	NA	NA	NA	NA	NA	NA	NA	NA	NA	NA	No
SRR4305243	k119_14052	k119_14052:1228-2337	tet	TetM/TetW/TetO/TetS family tetracycline resistance ribosomal protection protein	TETRACYCLINE	TETRACYCLINE	39910	NA	NA	NA	NA	NA	NA	NA	NA	NA	NA	NA	No
SRR4305243	k119_16357	k119_16357:1-780	tet(40)	tetracycline efflux MFS transporter Tet(40)	TETRACYCLINE	TETRACYCLINE	14388.1	NA	NA	NA	NA	NA	NA	NA	NA	NA	NA	NA	No
SRR4305243	k119_7218	k119_7218:861-2744	tet(W)	tetracycline resistance ribosomal protection protein Tet(W)	TETRACYCLINE	TETRACYCLINE	24245.4	NA	NA	NA	NA	NA	NA	NA	NA	NA	NA	NA	No
SRR4305244	k119_1949	k119_1949:2845-3657	sul2	sulfonamide-resistant dihydropteroate synthase Sul2	SULFONAMIDE	SULFONAMIDE	194519	NA	NA	NA	NA	NA	NA	NA	NA	NA	Plasmid	Plasmid	Yes
SRR4305244	k119_1949	k119_1949:3721-4248	aph(3'')-Ib	aminoglycoside O-phosphotransferase APH(3'')-Ib	AMINOGLYCOSIDE	STREPTOMYCIN	227295	NA	NA	NA	NA	NA	NA	NA	NA	NA	Plasmid	Plasmid	Yes
SRR4305244	k119_1949	k119_1949:4269-4739	dfrA14	trimethoprim-resistant dihydrofolate reductase DfrA14	TRIMETHOPRIM	TRIMETHOPRIM	328858	NA	NA	NA	NA	NA	NA	NA	NA	NA	Plasmid	Plasmid	Yes
SRR4305244	k119_1949	k119_1949:5092-5925	aph(6)-Id	aminoglycoside O-phosphotransferase APH(6)-Id	AMINOGLYCOSIDE	STREPTOMYCIN	264406	NA	NA	NA	NA	NA	NA	NA	NA	NA	Plasmid	Plasmid	Yes
SRR4305244	k119_2514	k119_2514:154-1011	blaTEM-1	broad-spectrum class A beta-lactamase TEM-1	BETA-LACTAM	BETA-LACTAM	403774	NA	NA	NA	NA	NA	NA	NA	NA	NA	Plasmid	Plasmid	Yes
SRR4305245	k119_4458	k119_4458:362-1564	mef(En2)	macrolide efflux MFS transporter Mef(En2)	MACROLIDE	MACROLIDE	169065	NA	NA	NA	NA	NA	NA	NA	NA	NA	NA	NA	No
SRR4305245	k119_4458	k119_4458:1592-2101	lnu(AN2)	lincosamide nucleotidyltransferase Lnu(AN2)	LINCOSAMIDE	LINCOSAMIDE	180396	NA	NA	NA	NA	NA	NA	NA	NA	NA	NA	NA	No
SRR4305245	k119_5382	k119_5382:44450-46372	tet(Q)	tetracycline resistance ribosomal protection protein Tet(Q)	TETRACYCLINE	TETRACYCLINE	294075	VatanenT_2016_SRR4305245_bin.1	97.04	1.127	0.422	42836	4417348	d__Bacteria;p__Bacteroidota;c__Bacteroidia;o__Bacteroidales;f__Bacteroidaceae;g__Phocaeicola;s__Phocaeicola vulgatus	d__Bacteria;p__Bacteroidota;c__Bacteroidia;o__Bacteroidales;f__Bacteroidaceae;g__Phocaeicola;s__Phocaeicola vulgatus	True	Plasmid	NA	No
SRR4305245	k119_6192	k119_6192:2-1243	tet(O)	tetracycline resistance ribosomal protection protein Tet(O)	TETRACYCLINE	TETRACYCLINE	112002	NA	NA	NA	NA	NA	NA	NA	NA	NA	NA	Plasmid	No
SRR4305246	k119_13882	k119_13882:972-2888	tet(W)	tetracycline resistance ribosomal protection protein Tet(W)	TETRACYCLINE	TETRACYCLINE	169490	NA	NA	NA	NA	NA	NA	NA	NA	NA	NA	NA	No
SRR4305246	k119_3993	k119_3993:261-2177	tet(O)	tetracycline resistance ribosomal protection protein Tet(O)	TETRACYCLINE	TETRACYCLINE	257643	NA	NA	NA	NA	NA	NA	NA	NA	NA	Plasmid	Plasmid	Yes
SRR4305247	k119_18375	k119_18375:1-1344	tet(M)	tetracycline resistance ribosomal protection protein Tet(M)	TETRACYCLINE	TETRACYCLINE	52462.4	NA	NA	NA	NA	NA	NA	NA	NA	NA	NA	Plasmid	No
SRR4305247	k119_189	k119_189:647-1381	erm(B)	23S rRNA (adenine(2058)-N(6))-methyltransferase Erm(B)	LINCOSAMIDE/MACROLIDE/STREPTOGRAMIN	CLINDAMYCIN/ERYTHROMYCIN/STREPTOGRAMIN B	58469.1	NA	NA	NA	NA	NA	NA	NA	NA	NA	Plasmid	Plasmid	Yes
SRR4305247	k119_30181	k119_30181:168-659	dfrF	trimethoprim-resistant dihydrofolate reductase DfrF	TRIMETHOPRIM	TRIMETHOPRIM	75317.3	NA	NA	NA	NA	NA	NA	NA	NA	NA	NA	Plasmid	No
SRR4305247	k119_33319	k119_33319:3-269	lnu(AN2)	lincosamide nucleotidyltransferase Lnu(AN2)	LINCOSAMIDE	LINCOSAMIDE	28913.9	NA	NA	NA	NA	NA	NA	NA	NA	NA	NA	NA	No
SRR4305247	k119_33319	k119_33319:297-1499	mef(En2)	macrolide efflux MFS transporter Mef(En2)	MACROLIDE	MACROLIDE	37648.2	NA	NA	NA	NA	NA	NA	NA	NA	NA	NA	NA	No
SRR4305247	k119_39985	k119_39985:679-1788	tet(32)	tetracycline resistance ribosomal protection protein Tet(32)	TETRACYCLINE	TETRACYCLINE	61435.6	NA	NA	NA	NA	NA	NA	NA	NA	NA	NA	NA	No
SRR4305247	k119_7477	k119_7477:3-1145	tet	TetM/TetW/TetO/TetS family tetracycline resistance ribosomal protection protein	TETRACYCLINE	TETRACYCLINE	67992	NA	NA	NA	NA	NA	NA	NA	NA	NA	NA	NA	No
SRR4305247	k119_7847	k119_7847:3-1145	tet(O)	tetracycline resistance ribosomal protection protein Tet(O)	TETRACYCLINE	TETRACYCLINE	185740	NA	NA	NA	NA	NA	NA	NA	NA	NA	NA	Plasmid	No
SRR4305248	k119_11057	k119_11057:3211-5127	tet(W)	tetracycline resistance ribosomal protection protein Tet(W)	TETRACYCLINE	TETRACYCLINE	391348	VatanenT_2016_SRR4305248_bin.1	82.65	2.833	0.595	7208	1869834	d__Bacteria;p__Actinomycetota;c__Actinomycetes;o__Actinomycetales;f__Bifidobacteriaceae;g__Bifidobacterium;s__Bifidobacterium adolescentis	d__Bacteria;p__Actinomycetota;c__Actinomycetes;o__Bifidobacteriales;f__Bifidobacteriaceae;g__Bifidobacterium;s__Bifidobacterium adolescentis	True	NA	NA	No
SRR4305249	k119_10585	k119_10585:107-2020	tet(O)	tetracycline resistance ribosomal protection protein Tet(O)	TETRACYCLINE	TETRACYCLINE	422267	NA	NA	NA	NA	NA	NA	NA	NA	NA	NA	Plasmid	No
SRR4305249	k119_8569	k119_8569:2-1042	tet(O/32/O)	tetracycline resistance ribosomal protection mosaic protein Tet(O/32/O)	TETRACYCLINE	TETRACYCLINE	184228	NA	NA	NA	NA	NA	NA	NA	NA	NA	NA	NA	No
SRR4305250	k119_26696	k119_26696:2714-3601	cblA	CblA family class A beta-lactamase	BETA-LACTAM	CEPHALOSPORIN	83416.8	VatanenT_2016_SRR4305250_bin.3	91.78	1.003	0.471	58440	3842244	d__Bacteria;p__Bacteroidota;c__Bacteroidia;o__Bacteroidales;f__Bacteroidaceae;g__Bacteroides;s__Bacteroides uniformis	d__Bacteria;p__Bacteroidota;c__Bacteroidia;o__Bacteroidales;f__Bacteroidaceae;g__Bacteroides;s__Bacteroides uniformis	True	NA	NA	No
SRR4305250	k119_27385	k119_27385:860-2776	tet(O)	tetracycline resistance ribosomal protection protein Tet(O)	TETRACYCLINE	TETRACYCLINE	95662.4	NA	NA	NA	NA	NA	NA	NA	NA	NA	NA	Plasmid	No
SRR4305250	k119_29433	k119_29433:272-1231	cfxA6	broad-spectrum class A beta-lactamase CfxA6	BETA-LACTAM	BETA-LACTAM	62425	VatanenT_2016_SRR4305250_bin.4	58.77	3.448	0.422	10058	4040826	d__Bacteria;p__Bacteroidota;c__Bacteroidia;o__Bacteroidales;f__Bacteroidaceae;g__Bacteroides;s__Bacteroides ovatus	d__Bacteria;p__Bacteroidota;c__Bacteroidia;o__Bacteroidales;f__Bacteroidaceae;g__Bacteroides;s__Bacteroides ovatus	True	Plasmid	NA	No
SRR4305251	k119_18800	k119_18800:424-2340	tet(O)	tetracycline resistance ribosomal protection protein Tet(O)	TETRACYCLINE	TETRACYCLINE	42793.3	NA	NA	NA	NA	NA	NA	NA	NA	NA	NA	NA	No
SRR4305251	k119_3526	k119_3526:7092-9014	tet(Q)	tetracycline resistance ribosomal protection protein Tet(Q)	TETRACYCLINE	TETRACYCLINE	397165	NA	NA	NA	NA	NA	NA	NA	NA	NA	Plasmid	NA	No
SRR4305251	k119_7077	k119_7077:41946-42743	erm(F)	23S rRNA (adenine(2058)-N(6))-methyltransferase Erm(F)	LINCOSAMIDE/MACROLIDE/STREPTOGRAMIN	CLINDAMYCIN/MACROLIDE/STREPTOGRAMIN	90740.1	VatanenT_2016_SRR4305251_bin.4	99.1	0	0.421	75374	4944923	d__Bacteria;p__Bacteroidota;c__Bacteroidia;o__Bacteroidales;f__Bacteroidaceae;g__Phocaeicola;s__Phocaeicola vulgatus	d__Bacteria;p__Bacteroidota;c__Bacteroidia;o__Bacteroidales;f__Bacteroidaceae;g__Phocaeicola;s__Phocaeicola vulgatus	True	Plasmid	NA	No
SRR4305251	k119_7077	k119_7077:43992-44852	aadS	aminoglycoside 6-adenylyltransferase AadS	AMINOGLYCOSIDE	STREPTOMYCIN	95012.4	VatanenT_2016_SRR4305251_bin.4	99.1	0	0.421	75374	4944923	d__Bacteria;p__Bacteroidota;c__Bacteroidia;o__Bacteroidales;f__Bacteroidaceae;g__Phocaeicola;s__Phocaeicola vulgatus	d__Bacteria;p__Bacteroidota;c__Bacteroidia;o__Bacteroidales;f__Bacteroidaceae;g__Phocaeicola;s__Phocaeicola vulgatus	True	Plasmid	NA	No
SRR4305252	k119_1063	k119_1063:1-1131	tet	TetM/TetW/TetO/TetS family tetracycline resistance ribosomal protection protein	TETRACYCLINE	TETRACYCLINE	265518	VatanenT_2016_SRR4305252_bin.2	99.12	0.994	0.409	42678	3041006	d__Bacteria;p__Bacillota_A;c__Clostridia;o__Lachnospirales;f__Lachnospiraceae;g__Mediterraneibacter;s__Mediterraneibacter faecis	d__Bacteria;p__Bacillota;c__Clostridia;o__Eubacteriales;f__;g__;s__	True	NA	NA	No
SRR4305252	k119_13967	k119_13967:183-2099	tet(W)	tetracycline resistance ribosomal protection protein Tet(W)	TETRACYCLINE	TETRACYCLINE	295914	NA	NA	NA	NA	NA	NA	NA	NA	NA	NA	NA	No
SRR4305252	k119_4465	k119_4465:1-909	tet(40)	tetracycline efflux MFS transporter Tet(40)	TETRACYCLINE	TETRACYCLINE	42286.5	NA	NA	NA	NA	NA	NA	NA	NA	NA	NA	NA	No
SRR4305254	k119_11574	k119_11574:7092-9014	tet(Q)	tetracycline resistance ribosomal protection protein Tet(Q)	TETRACYCLINE	TETRACYCLINE	287642	NA	NA	NA	NA	NA	NA	NA	NA	NA	Plasmid	NA	No
SRR4305254	k119_1678	k119_1678:4524-5387	aadE	aminoglycoside 6-adenylyltransferase AadE	AMINOGLYCOSIDE	STREPTOMYCIN	21980.1	NA	NA	NA	NA	NA	NA	NA	NA	NA	NA	Plasmid	No
SRR4305254	k119_18112	k119_18112:1704-2084	dfrF	trimethoprim-resistant dihydrofolate reductase DfrF	TRIMETHOPRIM	TRIMETHOPRIM	6306.86	NA	NA	NA	NA	NA	NA	NA	NA	NA	NA	Plasmid	No
SRR4305254	k119_20927	k119_20927:1150-3066	tet(32)	tetracycline resistance ribosomal protection protein Tet(32)	TETRACYCLINE	TETRACYCLINE	37927.8	NA	NA	NA	NA	NA	NA	NA	NA	NA	Plasmid	NA	No
SRR4305254	k119_2212	k119_2212:1049-2965	tet(O)	tetracycline resistance ribosomal protection protein Tet(O)	TETRACYCLINE	TETRACYCLINE	28789.5	NA	NA	NA	NA	NA	NA	NA	NA	NA	NA	Plasmid	No
SRR4305254	k119_25461	k119_25461:59227-60126	cepA	CepA family extended-spectrum class A beta-lactamase	BETA-LACTAM	CEPHALOSPORIN	67350.5	VatanenT_2016_SRR4305254_bin.2	99.25	0	0.433	188598	5339588	d__Bacteria;p__Bacteroidota;c__Bacteroidia;o__Bacteroidales;f__Bacteroidaceae;g__Bacteroides;s__Bacteroides fragilis	d__Bacteria;p__Bacteroidota;c__Bacteroidia;o__Bacteroidales;f__Bacteroidaceae;g__Bacteroides;s__Bacteroides fragilis	True	Plasmid	NA	No
SRR4305254	k119_388	k119_388:23385-25301	tet(W)	tetracycline resistance ribosomal protection protein Tet(W)	TETRACYCLINE	TETRACYCLINE	83740.3	VatanenT_2016_SRR4305254_bin.4	100	0.227	0.563	203340	2272280	d__Bacteria;p__Actinomycetota;c__Actinomycetes;o__Actinomycetales;f__Bifidobacteriaceae;g__Bifidobacterium;s__Bifidobacterium pseudocatenulatum	d__Bacteria;p__Actinomycetota;c__Actinomycetes;o__Bifidobacteriales;f__Bifidobacteriaceae;g__Bifidobacterium;s__Bifidobacterium pseudocatenulatum	True	NA	NA	No
SRR4305254	k119_6826	k119_6826:185554-186405	blaACI-1	extended-spectrum class A beta-lactamase ACI-1	BETA-LACTAM	CEPHALOSPORIN	33025.1	VatanenT_2016_SRR4305254_bin.7	100	0	0.422	122073	2138710	d__Bacteria;p__Bacillota_C;c__Negativicutes;o__Veillonellales;f__Veillonellaceae;g__Veillonella_A;s__Veillonella_A seminalis	d__Bacteria;p__Bacillota;c__Negativicutes;o__Veillonellales;f__Veillonellaceae;g__Veillonella;s__Veillonella seminalis	True	NA	NA	No
SRR4305255	k119_11104	k119_11104:100-1317	tet(40)	tetracycline efflux MFS transporter Tet(40)	TETRACYCLINE	TETRACYCLINE	75668.6	NA	NA	NA	NA	NA	NA	NA	NA	NA	NA	NA	No
SRR4305255	k119_11413	k119_11413:927-2843	tet(O)	tetracycline resistance ribosomal protection protein Tet(O)	TETRACYCLINE	TETRACYCLINE	194470	NA	NA	NA	NA	NA	NA	NA	NA	NA	NA	Plasmid	No
SRR4305255	k119_11946	k119_11946:1516-3249	tet(W)	tetracycline resistance ribosomal protection protein Tet(W)	TETRACYCLINE	TETRACYCLINE	57331.7	NA	NA	NA	NA	NA	NA	NA	NA	NA	NA	NA	No
SRR4305255	k119_20432	k119_20432:127-2049	tet(Q)	tetracycline resistance ribosomal protection protein Tet(Q)	TETRACYCLINE	TETRACYCLINE	183811	NA	NA	NA	NA	NA	NA	NA	NA	NA	Plasmid	Plasmid	Yes
SRR4305255	k119_3280	k119_3280:625-1068	erm(F)	23S rRNA (adenine(2058)-N(6))-methyltransferase Erm(F)	LINCOSAMIDE/MACROLIDE/STREPTOGRAMIN	CLINDAMYCIN/MACROLIDE/STREPTOGRAMIN	38872.1	NA	NA	NA	NA	NA	NA	NA	NA	NA	NA	Plasmid	No
SRR4305256	k119_12574	k119_12574:998-2074	tet(O)	tetracycline resistance ribosomal protection protein Tet(O)	TETRACYCLINE	TETRACYCLINE	90898.2	NA	NA	NA	NA	NA	NA	NA	NA	NA	NA	Plasmid	No
SRR4305256	k119_14786	k119_14786:438-1301	aadE	aminoglycoside 6-adenylyltransferase AadE	AMINOGLYCOSIDE	STREPTOMYCIN	28523	NA	NA	NA	NA	NA	NA	NA	NA	NA	NA	NA	No
SRR4305256	k119_16816	k119_16816:889-2805	tet(W)	tetracycline resistance ribosomal protection protein Tet(W)	TETRACYCLINE	TETRACYCLINE	80435.1	NA	NA	NA	NA	NA	NA	NA	NA	NA	NA	NA	No
SRR4305256	k119_8096	k119_8096:1925-3349	tet(Q)	tetracycline resistance ribosomal protection protein Tet(Q)	TETRACYCLINE	TETRACYCLINE	330489	NA	NA	NA	NA	NA	NA	NA	NA	NA	NA	NA	No
SRR4305256	k119_9958	k119_9958:128067-128966	cepA	CepA family extended-spectrum class A beta-lactamase	BETA-LACTAM	CEPHALOSPORIN	101992	VatanenT_2016_SRR4305256_bin.3	81.69	0	0.433	84216	5044650	d__Bacteria;p__Bacteroidota;c__Bacteroidia;o__Bacteroidales;f__Bacteroidaceae;g__Bacteroides;s__Bacteroides fragilis	d__Bacteria;p__Bacteroidota;c__Bacteroidia;o__Bacteroidales;f__Bacteroidaceae;g__Bacteroides;s__Bacteroides fragilis	True	NA	NA	No
SRR4305257	k119_22324	k119_22324:3-1391	tet(M)	tetracycline resistance ribosomal protection protein Tet(M)	TETRACYCLINE	TETRACYCLINE	24109.4	NA	NA	NA	NA	NA	NA	NA	NA	NA	Plasmid	Plasmid	Yes
SRR4305257	k119_2608	k119_2608:380-1597	tet(40)	tetracycline efflux MFS transporter Tet(40)	TETRACYCLINE	TETRACYCLINE	15949	NA	NA	NA	NA	NA	NA	NA	NA	NA	NA	NA	No
SRR4305257	k119_26583	k119_26583:65-1333	tet(L)	tetracycline efflux MFS transporter Tet(L)	TETRACYCLINE	TETRACYCLINE	9367.61	NA	NA	NA	NA	NA	NA	NA	NA	NA	NA	Plasmid	No
SRR4305257	k119_2983	k119_2983:496-2412	tet(O)	tetracycline resistance ribosomal protection protein Tet(O)	TETRACYCLINE	TETRACYCLINE	99822.6	NA	NA	NA	NA	NA	NA	NA	NA	NA	NA	Plasmid	No
SRR4305257	k119_33521	k119_33521:2113-4029	tet(W)	tetracycline resistance ribosomal protection protein Tet(W)	TETRACYCLINE	TETRACYCLINE	329188	NA	NA	NA	NA	NA	NA	NA	NA	NA	Plasmid	Plasmid	Yes
SRR4305257	k119_35566	k119_35566:3599-5515	tet(32)	tetracycline resistance ribosomal protection protein Tet(32)	TETRACYCLINE	TETRACYCLINE	47264.5	NA	NA	NA	NA	NA	NA	NA	NA	NA	NA	NA	No
SRR4305257	k119_41511	k119_41511:572-1306	erm(B)	23S rRNA (adenine(2058)-N(6))-methyltransferase Erm(B)	LINCOSAMIDE/MACROLIDE/STREPTOGRAMIN	CLINDAMYCIN/ERYTHROMYCIN/STREPTOGRAMIN B	16370.7	NA	NA	NA	NA	NA	NA	NA	NA	NA	NA	NA	No
SRR4305257	k119_8810	k119_8810:101-592	dfrF	trimethoprim-resistant dihydrofolate reductase DfrF	TRIMETHOPRIM	TRIMETHOPRIM	20625.8	NA	NA	NA	NA	NA	NA	NA	NA	NA	NA	NA	No
SRR4305258	k119_14290	k119_14290:300-1010	sul2	sulfonamide-resistant dihydropteroate synthase Sul2	SULFONAMIDE	SULFONAMIDE	6307.04	NA	NA	NA	NA	NA	NA	NA	NA	NA	NA	Plasmid	No
SRR4305258	k119_23633	k119_23633:94-1497	tet(M)	tetracycline resistance ribosomal protection protein Tet(M)	TETRACYCLINE	TETRACYCLINE	37768.5	NA	NA	NA	NA	NA	NA	NA	NA	NA	Plasmid	Plasmid	Yes
SRR4305258	k119_24006	k119_24006:2974-3441	dfrF	trimethoprim-resistant dihydrofolate reductase DfrF	TRIMETHOPRIM	TRIMETHOPRIM	108035	VatanenT_2016_SRR4305258_bin.3	97.31	0.671	0.422	65555	2337625	d__Bacteria;p__Bacillota_A;c__Clostridia;o__Oscillospirales;f__Acutalibacteraceae;g__Fimenecus;s__Fimenecus sp934436505	d__Bacteria;p__Bacillota;c__Clostridia;o__Eubacteriales;f__Oscillospiraceae;g__;s__	True	Plasmid	NA	No
SRR4305258	k119_30501	k119_30501:2171-3400	tet(O)	tetracycline resistance ribosomal protection protein Tet(O)	TETRACYCLINE	TETRACYCLINE	166977	VatanenT_2016_SRR4305258_bin.3	97.31	0.671	0.422	65555	2337625	d__Bacteria;p__Bacillota_A;c__Clostridia;o__Oscillospirales;f__Acutalibacteraceae;g__Fimenecus;s__Fimenecus sp934436505	d__Bacteria;p__Bacillota;c__Clostridia;o__Eubacteriales;f__Oscillospiraceae;g__;s__	True	NA	Plasmid	No
SRR4305258	k119_30960	k119_30960:113-1465	tet(L)	tetracycline efflux MFS transporter Tet(L)	TETRACYCLINE	TETRACYCLINE	18146	NA	NA	NA	NA	NA	NA	NA	NA	NA	NA	Plasmid	No
SRR4305258	k119_32859	k119_32859:9170-10069	cepA	CepA family extended-spectrum class A beta-lactamase	BETA-LACTAM	CEPHALOSPORIN	30144.5	VatanenT_2016_SRR4305258_bin.7	57.05	1.724	0.414	12858	2792955	d__Bacteria;p__Bacteroidota;c__Bacteroidia;o__Bacteroidales;f__Bacteroidaceae;g__Bacteroides;s__Bacteroides fragilis	d__Bacteria;p__Bacteroidota;c__Bacteroidia;o__Bacteroidales;f__Bacteroidaceae;g__Bacteroides;s__Bacteroides fragilis	True	NA	NA	No
SRR4305258	k119_34029	k119_34029:1983-3899	tet(W)	tetracycline resistance ribosomal protection protein Tet(W)	TETRACYCLINE	TETRACYCLINE	302638	NA	NA	NA	NA	NA	NA	NA	NA	NA	NA	Plasmid	No
SRR4305258	k119_4727	k119_4727:2-1315	tet(Q)	tetracycline resistance ribosomal protection protein Tet(Q)	TETRACYCLINE	TETRACYCLINE	41635.1	NA	NA	NA	NA	NA	NA	NA	NA	NA	NA	NA	No
SRR4305259	k119_15614	k119_15614:363-2279	tet(O)	tetracycline resistance ribosomal protection protein Tet(O)	TETRACYCLINE	TETRACYCLINE	92462.3	NA	NA	NA	NA	NA	NA	NA	NA	NA	NA	Plasmid	No
SRR4305259	k119_18737	k119_18737:1462-1776	dfrF	trimethoprim-resistant dihydrofolate reductase DfrF	TRIMETHOPRIM	TRIMETHOPRIM	47329.8	NA	NA	NA	NA	NA	NA	NA	NA	NA	NA	Plasmid	No
SRR4305259	k119_21268	k119_21268:3-1154	tet(Q)	tetracycline resistance ribosomal protection protein Tet(Q)	TETRACYCLINE	TETRACYCLINE	51287.7	NA	NA	NA	NA	NA	NA	NA	NA	NA	NA	NA	No
SRR4305259	k119_22802	k119_22802:660-2576	tet(W)	tetracycline resistance ribosomal protection protein Tet(W)	TETRACYCLINE	TETRACYCLINE	244550	NA	NA	NA	NA	NA	NA	NA	NA	NA	NA	NA	No
SRR4305259	k119_2387	k119_2387:2375-3238	aadE	aminoglycoside 6-adenylyltransferase AadE	AMINOGLYCOSIDE	STREPTOMYCIN	230715	VatanenT_2016_SRR4305259_bin.2	83.43	8.734	0.598	4548	1757630	d__Bacteria;p__Bacillota_A;c__Clostridia;o__Oscillospirales;f__Ruminococcaceae;g__Faecalibacterium;s__Faecalibacterium hattorii	d__Bacteria;p__Bacillota;c__Clostridia;o__Eubacteriales;f__Oscillospiraceae;g__Faecalibacterium;s__Faecalibacterium prausnitzii	True	NA	Plasmid	No
SRR4305259	k119_4283	k119_4283:102-1064	cfxA	CfxA family broad-spectrum class A beta-lactamase	BETA-LACTAM	BETA-LACTAM	83715.9	NA	NA	NA	NA	NA	NA	NA	NA	NA	NA	Plasmid	No
SRR4305260	k119_13105	k119_13105:2-1087	tet(O/32/O)	tetracycline resistance ribosomal protection mosaic protein Tet(O/32/O)	TETRACYCLINE	TETRACYCLINE	62394.1	NA	NA	NA	NA	NA	NA	NA	NA	NA	NA	Plasmid	No
SRR4305260	k119_14352	k119_14352:2918-3880	cfxA	CfxA family broad-spectrum class A beta-lactamase	BETA-LACTAM	BETA-LACTAM	189578	NA	NA	NA	NA	NA	NA	NA	NA	NA	NA	Plasmid	No
SRR4305260	k119_15280	k119_15280:98-961	aadE	aminoglycoside 6-adenylyltransferase AadE	AMINOGLYCOSIDE	STREPTOMYCIN	62441.1	NA	NA	NA	NA	NA	NA	NA	NA	NA	NA	Plasmid	No
SRR4305260	k119_16247	k119_16247:3-503	lnu(AN2)	lincosamide nucleotidyltransferase Lnu(AN2)	LINCOSAMIDE	LINCOSAMIDE	44796	NA	NA	NA	NA	NA	NA	NA	NA	NA	NA	NA	No
SRR4305260	k119_16247	k119_16247:531-1733	mef(En2)	macrolide efflux MFS transporter Mef(En2)	MACROLIDE	MACROLIDE	54890.8	NA	NA	NA	NA	NA	NA	NA	NA	NA	NA	NA	No
SRR4305260	k119_16365	k119_16365:161-2077	tet(W)	tetracycline resistance ribosomal protection protein Tet(W)	TETRACYCLINE	TETRACYCLINE	90281	NA	NA	NA	NA	NA	NA	NA	NA	NA	NA	NA	No
SRR4305260	k119_33143	k119_33143:253-1611	tet(O)	tetracycline resistance ribosomal protection protein Tet(O)	TETRACYCLINE	TETRACYCLINE	69867.8	NA	NA	NA	NA	NA	NA	NA	NA	NA	NA	Plasmid	No
SRR4305260	k119_9244	k119_9244:3874-5796	tet(Q)	tetracycline resistance ribosomal protection protein Tet(Q)	TETRACYCLINE	TETRACYCLINE	176408	NA	NA	NA	NA	NA	NA	NA	NA	NA	NA	NA	No
SRR4305261	k119_14004	k119_14004:3-1388	tet(M)	tetracycline resistance ribosomal protection protein Tet(M)	TETRACYCLINE	TETRACYCLINE	21030.9	NA	NA	NA	NA	NA	NA	NA	NA	NA	Plasmid	Plasmid	Yes
SRR4305261	k119_17188	k119_17188:1052-2959	tet(W)	tetracycline resistance ribosomal protection protein Tet(W)	TETRACYCLINE	TETRACYCLINE	106024	NA	NA	NA	NA	NA	NA	NA	NA	NA	NA	NA	No
SRR4305261	k119_27067	k119_27067:77-964	cblA	CblA family class A beta-lactamase	BETA-LACTAM	CEPHALOSPORIN	33263	VatanenT_2016_SRR4305261_bin.4	64.61	0.557	0.484	2189	2437163	d__Bacteria;p__Bacteroidota;c__Bacteroidia;o__Bacteroidales;f__Bacteroidaceae;g__Bacteroides;s__Bacteroides uniformis	d__Bacteria;p__Bacteroidota;c__Bacteroidia;o__Bacteroidales;f__Bacteroidaceae;g__Bacteroides;s__Bacteroides uniformis	True	NA	NA	No
SRR4305261	k119_2722	k119_2722:405-1607	mef(En2)	macrolide efflux MFS transporter Mef(En2)	MACROLIDE	MACROLIDE	64290.6	NA	NA	NA	NA	NA	NA	NA	NA	NA	NA	NA	No
SRR4305261	k119_2722	k119_2722:1635-2144	lnu(AN2)	lincosamide nucleotidyltransferase Lnu(AN2)	LINCOSAMIDE	LINCOSAMIDE	67442.4	NA	NA	NA	NA	NA	NA	NA	NA	NA	NA	NA	No
SRR4305261	k119_30213	k119_30213:29164-29898	erm(B)	23S rRNA (adenine(2058)-N(6))-methyltransferase Erm(B)	LINCOSAMIDE/MACROLIDE/STREPTOGRAMIN	CLINDAMYCIN/ERYTHROMYCIN/STREPTOGRAMIN B	44417.3	NA	NA	NA	NA	NA	NA	NA	NA	NA	Plasmid	NA	No
SRR4305261	k119_3078	k119_3078:894-2810	tet(O)	tetracycline resistance ribosomal protection protein Tet(O)	TETRACYCLINE	TETRACYCLINE	61430	NA	NA	NA	NA	NA	NA	NA	NA	NA	NA	Plasmid	No
SRR4305261	k119_4742	k119_4742:2405-4270	tet(Q)	tetracycline resistance ribosomal protection protein Tet(Q)	TETRACYCLINE	TETRACYCLINE	255560	VatanenT_2016_SRR4305261_bin.3	85.7	0.26	0.426	27308	3354215	d__Bacteria;p__Bacteroidota;c__Bacteroidia;o__Bacteroidales;f__Bacteroidaceae;g__Phocaeicola;s__Phocaeicola vulgatus	d__Bacteria;p__Bacteroidota;c__Bacteroidia;o__Bacteroidales;f__Bacteroidaceae;g__Phocaeicola;s__Phocaeicola vulgatus	True	NA	NA	No
SRR4305263	k119_1273	k119_1273:3117-3848	erm(G)	23S rRNA (adenine(2058)-N(6))-methyltransferase Erm(G)	LINCOSAMIDE/MACROLIDE/STREPTOGRAMIN	ERYTHROMYCIN/LINCOSAMIDE/STREPTOGRAMIN/TYLOSIN	104948	VatanenT_2016_SRR4305263_bin.7	99.24	0	0.421	91220	5007392	d__Bacteria;p__Bacteroidota;c__Bacteroidia;o__Bacteroidales;f__Bacteroidaceae;g__Phocaeicola;s__Phocaeicola vulgatus	d__Bacteria;p__Bacteroidota;c__Bacteroidia;o__Bacteroidales;f__Bacteroidaceae;g__Phocaeicola;s__Phocaeicola vulgatus	True	NA	NA	No
SRR4305263	k119_16066	k119_16066:218-1324	tet(W)	tetracycline resistance ribosomal protection protein Tet(W)	TETRACYCLINE	TETRACYCLINE	114251	NA	NA	NA	NA	NA	NA	NA	NA	NA	NA	Plasmid	No
SRR4305263	k119_18113	k119_18113:811-1773	cfxA	CfxA family broad-spectrum class A beta-lactamase	BETA-LACTAM	BETA-LACTAM	29574.7	NA	NA	NA	NA	NA	NA	NA	NA	NA	NA	NA	No
SRR4305263	k119_26135	k119_26135:206-2128	tet(Q)	tetracycline resistance ribosomal protection protein Tet(Q)	TETRACYCLINE	TETRACYCLINE	333770	NA	NA	NA	NA	NA	NA	NA	NA	NA	NA	NA	No
SRR4305263	k119_32042	k119_32042:42-1322	tet(32)	tetracycline resistance ribosomal protection protein Tet(32)	TETRACYCLINE	TETRACYCLINE	23915.1	NA	NA	NA	NA	NA	NA	NA	NA	NA	NA	NA	No
SRR4305263	k119_33288	k119_33288:1383-2663	tet(O)	tetracycline resistance ribosomal protection protein Tet(O)	TETRACYCLINE	TETRACYCLINE	69039.2	NA	NA	NA	NA	NA	NA	NA	NA	NA	NA	NA	No
SRR4305263	k119_41872	k119_41872:1222-1956	erm(B)	23S rRNA (adenine(2058)-N(6))-methyltransferase Erm(B)	LINCOSAMIDE/MACROLIDE/STREPTOGRAMIN	CLINDAMYCIN/ERYTHROMYCIN/STREPTOGRAMIN B	9942.15	NA	NA	NA	NA	NA	NA	NA	NA	NA	Plasmid	NA	No
SRR4305264	k119_14899	k119_14899:778-2694	tet(W)	tetracycline resistance ribosomal protection protein Tet(W)	TETRACYCLINE	TETRACYCLINE	420975	NA	NA	NA	NA	NA	NA	NA	NA	NA	NA	Plasmid	No
SRR4305264	k119_7736	k119_7736:3-701	aph(6)-Id	aminoglycoside O-phosphotransferase APH(6)-Id	AMINOGLYCOSIDE	STREPTOMYCIN	37436.7	NA	NA	NA	NA	NA	NA	NA	NA	NA	Plasmid	Plasmid	Yes
SRR4305264	k119_9361	k119_9361:1-924	tet(B)	tetracycline efflux MFS transporter Tet(B)	TETRACYCLINE	TETRACYCLINE	47032.4	NA	NA	NA	NA	NA	NA	NA	NA	NA	NA	Plasmid	No
SRR4305265	k119_2376	k119_2376:183-2099	tet(W)	tetracycline resistance ribosomal protection protein Tet(W)	TETRACYCLINE	TETRACYCLINE	339264	VatanenT_2016_SRR4305265_bin.4	98.65	1.276	0.425	7318	2082879	d__Bacteria;p__Bacillota_C;c__Negativicutes;o__Veillonellales;f__Veillonellaceae;g__Veillonella_A;s__Veillonella_A seminalis	d__Bacteria;p__Bacillota;c__Negativicutes;o__Veillonellales;f__Veillonellaceae;g__Veillonella;s__Veillonella seminalis	True	NA	Plasmid	No
SRR4305265	k119_2512	k119_2512:4671-5522	blaACI-1	extended-spectrum class A beta-lactamase ACI-1	BETA-LACTAM	CEPHALOSPORIN	204641	NA	NA	NA	NA	NA	NA	NA	NA	NA	NA	NA	No
SRR4305265	k119_882	k119_882:1025-2941	tet(O)	tetracycline resistance ribosomal protection protein Tet(O)	TETRACYCLINE	TETRACYCLINE	91432.8	NA	NA	NA	NA	NA	NA	NA	NA	NA	NA	Plasmid	No
SRR4305266	k119_16270	k119_16270:1669-2142	lnu(AN2)	lincosamide nucleotidyltransferase Lnu(AN2)	LINCOSAMIDE	LINCOSAMIDE	20199.3	VatanenT_2016_SRR4305266_bin.7	89.36	5.13	0.415	41183	4479261	d__Bacteria;p__Bacteroidota;c__Bacteroidia;o__Bacteroidales;f__Bacteroidaceae;g__Bacteroides;s__Bacteroides caccae	d__Bacteria;p__Bacteroidota;c__Bacteroidia;o__Bacteroidales;f__Bacteroidaceae;g__Bacteroides;s__Bacteroides caccae	True	NA	NA	No
SRR4305266	k119_16270	k119_16270:2170-3372	mef(En2)	macrolide efflux MFS transporter Mef(En2)	MACROLIDE	MACROLIDE	27373.5	VatanenT_2016_SRR4305266_bin.7	89.36	5.13	0.415	41183	4479261	d__Bacteria;p__Bacteroidota;c__Bacteroidia;o__Bacteroidales;f__Bacteroidaceae;g__Bacteroides;s__Bacteroides caccae	d__Bacteria;p__Bacteroidota;c__Bacteroidia;o__Bacteroidales;f__Bacteroidaceae;g__Bacteroides;s__Bacteroides caccae	True	NA	NA	No
SRR4305266	k119_1637	k119_1637:3-1619	tet(Q)	tetracycline resistance ribosomal protection protein Tet(Q)	TETRACYCLINE	TETRACYCLINE	230176	NA	NA	NA	NA	NA	NA	NA	NA	NA	NA	NA	No
SRR4305266	k119_22288	k119_22288:3-1322	tet(32)	tetracycline resistance ribosomal protection protein Tet(32)	TETRACYCLINE	TETRACYCLINE	17144.4	NA	NA	NA	NA	NA	NA	NA	NA	NA	NA	NA	No
SRR4305266	k119_31552	k119_31552:2557-3354	erm(F)	23S rRNA (adenine(2058)-N(6))-methyltransferase Erm(F)	LINCOSAMIDE/MACROLIDE/STREPTOGRAMIN	CLINDAMYCIN/MACROLIDE/STREPTOGRAMIN	244628	NA	NA	NA	NA	NA	NA	NA	NA	NA	NA	NA	No
SRR4305266	k119_32877	k119_32877:1193-3109	tet(O)	tetracycline resistance ribosomal protection protein Tet(O)	TETRACYCLINE	TETRACYCLINE	42579.4	NA	NA	NA	NA	NA	NA	NA	NA	NA	NA	Plasmid	No
SRR4305266	k119_36206	k119_36206:1503-3419	tet(W)	tetracycline resistance ribosomal protection protein Tet(W)	TETRACYCLINE	TETRACYCLINE	20684.3	NA	NA	NA	NA	NA	NA	NA	NA	NA	NA	NA	No
SRR4305266	k119_42012	k119_42012:431-2047	tet(Q)	tetracycline resistance ribosomal protection protein Tet(Q)	TETRACYCLINE	TETRACYCLINE	142376	NA	NA	NA	NA	NA	NA	NA	NA	NA	NA	NA	No
SRR4305266	k119_45623	k119_45623:1823-2314	dfrF	trimethoprim-resistant dihydrofolate reductase DfrF	TRIMETHOPRIM	TRIMETHOPRIM	15430.6	NA	NA	NA	NA	NA	NA	NA	NA	NA	NA	Plasmid	No
SRR4305266	k119_57410	k119_57410:869-2071	tet(B)	tetracycline efflux MFS transporter Tet(B)	TETRACYCLINE	TETRACYCLINE	6953.92	NA	NA	NA	NA	NA	NA	NA	NA	NA	NA	Plasmid	No
SRR4305268	k99_27928	k99_27928:111-1196	tet(W)	tetracycline resistance ribosomal protection protein Tet(W)	TETRACYCLINE	TETRACYCLINE	474608	NA	NA	NA	NA	NA	NA	NA	NA	NA	NA	Plasmid	No
SRR4305268	k99_30006	k99_30006:2060-3022	cfxA	CfxA family broad-spectrum class A beta-lactamase	BETA-LACTAM	BETA-LACTAM	503194	NA	NA	NA	NA	NA	NA	NA	NA	NA	NA	NA	No
SRR4305269	k119_4124	k119_4124:1497-2354	blaTEM-1	broad-spectrum class A beta-lactamase TEM-1	BETA-LACTAM	BETA-LACTAM	481890	NA	NA	NA	NA	NA	NA	NA	NA	NA	Plasmid	Plasmid	Yes
SRR4305269	k119_4864	k119_4864:1027-2082	tet(B)	tetracycline efflux MFS transporter Tet(B)	TETRACYCLINE	TETRACYCLINE	555434	NA	NA	NA	NA	NA	NA	NA	NA	NA	NA	Plasmid	No
SRR4305270	k119_4635	k119_4635:1444-3360	tet(W)	tetracycline resistance ribosomal protection protein Tet(W)	TETRACYCLINE	TETRACYCLINE	521648	NA	NA	NA	NA	NA	NA	NA	NA	NA	NA	NA	No
SRR4305271	k119_11506	k119_11506:2-688	vanC1	D-alanine--D-serine ligase VanC1	GLYCOPEPTIDE	VANCOMYCIN	64927.1	NA	NA	NA	NA	NA	NA	NA	NA	NA	NA	NA	No
SRR4305271	k119_11506	k119_11506:688-1257	vanXY-C	D-Ala-D-Ala dipeptidase/D-Ala-D-Ala carboxypeptidase VanXY-C	GLYCOPEPTIDE	VANCOMYCIN	52914.8	NA	NA	NA	NA	NA	NA	NA	NA	NA	NA	NA	No
SRR4305271	k119_11506	k119_11506:1257-3350	vanT-C	membrane-bound serine racemase VanT-C	GLYCOPEPTIDE	VANCOMYCIN	67149.8	NA	NA	NA	NA	NA	NA	NA	NA	NA	NA	NA	No
SRR4305271	k119_11506	k119_11506:3442-4134	vanR-C	vancomycin resistance response regulator transcription factor VanR-C	GLYCOPEPTIDE	VANCOMYCIN	90724	NA	NA	NA	NA	NA	NA	NA	NA	NA	NA	NA	No
SRR4305271	k119_11506	k119_11506:4127-5209	vanS-C	vancomycin resistance histidine kinase VanS-C	GLYCOPEPTIDE	VANCOMYCIN	51777.3	NA	NA	NA	NA	NA	NA	NA	NA	NA	NA	NA	No
SRR4305271	k119_12724	k119_12724:38-2083	vanTc	membrane-bound serine racemase VanT	GLYCOPEPTIDE	VANCOMYCIN	103192	NA	NA	NA	NA	NA	NA	NA	NA	NA	NA	NA	No
SRR4305271	k119_1996	k119_1996:68-1603	tet(O)	tetracycline resistance ribosomal protection protein Tet(O)	TETRACYCLINE	TETRACYCLINE	39272.7	NA	NA	NA	NA	NA	NA	NA	NA	NA	NA	Plasmid	No
SRR4305271	k119_3187	k119_3187:3536-4585	vanC	D-alanine--D-serine ligase VanC2/3	GLYCOPEPTIDE	VANCOMYCIN	117328	NA	NA	NA	NA	NA	NA	NA	NA	NA	NA	NA	No
SRR4305271	k119_3187	k119_3187:4585-5130	vanXY-C	D-Ala-D-Ala dipeptidase/D-Ala-D-Ala carboxypeptidase VanXY-C	GLYCOPEPTIDE	VANCOMYCIN	84028.1	NA	NA	NA	NA	NA	NA	NA	NA	NA	NA	NA	No
SRR4305271	k119_4809	k119_4809:72-764	vanR-C	vancomycin resistance response regulator transcription factor VanR-C	GLYCOPEPTIDE	VANCOMYCIN	112179	NA	NA	NA	NA	NA	NA	NA	NA	NA	NA	NA	No
SRR4305271	k119_4809	k119_4809:757-1884	vanS-C	vancomycin resistance histidine kinase VanS-C	GLYCOPEPTIDE	VANCOMYCIN	81723	NA	NA	NA	NA	NA	NA	NA	NA	NA	NA	NA	No
SRR4305271	k119_888	k119_888:3-1016	tet(W)	tetracycline resistance ribosomal protection protein Tet(W)	TETRACYCLINE	TETRACYCLINE	54462.7	NA	NA	NA	NA	NA	NA	NA	NA	NA	NA	Plasmid	No
SRR4305272	k119_2015	k119_2015:1-1404	tet(Q)	tetracycline resistance ribosomal protection protein Tet(Q)	TETRACYCLINE	TETRACYCLINE	437638	VatanenT_2016_SRR4305272_bin.4	89.67	2.008	0.459	7302	2852354	d__Bacteria;p__Bacteroidota;c__Bacteroidia;o__Bacteroidales;f__Bacteroidaceae;g__Prevotella;s__Prevotella copri_I	d__Bacteria;p__Bacteroidota;c__Bacteroidia;o__Bacteroidales;f__Prevotellaceae;g__Segatella;s__Segatella copri	True	Plasmid	NA	No
SRR4305272	k119_2566	k119_2566:10219-11178	cfxA6	broad-spectrum class A beta-lactamase CfxA6	BETA-LACTAM	BETA-LACTAM	401620	VatanenT_2016_SRR4305272_bin.4	89.67	2.008	0.459	7302	2852354	d__Bacteria;p__Bacteroidota;c__Bacteroidia;o__Bacteroidales;f__Bacteroidaceae;g__Prevotella;s__Prevotella copri_I	d__Bacteria;p__Bacteroidota;c__Bacteroidia;o__Bacteroidales;f__Prevotellaceae;g__Segatella;s__Segatella copri	True	NA	NA	No
SRR4305273	k119_4049	k119_4049:4974-6890	tet(W)	tetracycline resistance ribosomal protection protein Tet(W)	TETRACYCLINE	TETRACYCLINE	178099	NA	NA	NA	NA	NA	NA	NA	NA	NA	Plasmid	Plasmid	Yes
SRR4305273	k119_529	k119_529:1725-2687	cfxA	CfxA family broad-spectrum class A beta-lactamase	BETA-LACTAM	BETA-LACTAM	78596.1	NA	NA	NA	NA	NA	NA	NA	NA	NA	NA	Plasmid	No
SRR4305273	k119_811	k119_811:2508-3017	lnu(AN2)	lincosamide nucleotidyltransferase Lnu(AN2)	LINCOSAMIDE	LINCOSAMIDE	61033.6	VatanenT_2016_SRR4305273_bin.4	89.55	4.962	0.411	18906	4886877	d__Bacteria;p__Bacteroidota;c__Bacteroidia;o__Bacteroidales;f__Bacteroidaceae;g__Phocaeicola;s__Phocaeicola dorei	d__Bacteria;p__Bacteroidota;c__Bacteroidia;o__Bacteroidales;f__Bacteroidaceae;g__Phocaeicola;s__Phocaeicola dorei	True	NA	NA	No
SRR4305273	k119_811	k119_811:3045-4247	mef(En2)	macrolide efflux MFS transporter Mef(En2)	MACROLIDE	MACROLIDE	95872.2	VatanenT_2016_SRR4305273_bin.4	89.55	4.962	0.411	18906	4886877	d__Bacteria;p__Bacteroidota;c__Bacteroidia;o__Bacteroidales;f__Bacteroidaceae;g__Phocaeicola;s__Phocaeicola dorei	d__Bacteria;p__Bacteroidota;c__Bacteroidia;o__Bacteroidales;f__Bacteroidaceae;g__Phocaeicola;s__Phocaeicola dorei	True	NA	NA	No
SRR4305273	k119_8868	k119_8868:2635-4557	tet(Q)	tetracycline resistance ribosomal protection protein Tet(Q)	TETRACYCLINE	TETRACYCLINE	193560	NA	NA	NA	NA	NA	NA	NA	NA	NA	NA	NA	No
SRR4305274	k119_10344	k119_10344:157-2079	tet(Q)	tetracycline resistance ribosomal protection protein Tet(Q)	TETRACYCLINE	TETRACYCLINE	231139	NA	NA	NA	NA	NA	NA	NA	NA	NA	NA	NA	No
SRR4305274	k119_10590	k119_10590:1613-3529	tet(W)	tetracycline resistance ribosomal protection protein Tet(W)	TETRACYCLINE	TETRACYCLINE	60633.2	NA	NA	NA	NA	NA	NA	NA	NA	NA	NA	Plasmid	No
SRR4305274	k119_12298	k119_12298:311-892	erm(F)	23S rRNA (adenine(2058)-N(6))-methyltransferase Erm(F)	LINCOSAMIDE/MACROLIDE/STREPTOGRAMIN	CLINDAMYCIN/MACROLIDE/STREPTOGRAMIN	50207.5	NA	NA	NA	NA	NA	NA	NA	NA	NA	NA	NA	No
SRR4305274	k119_17091	k119_17091:1-459	aadS	aminoglycoside 6-adenylyltransferase AadS	AMINOGLYCOSIDE	STREPTOMYCIN	42441.2	NA	NA	NA	NA	NA	NA	NA	NA	NA	NA	NA	No
SRR4305274	k119_19644	k119_19644:176-1135	cfxA	CfxA family broad-spectrum class A beta-lactamase	BETA-LACTAM	BETA-LACTAM	92667.8	NA	NA	NA	NA	NA	NA	NA	NA	NA	NA	Plasmid	No
SRR4305274	k119_22245	k119_22245:7686-8573	cblA	CblA family class A beta-lactamase	BETA-LACTAM	CEPHALOSPORIN	101644	VatanenT_2016_SRR4305274_bin.2	88.64	0.371	0.47	79155	3816684	d__Bacteria;p__Bacteroidota;c__Bacteroidia;o__Bacteroidales;f__Bacteroidaceae;g__Bacteroides;s__Bacteroides uniformis	d__Bacteria;p__Bacteroidota;c__Bacteroidia;o__Bacteroidales;f__Bacteroidaceae;g__Bacteroides;s__Bacteroides uniformis	True	NA	NA	No
SRR4305274	k119_22563	k119_22563:8484-8993	lnu(AN2)	lincosamide nucleotidyltransferase Lnu(AN2)	LINCOSAMIDE	LINCOSAMIDE	108862	VatanenT_2016_SRR4305274_bin.2	88.64	0.371	0.47	79155	3816684	d__Bacteria;p__Bacteroidota;c__Bacteroidia;o__Bacteroidales;f__Bacteroidaceae;g__Bacteroides;s__Bacteroides uniformis	d__Bacteria;p__Bacteroidota;c__Bacteroidia;o__Bacteroidales;f__Bacteroidaceae;g__Bacteroides;s__Bacteroides uniformis	True	NA	NA	No
SRR4305274	k119_22563	k119_22563:9021-10223	mef(En2)	macrolide efflux MFS transporter Mef(En2)	MACROLIDE	MACROLIDE	129546	VatanenT_2016_SRR4305274_bin.2	88.64	0.371	0.47	79155	3816684	d__Bacteria;p__Bacteroidota;c__Bacteroidia;o__Bacteroidales;f__Bacteroidaceae;g__Bacteroides;s__Bacteroides uniformis	d__Bacteria;p__Bacteroidota;c__Bacteroidia;o__Bacteroidales;f__Bacteroidaceae;g__Bacteroides;s__Bacteroides uniformis	True	NA	NA	No
SRR4305275	k119_4077	k119_4077:723-2192	tet(O)	tetracycline resistance ribosomal protection protein Tet(O)	TETRACYCLINE	TETRACYCLINE	179265	NA	NA	NA	NA	NA	NA	NA	NA	NA	NA	NA	No
SRR4305275	k119_4616	k119_4616:21664-22155	dfrF	trimethoprim-resistant dihydrofolate reductase DfrF	TRIMETHOPRIM	TRIMETHOPRIM	1.49691e+06	VatanenT_2016_SRR4305275_bin.4	100	0.46	0.602	79995	2238758	d__Bacteria;p__Actinomycetota;c__Actinomycetes;o__Actinomycetales;f__Bifidobacteriaceae;g__Bifidobacterium;s__Bifidobacterium longum	d__Bacteria;p__Actinomycetota;c__Actinomycetes;o__Bifidobacteriales;f__Bifidobacteriaceae;g__Bifidobacterium;s__Bifidobacterium longum	True	NA	NA	No
SRR4305276	k119_20615	k119_20615:270-1241	tet(32)	tetracycline resistance ribosomal protection protein Tet(32)	TETRACYCLINE	TETRACYCLINE	58745.3	NA	NA	NA	NA	NA	NA	NA	NA	NA	NA	NA	No
SRR4305276	k119_24597	k119_24597:32-1075	tet(M)	tetracycline resistance ribosomal protection protein Tet(M)	TETRACYCLINE	TETRACYCLINE	77068.7	NA	NA	NA	NA	NA	NA	NA	NA	NA	NA	Plasmid	No
SRR4305276	k119_27503	k119_27503:190-1317	tet(M)	tetracycline resistance ribosomal protection protein Tet(M)	TETRACYCLINE	TETRACYCLINE	83163.1	NA	NA	NA	NA	NA	NA	NA	NA	NA	NA	Plasmid	No
SRR4305277	k119_11161	k119_11161:36-1958	tet(Q)	tetracycline resistance ribosomal protection protein Tet(Q)	TETRACYCLINE	TETRACYCLINE	208438	NA	NA	NA	NA	NA	NA	NA	NA	NA	NA	NA	No
SRR4305277	k119_12913	k119_12913:380-1582	mef(En2)	macrolide efflux MFS transporter Mef(En2)	MACROLIDE	MACROLIDE	151996	NA	NA	NA	NA	NA	NA	NA	NA	NA	NA	NA	No
SRR4305277	k119_12913	k119_12913:1610-2119	lnu(AN2)	lincosamide nucleotidyltransferase Lnu(AN2)	LINCOSAMIDE	LINCOSAMIDE	113434	NA	NA	NA	NA	NA	NA	NA	NA	NA	NA	NA	No
SRR4305277	k119_13812	k119_13812:858-1610	cfxA	CfxA family broad-spectrum class A beta-lactamase	BETA-LACTAM	BETA-LACTAM	80943.4	NA	NA	NA	NA	NA	NA	NA	NA	NA	NA	Plasmid	No
SRR4305277	k119_17589	k119_17589:1004-1891	cblA	CblA family class A beta-lactamase	BETA-LACTAM	CEPHALOSPORIN	140766	NA	NA	NA	NA	NA	NA	NA	NA	NA	NA	NA	No
SRR4305277	k119_5462	k119_5462:3308-4105	erm(F)	23S rRNA (adenine(2058)-N(6))-methyltransferase Erm(F)	LINCOSAMIDE/MACROLIDE/STREPTOGRAMIN	CLINDAMYCIN/MACROLIDE/STREPTOGRAMIN	216191	NA	NA	NA	NA	NA	NA	NA	NA	NA	NA	NA	No
SRR4305278	k119_12773	k119_12773:3-1013	tet(32)	tetracycline resistance ribosomal protection protein Tet(32)	TETRACYCLINE	TETRACYCLINE	22735.9	NA	NA	NA	NA	NA	NA	NA	NA	NA	NA	NA	No
SRR4305278	k119_1593	k119_1593:918-2195	tet(O)	tetracycline resistance ribosomal protection protein Tet(O)	TETRACYCLINE	TETRACYCLINE	112454	NA	NA	NA	NA	NA	NA	NA	NA	NA	NA	Plasmid	No
SRR4305278	k119_16355	k119_16355:1497-2117	catA13	type A-13 chloramphenicol O-acetyltransferase	PHENICOL	CHLORAMPHENICOL	117270	NA	NA	NA	NA	NA	NA	NA	NA	NA	Plasmid	NA	No
SRR4305278	k119_18650	k119_18650:920-1783	aadE	aminoglycoside 6-adenylyltransferase AadE	AMINOGLYCOSIDE	STREPTOMYCIN	68126.7	NA	NA	NA	NA	NA	NA	NA	NA	NA	NA	NA	No
SRR4305278	k119_23708	k119_23708:1-1002	tet	TetM/TetW/TetO/TetS family tetracycline resistance ribosomal protection protein	TETRACYCLINE	TETRACYCLINE	110627	NA	NA	NA	NA	NA	NA	NA	NA	NA	NA	Plasmid	No
SRR4305278	k119_26371	k119_26371:25186-27099	tet(Q)	tetracycline resistance ribosomal protection protein Tet(Q)	TETRACYCLINE	TETRACYCLINE	118860	VatanenT_2016_SRR4305278_bin.3	96.19	0.185	0.435	26358	4694265	d__Bacteria;p__Bacteroidota;c__Bacteroidia;o__Bacteroidales;f__Bacteroidaceae;g__Bacteroides;s__Bacteroides fragilis	d__Bacteria;p__Bacteroidota;c__Bacteroidia;o__Bacteroidales;f__Bacteroidaceae;g__Bacteroides;s__Bacteroides fragilis	True	NA	NA	No
SRR4305278	k119_39143	k119_39143:327-1226	cepA	CepA family extended-spectrum class A beta-lactamase	BETA-LACTAM	CEPHALOSPORIN	61105.1	NA	NA	NA	NA	NA	NA	NA	NA	NA	NA	NA	No
SRR4305278	k119_39362	k119_39362:749-1483	erm(B)	23S rRNA (adenine(2058)-N(6))-methyltransferase Erm(B)	LINCOSAMIDE/MACROLIDE/STREPTOGRAMIN	CLINDAMYCIN/ERYTHROMYCIN/STREPTOGRAMIN B	33027.2	NA	NA	NA	NA	NA	NA	NA	NA	NA	NA	NA	No
SRR4305279	k119_20738	k119_20738:884-1846	cfxA	CfxA family broad-spectrum class A beta-lactamase	BETA-LACTAM	BETA-LACTAM	409465	NA	NA	NA	NA	NA	NA	NA	NA	NA	NA	Plasmid	No
SRR4305280	k119_11384	k119_11384:23003-24925	tet(Q)	tetracycline resistance ribosomal protection protein Tet(Q)	TETRACYCLINE	TETRACYCLINE	105151	NA	NA	NA	NA	NA	NA	NA	NA	NA	Plasmid	NA	No
SRR4305280	k119_28586	k119_28586:20261-21118	blaTEM-1	broad-spectrum class A beta-lactamase TEM-1	BETA-LACTAM	BETA-LACTAM	109878	NA	NA	NA	NA	NA	NA	NA	NA	NA	Plasmid	Plasmid	Yes
SRR4305280	k119_30168	k119_30168:646-2562	tet(O)	tetracycline resistance ribosomal protection protein Tet(O)	TETRACYCLINE	TETRACYCLINE	134796	NA	NA	NA	NA	NA	NA	NA	NA	NA	NA	Plasmid	No
SRR4305280	k119_31831	k119_31831:3-1880	tet(W)	tetracycline resistance ribosomal protection protein Tet(W)	TETRACYCLINE	TETRACYCLINE	90891	NA	NA	NA	NA	NA	NA	NA	NA	NA	NA	Plasmid	No
SRR4305280	k119_4950	k119_4950:1163-3118	tetB(P)	tetracycline resistance ribosomal protection protein TetB(P)	TETRACYCLINE	TETRACYCLINE	85521.2	NA	NA	NA	NA	NA	NA	NA	NA	NA	NA	Plasmid	No
SRR4305280	k119_4950	k119_4950:3105-4364	tetA(P)	tetracycline efflux MFS transporter TetA(P)	TETRACYCLINE	TETRACYCLINE	85034	NA	NA	NA	NA	NA	NA	NA	NA	NA	NA	Plasmid	No
SRR4305281	k119_1026	k119_1026:125-922	erm(F)	23S rRNA (adenine(2058)-N(6))-methyltransferase Erm(F)	LINCOSAMIDE/MACROLIDE/STREPTOGRAMIN	CLINDAMYCIN/MACROLIDE/STREPTOGRAMIN	110489	NA	NA	NA	NA	NA	NA	NA	NA	NA	Plasmid	NA	No
SRR4305281	k119_2897	k119_2897:7092-9014	tet(Q)	tetracycline resistance ribosomal protection protein Tet(Q)	TETRACYCLINE	TETRACYCLINE	428155	NA	NA	NA	NA	NA	NA	NA	NA	NA	NA	NA	No
SRR4305281	k119_8374	k119_8374:3-1001	tet(O)	tetracycline resistance ribosomal protection protein Tet(O)	TETRACYCLINE	TETRACYCLINE	50796.1	NA	NA	NA	NA	NA	NA	NA	NA	NA	NA	Plasmid	No
SRR4305282	k119_10070	k119_10070:55-1167	tet(O)	tetracycline resistance ribosomal protection protein Tet(O)	TETRACYCLINE	TETRACYCLINE	189220	NA	NA	NA	NA	NA	NA	NA	NA	NA	NA	Plasmid	No
SRR4305282	k119_832	k119_832:143-1147	msr(D)	ABC-F type ribosomal protection protein Msr(D)	MACROLIDE/STREPTOGRAMIN	AZITHROMYCIN/ERYTHROMYCIN/STREPTOGRAMIN B	128298	NA	NA	NA	NA	NA	NA	NA	NA	NA	NA	Plasmid	No
SRR4305284	k119_14121	k119_14121:1169-3085	tet(O)	tetracycline resistance ribosomal protection protein Tet(O)	TETRACYCLINE	TETRACYCLINE	369475	NA	NA	NA	NA	NA	NA	NA	NA	NA	NA	NA	No
SRR4305284	k119_15338	k119_15338:281-1036	tet(40)	tetracycline efflux MFS transporter Tet(40)	TETRACYCLINE	TETRACYCLINE	75921.2	NA	NA	NA	NA	NA	NA	NA	NA	NA	NA	NA	No
SRR4305284	k119_22210	k119_22210:129-2045	tet(W)	tetracycline resistance ribosomal protection protein Tet(W)	TETRACYCLINE	TETRACYCLINE	122232	NA	NA	NA	NA	NA	NA	NA	NA	NA	NA	NA	No
SRR4305286	k119_6692	k119_6692:3981-4838	blaTEM-1	broad-spectrum class A beta-lactamase TEM-1	BETA-LACTAM	BETA-LACTAM	578810	VatanenT_2016_SRR4305286_bin.2	87.37	1.538	0.511	4953	3826003	d__Bacteria;p__Pseudomonadota;c__Gammaproteobacteria;o__Enterobacterales;f__Enterobacteriaceae;g__Escherichia;s__Escherichia coli	d__Bacteria;p__Pseudomonadota;c__Gammaproteobacteria;o__Enterobacterales;f__Enterobacteriaceae;g__Escherichia;s__Escherichia coli	True	Plasmid	Plasmid	Yes
SRR4305286	k119_9211	k119_9211:1134-2330	tet(A)	tetracycline efflux MFS transporter Tet(A)	TETRACYCLINE	TETRACYCLINE	420535	NA	NA	NA	NA	NA	NA	NA	NA	NA	Plasmid	Plasmid	Yes
SRR4305287	k99_16	k99_16:2-1018	tet	TetM/TetW/TetO/TetS family tetracycline resistance ribosomal protection protein	TETRACYCLINE	TETRACYCLINE	983284	NA	NA	NA	NA	NA	NA	NA	NA	NA	NA	Plasmid	No
SRR4305288	k119_11055	k119_11055:1511-2371	ant(6)-Ia	aminoglycoside nucleotidyltransferase ANT(6)-Ia	AMINOGLYCOSIDE	STREPTOMYCIN	168051	NA	NA	NA	NA	NA	NA	NA	NA	NA	NA	Plasmid	No
SRR4305288	k119_12604	k119_12604:180-728	aac(6')-I	aminoglycoside 6'-N-acetyltransferase	AMINOGLYCOSIDE	AMINOGLYCOSIDE	35868.5	NA	NA	NA	NA	NA	NA	NA	NA	NA	NA	NA	No
SRR4305288	k119_14415	k119_14415:7392-7937	aac(6')-I	aminoglycoside 6'-N-acetyltransferase	AMINOGLYCOSIDE	AMINOGLYCOSIDE	134070	VatanenT_2016_SRR4305288_bin.1	96.13	2.324	0.382	9403	2422946	d__Bacteria;p__Bacillota;c__Bacilli;o__Lactobacillales;f__Enterococcaceae;g__Enterococcus_B;s__Enterococcus_B faecium	d__Bacteria;p__Bacillota;c__Bacilli;o__Lactobacillales;f__Enterococcaceae;g__Enterococcus;s__Enterococcus faecium	True	NA	NA	No
SRR4305288	k119_3907	k119_3907:3-476	ant(6)-Ia	aminoglycoside nucleotidyltransferase ANT(6)-Ia	AMINOGLYCOSIDE	STREPTOMYCIN	96634.6	VatanenT_2016_SRR4305288_bin.1	96.13	2.324	0.382	9403	2422946	d__Bacteria;p__Bacillota;c__Bacilli;o__Lactobacillales;f__Enterococcaceae;g__Enterococcus_B;s__Enterococcus_B faecium	d__Bacteria;p__Bacillota;c__Bacilli;o__Lactobacillales;f__Enterococcaceae;g__Enterococcus;s__Enterococcus faecium	True	Plasmid	Plasmid	Yes
SRR4305288	k119_3907	k119_3907:1027-1818	aph(3')-IIIa	aminoglycoside O-phosphotransferase APH(3')-IIIa	AMINOGLYCOSIDE	AMIKACIN/KANAMYCIN	117290	VatanenT_2016_SRR4305288_bin.1	96.13	2.324	0.382	9403	2422946	d__Bacteria;p__Bacillota;c__Bacilli;o__Lactobacillales;f__Enterococcaceae;g__Enterococcus_B;s__Enterococcus_B faecium	d__Bacteria;p__Bacillota;c__Bacilli;o__Lactobacillales;f__Enterococcaceae;g__Enterococcus;s__Enterococcus faecium	True	Plasmid	Plasmid	Yes
SRR4305288	k119_5853	k119_5853:6059-7534	msr(C)	ABC-F type ribosomal protection protein Msr(C)	MACROLIDE/STREPTOGRAMIN	AZITHROMYCIN/ERYTHROMYCIN/STREPTOGRAMIN B/TYLOSIN	156325	VatanenT_2016_SRR4305288_bin.1	96.13	2.324	0.382	9403	2422946	d__Bacteria;p__Bacillota;c__Bacilli;o__Lactobacillales;f__Enterococcaceae;g__Enterococcus_B;s__Enterococcus_B faecium	d__Bacteria;p__Bacillota;c__Bacilli;o__Lactobacillales;f__Enterococcaceae;g__Enterococcus;s__Enterococcus faecium	True	NA	NA	No
SRR4305288	k119_9589	k119_9589:5677-6171	dfrG	trimethoprim-resistant dihydrofolate reductase DfrG	TRIMETHOPRIM	TRIMETHOPRIM	93399.8	VatanenT_2016_SRR4305288_bin.1	96.13	2.324	0.382	9403	2422946	d__Bacteria;p__Bacillota;c__Bacilli;o__Lactobacillales;f__Enterococcaceae;g__Enterococcus_B;s__Enterococcus_B faecium	d__Bacteria;p__Bacillota;c__Bacilli;o__Lactobacillales;f__Enterococcaceae;g__Enterococcus;s__Enterococcus faecium	True	NA	NA	No
SRR4305288	k119_9589	k119_9589:6446-7570	tet(M)	tetracycline resistance ribosomal protection protein Tet(M)	TETRACYCLINE	TETRACYCLINE	195967	VatanenT_2016_SRR4305288_bin.1	96.13	2.324	0.382	9403	2422946	d__Bacteria;p__Bacillota;c__Bacilli;o__Lactobacillales;f__Enterococcaceae;g__Enterococcus_B;s__Enterococcus_B faecium	d__Bacteria;p__Bacillota;c__Bacilli;o__Lactobacillales;f__Enterococcaceae;g__Enterococcus;s__Enterococcus faecium	True	NA	NA	No
SRR4305289	k119_10505	k119_10505:7534-9450	tet(32)	tetracycline resistance ribosomal protection protein Tet(32)	TETRACYCLINE	TETRACYCLINE	107666	NA	NA	NA	NA	NA	NA	NA	NA	NA	Plasmid	NA	No
SRR4305289	k119_11323	k119_11323:530-2446	tet(O)	tetracycline resistance ribosomal protection protein Tet(O)	TETRACYCLINE	TETRACYCLINE	86435.9	NA	NA	NA	NA	NA	NA	NA	NA	NA	NA	Plasmid	No
SRR4305289	k119_13305	k119_13305:16364-18286	tet(Q)	tetracycline resistance ribosomal protection protein Tet(Q)	TETRACYCLINE	TETRACYCLINE	196520	NA	NA	NA	NA	NA	NA	NA	NA	NA	NA	NA	No
SRR4305289	k119_18059	k119_18059:441-2357	tet(W)	tetracycline resistance ribosomal protection protein Tet(W)	TETRACYCLINE	TETRACYCLINE	130412	NA	NA	NA	NA	NA	NA	NA	NA	NA	NA	Plasmid	No
SRR4305290	k119_3607	k119_3607:94491-95342	blaACI-1	extended-spectrum class A beta-lactamase ACI-1	BETA-LACTAM	CEPHALOSPORIN	928735	VatanenT_2016_SRR4305290_bin.1	100	0	0.421	55462	2338743	d__Bacteria;p__Bacillota_C;c__Negativicutes;o__Veillonellales;f__Veillonellaceae;g__Veillonella_A;s__Veillonella_A seminalis	d__Bacteria;p__Bacillota;c__Negativicutes;o__Veillonellales;f__Veillonellaceae;g__Veillonella;s__Veillonella seminalis	True	NA	NA	No
SRR4305290	k119_6058	k119_6058:1-1239	tet(32)	tetracycline resistance ribosomal protection protein Tet(32)	TETRACYCLINE	TETRACYCLINE	168456	NA	NA	NA	NA	NA	NA	NA	NA	NA	NA	NA	No
SRR4305291	k119_7532	k119_7532:2402-4318	tet(W)	tetracycline resistance ribosomal protection protein Tet(W)	TETRACYCLINE	TETRACYCLINE	521648	NA	NA	NA	NA	NA	NA	NA	NA	NA	NA	NA	No
SRR4305292	k119_3379	k119_3379:3-1241	tet(Q)	tetracycline resistance ribosomal protection protein Tet(Q)	TETRACYCLINE	TETRACYCLINE	278377	VatanenT_2016_SRR4305292_bin.2	64.36	0	0.427	26098	3641898	d__Bacteria;p__Bacteroidota;c__Bacteroidia;o__Bacteroidales;f__Bacteroidaceae;g__Phocaeicola;s__Phocaeicola vulgatus	d__Bacteria;p__Bacteroidota;c__Bacteroidia;o__Bacteroidales;f__Bacteroidaceae;g__Phocaeicola;s__Phocaeicola vulgatus	True	NA	NA	No
SRR4305292	k119_4396	k119_4396:315-2231	tet(W)	tetracycline resistance ribosomal protection protein Tet(W)	TETRACYCLINE	TETRACYCLINE	40760.2	NA	NA	NA	NA	NA	NA	NA	NA	NA	NA	NA	No
SRR4305292	k119_5158	k119_5158:721-1212	lnu(C)	lincosamide nucleotidyltransferase Lnu(C)	LINCOSAMIDE	LINCOSAMIDE	91439.4	NA	NA	NA	NA	NA	NA	NA	NA	NA	NA	NA	No
SRR4305292	k119_6836	k119_6836:178-990	sul2	sulfonamide-resistant dihydropteroate synthase Sul2	SULFONAMIDE	SULFONAMIDE	114070	NA	NA	NA	NA	NA	NA	NA	NA	NA	Plasmid	Plasmid	Yes
SRR4305292	k119_7711	k119_7711:15589-16551	cfxA	CfxA family broad-spectrum class A beta-lactamase	BETA-LACTAM	BETA-LACTAM	386847	NA	NA	NA	NA	NA	NA	NA	NA	NA	NA	NA	No
SRR4305293	k119_13201	k119_13201:3-1253	tet(W)	tetracycline resistance ribosomal protection protein Tet(W)	TETRACYCLINE	TETRACYCLINE	251448	NA	NA	NA	NA	NA	NA	NA	NA	NA	NA	Plasmid	No
SRR4305293	k119_17305	k119_17305:630-1394	tet(40)	tetracycline efflux MFS transporter Tet(40)	TETRACYCLINE	TETRACYCLINE	23086	NA	NA	NA	NA	NA	NA	NA	NA	NA	NA	NA	No
SRR4305293	k119_19245	k119_19245:543-2459	tet(O)	tetracycline resistance ribosomal protection protein Tet(O)	TETRACYCLINE	TETRACYCLINE	193641	NA	NA	NA	NA	NA	NA	NA	NA	NA	NA	NA	No
SRR4305293	k119_23651	k119_23651:431-2353	tet(Q)	tetracycline resistance ribosomal protection protein Tet(Q)	TETRACYCLINE	TETRACYCLINE	119218	NA	NA	NA	NA	NA	NA	NA	NA	NA	NA	NA	No
SRR4305293	k119_23928	k119_23928:3206-3940	erm(B)	23S rRNA (adenine(2058)-N(6))-methyltransferase Erm(B)	LINCOSAMIDE/MACROLIDE/STREPTOGRAMIN	CLINDAMYCIN/ERYTHROMYCIN/STREPTOGRAMIN B	33095.5	NA	NA	NA	NA	NA	NA	NA	NA	NA	NA	NA	No
SRR4305295	k119_15275	k119_15275:851-1735	mef(A)	macrolide efflux MFS transporter Mef(A)	MACROLIDE	AZITHROMYCIN/ERYTHROMYCIN	48106.5	NA	NA	NA	NA	NA	NA	NA	NA	NA	NA	NA	No
SRR4305295	k119_15612	k119_15612:1-1734	tet(M)	tetracycline resistance ribosomal protection protein Tet(M)	TETRACYCLINE	TETRACYCLINE	36353.1	NA	NA	NA	NA	NA	NA	NA	NA	NA	NA	Plasmid	No
SRR4305295	k119_16182	k119_16182:119-610	dfrF	trimethoprim-resistant dihydrofolate reductase DfrF	TRIMETHOPRIM	TRIMETHOPRIM	46285.1	NA	NA	NA	NA	NA	NA	NA	NA	NA	NA	Plasmid	No
SRR4305295	k119_17646	k119_17646:1-1380	tet(O)	tetracycline resistance ribosomal protection protein Tet(O)	TETRACYCLINE	TETRACYCLINE	416129	NA	NA	NA	NA	NA	NA	NA	NA	NA	NA	Plasmid	No
SRR4305295	k119_27406	k119_27406:587-1444	blaTEM-1	broad-spectrum class A beta-lactamase TEM-1	BETA-LACTAM	BETA-LACTAM	42696.6	NA	NA	NA	NA	NA	NA	NA	NA	NA	Plasmid	NA	No
SRR4305295	k119_33818	k119_33818:429-1646	tet(40)	tetracycline efflux MFS transporter Tet(40)	TETRACYCLINE	TETRACYCLINE	81288.9	NA	NA	NA	NA	NA	NA	NA	NA	NA	Plasmid	Plasmid	Yes
SRR4305295	k119_5552	k119_5552:192-2108	tet(W)	tetracycline resistance ribosomal protection protein Tet(W)	TETRACYCLINE	TETRACYCLINE	84359	NA	NA	NA	NA	NA	NA	NA	NA	NA	NA	Plasmid	No
SRR4305298	k119_11343	k119_11343:3-725	cblA	CblA family class A beta-lactamase	BETA-LACTAM	CEPHALOSPORIN	132063	VatanenT_2016_SRR4305298_bin.2	92.61	1.115	0.47	12956	3814256	d__Bacteria;p__Bacteroidota;c__Bacteroidia;o__Bacteroidales;f__Bacteroidaceae;g__Bacteroides;s__Bacteroides uniformis	d__Bacteria;p__Bacteroidota;c__Bacteroidia;o__Bacteroidales;f__Bacteroidaceae;g__Bacteroides;s__Bacteroides uniformis	True	NA	NA	No
SRR4305298	k119_678	k119_678:714-1613	cepA	CepA family extended-spectrum class A beta-lactamase	BETA-LACTAM	CEPHALOSPORIN	114616	NA	NA	NA	NA	NA	NA	NA	NA	NA	NA	NA	No
SRR4305298	k119_9281	k119_9281:3-596	erm(F)	23S rRNA (adenine(2058)-N(6))-methyltransferase Erm(F)	LINCOSAMIDE/MACROLIDE/STREPTOGRAMIN	CLINDAMYCIN/MACROLIDE/STREPTOGRAMIN	94723.9	NA	NA	NA	NA	NA	NA	NA	NA	NA	NA	NA	No
SRR4305298	k119_9282	k119_9282:431-2110	tet(Q)	tetracycline resistance ribosomal protection protein Tet(Q)	TETRACYCLINE	TETRACYCLINE	443511	NA	NA	NA	NA	NA	NA	NA	NA	NA	NA	NA	No
SRR4305299	k119_23057	k119_23057:1179-3095	tet(W)	tetracycline resistance ribosomal protection protein Tet(W)	TETRACYCLINE	TETRACYCLINE	186645	NA	NA	NA	NA	NA	NA	NA	NA	NA	NA	Plasmid	No
SRR4305299	k119_8820	k119_8820:1141-3057	tet(O)	tetracycline resistance ribosomal protection protein Tet(O)	TETRACYCLINE	TETRACYCLINE	277574	NA	NA	NA	NA	NA	NA	NA	NA	NA	NA	Plasmid	No
SRR4305300	k119_10223	k119_10223:269-1156	cblA	CblA family class A beta-lactamase	BETA-LACTAM	CEPHALOSPORIN	13400	NA	NA	NA	NA	NA	NA	NA	NA	NA	NA	NA	No
SRR4305300	k119_1389	k119_1389:121-1080	cfxA6	broad-spectrum class A beta-lactamase CfxA6	BETA-LACTAM	BETA-LACTAM	194457	NA	NA	NA	NA	NA	NA	NA	NA	NA	NA	NA	No
SRR4305300	k119_21821	k119_21821:112-1266	tet(32)	tetracycline resistance ribosomal protection protein Tet(32)	TETRACYCLINE	TETRACYCLINE	115065	NA	NA	NA	NA	NA	NA	NA	NA	NA	NA	NA	No
SRR4305300	k119_22529	k119_22529:417-1379	cfxA	CfxA family broad-spectrum class A beta-lactamase	BETA-LACTAM	BETA-LACTAM	31773.7	NA	NA	NA	NA	NA	NA	NA	NA	NA	NA	Plasmid	No
SRR4305300	k119_4668	k119_4668:19861-21141	tet(O)	tetracycline resistance ribosomal protection protein Tet(O)	TETRACYCLINE	TETRACYCLINE	239585	VatanenT_2016_SRR4305300_bin.4	99.03	1.143	0.407	59624	3059397	d__Bacteria;p__Bacillota_A;c__Clostridia;o__Lachnospirales;f__Lachnospiraceae;g__Roseburia_C;s__Roseburia_C amylophila	d__Bacteria;p__Bacillota;c__Clostridia;o__Eubacteriales;f__Lachnospiraceae;g__Roseburia;s__	True	NA	NA	No
SRR4305300	k119_47740	k119_47740:1047-2969	tet(Q)	tetracycline resistance ribosomal protection protein Tet(Q)	TETRACYCLINE	TETRACYCLINE	86308.5	NA	NA	NA	NA	NA	NA	NA	NA	NA	NA	NA	No
SRR4305300	k119_55818	k119_55818:253-1335	tet(W)	tetracycline resistance ribosomal protection protein Tet(W)	TETRACYCLINE	TETRACYCLINE	83046.8	NA	NA	NA	NA	NA	NA	NA	NA	NA	NA	NA	No
SRR4305300	k119_58460	k119_58460:1180-1671	dfrF	trimethoprim-resistant dihydrofolate reductase DfrF	TRIMETHOPRIM	TRIMETHOPRIM	103652	NA	NA	NA	NA	NA	NA	NA	NA	NA	NA	Plasmid	No
SRR4305301	k119_14860	k119_14860:871-1833	cfxA	CfxA family broad-spectrum class A beta-lactamase	BETA-LACTAM	BETA-LACTAM	50014.1	NA	NA	NA	NA	NA	NA	NA	NA	NA	NA	Plasmid	No
SRR4305301	k119_2127	k119_2127:875-2791	tet(O)	tetracycline resistance ribosomal protection protein Tet(O)	TETRACYCLINE	TETRACYCLINE	49345.1	NA	NA	NA	NA	NA	NA	NA	NA	NA	NA	Plasmid	No
SRR4305301	k119_23714	k119_23714:844-2766	tet(Q)	tetracycline resistance ribosomal protection protein Tet(Q)	TETRACYCLINE	TETRACYCLINE	397493	NA	NA	NA	NA	NA	NA	NA	NA	NA	NA	NA	No
SRR4305302	k119_12163	k119_12163:1251-3167	tet(O)	tetracycline resistance ribosomal protection protein Tet(O)	TETRACYCLINE	TETRACYCLINE	133008	NA	NA	NA	NA	NA	NA	NA	NA	NA	NA	NA	No
SRR4305302	k119_21666	k119_21666:31425-33341	tet(W)	tetracycline resistance ribosomal protection protein Tet(W)	TETRACYCLINE	TETRACYCLINE	212259	VatanenT_2016_SRR4305302_bin.5	99.19	0.806	0.599	67930	2212253	d__Bacteria;p__Actinomycetota;c__Coriobacteriia;o__Coriobacteriales;f__Coriobacteriaceae;g__Collinsella;s__Collinsella sp900541055	d__Bacteria;p__Actinomycetota;c__Coriobacteriia;o__Coriobacteriales;f__Coriobacteriaceae;g__Collinsella;s__	True	NA	NA	No
SRR4305302	k119_2174	k119_2174:3595-4086	dfrF	trimethoprim-resistant dihydrofolate reductase DfrF	TRIMETHOPRIM	TRIMETHOPRIM	88546.3	NA	NA	NA	NA	NA	NA	NA	NA	NA	Plasmid	Plasmid	Yes
SRR4305302	k119_27501	k119_27501:1539-3461	tet(Q)	tetracycline resistance ribosomal protection protein Tet(Q)	TETRACYCLINE	TETRACYCLINE	153177	NA	NA	NA	NA	NA	NA	NA	NA	NA	Plasmid	Plasmid	Yes
SRR4305303	k119_21179	k119_21179:3-1280	tet(W)	tetracycline resistance ribosomal protection protein Tet(W)	TETRACYCLINE	TETRACYCLINE	35925.9	NA	NA	NA	NA	NA	NA	NA	NA	NA	NA	Plasmid	No
SRR4305303	k119_691	k119_691:924-2042	tet(Q)	tetracycline resistance ribosomal protection protein Tet(Q)	TETRACYCLINE	TETRACYCLINE	52971.4	NA	NA	NA	NA	NA	NA	NA	NA	NA	NA	NA	No
SRR4305303	k119_6997	k119_6997:162-2075	tet(M)	tetracycline resistance ribosomal protection protein Tet(M)	TETRACYCLINE	TETRACYCLINE	31860.4	NA	NA	NA	NA	NA	NA	NA	NA	NA	NA	Plasmid	No
SRR4305304	k119_5121	k119_5121:1101-3017	tet(W)	tetracycline resistance ribosomal protection protein Tet(W)	TETRACYCLINE	TETRACYCLINE	474168	NA	NA	NA	NA	NA	NA	NA	NA	NA	NA	NA	No
SRR4305305	k119_19173	k119_19173:973-2889	tet(O)	tetracycline resistance ribosomal protection protein Tet(O)	TETRACYCLINE	TETRACYCLINE	24195.1	NA	NA	NA	NA	NA	NA	NA	NA	NA	NA	NA	No
SRR4305305	k119_24559	k119_24559:68831-69718	cblA	CblA family class A beta-lactamase	BETA-LACTAM	CEPHALOSPORIN	31488.1	NA	NA	NA	NA	NA	NA	NA	NA	NA	NA	NA	No
SRR4305305	k119_29352	k119_29352:7461-9374	tet(Q)	tetracycline resistance ribosomal protection protein Tet(Q)	TETRACYCLINE	TETRACYCLINE	339657	NA	NA	NA	NA	NA	NA	NA	NA	NA	NA	NA	No
SRR4305305	k119_30671	k119_30671:771-1568	erm(F)	23S rRNA (adenine(2058)-N(6))-methyltransferase Erm(F)	LINCOSAMIDE/MACROLIDE/STREPTOGRAMIN	CLINDAMYCIN/MACROLIDE/STREPTOGRAMIN	79193.8	NA	NA	NA	NA	NA	NA	NA	NA	NA	NA	Plasmid	No
SRR4305305	k119_36598	k119_36598:314-1834	tet(W)	tetracycline resistance ribosomal protection protein Tet(W)	TETRACYCLINE	TETRACYCLINE	21985.8	NA	NA	NA	NA	NA	NA	NA	NA	NA	NA	Plasmid	No
SRR4305305	k119_55220	k119_55220:2814-3215	erm(G)	23S rRNA (adenine(2058)-N(6))-methyltransferase Erm(G)	LINCOSAMIDE/MACROLIDE/STREPTOGRAMIN	ERYTHROMYCIN/LINCOSAMIDE/STREPTOGRAMIN/TYLOSIN	8694.48	NA	NA	NA	NA	NA	NA	NA	NA	NA	NA	NA	No
SRR4305305	k119_59916	k119_59916:24062-25024	cfxA	CfxA family broad-spectrum class A beta-lactamase	BETA-LACTAM	BETA-LACTAM	95543.4	VatanenT_2016_SRR4305305_bin.4	93.33	1.879	0.421	33277	3498393	d__Bacteria;p__Bacteroidota;c__Bacteroidia;o__Bacteroidales;f__Bacteroidaceae;g__Phocaeicola;s__Phocaeicola massiliensis	d__Bacteria;p__Bacteroidota;c__Bacteroidia;o__Bacteroidales;f__Bacteroidaceae;g__Phocaeicola;s__Phocaeicola massiliensis	True	NA	NA	No
SRR4305305	k119_61844	k119_61844:1-312	catA13	type A-13 chloramphenicol O-acetyltransferase	PHENICOL	CHLORAMPHENICOL	3936.02	NA	NA	NA	NA	NA	NA	NA	NA	NA	NA	NA	No
SRR4305305	k119_675	k119_675:142-1305	tet(X2)	tetracycline-inactivating monooxygenase Tet(X2)	TETRACYCLINE	TIGECYCLINE	37169	NA	NA	NA	NA	NA	NA	NA	NA	NA	Plasmid	Plasmid	Yes
SRR4305305	k119_8723	k119_8723:2411-3274	aadE	aminoglycoside 6-adenylyltransferase AadE	AMINOGLYCOSIDE	STREPTOMYCIN	45045.5	NA	NA	NA	NA	NA	NA	NA	NA	NA	NA	Plasmid	No
SRR4305306	k119_19937	k119_19937:1605-2567	cfxA	CfxA family broad-spectrum class A beta-lactamase	BETA-LACTAM	BETA-LACTAM	534418	NA	NA	NA	NA	NA	NA	NA	NA	NA	NA	Plasmid	No
SRR4305307	k119_2321	k119_2321:1254-3170	tet(O)	tetracycline resistance ribosomal protection protein Tet(O)	TETRACYCLINE	TETRACYCLINE	140686	NA	NA	NA	NA	NA	NA	NA	NA	NA	NA	NA	No
SRR4305307	k119_8832	k119_8832:2-1501	tet(W)	tetracycline resistance ribosomal protection protein Tet(W)	TETRACYCLINE	TETRACYCLINE	91317.7	NA	NA	NA	NA	NA	NA	NA	NA	NA	NA	Plasmid	No
SRR4305308	k119_12874	k119_12874:176-988	sul2	sulfonamide-resistant dihydropteroate synthase Sul2	SULFONAMIDE	SULFONAMIDE	110908	VatanenT_2016_SRR4305308_bin.1	99.25	1.889	0.423	89811	6634187	d__Bacteria;p__Bacteroidota;c__Bacteroidia;o__Bacteroidales;f__Bacteroidaceae;g__Bacteroides;s__Bacteroides faecis	d__Bacteria;p__Bacteroidota;c__Bacteroidia;o__Bacteroidales;f__Bacteroidaceae;g__Bacteroides;s__Bacteroides faecis	True	NA	NA	No
SRR4305308	k119_13903	k119_13903:1065-2981	tet(W)	tetracycline resistance ribosomal protection protein Tet(W)	TETRACYCLINE	TETRACYCLINE	103262	NA	NA	NA	NA	NA	NA	NA	NA	NA	NA	NA	No
SRR4305308	k119_15627	k119_15627:3409-5331	tet(Q)	tetracycline resistance ribosomal protection protein Tet(Q)	TETRACYCLINE	TETRACYCLINE	261833	VatanenT_2016_SRR4305308_bin.1	99.25	1.889	0.423	89811	6634187	d__Bacteria;p__Bacteroidota;c__Bacteroidia;o__Bacteroidales;f__Bacteroidaceae;g__Bacteroides;s__Bacteroides faecis	d__Bacteria;p__Bacteroidota;c__Bacteroidia;o__Bacteroidales;f__Bacteroidaceae;g__Bacteroides;s__Bacteroides faecis	True	NA	NA	No
SRR4305308	k119_3497	k119_3497:8360-9322	cfxA	CfxA family broad-spectrum class A beta-lactamase	BETA-LACTAM	BETA-LACTAM	65503.8	NA	NA	NA	NA	NA	NA	NA	NA	NA	NA	Plasmid	No
SRR4305308	k119_5467	k119_5467:445-1662	tet(40)	tetracycline efflux MFS transporter Tet(40)	TETRACYCLINE	TETRACYCLINE	48679.4	NA	NA	NA	NA	NA	NA	NA	NA	NA	NA	NA	No
SRR4305308	k119_606	k119_606:1035-1832	erm(F)	23S rRNA (adenine(2058)-N(6))-methyltransferase Erm(F)	LINCOSAMIDE/MACROLIDE/STREPTOGRAMIN	CLINDAMYCIN/MACROLIDE/STREPTOGRAMIN	107771	VatanenT_2016_SRR4305308_bin.1	99.25	1.889	0.423	89811	6634187	d__Bacteria;p__Bacteroidota;c__Bacteroidia;o__Bacteroidales;f__Bacteroidaceae;g__Bacteroides;s__Bacteroides faecis	d__Bacteria;p__Bacteroidota;c__Bacteroidia;o__Bacteroidales;f__Bacteroidaceae;g__Bacteroides;s__Bacteroides faecis	True	Plasmid	NA	No
SRR4305309	k119_9691	k119_9691:1768-2349	cblA	CblA family class A beta-lactamase	BETA-LACTAM	CEPHALOSPORIN	1.71821e+06	NA	NA	NA	NA	NA	NA	NA	NA	NA	NA	NA	No
SRR4305310	k119_10899	k119_10899:3-1877	tet(O)	tetracycline resistance ribosomal protection protein Tet(O)	TETRACYCLINE	TETRACYCLINE	149319	VatanenT_2016_SRR4305310_bin.1	98.41	1.27	0.461	43855	4667641	d__Bacteria;p__Bacteroidota;c__Bacteroidia;o__Bacteroidales;f__Bacteroidaceae;g__Bacteroides;s__Bacteroides uniformis	d__Bacteria;p__Bacteroidota;c__Bacteroidia;o__Bacteroidales;f__Bacteroidaceae;g__Bacteroides;s__Bacteroides uniformis	True	NA	Plasmid	No
SRR4305310	k119_15953	k119_15953:3-1904	tet(W)	tetracycline resistance ribosomal protection protein Tet(W)	TETRACYCLINE	TETRACYCLINE	77644.7	NA	NA	NA	NA	NA	NA	NA	NA	NA	NA	Plasmid	No
SRR4305310	k119_17734	k119_17734:1965-3887	tet(Q)	tetracycline resistance ribosomal protection protein Tet(Q)	TETRACYCLINE	TETRACYCLINE	189066	VatanenT_2016_SRR4305310_bin.1	98.41	1.27	0.461	43855	4667641	d__Bacteria;p__Bacteroidota;c__Bacteroidia;o__Bacteroidales;f__Bacteroidaceae;g__Bacteroides;s__Bacteroides uniformis	d__Bacteria;p__Bacteroidota;c__Bacteroidia;o__Bacteroidales;f__Bacteroidaceae;g__Bacteroides;s__Bacteroides uniformis	True	NA	NA	No
SRR4305310	k119_18970	k119_18970:1174-2073	cepA	CepA family extended-spectrum class A beta-lactamase	BETA-LACTAM	CEPHALOSPORIN	28326.4	NA	NA	NA	NA	NA	NA	NA	NA	NA	NA	NA	No
SRR4305310	k119_23471	k119_23471:116-1078	cfxA	CfxA family broad-spectrum class A beta-lactamase	BETA-LACTAM	BETA-LACTAM	102554	VatanenT_2016_SRR4305310_bin.1	98.41	1.27	0.461	43855	4667641	d__Bacteria;p__Bacteroidota;c__Bacteroidia;o__Bacteroidales;f__Bacteroidaceae;g__Bacteroides;s__Bacteroides uniformis	d__Bacteria;p__Bacteroidota;c__Bacteroidia;o__Bacteroidales;f__Bacteroidaceae;g__Bacteroides;s__Bacteroides uniformis	True	NA	NA	No
SRR4305310	k119_5673	k119_5673:12028-12915	cblA	CblA family class A beta-lactamase	BETA-LACTAM	CEPHALOSPORIN	95180.2	VatanenT_2016_SRR4305310_bin.1	98.41	1.27	0.461	43855	4667641	d__Bacteria;p__Bacteroidota;c__Bacteroidia;o__Bacteroidales;f__Bacteroidaceae;g__Bacteroides;s__Bacteroides uniformis	d__Bacteria;p__Bacteroidota;c__Bacteroidia;o__Bacteroidales;f__Bacteroidaceae;g__Bacteroides;s__Bacteroides uniformis	True	NA	NA	No
SRR4305311	k119_22638	k119_22638:382-1599	tet(40)	tetracycline efflux MFS transporter Tet(40)	TETRACYCLINE	TETRACYCLINE	11755.1	NA	NA	NA	NA	NA	NA	NA	NA	NA	NA	NA	No
SRR4305311	k119_33260	k119_33260:719-1210	dfrF	trimethoprim-resistant dihydrofolate reductase DfrF	TRIMETHOPRIM	TRIMETHOPRIM	23796.1	NA	NA	NA	NA	NA	NA	NA	NA	NA	NA	NA	No
SRR4305311	k119_33672	k119_33672:384-1346	cfxA	CfxA family broad-spectrum class A beta-lactamase	BETA-LACTAM	BETA-LACTAM	59161.4	NA	NA	NA	NA	NA	NA	NA	NA	NA	NA	Plasmid	No
SRR4305311	k119_42348	k119_42348:582-2498	tet(O)	tetracycline resistance ribosomal protection protein Tet(O)	TETRACYCLINE	TETRACYCLINE	39133.4	NA	NA	NA	NA	NA	NA	NA	NA	NA	NA	Plasmid	No
SRR4305311	k119_42785	k119_42785:40478-41377	cepA	CepA family extended-spectrum class A beta-lactamase	BETA-LACTAM	CEPHALOSPORIN	75979.8	VatanenT_2016_SRR4305311_bin.5	99.25	0.02	0.432	162621	5089533	d__Bacteria;p__Bacteroidota;c__Bacteroidia;o__Bacteroidales;f__Bacteroidaceae;g__Bacteroides;s__Bacteroides fragilis	d__Bacteria;p__Bacteroidota;c__Bacteroidia;o__Bacteroidales;f__Bacteroidaceae;g__Bacteroides;s__Bacteroides fragilis	True	Plasmid	NA	No
SRR4305311	k119_44042	k119_44042:10315-11799	tet(W)	tetracycline resistance ribosomal protection protein Tet(W)	TETRACYCLINE	TETRACYCLINE	53631	NA	NA	NA	NA	NA	NA	NA	NA	NA	Plasmid	NA	No
SRR4305311	k119_44047	k119_44047:7092-9014	tet(Q)	tetracycline resistance ribosomal protection protein Tet(Q)	TETRACYCLINE	TETRACYCLINE	320117	NA	NA	NA	NA	NA	NA	NA	NA	NA	Plasmid	NA	No
SRR4305311	k119_44324	k119_44324:3202-3822	catA13	type A-13 chloramphenicol O-acetyltransferase	PHENICOL	CHLORAMPHENICOL	49594.1	NA	NA	NA	NA	NA	NA	NA	NA	NA	Plasmid	NA	No
SRR4305311	k119_8524	k119_8524:1806-3008	mef(En2)	macrolide efflux MFS transporter Mef(En2)	MACROLIDE	MACROLIDE	24981	NA	NA	NA	NA	NA	NA	NA	NA	NA	NA	NA	No
SRR4305311	k119_8524	k119_8524:3036-3545	lnu(AN2)	lincosamide nucleotidyltransferase Lnu(AN2)	LINCOSAMIDE	LINCOSAMIDE	17692.4	NA	NA	NA	NA	NA	NA	NA	NA	NA	NA	NA	No
SRR4305312	k119_19535	k119_19535:72521-73408	cblA	CblA family class A beta-lactamase	BETA-LACTAM	CEPHALOSPORIN	92788.1	VatanenT_2016_SRR4305312_bin.4	98.88	0.495	0.462	127704	4486100	d__Bacteria;p__Bacteroidota;c__Bacteroidia;o__Bacteroidales;f__Bacteroidaceae;g__Bacteroides;s__Bacteroides uniformis	d__Bacteria;p__Bacteroidota;c__Bacteroidia;o__Bacteroidales;f__Bacteroidaceae;g__Bacteroides;s__Bacteroides uniformis	True	NA	NA	No
SRR4305312	k119_24320	k119_24320:4124-6040	tet(O)	tetracycline resistance ribosomal protection protein Tet(O)	TETRACYCLINE	TETRACYCLINE	148030	NA	NA	NA	NA	NA	NA	NA	NA	NA	NA	Plasmid	No
SRR4305312	k119_3028	k119_3028:1507-2406	cepA	CepA family extended-spectrum class A beta-lactamase	BETA-LACTAM	CEPHALOSPORIN	17003.9	NA	NA	NA	NA	NA	NA	NA	NA	NA	NA	NA	No
SRR4305312	k119_40338	k119_40338:18946-20868	tet(Q)	tetracycline resistance ribosomal protection protein Tet(Q)	TETRACYCLINE	TETRACYCLINE	172813	NA	NA	NA	NA	NA	NA	NA	NA	NA	Plasmid	NA	No
SRR4305312	k119_49361	k119_49361:416-2332	tet(W)	tetracycline resistance ribosomal protection protein Tet(W)	TETRACYCLINE	TETRACYCLINE	99603.3	NA	NA	NA	NA	NA	NA	NA	NA	NA	NA	NA	No
SRR4305312	k119_52804	k119_52804:104597-105559	cfxA	CfxA family broad-spectrum class A beta-lactamase	BETA-LACTAM	BETA-LACTAM	98927.4	VatanenT_2016_SRR4305312_bin.4	98.88	0.495	0.462	127704	4486100	d__Bacteria;p__Bacteroidota;c__Bacteroidia;o__Bacteroidales;f__Bacteroidaceae;g__Bacteroides;s__Bacteroides uniformis	d__Bacteria;p__Bacteroidota;c__Bacteroidia;o__Bacteroidales;f__Bacteroidaceae;g__Bacteroides;s__Bacteroides uniformis	True	NA	NA	No
SRR4305313	k119_11814	k119_11814:1433-3349	tet(O)	tetracycline resistance ribosomal protection protein Tet(O)	TETRACYCLINE	TETRACYCLINE	439764	VatanenT_2016_SRR4305313_bin.3	92.4	0.652	0.418	11282	3207011	d__Bacteria;p__Bacillota_A;c__Clostridia;o__Lachnospirales;f__Lachnospiraceae;g__Blautia_A;s__Blautia_A wexlerae	d__Bacteria;p__Bacillota;c__Clostridia;o__Eubacteriales;f__Lachnospiraceae;g__Blautia;s__Blautia wexlerae	True	NA	NA	No
SRR4305313	k119_548	k119_548:100-2016	tet(W)	tetracycline resistance ribosomal protection protein Tet(W)	TETRACYCLINE	TETRACYCLINE	81884.2	NA	NA	NA	NA	NA	NA	NA	NA	NA	NA	Plasmid	No
SRR4305314	k119_3396	k119_3396:76827-78749	tet(S)	tetracycline resistance ribosomal protection protein Tet(S)	TETRACYCLINE	TETRACYCLINE	149339	VatanenT_2016_SRR4305314_bin.2	92.93	0.749	0.429	97471	3166424	d__Bacteria;p__Bacillota;c__Bacilli;o__Lactobacillales;f__Enterococcaceae;g__Enterococcus_D;s__Enterococcus_D casseliflavus	d__Bacteria;p__Bacillota;c__Bacilli;o__Lactobacillales;f__Enterococcaceae;g__Enterococcus;s__Enterococcus casseliflavus	True	Plasmid	NA	No
SRR4305314	k119_4758	k119_4758:17109-18158	vanC	D-alanine--D-serine ligase VanC2/3	GLYCOPEPTIDE	VANCOMYCIN	128938	VatanenT_2016_SRR4305314_bin.2	92.93	0.749	0.429	97471	3166424	d__Bacteria;p__Bacillota;c__Bacilli;o__Lactobacillales;f__Enterococcaceae;g__Enterococcus_D;s__Enterococcus_D casseliflavus	d__Bacteria;p__Bacillota;c__Bacilli;o__Lactobacillales;f__Enterococcaceae;g__Enterococcus;s__Enterococcus casseliflavus	True	NA	NA	No
SRR4305314	k119_4758	k119_4758:18158-18727	vanXY-C	D-Ala-D-Ala dipeptidase/D-Ala-D-Ala carboxypeptidase VanXY-C	GLYCOPEPTIDE	VANCOMYCIN	116359	VatanenT_2016_SRR4305314_bin.2	92.93	0.749	0.429	97471	3166424	d__Bacteria;p__Bacillota;c__Bacilli;o__Lactobacillales;f__Enterococcaceae;g__Enterococcus_D;s__Enterococcus_D casseliflavus	d__Bacteria;p__Bacillota;c__Bacilli;o__Lactobacillales;f__Enterococcaceae;g__Enterococcus;s__Enterococcus casseliflavus	True	NA	NA	No
SRR4305314	k119_4758	k119_4758:18727-20826	vanTc	membrane-bound serine racemase VanT	GLYCOPEPTIDE	VANCOMYCIN	126659	VatanenT_2016_SRR4305314_bin.2	92.93	0.749	0.429	97471	3166424	d__Bacteria;p__Bacillota;c__Bacilli;o__Lactobacillales;f__Enterococcaceae;g__Enterococcus_D;s__Enterococcus_D casseliflavus	d__Bacteria;p__Bacillota;c__Bacilli;o__Lactobacillales;f__Enterococcaceae;g__Enterococcus;s__Enterococcus casseliflavus	True	NA	NA	No
SRR4305314	k119_4758	k119_4758:20928-21620	vanR-C	vancomycin resistance response regulator transcription factor VanR-C	GLYCOPEPTIDE	VANCOMYCIN	149480	VatanenT_2016_SRR4305314_bin.2	92.93	0.749	0.429	97471	3166424	d__Bacteria;p__Bacillota;c__Bacilli;o__Lactobacillales;f__Enterococcaceae;g__Enterococcus_D;s__Enterococcus_D casseliflavus	d__Bacteria;p__Bacillota;c__Bacilli;o__Lactobacillales;f__Enterococcaceae;g__Enterococcus;s__Enterococcus casseliflavus	True	NA	NA	No
SRR4305314	k119_4758	k119_4758:21613-22740	vanS-C	vancomycin resistance histidine kinase VanS-C	GLYCOPEPTIDE	VANCOMYCIN	111232	VatanenT_2016_SRR4305314_bin.2	92.93	0.749	0.429	97471	3166424	d__Bacteria;p__Bacillota;c__Bacilli;o__Lactobacillales;f__Enterococcaceae;g__Enterococcus_D;s__Enterococcus_D casseliflavus	d__Bacteria;p__Bacillota;c__Bacilli;o__Lactobacillales;f__Enterococcaceae;g__Enterococcus;s__Enterococcus casseliflavus	True	NA	NA	No
SRR4305314	k119_4839	k119_4839:1-426	aac(6')-I	aminoglycoside 6'-N-acetyltransferase	AMINOGLYCOSIDE	AMINOGLYCOSIDE	37719.2	NA	NA	NA	NA	NA	NA	NA	NA	NA	NA	NA	No
SRR4305316	k119_12452	k119_12452:1-591	blaOXY	OXY-2 family extended-spectrum class A beta-lactamase	BETA-LACTAM	CEPHALOSPORIN	24018.1	NA	NA	NA	NA	NA	NA	NA	NA	NA	NA	NA	No
SRR4305316	k119_1347	k119_1347:176-1138	cfxA	CfxA family broad-spectrum class A beta-lactamase	BETA-LACTAM	BETA-LACTAM	404900	VatanenT_2016_SRR4305316_bin.5	96.34	0.897	0.45	21702	4489692	d__Bacteria;p__Bacteroidota;c__Bacteroidia;o__Bacteroidales;f__Tannerellaceae;g__Parabacteroides;s__Parabacteroides distasonis	d__Bacteria;p__Bacteroidota;c__Bacteroidia;o__Bacteroidales;f__Tannerellaceae;g__Parabacteroides;s__Parabacteroides distasonis	True	NA	NA	No
SRR4305316	k119_2216	k119_2216:2934-4856	tet(Q)	tetracycline resistance ribosomal protection protein Tet(Q)	TETRACYCLINE	TETRACYCLINE	199150	VatanenT_2016_SRR4305316_bin.4	98.88	0.59	0.419	73836	5963325	d__Bacteria;p__Bacteroidota;c__Bacteroidia;o__Bacteroidales;f__Bacteroidaceae;g__Bacteroides;s__Bacteroides xylanisolvens	d__Bacteria;p__Bacteroidota;c__Bacteroidia;o__Bacteroidales;f__Bacteroidaceae;g__Bacteroides;s__Bacteroides xylanisolvens	True	NA	NA	No
SRR4305316	k119_7253	k119_7253:4893-5750	blaTEM-1	broad-spectrum class A beta-lactamase TEM-1	BETA-LACTAM	BETA-LACTAM	66175.6	VatanenT_2016_SRR4305316_bin.1	86.73	1.399	0.504	8604	4247149	d__Bacteria;p__Pseudomonadota;c__Gammaproteobacteria;o__Enterobacterales;f__Enterobacteriaceae;g__Escherichia;s__Escherichia coli	d__Bacteria;p__Pseudomonadota;c__Gammaproteobacteria;o__Enterobacterales;f__Enterobacteriaceae;g__Escherichia;s__Escherichia coli	True	Plasmid	Plasmid	Yes
SRR4305316	k119_8243	k119_8243:2507-4423	tet(W)	tetracycline resistance ribosomal protection protein Tet(W)	TETRACYCLINE	TETRACYCLINE	81450.9	NA	NA	NA	NA	NA	NA	NA	NA	NA	NA	NA	No
SRR4305317	k119_4177	k119_4177:118-609	dfrF	trimethoprim-resistant dihydrofolate reductase DfrF	TRIMETHOPRIM	TRIMETHOPRIM	27270.3	NA	NA	NA	NA	NA	NA	NA	NA	NA	NA	Plasmid	No
SRR4305317	k119_7820	k119_7820:431-2353	tet(Q)	tetracycline resistance ribosomal protection protein Tet(Q)	TETRACYCLINE	TETRACYCLINE	379015	NA	NA	NA	NA	NA	NA	NA	NA	NA	NA	NA	No
SRR4305317	k119_880	k119_880:176-1138	cfxA	CfxA family broad-spectrum class A beta-lactamase	BETA-LACTAM	BETA-LACTAM	199100	VatanenT_2016_SRR4305317_bin.2	95.68	1.693	0.418	57866	5309090	d__Bacteria;p__Bacteroidota;c__Bacteroidia;o__Bacteroidales;f__Bacteroidaceae;g__Bacteroides;s__Bacteroides xylanisolvens	d__Bacteria;p__Bacteroidota;c__Bacteroidia;o__Bacteroidales;f__Bacteroidaceae;g__Bacteroides;s__Bacteroides xylanisolvens	True	NA	NA	No
SRR4305317	k119_9893	k119_9893:105-2021	tet(W)	tetracycline resistance ribosomal protection protein Tet(W)	TETRACYCLINE	TETRACYCLINE	34430.4	NA	NA	NA	NA	NA	NA	NA	NA	NA	NA	NA	No
SRR4305318	k119_10950	k119_10950:482-2182	tet(Q)	tetracycline resistance ribosomal protection protein Tet(Q)	TETRACYCLINE	TETRACYCLINE	267420	NA	NA	NA	NA	NA	NA	NA	NA	NA	NA	NA	No
SRR4305318	k119_6201	k119_6201:18876-19838	cfxA	CfxA family broad-spectrum class A beta-lactamase	BETA-LACTAM	BETA-LACTAM	514159	NA	NA	NA	NA	NA	NA	NA	NA	NA	NA	NA	No
SRR4305318	k119_838	k119_838:291-782	dfrF	trimethoprim-resistant dihydrofolate reductase DfrF	TRIMETHOPRIM	TRIMETHOPRIM	19985.9	NA	NA	NA	NA	NA	NA	NA	NA	NA	NA	Plasmid	No
SRR4305319	k119_14790	k119_14790:862-1824	cfxA	CfxA family broad-spectrum class A beta-lactamase	BETA-LACTAM	BETA-LACTAM	589228	VatanenT_2016_SRR4305319_bin.1	99.08	1.631	0.421	67675	6318657	d__Bacteria;p__Bacteroidota;c__Bacteroidia;o__Bacteroidales;f__Bacteroidaceae;g__Bacteroides;s__Bacteroides xylanisolvens	d__Bacteria;p__Bacteroidota;c__Bacteroidia;o__Bacteroidales;f__Bacteroidaceae;g__Bacteroides;s__Bacteroides xylanisolvens	True	NA	Plasmid	No
SRR4305319	k119_2063	k119_2063:2-1528	tet(W)	tetracycline resistance ribosomal protection protein Tet(W)	TETRACYCLINE	TETRACYCLINE	25203.2	NA	NA	NA	NA	NA	NA	NA	NA	NA	NA	NA	No
SRR4305319	k119_6438	k119_6438:3-1181	tet(Q)	tetracycline resistance ribosomal protection protein Tet(Q)	TETRACYCLINE	TETRACYCLINE	334257	VatanenT_2016_SRR4305319_bin.1	99.08	1.631	0.421	67675	6318657	d__Bacteria;p__Bacteroidota;c__Bacteroidia;o__Bacteroidales;f__Bacteroidaceae;g__Bacteroides;s__Bacteroides xylanisolvens	d__Bacteria;p__Bacteroidota;c__Bacteroidia;o__Bacteroidales;f__Bacteroidaceae;g__Bacteroides;s__Bacteroides xylanisolvens	True	NA	NA	No
SRR4305321	k119_11054	k119_11054:2156-4072	tet(W)	tetracycline resistance ribosomal protection protein Tet(W)	TETRACYCLINE	TETRACYCLINE	166279	NA	NA	NA	NA	NA	NA	NA	NA	NA	Plasmid	Plasmid	Yes
SRR4305321	k119_25562	k119_25562:1916-2407	dfrF	trimethoprim-resistant dihydrofolate reductase DfrF	TRIMETHOPRIM	TRIMETHOPRIM	33055.1	NA	NA	NA	NA	NA	NA	NA	NA	NA	NA	Plasmid	No
SRR4305321	k119_27104	k119_27104:3096-3716	catA13	type A-13 chloramphenicol O-acetyltransferase	PHENICOL	CHLORAMPHENICOL	17459	NA	NA	NA	NA	NA	NA	NA	NA	NA	Plasmid	NA	No
SRR4305321	k119_41625	k119_41625:745-1863	tet(O)	tetracycline resistance ribosomal protection protein Tet(O)	TETRACYCLINE	TETRACYCLINE	17009.7	NA	NA	NA	NA	NA	NA	NA	NA	NA	NA	Plasmid	No
SRR4305321	k119_61533	k119_61533:3-542	cblA	CblA family class A beta-lactamase	BETA-LACTAM	CEPHALOSPORIN	12492.9	NA	NA	NA	NA	NA	NA	NA	NA	NA	NA	NA	No
SRR4305321	k119_64984	k119_64984:25378-26340	cfxA	CfxA family broad-spectrum class A beta-lactamase	BETA-LACTAM	BETA-LACTAM	57043.8	NA	NA	NA	NA	NA	NA	NA	NA	NA	NA	NA	No
SRR4305321	k119_7362	k119_7362:431-2353	tet(Q)	tetracycline resistance ribosomal protection protein Tet(Q)	TETRACYCLINE	TETRACYCLINE	293494	NA	NA	NA	NA	NA	NA	NA	NA	NA	NA	NA	No
SRR4305321	k119_8061	k119_8061:1373-2269	cepA	CepA family extended-spectrum class A beta-lactamase	BETA-LACTAM	CEPHALOSPORIN	10072.5	NA	NA	NA	NA	NA	NA	NA	NA	NA	NA	NA	No
SRR4305322	k119_1113	k119_1113:1164-3080	tet(W)	tetracycline resistance ribosomal protection protein Tet(W)	TETRACYCLINE	TETRACYCLINE	208399	NA	NA	NA	NA	NA	NA	NA	NA	NA	Plasmid	NA	No
SRR4305322	k119_11322	k119_11322:1223-1525	dfrF	trimethoprim-resistant dihydrofolate reductase DfrF	TRIMETHOPRIM	TRIMETHOPRIM	34653.5	NA	NA	NA	NA	NA	NA	NA	NA	NA	NA	Plasmid	No
SRR4305322	k119_20158	k119_20158:94-1296	mef(En2)	macrolide efflux MFS transporter Mef(En2)	MACROLIDE	MACROLIDE	93516.2	NA	NA	NA	NA	NA	NA	NA	NA	NA	NA	NA	No
SRR4305322	k119_21861	k119_21861:3864-5786	tet(Q)	tetracycline resistance ribosomal protection protein Tet(Q)	TETRACYCLINE	TETRACYCLINE	116745	NA	NA	NA	NA	NA	NA	NA	NA	NA	NA	NA	No
SRR4305322	k119_23637	k119_23637:17241-17861	catA13	type A-13 chloramphenicol O-acetyltransferase	PHENICOL	CHLORAMPHENICOL	101449	NA	NA	NA	NA	NA	NA	NA	NA	NA	NA	NA	No
SRR4305322	k119_4447	k119_4447:270-1229	cfxA6	broad-spectrum class A beta-lactamase CfxA6	BETA-LACTAM	BETA-LACTAM	156250	NA	NA	NA	NA	NA	NA	NA	NA	NA	NA	NA	No
SRR4305322	k119_7503	k119_7503:56-565	lnu(AN2)	lincosamide nucleotidyltransferase Lnu(AN2)	LINCOSAMIDE	LINCOSAMIDE	78431.4	NA	NA	NA	NA	NA	NA	NA	NA	NA	NA	NA	No
SRR4305324	k119_14682	k119_14682:13921-15063	blaCMY	CMY-2 family class C beta-lactamase	BETA-LACTAM	CEPHALOSPORIN	35808.6	VatanenT_2016_SRR4305324_bin.2	97.19	2.382	0.516	11104	4705719	d__Bacteria;p__Pseudomonadota;c__Gammaproteobacteria;o__Enterobacterales;f__Enterobacteriaceae;g__Citrobacter;s__Citrobacter freundii	d__Bacteria;p__Pseudomonadota;c__Gammaproteobacteria;o__Enterobacterales;f__Enterobacteriaceae;g__Citrobacter;s__Citrobacter freundii	True	NA	NA	No
SRR4305324	k119_2044	k119_2044:102-1322	mef(A)	macrolide efflux MFS transporter Mef(A)	MACROLIDE	AZITHROMYCIN/ERYTHROMYCIN	70484.8	NA	NA	NA	NA	NA	NA	NA	NA	NA	Plasmid	NA	No
SRR4305324	k119_23081	k119_23081:95-1216	tet(M)	tetracycline resistance ribosomal protection protein Tet(M)	TETRACYCLINE	TETRACYCLINE	25830.9	NA	NA	NA	NA	NA	NA	NA	NA	NA	NA	Plasmid	No
SRR4305324	k119_23503	k119_23503:893-1756	aadE	aminoglycoside 6-adenylyltransferase AadE	AMINOGLYCOSIDE	STREPTOMYCIN	35336.8	NA	NA	NA	NA	NA	NA	NA	NA	NA	NA	Plasmid	No
SRR4305324	k119_24943	k119_24943:1385-2599	tet(W)	tetracycline resistance ribosomal protection protein Tet(W)	TETRACYCLINE	TETRACYCLINE	69922.4	NA	NA	NA	NA	NA	NA	NA	NA	NA	NA	NA	No
SRR4305324	k119_27694	k119_27694:421-912	dfrF	trimethoprim-resistant dihydrofolate reductase DfrF	TRIMETHOPRIM	TRIMETHOPRIM	39571.2	NA	NA	NA	NA	NA	NA	NA	NA	NA	NA	Plasmid	No
SRR4305324	k119_28946	k119_28946:25071-26993	tet(Q)	tetracycline resistance ribosomal protection protein Tet(Q)	TETRACYCLINE	TETRACYCLINE	171423	NA	NA	NA	NA	NA	NA	NA	NA	NA	Plasmid	NA	No
SRR4305324	k119_30577	k119_30577:37249-38136	cblA	CblA family class A beta-lactamase	BETA-LACTAM	CEPHALOSPORIN	70258.3	NA	NA	NA	NA	NA	NA	NA	NA	NA	NA	NA	No
SRR4305324	k119_32017	k119_32017:1734-3650	tet(O)	tetracycline resistance ribosomal protection protein Tet(O)	TETRACYCLINE	TETRACYCLINE	59897.2	NA	NA	NA	NA	NA	NA	NA	NA	NA	NA	Plasmid	No
SRR4305324	k119_7232	k119_7232:42593-43813	mef(A)	macrolide efflux MFS transporter Mef(A)	MACROLIDE	AZITHROMYCIN/ERYTHROMYCIN	133178	NA	NA	NA	NA	NA	NA	NA	NA	NA	NA	NA	No
SRR4305324	k119_7232	k119_7232:49831-50562	erm(G)	23S rRNA (adenine(2058)-N(6))-methyltransferase Erm(G)	LINCOSAMIDE/MACROLIDE/STREPTOGRAMIN	ERYTHROMYCIN/LINCOSAMIDE/STREPTOGRAMIN/TYLOSIN	54100.8	NA	NA	NA	NA	NA	NA	NA	NA	NA	NA	NA	No
SRR4305325	k119_5668	k119_5668:977-1876	cepA-49	extended-spectrum class A beta-lactamase CepA-49	BETA-LACTAM	CEPHALOSPORIN	696970	NA	NA	NA	NA	NA	NA	NA	NA	NA	NA	NA	No
SRR4305325	k119_619	k119_619:239-1294	tet(O)	tetracycline resistance ribosomal protection protein Tet(O)	TETRACYCLINE	TETRACYCLINE	262569	NA	NA	NA	NA	NA	NA	NA	NA	NA	NA	Plasmid	No
SRR4305326	k119_11312	k119_11312:133-930	erm(F)	23S rRNA (adenine(2058)-N(6))-methyltransferase Erm(F)	LINCOSAMIDE/MACROLIDE/STREPTOGRAMIN	CLINDAMYCIN/MACROLIDE/STREPTOGRAMIN	26106.9	NA	NA	NA	NA	NA	NA	NA	NA	NA	NA	NA	No
SRR4305326	k119_20983	k119_20983:812-2014	mef(En2)	macrolide efflux MFS transporter Mef(En2)	MACROLIDE	MACROLIDE	51585	NA	NA	NA	NA	NA	NA	NA	NA	NA	NA	NA	No
SRR4305326	k119_20983	k119_20983:2042-2500	lnu(AN2)	lincosamide nucleotidyltransferase Lnu(AN2)	LINCOSAMIDE	LINCOSAMIDE	42491.4	NA	NA	NA	NA	NA	NA	NA	NA	NA	NA	NA	No
SRR4305326	k119_21721	k119_21721:151310-152197	cblA	CblA family class A beta-lactamase	BETA-LACTAM	CEPHALOSPORIN	131282	VatanenT_2016_SRR4305326_bin.1	98.88	0.495	0.465	115377	4515757	d__Bacteria;p__Bacteroidota;c__Bacteroidia;o__Bacteroidales;f__Bacteroidaceae;g__Bacteroides;s__Bacteroides uniformis	d__Bacteria;p__Bacteroidota;c__Bacteroidia;o__Bacteroidales;f__Bacteroidaceae;g__Bacteroides;s__Bacteroides uniformis	True	NA	NA	No
SRR4305326	k119_23680	k119_23680:5861-6823	cfxA	CfxA family broad-spectrum class A beta-lactamase	BETA-LACTAM	BETA-LACTAM	234289	NA	NA	NA	NA	NA	NA	NA	NA	NA	NA	Plasmid	No
SRR4305326	k119_25822	k119_25822:14469-16391	tet(Q)	tetracycline resistance ribosomal protection protein Tet(Q)	TETRACYCLINE	TETRACYCLINE	271766	VatanenT_2016_SRR4305326_bin.1	98.88	0.495	0.465	115377	4515757	d__Bacteria;p__Bacteroidota;c__Bacteroidia;o__Bacteroidales;f__Bacteroidaceae;g__Bacteroides;s__Bacteroides uniformis	d__Bacteria;p__Bacteroidota;c__Bacteroidia;o__Bacteroidales;f__Bacteroidaceae;g__Bacteroides;s__Bacteroides uniformis	True	NA	NA	No
SRR4305326	k119_6616	k119_6616:2-1036	tet(W)	tetracycline resistance ribosomal protection protein Tet(W)	TETRACYCLINE	TETRACYCLINE	31692.2	NA	NA	NA	NA	NA	NA	NA	NA	NA	NA	NA	No
SRR4305327	k119_12773	k119_12773:3976-4392	fosA10	fosfomycin resistance glutathione transferase FosA10	FOSFOMYCIN	FOSFOMYCIN	219223	VatanenT_2016_SRR4305327_bin.1	92.57	3.022	0.573	7133	4511078	d__Bacteria;p__Pseudomonadota;c__Gammaproteobacteria;o__Enterobacterales;f__Enterobacteriaceae;g__Klebsiella;s__Klebsiella pneumoniae	d__Bacteria;p__Pseudomonadota;c__Gammaproteobacteria;o__Enterobacterales;f__Enterobacteriaceae;g__Klebsiella;s__Klebsiella pneumoniae	True	NA	NA	No
SRR4305327	k119_2020	k119_2020:3533-4081	blaSHV	SHV family class A beta-lactamase	BETA-LACTAM	BETA-LACTAM	67011.5	VatanenT_2016_SRR4305327_bin.1	92.57	3.022	0.573	7133	4511078	d__Bacteria;p__Pseudomonadota;c__Gammaproteobacteria;o__Enterobacterales;f__Enterobacteriaceae;g__Klebsiella;s__Klebsiella pneumoniae	d__Bacteria;p__Pseudomonadota;c__Gammaproteobacteria;o__Enterobacterales;f__Enterobacteriaceae;g__Klebsiella;s__Klebsiella pneumoniae	True	NA	Plasmid	No
SRR4305327	k119_4158	k119_4158:3-752	oqxA	multidrug efflux RND transporter periplasmic adaptor subunit OqxA	PHENICOL/QUINOLONE	PHENICOL/QUINOLONE	190264	VatanenT_2016_SRR4305327_bin.1	92.57	3.022	0.573	7133	4511078	d__Bacteria;p__Pseudomonadota;c__Gammaproteobacteria;o__Enterobacterales;f__Enterobacteriaceae;g__Klebsiella;s__Klebsiella pneumoniae	d__Bacteria;p__Pseudomonadota;c__Gammaproteobacteria;o__Enterobacterales;f__Enterobacteriaceae;g__Klebsiella;s__Klebsiella pneumoniae	True	NA	Plasmid	No
SRR4305327	k119_4158	k119_4158:779-3916	oqxB	multidrug efflux RND transporter permease subunit OqxB	PHENICOL/QUINOLONE	PHENICOL/QUINOLONE	232344	VatanenT_2016_SRR4305327_bin.1	92.57	3.022	0.573	7133	4511078	d__Bacteria;p__Pseudomonadota;c__Gammaproteobacteria;o__Enterobacterales;f__Enterobacteriaceae;g__Klebsiella;s__Klebsiella pneumoniae	d__Bacteria;p__Pseudomonadota;c__Gammaproteobacteria;o__Enterobacterales;f__Enterobacteriaceae;g__Klebsiella;s__Klebsiella pneumoniae	True	NA	Plasmid	No
SRR4305328	k119_15010	k119_15010:2536-3303	aadS	aminoglycoside 6-adenylyltransferase AadS	AMINOGLYCOSIDE	STREPTOMYCIN	59586.9	NA	NA	NA	NA	NA	NA	NA	NA	NA	NA	NA	No
SRR4305328	k119_16613	k119_16613:3-335	dfrF	trimethoprim-resistant dihydrofolate reductase DfrF	TRIMETHOPRIM	TRIMETHOPRIM	23413.2	NA	NA	NA	NA	NA	NA	NA	NA	NA	NA	NA	No
SRR4305328	k119_26032	k119_26032:1511-3427	tet(W)	tetracycline resistance ribosomal protection protein Tet(W)	TETRACYCLINE	TETRACYCLINE	71262.5	NA	NA	NA	NA	NA	NA	NA	NA	NA	NA	NA	No
SRR4305328	k119_26933	k119_26933:2758-3555	erm(F)	23S rRNA (adenine(2058)-N(6))-methyltransferase Erm(F)	LINCOSAMIDE/MACROLIDE/STREPTOGRAMIN	CLINDAMYCIN/MACROLIDE/STREPTOGRAMIN	40355.1	NA	NA	NA	NA	NA	NA	NA	NA	NA	NA	NA	No
SRR4305328	k119_33798	k119_33798:1342-2478	tet(X1)	tetracycline-inactivating monooxygenase Tet(X1)	TETRACYCLINE	TETRACYCLINE	31304.5	NA	NA	NA	NA	NA	NA	NA	NA	NA	NA	Plasmid	No
SRR4305328	k119_33798	k119_33798:2650-3780	tet(X2)	tetracycline-inactivating monooxygenase Tet(X2)	TETRACYCLINE	TIGECYCLINE	29672.3	NA	NA	NA	NA	NA	NA	NA	NA	NA	NA	Plasmid	No
SRR4305328	k119_34680	k119_34680:546-2462	tet(O)	tetracycline resistance ribosomal protection protein Tet(O)	TETRACYCLINE	TETRACYCLINE	166574	NA	NA	NA	NA	NA	NA	NA	NA	NA	NA	NA	No
SRR4305328	k119_40725	k119_40725:225-1088	aadE	aminoglycoside 6-adenylyltransferase AadE	AMINOGLYCOSIDE	STREPTOMYCIN	51004.4	NA	NA	NA	NA	NA	NA	NA	NA	NA	NA	Plasmid	No
SRR4305328	k119_42640	k119_42640:431-2353	tet(Q)	tetracycline resistance ribosomal protection protein Tet(Q)	TETRACYCLINE	TETRACYCLINE	154772	NA	NA	NA	NA	NA	NA	NA	NA	NA	NA	NA	No
SRR4305328	k119_43355	k119_43355:582-1058	cblA	CblA family class A beta-lactamase	BETA-LACTAM	CEPHALOSPORIN	30558.2	NA	NA	NA	NA	NA	NA	NA	NA	NA	NA	NA	No
SRR4305328	k119_55176	k119_55176:1258-2163	blaMUN-1	MUN family extended-spectrum class A beta-lactamase MUN-1	BETA-LACTAM	CEPHALOSPORIN	36292.9	NA	NA	NA	NA	NA	NA	NA	NA	NA	NA	NA	No
SRR4305329	k119_17856	k119_17856:10583-11380	erm(F)	23S rRNA (adenine(2058)-N(6))-methyltransferase Erm(F)	LINCOSAMIDE/MACROLIDE/STREPTOGRAMIN	CLINDAMYCIN/MACROLIDE/STREPTOGRAMIN	105329	NA	NA	NA	NA	NA	NA	NA	NA	NA	NA	NA	No
SRR4305329	k119_17856	k119_17856:12629-13489	aadS	aminoglycoside 6-adenylyltransferase AadS	AMINOGLYCOSIDE	STREPTOMYCIN	121378	NA	NA	NA	NA	NA	NA	NA	NA	NA	NA	NA	No
SRR4305329	k119_27183	k119_27183:3236-5152	tet(W)	tetracycline resistance ribosomal protection protein Tet(W)	TETRACYCLINE	TETRACYCLINE	101362	NA	NA	NA	NA	NA	NA	NA	NA	NA	Plasmid	Plasmid	Yes
SRR4305329	k119_30235	k119_30235:7092-9014	tet(Q)	tetracycline resistance ribosomal protection protein Tet(Q)	TETRACYCLINE	TETRACYCLINE	221869	NA	NA	NA	NA	NA	NA	NA	NA	NA	NA	NA	No
SRR4305329	k119_31523	k119_31523:3-725	cblA	CblA family class A beta-lactamase	BETA-LACTAM	CEPHALOSPORIN	60558.7	NA	NA	NA	NA	NA	NA	NA	NA	NA	NA	NA	No
SRR4305329	k119_34783	k119_34783:1102-3018	tet(32)	tetracycline resistance ribosomal protection protein Tet(32)	TETRACYCLINE	TETRACYCLINE	30008.5	NA	NA	NA	NA	NA	NA	NA	NA	NA	NA	NA	No
SRR4305329	k119_6339	k119_6339:68-577	lnu(AN2)	lincosamide nucleotidyltransferase Lnu(AN2)	LINCOSAMIDE	LINCOSAMIDE	54518.5	NA	NA	NA	NA	NA	NA	NA	NA	NA	NA	NA	No
SRR4305329	k119_6339	k119_6339:605-1807	mef(En2)	macrolide efflux MFS transporter Mef(En2)	MACROLIDE	MACROLIDE	51007	NA	NA	NA	NA	NA	NA	NA	NA	NA	NA	NA	No
SRR4305331	k119_10986	k119_10986:43449-45371	tet(Q)	tetracycline resistance ribosomal protection protein Tet(Q)	TETRACYCLINE	TETRACYCLINE	174463	NA	NA	NA	NA	NA	NA	NA	NA	NA	Plasmid	NA	No
SRR4305331	k119_10986	k119_10986:49953-50636	erm(F)	23S rRNA (adenine(2058)-N(6))-methyltransferase Erm(F)	LINCOSAMIDE/MACROLIDE/STREPTOGRAMIN	CLINDAMYCIN/MACROLIDE/STREPTOGRAMIN	129407	NA	NA	NA	NA	NA	NA	NA	NA	NA	Plasmid	NA	No
SRR4305331	k119_7971	k119_7971:16806-17315	lnu(AN2)	lincosamide nucleotidyltransferase Lnu(AN2)	LINCOSAMIDE	LINCOSAMIDE	203190	VatanenT_2016_SRR4305331_bin.5	98.31	0.48	0.58	41912	3255320	d__Bacteria;p__Bacteroidota;c__Bacteroidia;o__Bacteroidales;f__Rikenellaceae;g__Alistipes;s__Alistipes onderdonkii	d__Bacteria;p__Bacteroidota;c__Bacteroidia;o__Bacteroidales;f__Rikenellaceae;g__Alistipes;s__Alistipes onderdonkii	True	NA	NA	No
SRR4305331	k119_7971	k119_7971:17343-18545	mef(En2)	macrolide efflux MFS transporter Mef(En2)	MACROLIDE	MACROLIDE	299697	VatanenT_2016_SRR4305331_bin.5	98.31	0.48	0.58	41912	3255320	d__Bacteria;p__Bacteroidota;c__Bacteroidia;o__Bacteroidales;f__Rikenellaceae;g__Alistipes;s__Alistipes onderdonkii	d__Bacteria;p__Bacteroidota;c__Bacteroidia;o__Bacteroidales;f__Rikenellaceae;g__Alistipes;s__Alistipes onderdonkii	True	NA	NA	No
SRR4305333	k119_5677	k119_5677:2-547	vanR-D	vancomycin resistance response regulator transcription factor VanR-D	GLYCOPEPTIDE	VANCOMYCIN	177816	NA	NA	NA	NA	NA	NA	NA	NA	NA	NA	NA	No
SRR4305334	k119_1349	k119_1349:672-1835	tet(X2)	tetracycline-inactivating monooxygenase Tet(X2)	TETRACYCLINE	TIGECYCLINE	174139	NA	NA	NA	NA	NA	NA	NA	NA	NA	NA	Plasmid	No
SRR4305334	k119_1349	k119_1349:2054-2851	erm(F)	23S rRNA (adenine(2058)-N(6))-methyltransferase Erm(F)	LINCOSAMIDE/MACROLIDE/STREPTOGRAMIN	CLINDAMYCIN/MACROLIDE/STREPTOGRAMIN	168622	NA	NA	NA	NA	NA	NA	NA	NA	NA	NA	Plasmid	No
SRR4305334	k119_1536	k119_1536:8512-10434	tet(Q)	tetracycline resistance ribosomal protection protein Tet(Q)	TETRACYCLINE	TETRACYCLINE	306828	NA	NA	NA	NA	NA	NA	NA	NA	NA	NA	NA	No
SRR4305334	k119_3512	k119_3512:173491-174453	cfxA	CfxA family broad-spectrum class A beta-lactamase	BETA-LACTAM	BETA-LACTAM	75504.3	VatanenT_2016_SRR4305334_bin.3	99.25	0.123	0.418	79060	6302758	d__Bacteria;p__Bacteroidota;c__Bacteroidia;o__Bacteroidales;f__Bacteroidaceae;g__Bacteroides;s__Bacteroides ovatus	d__Bacteria;p__Bacteroidota;c__Bacteroidia;o__Bacteroidales;f__Bacteroidaceae;g__Bacteroides;s__Bacteroides ovatus	True	Plasmid	NA	No
SRR4305335	k119_26614	k119_26614:2-1192	tet(W)	tetracycline resistance ribosomal protection protein Tet(W)	TETRACYCLINE	TETRACYCLINE	10986	NA	NA	NA	NA	NA	NA	NA	NA	NA	NA	NA	No
SRR4305335	k119_29266	k119_29266:2701-4617	tet(O)	tetracycline resistance ribosomal protection protein Tet(O)	TETRACYCLINE	TETRACYCLINE	13650.8	NA	NA	NA	NA	NA	NA	NA	NA	NA	NA	Plasmid	No
SRR4305335	k119_31230	k119_31230:431-2353	tet(Q)	tetracycline resistance ribosomal protection protein Tet(Q)	TETRACYCLINE	TETRACYCLINE	307068	NA	NA	NA	NA	NA	NA	NA	NA	NA	NA	NA	No
SRR4305335	k119_32333	k119_32333:236-1198	cfxA	CfxA family broad-spectrum class A beta-lactamase	BETA-LACTAM	BETA-LACTAM	200797	NA	NA	NA	NA	NA	NA	NA	NA	NA	NA	Plasmid	No
SRR4305335	k119_36909	k119_36909:1621-3537	tet(W)	tetracycline resistance ribosomal protection protein Tet(W)	TETRACYCLINE	TETRACYCLINE	20528.3	NA	NA	NA	NA	NA	NA	NA	NA	NA	NA	Plasmid	No
SRR4305335	k119_41744	k119_41744:434-1054	catA13	type A-13 chloramphenicol O-acetyltransferase	PHENICOL	CHLORAMPHENICOL	25251.5	NA	NA	NA	NA	NA	NA	NA	NA	NA	Plasmid	NA	No
SRR4305335	k119_47455	k119_47455:23120-24007	cblA	CblA family class A beta-lactamase	BETA-LACTAM	CEPHALOSPORIN	39592.1	NA	NA	NA	NA	NA	NA	NA	NA	NA	NA	NA	No
SRR4305335	k119_5852	k119_5852:1094-1597	aadS	aminoglycoside 6-adenylyltransferase AadS	AMINOGLYCOSIDE	STREPTOMYCIN	10305.1	NA	NA	NA	NA	NA	NA	NA	NA	NA	NA	Plasmid	No
SRR4305336	k119_12590	k119_12590:431-1789	tet(Q)	tetracycline resistance ribosomal protection protein Tet(Q)	TETRACYCLINE	TETRACYCLINE	229386	NA	NA	NA	NA	NA	NA	NA	NA	NA	NA	NA	No
SRR4305336	k119_17757	k119_17757:1986-2873	cblA	CblA family class A beta-lactamase	BETA-LACTAM	CEPHALOSPORIN	125278	VatanenT_2016_SRR4305336_bin.2	84.65	0	0.469	55883	3728981	d__Bacteria;p__Bacteroidota;c__Bacteroidia;o__Bacteroidales;f__Bacteroidaceae;g__Bacteroides;s__Bacteroides uniformis	d__Bacteria;p__Bacteroidota;c__Bacteroidia;o__Bacteroidales;f__Bacteroidaceae;g__Bacteroides;s__Bacteroides uniformis	True	NA	NA	No
SRR4305336	k119_19138	k119_19138:779-2566	tet(O)	tetracycline resistance ribosomal protection protein Tet(O)	TETRACYCLINE	TETRACYCLINE	76234.9	VatanenT_2016_SRR4305336_bin.1	69.3	2.355	0.423	4291	3129837	d__Bacteria;p__Bacillota_A;c__Clostridia;o__Lachnospirales;f__Lachnospiraceae;g__Roseburia;s__Roseburia intestinalis	d__Bacteria;p__Bacillota;c__Clostridia;o__Eubacteriales;f__Lachnospiraceae;g__Roseburia;s__Roseburia intestinalis	True	NA	Plasmid	No
SRR4305336	k119_23567	k119_23567:6844-7353	lnu(AN2)	lincosamide nucleotidyltransferase Lnu(AN2)	LINCOSAMIDE	LINCOSAMIDE	88690.7	VatanenT_2016_SRR4305336_bin.2	84.65	0	0.469	55883	3728981	d__Bacteria;p__Bacteroidota;c__Bacteroidia;o__Bacteroidales;f__Bacteroidaceae;g__Bacteroides;s__Bacteroides uniformis	d__Bacteria;p__Bacteroidota;c__Bacteroidia;o__Bacteroidales;f__Bacteroidaceae;g__Bacteroides;s__Bacteroides uniformis	True	NA	NA	No
SRR4305336	k119_23567	k119_23567:7381-8583	mef(En2)	macrolide efflux MFS transporter Mef(En2)	MACROLIDE	MACROLIDE	124993	VatanenT_2016_SRR4305336_bin.2	84.65	0	0.469	55883	3728981	d__Bacteria;p__Bacteroidota;c__Bacteroidia;o__Bacteroidales;f__Bacteroidaceae;g__Bacteroides;s__Bacteroides uniformis	d__Bacteria;p__Bacteroidota;c__Bacteroidia;o__Bacteroidales;f__Bacteroidaceae;g__Bacteroides;s__Bacteroides uniformis	True	NA	NA	No
SRR4305336	k119_30701	k119_30701:156956-157918	cfxA	CfxA family broad-spectrum class A beta-lactamase	BETA-LACTAM	BETA-LACTAM	254528	VatanenT_2016_SRR4305336_bin.3	95.48	1.277	0.416	41544	4762581	d__Bacteria;p__Bacteroidota;c__Bacteroidia;o__Bacteroidales;f__Bacteroidaceae;g__Phocaeicola;s__Phocaeicola vulgatus	d__Bacteria;p__Bacteroidota;c__Bacteroidia;o__Bacteroidales;f__Bacteroidaceae;g__Phocaeicola;s__Phocaeicola vulgatus	True	NA	NA	No
SRR4305337	k119_18518	k119_18518:3142-4104	cfxA	CfxA family broad-spectrum class A beta-lactamase	BETA-LACTAM	BETA-LACTAM	88089.7	NA	NA	NA	NA	NA	NA	NA	NA	NA	NA	NA	No
SRR4305337	k119_18765	k119_18765:10139-12055	tet(O)	tetracycline resistance ribosomal protection protein Tet(O)	TETRACYCLINE	TETRACYCLINE	97613.9	NA	NA	NA	NA	NA	NA	NA	NA	NA	Plasmid	NA	No
SRR4305337	k119_26229	k119_26229:14914-16116	mef(En2)	macrolide efflux MFS transporter Mef(En2)	MACROLIDE	MACROLIDE	127343	NA	NA	NA	NA	NA	NA	NA	NA	NA	NA	NA	No
SRR4305337	k119_26229	k119_26229:16144-16653	lnu(AN2)	lincosamide nucleotidyltransferase Lnu(AN2)	LINCOSAMIDE	LINCOSAMIDE	111542	NA	NA	NA	NA	NA	NA	NA	NA	NA	NA	NA	No
SRR4305337	k119_2663	k119_2663:482-2404	tet(Q)	tetracycline resistance ribosomal protection protein Tet(Q)	TETRACYCLINE	TETRACYCLINE	213821	NA	NA	NA	NA	NA	NA	NA	NA	NA	NA	NA	No
SRR4305337	k119_9519	k119_9519:19080-19967	cblA	CblA family class A beta-lactamase	BETA-LACTAM	CEPHALOSPORIN	120255	VatanenT_2016_SRR4305337_bin.3	89.88	1.982	0.471	35331	3928382	d__Bacteria;p__Bacteroidota;c__Bacteroidia;o__Bacteroidales;f__Bacteroidaceae;g__Bacteroides;s__Bacteroides uniformis	d__Bacteria;p__Bacteroidota;c__Bacteroidia;o__Bacteroidales;f__Bacteroidaceae;g__Bacteroides;s__Bacteroides uniformis	True	NA	NA	No
SRR4305338	k119_696	k119_696:79-2001	tet(Q)	tetracycline resistance ribosomal protection protein Tet(Q)	TETRACYCLINE	TETRACYCLINE	520021	NA	NA	NA	NA	NA	NA	NA	NA	NA	NA	NA	No
SRR4305339	k119_22129	k119_22129:2027-2947	cfxA	CfxA family broad-spectrum class A beta-lactamase	BETA-LACTAM	BETA-LACTAM	89464.7	NA	NA	NA	NA	NA	NA	NA	NA	NA	NA	Plasmid	No
SRR4305339	k119_22132	k119_22132:1439-2236	erm(F)	23S rRNA (adenine(2058)-N(6))-methyltransferase Erm(F)	LINCOSAMIDE/MACROLIDE/STREPTOGRAMIN	CLINDAMYCIN/MACROLIDE/STREPTOGRAMIN	71339.4	NA	NA	NA	NA	NA	NA	NA	NA	NA	NA	NA	No
SRR4305339	k119_23084	k119_23084:203-1918	tet(W)	tetracycline resistance ribosomal protection protein Tet(W)	TETRACYCLINE	TETRACYCLINE	64168	NA	NA	NA	NA	NA	NA	NA	NA	NA	NA	Plasmid	No
SRR4305339	k119_27335	k119_27335:431-2353	tet(Q)	tetracycline resistance ribosomal protection protein Tet(Q)	TETRACYCLINE	TETRACYCLINE	364209	NA	NA	NA	NA	NA	NA	NA	NA	NA	NA	NA	No
SRR4305339	k119_8924	k119_8924:112-1011	cepA	CepA family extended-spectrum class A beta-lactamase	BETA-LACTAM	CEPHALOSPORIN	55763.6	NA	NA	NA	NA	NA	NA	NA	NA	NA	NA	NA	No
SRR4305340	k119_11244	k119_11244:93-632	sat4	streptothricin N-acetyltransferase Sat4	STREPTOTHRICIN	STREPTOTHRICIN	25098.5	NA	NA	NA	NA	NA	NA	NA	NA	NA	Plasmid	Plasmid	Yes
SRR4305340	k119_11244	k119_11244:728-1519	aph(3')-IIIa	aminoglycoside O-phosphotransferase APH(3')-IIIa	AMINOGLYCOSIDE	AMIKACIN/KANAMYCIN	21170.2	NA	NA	NA	NA	NA	NA	NA	NA	NA	Plasmid	Plasmid	Yes
SRR4305340	k119_6875	k119_6875:176-1138	cfxA	CfxA family broad-spectrum class A beta-lactamase	BETA-LACTAM	BETA-LACTAM	408869	VatanenT_2016_SRR4305340_bin.1	98.26	0.128	0.451	126190	4711861	d__Bacteria;p__Bacteroidota;c__Bacteroidia;o__Bacteroidales;f__Tannerellaceae;g__Parabacteroides;s__Parabacteroides distasonis	d__Bacteria;p__Bacteroidota;c__Bacteroidia;o__Bacteroidales;f__Tannerellaceae;g__Parabacteroides;s__Parabacteroides distasonis	True	NA	NA	No
SRR4305340	k119_7498	k119_7498:12547-14463	tet(W)	tetracycline resistance ribosomal protection protein Tet(W)	TETRACYCLINE	TETRACYCLINE	52186.7	VatanenT_2016_SRR4305340_bin.4	95.97	1.587	0.597	20564	2057074	d__Bacteria;p__Bacillota_A;c__Clostridia;o__Oscillospirales;f__Ruminococcaceae;g__Faecalibacterium;s__Faecalibacterium longum	d__Bacteria;p__Bacillota;c__Clostridia;o__Eubacteriales;f__Oscillospiraceae;g__Faecalibacterium;s__Faecalibacterium prausnitzii	True	Plasmid	NA	No
SRR4305340	k119_7743	k119_7743:1279-3201	tet(Q)	tetracycline resistance ribosomal protection protein Tet(Q)	TETRACYCLINE	TETRACYCLINE	247477	NA	NA	NA	NA	NA	NA	NA	NA	NA	NA	NA	No
SRR4305341	k119_14613	k119_14613:380-1000	catA13	type A-13 chloramphenicol O-acetyltransferase	PHENICOL	CHLORAMPHENICOL	621299	NA	NA	NA	NA	NA	NA	NA	NA	NA	Plasmid	NA	No
SRR4305341	k119_8679	k119_8679:1228-2085	blaTEM-1	broad-spectrum class A beta-lactamase TEM-1	BETA-LACTAM	BETA-LACTAM	715820	NA	NA	NA	NA	NA	NA	NA	NA	NA	Plasmid	Plasmid	Yes
SRR4305343	k119_357	k119_357:1-984	tet(W)	tetracycline resistance ribosomal protection protein Tet(W)	TETRACYCLINE	TETRACYCLINE	1.01626e+06	NA	NA	NA	NA	NA	NA	NA	NA	NA	NA	Plasmid	No
SRR4305345	k119_10270	k119_10270:1-1185	tet(32)	tetracycline resistance ribosomal protection protein Tet(32)	TETRACYCLINE	TETRACYCLINE	16622.4	NA	NA	NA	NA	NA	NA	NA	NA	NA	NA	NA	No
SRR4305345	k119_10658	k119_10658:279-770	dfrF	trimethoprim-resistant dihydrofolate reductase DfrF	TRIMETHOPRIM	TRIMETHOPRIM	25072.9	NA	NA	NA	NA	NA	NA	NA	NA	NA	NA	Plasmid	No
SRR4305345	k119_25053	k119_25053:1023-2939	tet(O)	tetracycline resistance ribosomal protection protein Tet(O)	TETRACYCLINE	TETRACYCLINE	33005.2	NA	NA	NA	NA	NA	NA	NA	NA	NA	NA	Plasmid	No
SRR4305345	k119_28248	k119_28248:62720-63682	cfxA3	extended-spectrum class A beta-lactamase CfxA3	BETA-LACTAM	CEPHALOSPORIN	232436	NA	NA	NA	NA	NA	NA	NA	NA	NA	NA	NA	No
SRR4305345	k119_4256	k119_4256:3-1445	tet(Q)	tetracycline resistance ribosomal protection protein Tet(Q)	TETRACYCLINE	TETRACYCLINE	237848	NA	NA	NA	NA	NA	NA	NA	NA	NA	NA	NA	No
SRR4305345	k119_4377	k119_4377:555-1286	erm(G)	23S rRNA (adenine(2058)-N(6))-methyltransferase Erm(G)	LINCOSAMIDE/MACROLIDE/STREPTOGRAMIN	ERYTHROMYCIN/LINCOSAMIDE/STREPTOGRAMIN/TYLOSIN	54362.1	NA	NA	NA	NA	NA	NA	NA	NA	NA	NA	Plasmid	No
SRR4305346	k119_1531	k119_1531:5827-6543	cat-TC	type A-9 chloramphenicol O-acetyltransferase Cat-TC	PHENICOL	CHLORAMPHENICOL	432985	VatanenT_2016_SRR4305346_bin.1	92.23	2.136	0.559	33354	2072297	d__Bacteria;p__Actinomycetota;c__Actinomycetes;o__Actinomycetales;f__Bifidobacteriaceae;g__Bifidobacterium;s__Bifidobacterium sp002742445	d__Bacteria;p__Actinomycetota;c__Actinomycetes;o__Bifidobacteriales;f__Bifidobacteriaceae;g__Bifidobacterium;s__	True	NA	NA	No
SRR4305346	k119_1733	k119_1733:373-1230	blaTEM-1	broad-spectrum class A beta-lactamase TEM-1	BETA-LACTAM	BETA-LACTAM	23646.9	NA	NA	NA	NA	NA	NA	NA	NA	NA	Plasmid	Plasmid	Yes
SRR4305346	k119_3262	k119_3262:793-1644	erm(X)	23S rRNA (adenine(2058)-N(6))-methyltransferase Erm(X)	LINCOSAMIDE/MACROLIDE/STREPTOGRAMIN	AZITHROMYCIN/CLINDAMYCIN/ERYTHROMYCIN/LINCOMYCIN/STREPTOGRAMIN B/TYLOSIN	181156	NA	NA	NA	NA	NA	NA	NA	NA	NA	NA	Plasmid	No
SRR4305346	k119_3490	k119_3490:1333-2145	sul2	sulfonamide-resistant dihydropteroate synthase Sul2	SULFONAMIDE	SULFONAMIDE	20169.7	NA	NA	NA	NA	NA	NA	NA	NA	NA	Plasmid	Plasmid	Yes
SRR4305346	k119_6844	k119_6844:687-1415	aph(6)-Id	aminoglycoside O-phosphotransferase APH(6)-Id	AMINOGLYCOSIDE	STREPTOMYCIN	24145.9	NA	NA	NA	NA	NA	NA	NA	NA	NA	Plasmid	Plasmid	Yes
SRR4305346	k119_8724	k119_8724:561-1202	qnrD2	quinolone resistance pentapeptide repeat protein QnrD2	QUINOLONE	QUINOLONE	749089	NA	NA	NA	NA	NA	NA	NA	NA	NA	Plasmid	Plasmid	Yes
SRR4305347	k119_2036	k119_2036:62-1279	tet(40)	tetracycline efflux MFS transporter Tet(40)	TETRACYCLINE	TETRACYCLINE	33860.6	NA	NA	NA	NA	NA	NA	NA	NA	NA	NA	NA	No
SRR4305347	k119_5746	k119_5746:283-2199	tet(O)	tetracycline resistance ribosomal protection protein Tet(O)	TETRACYCLINE	TETRACYCLINE	80094.1	NA	NA	NA	NA	NA	NA	NA	NA	NA	NA	Plasmid	No
SRR4305347	k119_8884	k119_8884:1882-3798	tet(W)	tetracycline resistance ribosomal protection protein Tet(W)	TETRACYCLINE	TETRACYCLINE	420040	VatanenT_2016_SRR4305347_bin.1	98.5	0.614	0.629	59185	2110123	d__Bacteria;p__Actinomycetota;c__Actinomycetes;o__Actinomycetales;f__Bifidobacteriaceae;g__Bifidobacterium;s__Bifidobacterium bifidum	d__Bacteria;p__Actinomycetota;c__Actinomycetes;o__Bifidobacteriales;f__Bifidobacteriaceae;g__Bifidobacterium;s__Bifidobacterium bifidum	True	NA	NA	No
SRR4305348	k119_1447	k119_1447:614-1108	dfrG	trimethoprim-resistant dihydrofolate reductase DfrG	TRIMETHOPRIM	TRIMETHOPRIM	7647.14	VatanenT_2016_SRR4305348_bin.4	96.76	1.31	0.382	8320	2431912	d__Bacteria;p__Bacillota;c__Bacilli;o__Lactobacillales;f__Enterococcaceae;g__Enterococcus_B;s__Enterococcus_B faecium	d__Bacteria;p__Bacillota;c__Bacilli;o__Lactobacillales;f__Enterococcaceae;g__Enterococcus;s__Enterococcus faecium	True	NA	NA	No
SRR4305348	k119_2569	k119_2569:2616-4091	msr(C)	ABC-F type ribosomal protection protein Msr(C)	MACROLIDE/STREPTOGRAMIN	AZITHROMYCIN/ERYTHROMYCIN/STREPTOGRAMIN B/TYLOSIN	11706.1	VatanenT_2016_SRR4305348_bin.4	96.76	1.31	0.382	8320	2431912	d__Bacteria;p__Bacillota;c__Bacilli;o__Lactobacillales;f__Enterococcaceae;g__Enterococcus_B;s__Enterococcus_B faecium	d__Bacteria;p__Bacillota;c__Bacilli;o__Lactobacillales;f__Enterococcaceae;g__Enterococcus;s__Enterococcus faecium	True	NA	NA	No
SRR4305348	k119_4329	k119_4329:2812-3357	aac(6')-I	aminoglycoside 6'-N-acetyltransferase	AMINOGLYCOSIDE	AMINOGLYCOSIDE	12300.2	VatanenT_2016_SRR4305348_bin.4	96.76	1.31	0.382	8320	2431912	d__Bacteria;p__Bacillota;c__Bacilli;o__Lactobacillales;f__Enterococcaceae;g__Enterococcus_B;s__Enterococcus_B faecium	d__Bacteria;p__Bacillota;c__Bacilli;o__Lactobacillales;f__Enterococcaceae;g__Enterococcus;s__Enterococcus faecium	True	NA	NA	No
SRR4305348	k119_5936	k119_5936:9928-11844	tet(O)	tetracycline resistance ribosomal protection protein Tet(O)	TETRACYCLINE	TETRACYCLINE	400528	VatanenT_2016_SRR4305348_bin.2	100	0	0.585	211022	2316118	d__Bacteria;p__Actinomycetota;c__Actinomycetes;o__Actinomycetales;f__Bifidobacteriaceae;g__Bifidobacterium;s__Bifidobacterium breve	d__Bacteria;p__Actinomycetota;c__Actinomycetes;o__Bifidobacteriales;f__Bifidobacteriaceae;g__Bifidobacterium;s__Bifidobacterium breve	True	NA	NA	No
SRR4305348	k119_6103	k119_6103:2729-4102	tet(L)	tetracycline efflux MFS transporter Tet(L)	TETRACYCLINE	TETRACYCLINE	10797.7	VatanenT_2016_SRR4305348_bin.4	96.76	1.31	0.382	8320	2431912	d__Bacteria;p__Bacillota;c__Bacilli;o__Lactobacillales;f__Enterococcaceae;g__Enterococcus_B;s__Enterococcus_B faecium	d__Bacteria;p__Bacillota;c__Bacilli;o__Lactobacillales;f__Enterococcaceae;g__Enterococcus;s__Enterococcus faecium	True	Plasmid	Plasmid	Yes
SRR4305348	k119_7559	k119_7559:356-1090	erm(B)	23S rRNA (adenine(2058)-N(6))-methyltransferase Erm(B)	LINCOSAMIDE/MACROLIDE/STREPTOGRAMIN	CLINDAMYCIN/ERYTHROMYCIN/STREPTOGRAMIN B	9884.9	NA	NA	NA	NA	NA	NA	NA	NA	NA	Plasmid	Plasmid	Yes
SRR4305348	k119_8070	k119_8070:16-1932	tet(M)	tetracycline resistance ribosomal protection protein Tet(M)	TETRACYCLINE	TETRACYCLINE	16274.6	VatanenT_2016_SRR4305348_bin.4	96.76	1.31	0.382	8320	2431912	d__Bacteria;p__Bacillota;c__Bacilli;o__Lactobacillales;f__Enterococcaceae;g__Enterococcus_B;s__Enterococcus_B faecium	d__Bacteria;p__Bacillota;c__Bacilli;o__Lactobacillales;f__Enterococcaceae;g__Enterococcus;s__Enterococcus faecium	True	NA	Plasmid	No
SRR4305348	k119_8952	k119_8952:1982-2794	sul2	sulfonamide-resistant dihydropteroate synthase Sul2	SULFONAMIDE	SULFONAMIDE	48587.7	NA	NA	NA	NA	NA	NA	NA	NA	NA	Plasmid	Plasmid	Yes
SRR4305348	k119_8952	k119_8952:2858-3658	aph(3'')-Ib	aminoglycoside O-phosphotransferase APH(3'')-Ib	AMINOGLYCOSIDE	STREPTOMYCIN	54422.5	NA	NA	NA	NA	NA	NA	NA	NA	NA	Plasmid	Plasmid	Yes
SRR4305348	k119_8952	k119_8952:3661-4494	aph(6)-Id	aminoglycoside O-phosphotransferase APH(6)-Id	AMINOGLYCOSIDE	STREPTOMYCIN	63030.3	NA	NA	NA	NA	NA	NA	NA	NA	NA	Plasmid	Plasmid	Yes
SRR4305348	k119_9109	k119_9109:9005-9796	aph(3')-IIIa	aminoglycoside O-phosphotransferase APH(3')-IIIa	AMINOGLYCOSIDE	AMIKACIN/KANAMYCIN	10484	NA	NA	NA	NA	NA	NA	NA	NA	NA	NA	NA	No
SRR4305348	k119_9109	k119_9109:9893-10432	sat4	streptothricin N-acetyltransferase Sat4	STREPTOTHRICIN	STREPTOTHRICIN	13228.3	NA	NA	NA	NA	NA	NA	NA	NA	NA	NA	NA	No
SRR4305349	k119_29706	k119_29706:843-1826	tet(W)	tetracycline resistance ribosomal protection protein Tet(W)	TETRACYCLINE	TETRACYCLINE	25528.1	NA	NA	NA	NA	NA	NA	NA	NA	NA	NA	NA	No
SRR4305349	k119_3473	k119_3473:534-1709	tet(O)	tetracycline resistance ribosomal protection protein Tet(O)	TETRACYCLINE	TETRACYCLINE	221061	NA	NA	NA	NA	NA	NA	NA	NA	NA	NA	Plasmid	No
SRR4305349	k119_8026	k119_8026:7104-9026	tet(Q)	tetracycline resistance ribosomal protection protein Tet(Q)	TETRACYCLINE	TETRACYCLINE	163180	NA	NA	NA	NA	NA	NA	NA	NA	NA	NA	NA	No
SRR4305349	k119_9284	k119_9284:9837-10799	cfxA	CfxA family broad-spectrum class A beta-lactamase	BETA-LACTAM	BETA-LACTAM	154852	NA	NA	NA	NA	NA	NA	NA	NA	NA	NA	Plasmid	No
SRR4305350	k119_11846	k119_11846:3-1124	tet(W)	tetracycline resistance ribosomal protection protein Tet(W)	TETRACYCLINE	TETRACYCLINE	110996	NA	NA	NA	NA	NA	NA	NA	NA	NA	NA	Plasmid	No
SRR4305350	k119_24587	k119_24587:260-1120	aadS	aminoglycoside 6-adenylyltransferase AadS	AMINOGLYCOSIDE	STREPTOMYCIN	84494.4	NA	NA	NA	NA	NA	NA	NA	NA	NA	NA	Plasmid	No
SRR4305351	k119_1516	k119_1516:1-471	ant(6)-Ia	aminoglycoside nucleotidyltransferase ANT(6)-Ia	AMINOGLYCOSIDE	STREPTOMYCIN	112925	VatanenT_2016_SRR4305351_bin.1	99.62	0	0.379	35679	2643634	d__Bacteria;p__Bacillota;c__Bacilli;o__Lactobacillales;f__Enterococcaceae;g__Enterococcus_B;s__Enterococcus_B faecium	d__Bacteria;p__Bacillota;c__Bacilli;o__Lactobacillales;f__Enterococcaceae;g__Enterococcus;s__Enterococcus faecium	True	NA	Plasmid	No
SRR4305351	k119_1600	k119_1600:272-1765	lsa(A)	ABC-F type ribosomal protection protein Lsa(A)	LINCOSAMIDE/STREPTOGRAMIN	LINCOSAMIDE/STREPTOGRAMIN	4234.26	VatanenT_2016_SRR4305351_bin.3	79.49	1.966	0.375	2653	2389313	d__Bacteria;p__Bacillota;c__Bacilli;o__Lactobacillales;f__Enterococcaceae;g__Enterococcus;s__Enterococcus faecalis	d__Bacteria;p__Bacillota;c__Bacilli;o__Lactobacillales;f__Enterococcaceae;g__Enterococcus;s__Enterococcus faecalis	True	NA	NA	No
SRR4305351	k119_2124	k119_2124:2019-3059	tet(W)	tetracycline resistance ribosomal protection protein Tet(W)	TETRACYCLINE	TETRACYCLINE	4583.09	VatanenT_2016_SRR4305351_bin.2	67.58	1.227	0.628	2402	2242078	d__Bacteria;p__Actinomycetota;c__Coriobacteriia;o__Coriobacteriales;f__Eggerthellaceae;g__Eggerthella;s__Eggerthella lenta	d__Bacteria;p__Actinomycetota;c__Coriobacteriia;o__Eggerthellales;f__Eggerthellaceae;g__Eggerthella;s__Eggerthella lenta	True	NA	Plasmid	No
SRR4305351	k119_2897	k119_2897:3-692	erm(T)	23S rRNA (adenine(2058)-N(6))-methyltransferase Erm(T)	LINCOSAMIDE/MACROLIDE/STREPTOGRAMIN	ERYTHROMYCIN/LINCOSAMIDE/STREPTOGRAMIN/TYLOSIN	4507.22	NA	NA	NA	NA	NA	NA	NA	NA	NA	NA	Plasmid	No
SRR4305351	k119_3317	k119_3317:22732-23226	dfrG	trimethoprim-resistant dihydrofolate reductase DfrG	TRIMETHOPRIM	TRIMETHOPRIM	134937	VatanenT_2016_SRR4305351_bin.1	99.62	0	0.379	35679	2643634	d__Bacteria;p__Bacillota;c__Bacilli;o__Lactobacillales;f__Enterococcaceae;g__Enterococcus_B;s__Enterococcus_B faecium	d__Bacteria;p__Bacillota;c__Bacilli;o__Lactobacillales;f__Enterococcaceae;g__Enterococcus;s__Enterococcus faecium	True	NA	NA	No
SRR4305351	k119_3317	k119_3317:23501-24625	tet(M)	tetracycline resistance ribosomal protection protein Tet(M)	TETRACYCLINE	TETRACYCLINE	143656	VatanenT_2016_SRR4305351_bin.1	99.62	0	0.379	35679	2643634	d__Bacteria;p__Bacillota;c__Bacilli;o__Lactobacillales;f__Enterococcaceae;g__Enterococcus_B;s__Enterococcus_B faecium	d__Bacteria;p__Bacillota;c__Bacilli;o__Lactobacillales;f__Enterococcaceae;g__Enterococcus;s__Enterococcus faecium	True	NA	NA	No
SRR4305351	k119_3496	k119_3496:3-509	ant(6)-Ia	aminoglycoside nucleotidyltransferase ANT(6)-Ia	AMINOGLYCOSIDE	STREPTOMYCIN	243272	NA	NA	NA	NA	NA	NA	NA	NA	NA	Plasmid	Plasmid	Yes
SRR4305351	k119_412	k119_412:304-1740	aac(6')-Ie/aph(2'')-Ia	bifunctional aminoglycoside N-acetyltransferase AAC(6')-Ie/aminoglycoside O-phosphotransferase APH(2'')-Ia	AMINOGLYCOSIDE	AMIKACIN/GENTAMICIN/KANAMYCIN/TOBRAMYCIN	93258.1	NA	NA	NA	NA	NA	NA	NA	NA	NA	NA	Plasmid	No
SRR4305351	k119_5303	k119_5303:94-828	aph(3'')-Ib	aminoglycoside O-phosphotransferase APH(3'')-Ib	AMINOGLYCOSIDE	STREPTOMYCIN	4231.27	VatanenT_2016_SRR4305351_bin.2	67.58	1.227	0.628	2402	2242078	d__Bacteria;p__Actinomycetota;c__Coriobacteriia;o__Coriobacteriales;f__Eggerthellaceae;g__Eggerthella;s__Eggerthella lenta	d__Bacteria;p__Actinomycetota;c__Coriobacteriia;o__Eggerthellales;f__Eggerthellaceae;g__Eggerthella;s__Eggerthella lenta	True	NA	Plasmid	No
SRR4305351	k119_5303	k119_5303:892-1704	sul2	sulfonamide-resistant dihydropteroate synthase Sul2	SULFONAMIDE	SULFONAMIDE	3999.19	VatanenT_2016_SRR4305351_bin.2	67.58	1.227	0.628	2402	2242078	d__Bacteria;p__Actinomycetota;c__Coriobacteriia;o__Coriobacteriales;f__Eggerthellaceae;g__Eggerthella;s__Eggerthella lenta	d__Bacteria;p__Actinomycetota;c__Coriobacteriia;o__Eggerthellales;f__Eggerthellaceae;g__Eggerthella;s__Eggerthella lenta	True	NA	Plasmid	No
SRR4305351	k119_5377	k119_5377:34737-36212	msr(C)	ABC-F type ribosomal protection protein Msr(C)	MACROLIDE/STREPTOGRAMIN	AZITHROMYCIN/ERYTHROMYCIN/STREPTOGRAMIN B/TYLOSIN	123046	VatanenT_2016_SRR4305351_bin.1	99.62	0	0.379	35679	2643634	d__Bacteria;p__Bacillota;c__Bacilli;o__Lactobacillales;f__Enterococcaceae;g__Enterococcus_B;s__Enterococcus_B faecium	d__Bacteria;p__Bacillota;c__Bacilli;o__Lactobacillales;f__Enterococcaceae;g__Enterococcus;s__Enterococcus faecium	True	NA	NA	No
SRR4305351	k119_5672	k119_5672:250-795	aac(6')-I	aminoglycoside 6'-N-acetyltransferase	AMINOGLYCOSIDE	AMINOGLYCOSIDE	123175	VatanenT_2016_SRR4305351_bin.1	99.62	0	0.379	35679	2643634	d__Bacteria;p__Bacillota;c__Bacilli;o__Lactobacillales;f__Enterococcaceae;g__Enterococcus_B;s__Enterococcus_B faecium	d__Bacteria;p__Bacillota;c__Bacilli;o__Lactobacillales;f__Enterococcaceae;g__Enterococcus;s__Enterococcus faecium	True	NA	NA	No
SRR4305351	k119_5900	k119_5900:434-1246	aph(3')-Ia	aminoglycoside O-phosphotransferase APH(3')-Ia	AMINOGLYCOSIDE	KANAMYCIN	9041.65	NA	NA	NA	NA	NA	NA	NA	NA	NA	Plasmid	Plasmid	Yes
SRR4305351	k119_6206	k119_6206:875-1708	aph(6)-Id	aminoglycoside O-phosphotransferase APH(6)-Id	AMINOGLYCOSIDE	STREPTOMYCIN	7118.99	NA	NA	NA	NA	NA	NA	NA	NA	NA	Plasmid	Plasmid	Yes
SRR4305351	k119_644	k119_644:1-516	ant(6)-Ia	aminoglycoside nucleotidyltransferase ANT(6)-Ia	AMINOGLYCOSIDE	STREPTOMYCIN	125405	NA	NA	NA	NA	NA	NA	NA	NA	NA	Plasmid	Plasmid	Yes
SRR4305351	k119_644	k119_644:1067-1858	aph(3')-IIIa	aminoglycoside O-phosphotransferase APH(3')-IIIa	AMINOGLYCOSIDE	AMIKACIN/KANAMYCIN	133465	NA	NA	NA	NA	NA	NA	NA	NA	NA	Plasmid	Plasmid	Yes
SRR4305352	k119_11607	k119_11607:184-1143	cfxA6	broad-spectrum class A beta-lactamase CfxA6	BETA-LACTAM	BETA-LACTAM	452419	NA	NA	NA	NA	NA	NA	NA	NA	NA	NA	NA	No
SRR4305352	k119_33948	k119_33948:2-643	cfxA	CfxA family broad-spectrum class A beta-lactamase	BETA-LACTAM	BETA-LACTAM	56101.2	NA	NA	NA	NA	NA	NA	NA	NA	NA	NA	Plasmid	No
SRR4305353	k119_10433	k119_10433:1-744	erm(F)	23S rRNA (adenine(2058)-N(6))-methyltransferase Erm(F)	LINCOSAMIDE/MACROLIDE/STREPTOGRAMIN	CLINDAMYCIN/MACROLIDE/STREPTOGRAMIN	211424	VatanenT_2016_SRR4305353_bin.1	99.24	0	0.422	83438	4651232	d__Bacteria;p__Bacteroidota;c__Bacteroidia;o__Bacteroidales;f__Bacteroidaceae;g__Phocaeicola;s__Phocaeicola vulgatus	d__Bacteria;p__Bacteroidota;c__Bacteroidia;o__Bacteroidales;f__Bacteroidaceae;g__Phocaeicola;s__Phocaeicola vulgatus	True	NA	NA	No
SRR4305353	k119_1203	k119_1203:825-2045	tet(Q)	tetracycline resistance ribosomal protection protein Tet(Q)	TETRACYCLINE	TETRACYCLINE	226390	NA	NA	NA	NA	NA	NA	NA	NA	NA	NA	NA	No
SRR4305353	k119_13176	k119_13176:482-1762	tet(Q)	tetracycline resistance ribosomal protection protein Tet(Q)	TETRACYCLINE	TETRACYCLINE	272631	NA	NA	NA	NA	NA	NA	NA	NA	NA	NA	NA	No
SRR4305353	k119_25179	k119_25179:125-1285	tet(W)	tetracycline resistance ribosomal protection protein Tet(W)	TETRACYCLINE	TETRACYCLINE	37753.4	NA	NA	NA	NA	NA	NA	NA	NA	NA	NA	Plasmid	No
SRR4305353	k119_26363	k119_26363:1422-2282	aadS	aminoglycoside 6-adenylyltransferase AadS	AMINOGLYCOSIDE	STREPTOMYCIN	173251	VatanenT_2016_SRR4305353_bin.1	99.24	0	0.422	83438	4651232	d__Bacteria;p__Bacteroidota;c__Bacteroidia;o__Bacteroidales;f__Bacteroidaceae;g__Phocaeicola;s__Phocaeicola vulgatus	d__Bacteria;p__Bacteroidota;c__Bacteroidia;o__Bacteroidales;f__Bacteroidaceae;g__Phocaeicola;s__Phocaeicola vulgatus	True	Plasmid	NA	No
SRR4305353	k119_7206	k119_7206:90-581	lnu(C)	lincosamide nucleotidyltransferase Lnu(C)	LINCOSAMIDE	LINCOSAMIDE	48855.2	NA	NA	NA	NA	NA	NA	NA	NA	NA	NA	Plasmid	No
SRR4305354	k119_22446	k119_22446:9184-11106	tet(Q)	tetracycline resistance ribosomal protection protein Tet(Q)	TETRACYCLINE	TETRACYCLINE	153685	NA	NA	NA	NA	NA	NA	NA	NA	NA	Plasmid	NA	No
SRR4305354	k119_25682	k119_25682:1791-2300	lnu(AN2)	lincosamide nucleotidyltransferase Lnu(AN2)	LINCOSAMIDE	LINCOSAMIDE	96974.9	VatanenT_2016_SRR4305354_bin.1	89.99	2.631	0.415	34488	4085944	d__Bacteria;p__Bacteroidota;c__Bacteroidia;o__Bacteroidales;f__Bacteroidaceae;g__Phocaeicola;s__Phocaeicola vulgatus	d__Bacteria;p__Bacteroidota;c__Bacteroidia;o__Bacteroidales;f__Bacteroidaceae;g__Phocaeicola;s__Phocaeicola vulgatus	True	NA	NA	No
SRR4305354	k119_25682	k119_25682:2328-3530	mef(En2)	macrolide efflux MFS transporter Mef(En2)	MACROLIDE	MACROLIDE	154419	VatanenT_2016_SRR4305354_bin.1	89.99	2.631	0.415	34488	4085944	d__Bacteria;p__Bacteroidota;c__Bacteroidia;o__Bacteroidales;f__Bacteroidaceae;g__Phocaeicola;s__Phocaeicola vulgatus	d__Bacteria;p__Bacteroidota;c__Bacteroidia;o__Bacteroidales;f__Bacteroidaceae;g__Phocaeicola;s__Phocaeicola vulgatus	True	NA	NA	No
SRR4305354	k119_26866	k119_26866:4021-4818	erm(F)	23S rRNA (adenine(2058)-N(6))-methyltransferase Erm(F)	LINCOSAMIDE/MACROLIDE/STREPTOGRAMIN	CLINDAMYCIN/MACROLIDE/STREPTOGRAMIN	53410.6	NA	NA	NA	NA	NA	NA	NA	NA	NA	NA	Plasmid	No
SRR4305354	k119_26866	k119_26866:5037-6200	tet(X2)	tetracycline-inactivating monooxygenase Tet(X2)	TETRACYCLINE	TIGECYCLINE	60797.2	NA	NA	NA	NA	NA	NA	NA	NA	NA	NA	Plasmid	No
SRR4305354	k119_30756	k119_30756:830-1141	catA13	type A-13 chloramphenicol O-acetyltransferase	PHENICOL	CHLORAMPHENICOL	23197.5	NA	NA	NA	NA	NA	NA	NA	NA	NA	NA	NA	No
SRR4305354	k119_34075	k119_34075:3313-5229	tet(W)	tetracycline resistance ribosomal protection protein Tet(W)	TETRACYCLINE	TETRACYCLINE	138855	NA	NA	NA	NA	NA	NA	NA	NA	NA	Plasmid	Plasmid	Yes
SRR4305354	k119_35227	k119_35227:178-990	sul2	sulfonamide-resistant dihydropteroate synthase Sul2	SULFONAMIDE	SULFONAMIDE	30169.2	NA	NA	NA	NA	NA	NA	NA	NA	NA	Plasmid	Plasmid	Yes
SRR4305354	k119_37981	k119_37981:2765-3652	cblA	CblA family class A beta-lactamase	BETA-LACTAM	CEPHALOSPORIN	65203.9	VatanenT_2016_SRR4305354_bin.5	74.48	2.586	0.473	21855	3560214	d__Bacteria;p__Bacteroidota;c__Bacteroidia;o__Bacteroidales;f__Bacteroidaceae;g__Bacteroides;s__Bacteroides uniformis	d__Bacteria;p__Bacteroidota;c__Bacteroidia;o__Bacteroidales;f__Bacteroidaceae;g__Bacteroides;s__Bacteroides uniformis	True	NA	NA	No
SRR4305355	k119_15240	k119_15240:727-1626	cepA	CepA family extended-spectrum class A beta-lactamase	BETA-LACTAM	CEPHALOSPORIN	14512.5	NA	NA	NA	NA	NA	NA	NA	NA	NA	NA	NA	No
SRR4305355	k119_1562	k119_1562:1-828	aadE	aminoglycoside 6-adenylyltransferase AadE	AMINOGLYCOSIDE	STREPTOMYCIN	22429.3	NA	NA	NA	NA	NA	NA	NA	NA	NA	NA	Plasmid	No
SRR4305355	k119_17888	k119_17888:17326-18528	mef(En2)	macrolide efflux MFS transporter Mef(En2)	MACROLIDE	MACROLIDE	134188	VatanenT_2016_SRR4305355_bin.2	70.4	0.743	0.439	84407	2498629	d__Bacteria;p__Bacteroidota;c__Bacteroidia;o__Bacteroidales;f__Bacteroidaceae;g__Phocaeicola;s__Phocaeicola plebeius_A	d__Bacteria;p__Bacteroidota;c__Bacteroidia;o__Bacteroidales;f__Bacteroidaceae;g__Phocaeicola;s__Phocaeicola plebeius	True	NA	NA	No
SRR4305355	k119_17888	k119_17888:18556-19065	lnu(AN2)	lincosamide nucleotidyltransferase Lnu(AN2)	LINCOSAMIDE	LINCOSAMIDE	101641	VatanenT_2016_SRR4305355_bin.2	70.4	0.743	0.439	84407	2498629	d__Bacteria;p__Bacteroidota;c__Bacteroidia;o__Bacteroidales;f__Bacteroidaceae;g__Phocaeicola;s__Phocaeicola plebeius_A	d__Bacteria;p__Bacteroidota;c__Bacteroidia;o__Bacteroidales;f__Bacteroidaceae;g__Phocaeicola;s__Phocaeicola plebeius	True	NA	NA	No
SRR4305355	k119_22594	k119_22594:5526-6017	nimD	5-nitroimidazole reductase NimD	NITROIMIDAZOLE	NITROIMIDAZOLE	567861	NA	NA	NA	NA	NA	NA	NA	NA	NA	Plasmid	Plasmid	Yes
SRR4305355	k119_46373	k119_46373:7440-8402	cfxA	CfxA family broad-spectrum class A beta-lactamase	BETA-LACTAM	BETA-LACTAM	103842	NA	NA	NA	NA	NA	NA	NA	NA	NA	NA	NA	No
SRR4305355	k119_47800	k119_47800:4020-5027	tet(O)	tetracycline resistance ribosomal protection protein Tet(O)	TETRACYCLINE	TETRACYCLINE	23890.5	NA	NA	NA	NA	NA	NA	NA	NA	NA	NA	NA	No
SRR4305355	k119_9275	k119_9275:51-785	erm(B)	23S rRNA (adenine(2058)-N(6))-methyltransferase Erm(B)	LINCOSAMIDE/MACROLIDE/STREPTOGRAMIN	CLINDAMYCIN/ERYTHROMYCIN/STREPTOGRAMIN B	16104.4	NA	NA	NA	NA	NA	NA	NA	NA	NA	Plasmid	Plasmid	Yes
SRR4305355	k119_9449	k119_9449:431-2353	tet(Q)	tetracycline resistance ribosomal protection protein Tet(Q)	TETRACYCLINE	TETRACYCLINE	138071	VatanenT_2016_SRR4305355_bin.2	70.4	0.743	0.439	84407	2498629	d__Bacteria;p__Bacteroidota;c__Bacteroidia;o__Bacteroidales;f__Bacteroidaceae;g__Phocaeicola;s__Phocaeicola plebeius_A	d__Bacteria;p__Bacteroidota;c__Bacteroidia;o__Bacteroidales;f__Bacteroidaceae;g__Phocaeicola;s__Phocaeicola plebeius	True	NA	NA	No
SRR4305356	k119_10775	k119_10775:9784-10581	erm(F)	23S rRNA (adenine(2058)-N(6))-methyltransferase Erm(F)	LINCOSAMIDE/MACROLIDE/STREPTOGRAMIN	CLINDAMYCIN/MACROLIDE/STREPTOGRAMIN	85766.8	NA	NA	NA	NA	NA	NA	NA	NA	NA	NA	NA	No
SRR4305356	k119_3458	k119_3458:4571-6487	tet(W)	tetracycline resistance ribosomal protection protein Tet(W)	TETRACYCLINE	TETRACYCLINE	163819	VatanenT_2016_SRR4305356_bin.7	100	0.268	0.601	103744	2218444	d__Bacteria;p__Actinomycetota;c__Actinomycetes;o__Actinomycetales;f__Bifidobacteriaceae;g__Bifidobacterium;s__Bifidobacterium longum	d__Bacteria;p__Actinomycetota;c__Actinomycetes;o__Bifidobacteriales;f__Bifidobacteriaceae;g__Bifidobacterium;s__Bifidobacterium longum	True	NA	NA	No
SRR4305356	k119_5436	k119_5436:11539-12426	cblA	CblA family class A beta-lactamase	BETA-LACTAM	CEPHALOSPORIN	44856.7	VatanenT_2016_SRR4305356_bin.5	92.51	0.743	0.474	13945	3703362	d__Bacteria;p__Bacteroidota;c__Bacteroidia;o__Bacteroidales;f__Bacteroidaceae;g__Bacteroides;s__Bacteroides uniformis	d__Bacteria;p__Bacteroidota;c__Bacteroidia;o__Bacteroidales;f__Bacteroidaceae;g__Bacteroides;s__Bacteroides uniformis	True	NA	NA	No
SRR4305356	k119_6996	k119_6996:7092-9014	tet(Q)	tetracycline resistance ribosomal protection protein Tet(Q)	TETRACYCLINE	TETRACYCLINE	106087	NA	NA	NA	NA	NA	NA	NA	NA	NA	NA	NA	No
SRR4305356	k119_7033	k119_7033:13461-13934	dfrA51	trimethoprim-resistant dihydrofolate reductase DfrA51	TRIMETHOPRIM	TRIMETHOPRIM	391391	NA	NA	NA	NA	NA	NA	NA	NA	NA	Plasmid	Plasmid	Yes
SRR4305356	k119_7736	k119_7736:775-2691	tet(32)	tetracycline resistance ribosomal protection protein Tet(32)	TETRACYCLINE	TETRACYCLINE	26977.9	NA	NA	NA	NA	NA	NA	NA	NA	NA	NA	NA	No
SRR4305357	k119_11676	k119_11676:16781-17641	aadS	aminoglycoside 6-adenylyltransferase AadS	AMINOGLYCOSIDE	STREPTOMYCIN	68440.2	NA	NA	NA	NA	NA	NA	NA	NA	NA	NA	NA	No
SRR4305357	k119_11676	k119_11676:18890-19687	erm(F)	23S rRNA (adenine(2058)-N(6))-methyltransferase Erm(F)	LINCOSAMIDE/MACROLIDE/STREPTOGRAMIN	CLINDAMYCIN/MACROLIDE/STREPTOGRAMIN	67230.5	NA	NA	NA	NA	NA	NA	NA	NA	NA	NA	NA	No
SRR4305357	k119_14858	k119_14858:1065-1928	aadE	aminoglycoside 6-adenylyltransferase AadE	AMINOGLYCOSIDE	STREPTOMYCIN	84998.7	NA	NA	NA	NA	NA	NA	NA	NA	NA	NA	NA	No
SRR4305357	k119_20328	k119_20328:3-818	cfxA3	extended-spectrum class A beta-lactamase CfxA3	BETA-LACTAM	CEPHALOSPORIN	47963.3	NA	NA	NA	NA	NA	NA	NA	NA	NA	NA	Plasmid	No
SRR4305357	k119_21728	k119_21728:201-2117	tet(W)	tetracycline resistance ribosomal protection protein Tet(W)	TETRACYCLINE	TETRACYCLINE	130527	NA	NA	NA	NA	NA	NA	NA	NA	NA	NA	NA	No
SRR4305357	k119_25331	k119_25331:2-592	cblA	CblA family class A beta-lactamase	BETA-LACTAM	CEPHALOSPORIN	22322.5	NA	NA	NA	NA	NA	NA	NA	NA	NA	NA	NA	No
SRR4305357	k119_26190	k119_26190:3-1553	tet(Q)	tetracycline resistance ribosomal protection protein Tet(Q)	TETRACYCLINE	TETRACYCLINE	329744	NA	NA	NA	NA	NA	NA	NA	NA	NA	NA	NA	No
SRR4305358	k119_10284	k119_10284:271-1134	aadE	aminoglycoside 6-adenylyltransferase AadE	AMINOGLYCOSIDE	STREPTOMYCIN	17505.8	NA	NA	NA	NA	NA	NA	NA	NA	NA	NA	Plasmid	No
SRR4305358	k119_13446	k119_13446:72-539	dfrF	trimethoprim-resistant dihydrofolate reductase DfrF	TRIMETHOPRIM	TRIMETHOPRIM	9725.43	NA	NA	NA	NA	NA	NA	NA	NA	NA	NA	NA	No
SRR4305358	k119_3368	k119_3368:1392-3314	tet(Q)	tetracycline resistance ribosomal protection protein Tet(Q)	TETRACYCLINE	TETRACYCLINE	148713	NA	NA	NA	NA	NA	NA	NA	NA	NA	NA	NA	No
SRR4305358	k119_5066	k119_5066:2973-3860	cblA	CblA family class A beta-lactamase	BETA-LACTAM	CEPHALOSPORIN	32488.2	VatanenT_2016_SRR4305358_bin.1	93.31	3.234	0.466	86807	4808953	d__Bacteria;p__Bacteroidota;c__Bacteroidia;o__Bacteroidales;f__Bacteroidaceae;g__Bacteroides;s__Bacteroides uniformis	d__Bacteria;p__Bacteroidota;c__Bacteroidia;o__Bacteroidales;f__Bacteroidaceae;g__Bacteroides;s__Bacteroides uniformis	True	NA	NA	No
SRR4305358	k119_6702	k119_6702:3401-4708	tet(W)	tetracycline resistance ribosomal protection protein Tet(W)	TETRACYCLINE	TETRACYCLINE	6424.14	NA	NA	NA	NA	NA	NA	NA	NA	NA	NA	NA	No
SRR4305358	k119_7088	k119_7088:870-1832	cfxA	CfxA family broad-spectrum class A beta-lactamase	BETA-LACTAM	BETA-LACTAM	657548	NA	NA	NA	NA	NA	NA	NA	NA	NA	NA	Plasmid	No
SRR4305358	k119_7176	k119_7176:2785-3684	cepA	CepA family extended-spectrum class A beta-lactamase	BETA-LACTAM	CEPHALOSPORIN	13382.2	NA	NA	NA	NA	NA	NA	NA	NA	NA	NA	NA	No
SRR4305358	k119_7259	k119_7259:917-2245	tet(O)	tetracycline resistance ribosomal protection protein Tet(O)	TETRACYCLINE	TETRACYCLINE	8904.37	NA	NA	NA	NA	NA	NA	NA	NA	NA	NA	Plasmid	No
SRR4305359	k119_2897	k119_2897:715-1206	lnu(C)	lincosamide nucleotidyltransferase Lnu(C)	LINCOSAMIDE	LINCOSAMIDE	49349.3	NA	NA	NA	NA	NA	NA	NA	NA	NA	NA	NA	No
SRR4305359	k119_4745	k119_4745:8222-10132	tet(W)	tetracycline resistance ribosomal protection protein Tet(W)	TETRACYCLINE	TETRACYCLINE	444040	NA	NA	NA	NA	NA	NA	NA	NA	NA	NA	NA	No
SRR4305360	k119_10641	k119_10641:69511-70347	sul1	sulfonamide-resistant dihydropteroate synthase Sul1	SULFONAMIDE	SULFONAMIDE	23948.9	VatanenT_2016_SRR4305360_bin.4	98.5	1.65	0.553	16602	4428311	d__Bacteria;p__Pseudomonadota;c__Gammaproteobacteria;o__Enterobacterales;f__Enterobacteriaceae;g__Enterobacter;s__Enterobacter hormaechei_B	d__Bacteria;p__Pseudomonadota;c__Gammaproteobacteria;o__Enterobacterales;f__Enterobacteriaceae;g__Enterobacter;s__Enterobacter hormaechei	True	Plasmid	Plasmid	Yes
SRR4305360	k119_10641	k119_10641:70855-71643	aadA1	ANT(3'')-Ia family aminoglycoside nucleotidyltransferase AadA1	AMINOGLYCOSIDE	STREPTOMYCIN	36116.1	VatanenT_2016_SRR4305360_bin.4	98.5	1.65	0.553	16602	4428311	d__Bacteria;p__Pseudomonadota;c__Gammaproteobacteria;o__Enterobacterales;f__Enterobacteriaceae;g__Enterobacter;s__Enterobacter hormaechei_B	d__Bacteria;p__Pseudomonadota;c__Gammaproteobacteria;o__Enterobacterales;f__Enterobacteriaceae;g__Enterobacter;s__Enterobacter hormaechei	True	Plasmid	Plasmid	Yes
SRR4305360	k119_27843	k119_27843:1988-3898	tet(W)	tetracycline resistance ribosomal protection protein Tet(W)	TETRACYCLINE	TETRACYCLINE	279511	NA	NA	NA	NA	NA	NA	NA	NA	NA	NA	NA	No
SRR4305360	k119_28960	k119_28960:3531-3953	fosA	FosA/FosA2 family fosfomycin resistance glutathione transferase	FOSFOMYCIN	FOSFOMYCIN	20209.7	VatanenT_2016_SRR4305360_bin.4	98.5	1.65	0.553	16602	4428311	d__Bacteria;p__Pseudomonadota;c__Gammaproteobacteria;o__Enterobacterales;f__Enterobacteriaceae;g__Enterobacter;s__Enterobacter hormaechei_B	d__Bacteria;p__Pseudomonadota;c__Gammaproteobacteria;o__Enterobacterales;f__Enterobacteriaceae;g__Enterobacter;s__Enterobacter hormaechei	True	NA	NA	No
SRR4305360	k119_29193	k119_29193:9565-10737	oqxA	multidrug efflux RND transporter periplasmic adaptor subunit OqxA	PHENICOL/QUINOLONE	PHENICOL/QUINOLONE	17926.5	VatanenT_2016_SRR4305360_bin.4	98.5	1.65	0.553	16602	4428311	d__Bacteria;p__Pseudomonadota;c__Gammaproteobacteria;o__Enterobacterales;f__Enterobacteriaceae;g__Enterobacter;s__Enterobacter hormaechei_B	d__Bacteria;p__Pseudomonadota;c__Gammaproteobacteria;o__Enterobacterales;f__Enterobacteriaceae;g__Enterobacter;s__Enterobacter hormaechei	True	NA	NA	No
SRR4305360	k119_29193	k119_29193:10764-13913	oqxB	multidrug efflux RND transporter permease subunit OqxB	PHENICOL/QUINOLONE	PHENICOL/QUINOLONE	21367.8	VatanenT_2016_SRR4305360_bin.4	98.5	1.65	0.553	16602	4428311	d__Bacteria;p__Pseudomonadota;c__Gammaproteobacteria;o__Enterobacterales;f__Enterobacteriaceae;g__Enterobacter;s__Enterobacter hormaechei_B	d__Bacteria;p__Pseudomonadota;c__Gammaproteobacteria;o__Enterobacterales;f__Enterobacteriaceae;g__Enterobacter;s__Enterobacter hormaechei	True	NA	NA	No
SRR4305360	k119_30143	k119_30143:281-1498	tet(40)	tetracycline efflux MFS transporter Tet(40)	TETRACYCLINE	TETRACYCLINE	22266	NA	NA	NA	NA	NA	NA	NA	NA	NA	NA	NA	No
SRR4305360	k119_30143	k119_30143:1552-3468	tet(O)	tetracycline resistance ribosomal protection protein Tet(O)	TETRACYCLINE	TETRACYCLINE	81602.1	NA	NA	NA	NA	NA	NA	NA	NA	NA	NA	NA	No
SRR4305360	k119_33596	k119_33596:10461-11603	blaACT-17	cephalosporin-hydrolyzing class C beta-lactamase ACT-17	BETA-LACTAM	CEPHALOSPORIN	18569	VatanenT_2016_SRR4305360_bin.4	98.5	1.65	0.553	16602	4428311	d__Bacteria;p__Pseudomonadota;c__Gammaproteobacteria;o__Enterobacterales;f__Enterobacteriaceae;g__Enterobacter;s__Enterobacter hormaechei_B	d__Bacteria;p__Pseudomonadota;c__Gammaproteobacteria;o__Enterobacterales;f__Enterobacteriaceae;g__Enterobacter;s__Enterobacter hormaechei	True	NA	NA	No
SRR4305360	k119_7080	k119_7080:270-2186	tet(M)	tetracycline resistance ribosomal protection protein Tet(M)	TETRACYCLINE	TETRACYCLINE	25628.8	NA	NA	NA	NA	NA	NA	NA	NA	NA	NA	Plasmid	No
SRR4305360	k119_7080	k119_7080:2305-3657	tet(L)	tetracycline efflux MFS transporter Tet(L)	TETRACYCLINE	TETRACYCLINE	20698	NA	NA	NA	NA	NA	NA	NA	NA	NA	NA	Plasmid	No
SRR4305360	k119_7232	k119_7232:1151-1642	lnu(C)	lincosamide nucleotidyltransferase Lnu(C)	LINCOSAMIDE	LINCOSAMIDE	53923.6	NA	NA	NA	NA	NA	NA	NA	NA	NA	NA	Plasmid	No
SRR4305361	k119_6845	k119_6845:47189-48778	tet(W)	tetracycline resistance ribosomal protection protein Tet(W)	TETRACYCLINE	TETRACYCLINE	628931	VatanenT_2016_SRR4305361_bin.2	95.39	1.036	0.603	98018	1856836	d__Bacteria;p__Actinomycetota;c__Actinomycetes;o__Actinomycetales;f__Bifidobacteriaceae;g__Bifidobacterium;s__Bifidobacterium longum	d__Bacteria;p__Actinomycetota;c__Actinomycetes;o__Bifidobacteriales;f__Bifidobacteriaceae;g__Bifidobacterium;s__Bifidobacterium longum	True	NA	NA	No
SRR4305362	k119_1726	k119_1726:1882-3798	tet(W)	tetracycline resistance ribosomal protection protein Tet(W)	TETRACYCLINE	TETRACYCLINE	168123	NA	NA	NA	NA	NA	NA	NA	NA	NA	NA	NA	No
SRR4305362	k119_2884	k119_2884:56412-57905	lsa(A)	ABC-F type ribosomal protection protein Lsa(A)	LINCOSAMIDE/STREPTOGRAMIN	LINCOSAMIDE/STREPTOGRAMIN	133271	VatanenT_2016_SRR4305362_bin.2	99.62	0.468	0.373	48515	2878253	d__Bacteria;p__Bacillota;c__Bacilli;o__Lactobacillales;f__Enterococcaceae;g__Enterococcus;s__Enterococcus faecalis	d__Bacteria;p__Bacillota;c__Bacilli;o__Lactobacillales;f__Enterococcaceae;g__Enterococcus;s__Enterococcus faecalis	True	NA	NA	No
SRR4305362	k119_2895	k119_2895:38044-39960	tet(M)	tetracycline resistance ribosomal protection protein Tet(M)	TETRACYCLINE	TETRACYCLINE	249661	VatanenT_2016_SRR4305362_bin.2	99.62	0.468	0.373	48515	2878253	d__Bacteria;p__Bacillota;c__Bacilli;o__Lactobacillales;f__Enterococcaceae;g__Enterococcus;s__Enterococcus faecalis	d__Bacteria;p__Bacillota;c__Bacilli;o__Lactobacillales;f__Enterococcaceae;g__Enterococcus;s__Enterococcus faecalis	True	NA	NA	No
SRR4305363	k119_10736	k119_10736:1-1038	tet(O)	tetracycline resistance ribosomal protection protein Tet(O)	TETRACYCLINE	TETRACYCLINE	18738.7	NA	NA	NA	NA	NA	NA	NA	NA	NA	NA	Plasmid	No
SRR4305363	k119_12562	k119_12562:42928-44517	tet(W)	tetracycline resistance ribosomal protection protein Tet(W)	TETRACYCLINE	TETRACYCLINE	213841	VatanenT_2016_SRR4305363_bin.1	98.9	1.228	0.628	74553	2112234	d__Bacteria;p__Actinomycetota;c__Actinomycetes;o__Actinomycetales;f__Bifidobacteriaceae;g__Bifidobacterium;s__Bifidobacterium bifidum	d__Bacteria;p__Actinomycetota;c__Actinomycetes;o__Bifidobacteriales;f__Bifidobacteriaceae;g__Bifidobacterium;s__Bifidobacterium bifidum	True	NA	NA	No
SRR4305363	k119_17310	k119_17310:2147-2878	aac(3)-IId	aminoglycoside N-acetyltransferase AAC(3)-IId	AMINOGLYCOSIDE	GENTAMICIN	10159.9	NA	NA	NA	NA	NA	NA	NA	NA	NA	Plasmid	Plasmid	Yes
SRR4305363	k119_30966	k119_30966:158-2062	tet(M)	tetracycline resistance ribosomal protection protein Tet(M)	TETRACYCLINE	TETRACYCLINE	16917.2	NA	NA	NA	NA	NA	NA	NA	NA	NA	NA	Plasmid	No
SRR4305363	k119_32119	k119_32119:1061-1858	erm(F)	23S rRNA (adenine(2058)-N(6))-methyltransferase Erm(F)	LINCOSAMIDE/MACROLIDE/STREPTOGRAMIN	CLINDAMYCIN/MACROLIDE/STREPTOGRAMIN	81248.1	NA	NA	NA	NA	NA	NA	NA	NA	NA	NA	Plasmid	No
SRR4305363	k119_8035	k119_8035:6621-7166	aadE	aminoglycoside 6-adenylyltransferase AadE	AMINOGLYCOSIDE	STREPTOMYCIN	52039.2	NA	NA	NA	NA	NA	NA	NA	NA	NA	Plasmid	Plasmid	Yes
SRR4305364	k119_14189	k119_14189:1-975	tet	TetM/TetW/TetO/TetS family tetracycline resistance ribosomal protection protein	TETRACYCLINE	TETRACYCLINE	189798	VatanenT_2016_SRR4305364_bin.5	82.37	1.955	0.63	3414	2908221	d__Bacteria;p__Actinomycetota;c__Coriobacteriia;o__Coriobacteriales;f__Eggerthellaceae;g__Eggerthella;s__Eggerthella lenta	d__Bacteria;p__Actinomycetota;c__Coriobacteriia;o__Eggerthellales;f__Eggerthellaceae;g__Eggerthella;s__Eggerthella lenta	True	NA	NA	No
SRR4305364	k119_1870	k119_1870:6340-7482	tet(O)	tetracycline resistance ribosomal protection protein Tet(O)	TETRACYCLINE	TETRACYCLINE	263868	VatanenT_2016_SRR4305364_bin.5	82.37	1.955	0.63	3414	2908221	d__Bacteria;p__Actinomycetota;c__Coriobacteriia;o__Coriobacteriales;f__Eggerthellaceae;g__Eggerthella;s__Eggerthella lenta	d__Bacteria;p__Actinomycetota;c__Coriobacteriia;o__Eggerthellales;f__Eggerthellaceae;g__Eggerthella;s__Eggerthella lenta	True	NA	NA	No
SRR4305365	k119_10900	k119_10900:822-2297	msr(C)	ABC-F type ribosomal protection protein Msr(C)	MACROLIDE/STREPTOGRAMIN	AZITHROMYCIN/ERYTHROMYCIN/STREPTOGRAMIN B/TYLOSIN	38470.4	NA	NA	NA	NA	NA	NA	NA	NA	NA	NA	NA	No
SRR4305365	k119_15243	k119_15243:10652-12145	lsa(A)	ABC-F type ribosomal protection protein Lsa(A)	LINCOSAMIDE/STREPTOGRAMIN	LINCOSAMIDE/STREPTOGRAMIN	95620.6	VatanenT_2016_SRR4305365_bin.4	97.32	1.841	0.377	16816	2557378	d__Bacteria;p__Bacillota;c__Bacilli;o__Lactobacillales;f__Enterococcaceae;g__Enterococcus;s__Enterococcus faecalis	d__Bacteria;p__Bacillota;c__Bacilli;o__Lactobacillales;f__Enterococcaceae;g__Enterococcus;s__Enterococcus faecalis	True	NA	NA	No
SRR4305365	k119_22152	k119_22152:1-906	vanS-C	vancomycin resistance histidine kinase VanS-C	GLYCOPEPTIDE	VANCOMYCIN	69637.4	VatanenT_2016_SRR4305365_bin.1	97.26	1.872	0.432	24054	3208640	d__Bacteria;p__Bacillota;c__Bacilli;o__Lactobacillales;f__Enterococcaceae;g__Enterococcus_D;s__Enterococcus_D casseliflavus	d__Bacteria;p__Bacillota;c__Bacilli;o__Lactobacillales;f__Enterococcaceae;g__Enterococcus;s__Enterococcus casseliflavus	True	NA	NA	No
SRR4305365	k119_685	k119_685:1083-2132	vanC	D-alanine--D-serine ligase VanC2/3	GLYCOPEPTIDE	VANCOMYCIN	93135.1	VatanenT_2016_SRR4305365_bin.1	97.26	1.872	0.432	24054	3208640	d__Bacteria;p__Bacillota;c__Bacilli;o__Lactobacillales;f__Enterococcaceae;g__Enterococcus_D;s__Enterococcus_D casseliflavus	d__Bacteria;p__Bacillota;c__Bacilli;o__Lactobacillales;f__Enterococcaceae;g__Enterococcus;s__Enterococcus casseliflavus	True	NA	NA	No
SRR4305365	k119_685	k119_685:2132-2701	vanXY-C	D-Ala-D-Ala dipeptidase/D-Ala-D-Ala carboxypeptidase VanXY-C	GLYCOPEPTIDE	VANCOMYCIN	91711.9	VatanenT_2016_SRR4305365_bin.1	97.26	1.872	0.432	24054	3208640	d__Bacteria;p__Bacillota;c__Bacilli;o__Lactobacillales;f__Enterococcaceae;g__Enterococcus_D;s__Enterococcus_D casseliflavus	d__Bacteria;p__Bacillota;c__Bacilli;o__Lactobacillales;f__Enterococcaceae;g__Enterococcus;s__Enterococcus casseliflavus	True	NA	NA	No
SRR4305365	k119_685	k119_685:2701-4800	vanTc	membrane-bound serine racemase VanT	GLYCOPEPTIDE	VANCOMYCIN	86697.1	VatanenT_2016_SRR4305365_bin.1	97.26	1.872	0.432	24054	3208640	d__Bacteria;p__Bacillota;c__Bacilli;o__Lactobacillales;f__Enterococcaceae;g__Enterococcus_D;s__Enterococcus_D casseliflavus	d__Bacteria;p__Bacillota;c__Bacilli;o__Lactobacillales;f__Enterococcaceae;g__Enterococcus;s__Enterococcus casseliflavus	True	NA	NA	No
SRR4305365	k119_685	k119_685:4902-5594	vanR-C	vancomycin resistance response regulator transcription factor VanR-C	GLYCOPEPTIDE	VANCOMYCIN	73483.2	VatanenT_2016_SRR4305365_bin.1	97.26	1.872	0.432	24054	3208640	d__Bacteria;p__Bacillota;c__Bacilli;o__Lactobacillales;f__Enterococcaceae;g__Enterococcus_D;s__Enterococcus_D casseliflavus	d__Bacteria;p__Bacillota;c__Bacilli;o__Lactobacillales;f__Enterococcaceae;g__Enterococcus;s__Enterococcus casseliflavus	True	NA	NA	No
SRR4305365	k119_8991	k119_8991:11262-13178	tet(M)	tetracycline resistance ribosomal protection protein Tet(M)	TETRACYCLINE	TETRACYCLINE	184775	VatanenT_2016_SRR4305365_bin.3	97.38	0	0.437	23052	1852334	d__Bacteria;p__Bacillota;c__Bacilli;o__Lactobacillales;f__Lactobacillaceae;g__Ligilactobacillus;s__Ligilactobacillus ruminis	d__Bacteria;p__Bacillota;c__Bacilli;o__Lactobacillales;f__Lactobacillaceae;g__Ligilactobacillus;s__Ligilactobacillus ruminis	True	NA	NA	No
SRR4305366	k119_3007	k119_3007:1296-3212	tet(O)	tetracycline resistance ribosomal protection protein Tet(O)	TETRACYCLINE	TETRACYCLINE	401190	NA	NA	NA	NA	NA	NA	NA	NA	NA	NA	NA	No
SRR4305366	k119_3340	k119_3340:3920-5413	lsa(A)	ABC-F type ribosomal protection protein Lsa(A)	LINCOSAMIDE/STREPTOGRAMIN	LINCOSAMIDE/STREPTOGRAMIN	154564	VatanenT_2016_SRR4305366_bin.3	81.56	1.404	0.381	5828	2105039	d__Bacteria;p__Bacillota;c__Bacilli;o__Lactobacillales;f__Enterococcaceae;g__Enterococcus;s__Enterococcus faecalis	d__Bacteria;p__Bacillota;c__Bacilli;o__Lactobacillales;f__Enterococcaceae;g__Enterococcus;s__Enterococcus faecalis	True	NA	NA	No
SRR4305367	k119_3570	k119_3570:883-2799	tet(W)	tetracycline resistance ribosomal protection protein Tet(W)	TETRACYCLINE	TETRACYCLINE	138023	VatanenT_2016_SRR4305367_bin.3	99.21	2.898	0.429	48538	3405050	d__Bacteria;p__Bacillota_A;c__Clostridia;o__Lachnospirales;f__Lachnospiraceae;g__Agathobacter;s__Agathobacter faecis	d__Bacteria;p__Bacillota;c__Clostridia;o__Eubacteriales;f__Lachnospiraceae;g__Roseburia;s__	True	NA	NA	No
SRR4305367	k119_4093	k119_4093:4046-5263	tet(40)	tetracycline efflux MFS transporter Tet(40)	TETRACYCLINE	TETRACYCLINE	270370	VatanenT_2016_SRR4305367_bin.3	99.21	2.898	0.429	48538	3405050	d__Bacteria;p__Bacillota_A;c__Clostridia;o__Lachnospirales;f__Lachnospiraceae;g__Agathobacter;s__Agathobacter faecis	d__Bacteria;p__Bacillota;c__Clostridia;o__Eubacteriales;f__Lachnospiraceae;g__Roseburia;s__	True	NA	NA	No
SRR4305367	k119_4093	k119_4093:5312-6424	tet(O)	tetracycline resistance ribosomal protection protein Tet(O)	TETRACYCLINE	TETRACYCLINE	364869	VatanenT_2016_SRR4305367_bin.3	99.21	2.898	0.429	48538	3405050	d__Bacteria;p__Bacillota_A;c__Clostridia;o__Lachnospirales;f__Lachnospiraceae;g__Agathobacter;s__Agathobacter faecis	d__Bacteria;p__Bacillota;c__Clostridia;o__Eubacteriales;f__Lachnospiraceae;g__Roseburia;s__	True	NA	NA	No
SRR4305368	k119_560	k119_560:1107-3023	tet(O)	tetracycline resistance ribosomal protection protein Tet(O)	TETRACYCLINE	TETRACYCLINE	521648	NA	NA	NA	NA	NA	NA	NA	NA	NA	NA	Plasmid	No
SRR4305371	k119_15844	k119_15844:245-1204	cfxA6	broad-spectrum class A beta-lactamase CfxA6	BETA-LACTAM	BETA-LACTAM	871562	NA	NA	NA	NA	NA	NA	NA	NA	NA	NA	NA	No
SRR4305372	k119_11614	k119_11614:982-2010	tet(O)	tetracycline resistance ribosomal protection protein Tet(O)	TETRACYCLINE	TETRACYCLINE	20915.5	NA	NA	NA	NA	NA	NA	NA	NA	NA	NA	Plasmid	No
SRR4305372	k119_21380	k119_21380:582-1445	aadE	aminoglycoside 6-adenylyltransferase AadE	AMINOGLYCOSIDE	STREPTOMYCIN	14945.9	NA	NA	NA	NA	NA	NA	NA	NA	NA	NA	Plasmid	No
SRR4305372	k119_26416	k119_26416:10041-10928	cblA	CblA family class A beta-lactamase	BETA-LACTAM	CEPHALOSPORIN	34318.9	VatanenT_2016_SRR4305372_bin.7	78.56	2.868	0.48	24406	3149935	d__Bacteria;p__Bacteroidota;c__Bacteroidia;o__Bacteroidales;f__Bacteroidaceae;g__Bacteroides;s__Bacteroides uniformis	d__Bacteria;p__Bacteroidota;c__Bacteroidia;o__Bacteroidales;f__Bacteroidaceae;g__Bacteroides;s__Bacteroides uniformis	True	NA	NA	No
SRR4305372	k119_33585	k119_33585:244-1203	cfxA6	broad-spectrum class A beta-lactamase CfxA6	BETA-LACTAM	BETA-LACTAM	323907	NA	NA	NA	NA	NA	NA	NA	NA	NA	NA	NA	No
SRR4305372	k119_39073	k119_39073:198-818	catA13	type A-13 chloramphenicol O-acetyltransferase	PHENICOL	CHLORAMPHENICOL	72918.5	NA	NA	NA	NA	NA	NA	NA	NA	NA	Plasmid	NA	No
SRR4305372	k119_46155	k119_46155:905-2821	tet(W)	tetracycline resistance ribosomal protection protein Tet(W)	TETRACYCLINE	TETRACYCLINE	40596.6	NA	NA	NA	NA	NA	NA	NA	NA	NA	NA	NA	No
SRR4305372	k119_47496	k119_47496:4603-6525	tet(Q)	tetracycline resistance ribosomal protection protein Tet(Q)	TETRACYCLINE	TETRACYCLINE	260548	NA	NA	NA	NA	NA	NA	NA	NA	NA	NA	NA	No
SRR4305373	k119_15968	k119_15968:5849-6736	cblA	CblA family class A beta-lactamase	BETA-LACTAM	CEPHALOSPORIN	61445.4	NA	NA	NA	NA	NA	NA	NA	NA	NA	NA	NA	No
SRR4305373	k119_19101	k119_19101:431-2353	tet(Q)	tetracycline resistance ribosomal protection protein Tet(Q)	TETRACYCLINE	TETRACYCLINE	237999	VatanenT_2016_SRR4305373_bin.1	97.43	2.106	0.422	28990	6124428	d__Bacteria;p__Bacteroidota;c__Bacteroidia;o__Bacteroidales;f__Bacteroidaceae;g__Bacteroides;s__Bacteroides ovatus	d__Bacteria;p__Bacteroidota;c__Bacteroidia;o__Bacteroidales;f__Bacteroidaceae;g__Bacteroides;s__Bacteroides ovatus	True	NA	NA	No
SRR4305373	k119_20380	k119_20380:8226-9185	cfxA	CfxA family broad-spectrum class A beta-lactamase	BETA-LACTAM	BETA-LACTAM	167411	VatanenT_2016_SRR4305373_bin.1	97.43	2.106	0.422	28990	6124428	d__Bacteria;p__Bacteroidota;c__Bacteroidia;o__Bacteroidales;f__Bacteroidaceae;g__Bacteroides;s__Bacteroides ovatus	d__Bacteria;p__Bacteroidota;c__Bacteroidia;o__Bacteroidales;f__Bacteroidaceae;g__Bacteroides;s__Bacteroides ovatus	True	NA	Plasmid	No
SRR4305373	k119_2453	k119_2453:707-1870	tet(X2)	tetracycline-inactivating monooxygenase Tet(X2)	TETRACYCLINE	TIGECYCLINE	111934	NA	NA	NA	NA	NA	NA	NA	NA	NA	NA	Plasmid	No
SRR4305373	k119_2453	k119_2453:2089-2886	erm(F)	23S rRNA (adenine(2058)-N(6))-methyltransferase Erm(F)	LINCOSAMIDE/MACROLIDE/STREPTOGRAMIN	CLINDAMYCIN/MACROLIDE/STREPTOGRAMIN	84951.1	NA	NA	NA	NA	NA	NA	NA	NA	NA	NA	Plasmid	No
SRR4305373	k119_4354	k119_4354:868-2070	mef(En2)	macrolide efflux MFS transporter Mef(En2)	MACROLIDE	MACROLIDE	83015.6	NA	NA	NA	NA	NA	NA	NA	NA	NA	NA	NA	No
SRR4305373	k119_4354	k119_4354:2098-2607	lnu(AN2)	lincosamide nucleotidyltransferase Lnu(AN2)	LINCOSAMIDE	LINCOSAMIDE	28529.9	NA	NA	NA	NA	NA	NA	NA	NA	NA	NA	NA	No
SRR4305373	k119_6540	k119_6540:612-1340	aadS	aminoglycoside 6-adenylyltransferase AadS	AMINOGLYCOSIDE	STREPTOMYCIN	19959.2	NA	NA	NA	NA	NA	NA	NA	NA	NA	NA	NA	No
SRR4305374	k119_202	k119_202:260-751	lnu(C)	lincosamide nucleotidyltransferase Lnu(C)	LINCOSAMIDE	LINCOSAMIDE	19792.8	NA	NA	NA	NA	NA	NA	NA	NA	NA	NA	NA	No
SRR4305374	k119_372	k119_372:13107-15029	tet(Q)	tetracycline resistance ribosomal protection protein Tet(Q)	TETRACYCLINE	TETRACYCLINE	151920	NA	NA	NA	NA	NA	NA	NA	NA	NA	Plasmid	NA	No
SRR4305374	k119_5762	k119_5762:8175-9137	cfxA	CfxA family broad-spectrum class A beta-lactamase	BETA-LACTAM	BETA-LACTAM	724942	NA	NA	NA	NA	NA	NA	NA	NA	NA	NA	Plasmid	No
SRR4305375	k119_3908	k119_3908:2573-3460	cblA	CblA family class A beta-lactamase	BETA-LACTAM	CEPHALOSPORIN	37870.2	VatanenT_2016_SRR4305375_bin.1	89.74	1.641	0.473	14376	3887470	d__Bacteria;p__Bacteroidota;c__Bacteroidia;o__Bacteroidales;f__Bacteroidaceae;g__Bacteroides;s__Bacteroides uniformis	d__Bacteria;p__Bacteroidota;c__Bacteroidia;o__Bacteroidales;f__Bacteroidaceae;g__Bacteroides;s__Bacteroides uniformis	True	NA	NA	No
SRR4305376	k119_1014	k119_1014:3126-5042	tet(W)	tetracycline resistance ribosomal protection protein Tet(W)	TETRACYCLINE	TETRACYCLINE	88313.9	NA	NA	NA	NA	NA	NA	NA	NA	NA	NA	NA	No
SRR4305376	k119_3596	k119_3596:97331-97822	dfrF	trimethoprim-resistant dihydrofolate reductase DfrF	TRIMETHOPRIM	TRIMETHOPRIM	742418	VatanenT_2016_SRR4305376_bin.4	100	1.382	0.601	79879	2261667	d__Bacteria;p__Actinomycetota;c__Actinomycetes;o__Actinomycetales;f__Bifidobacteriaceae;g__Bifidobacterium;s__Bifidobacterium longum	d__Bacteria;p__Actinomycetota;c__Actinomycetes;o__Bifidobacteriales;f__Bifidobacteriaceae;g__Bifidobacterium;s__Bifidobacterium longum	True	NA	NA	No
SRR4305376	k119_9445	k119_9445:2041-3957	tet(O)	tetracycline resistance ribosomal protection protein Tet(O)	TETRACYCLINE	TETRACYCLINE	242792	NA	NA	NA	NA	NA	NA	NA	NA	NA	Plasmid	NA	No
SRR4305377	k119_12707	k119_12707:742-1209	dfrF	trimethoprim-resistant dihydrofolate reductase DfrF	TRIMETHOPRIM	TRIMETHOPRIM	75676.6	NA	NA	NA	NA	NA	NA	NA	NA	NA	NA	Plasmid	No
SRR4305377	k119_1614	k119_1614:8216-8749	aac(6')-Im	aminoglycoside N-acetyltransferase AAC(6')-Im	AMINOGLYCOSIDE	AMIKACIN/KANAMYCIN/TOBRAMYCIN	116066	NA	NA	NA	NA	NA	NA	NA	NA	NA	Plasmid	NA	No
SRR4305377	k119_1614	k119_1614:8796-9692	aph(2'')-IIa	aminoglycoside O-phosphotransferase APH(2'')-IIa	AMINOGLYCOSIDE	AMIKACIN/GENTAMICIN/KANAMYCIN/TOBRAMYCIN	56902.6	NA	NA	NA	NA	NA	NA	NA	NA	NA	Plasmid	NA	No
SRR4305377	k119_2405	k119_2405:1066-1800	erm(B)	23S rRNA (adenine(2058)-N(6))-methyltransferase Erm(B)	LINCOSAMIDE/MACROLIDE/STREPTOGRAMIN	CLINDAMYCIN/ERYTHROMYCIN/STREPTOGRAMIN B	160147	NA	NA	NA	NA	NA	NA	NA	NA	NA	Plasmid	Plasmid	Yes
SRR4305377	k119_4203	k119_4203:735-2651	tet(O)	tetracycline resistance ribosomal protection protein Tet(O)	TETRACYCLINE	TETRACYCLINE	342060	NA	NA	NA	NA	NA	NA	NA	NA	NA	NA	Plasmid	No
SRR4305379	k119_10485	k119_10485:2-973	tet(W)	tetracycline resistance ribosomal protection protein Tet(W)	TETRACYCLINE	TETRACYCLINE	78503.3	NA	NA	NA	NA	NA	NA	NA	NA	NA	NA	Plasmid	No
SRR4305379	k119_7492	k119_7492:3-1418	tet(O)	tetracycline resistance ribosomal protection protein Tet(O)	TETRACYCLINE	TETRACYCLINE	76577.5	NA	NA	NA	NA	NA	NA	NA	NA	NA	NA	Plasmid	No
SRR4305380	k119_12472	k119_12472:5342-7264	tet(Q)	tetracycline resistance ribosomal protection protein Tet(Q)	TETRACYCLINE	TETRACYCLINE	129513	NA	NA	NA	NA	NA	NA	NA	NA	NA	NA	NA	No
SRR4305380	k119_2044	k119_2044:204-1163	cfxA6	broad-spectrum class A beta-lactamase CfxA6	BETA-LACTAM	BETA-LACTAM	782235	NA	NA	NA	NA	NA	NA	NA	NA	NA	NA	NA	No
SRR4305381	k119_402	k119_402:2-883	cfxA	CfxA family broad-spectrum class A beta-lactamase	BETA-LACTAM	BETA-LACTAM	71771.5	NA	NA	NA	NA	NA	NA	NA	NA	NA	NA	Plasmid	No
SRR4305381	k119_4278	k119_4278:908-1807	cepA-49	extended-spectrum class A beta-lactamase CepA-49	BETA-LACTAM	CEPHALOSPORIN	63700.6	NA	NA	NA	NA	NA	NA	NA	NA	NA	NA	NA	No
SRR4305381	k119_8484	k119_8484:2-1315	tet(Q)	tetracycline resistance ribosomal protection protein Tet(Q)	TETRACYCLINE	TETRACYCLINE	121802	NA	NA	NA	NA	NA	NA	NA	NA	NA	NA	NA	No
SRR4305381	k119_8877	k119_8877:2143-2652	lnu(AN2)	lincosamide nucleotidyltransferase Lnu(AN2)	LINCOSAMIDE	LINCOSAMIDE	163935	VatanenT_2016_SRR4305381_bin.1	98.05	1.486	0.418	151916	6351452	d__Bacteria;p__Bacteroidota;c__Bacteroidia;o__Bacteroidales;f__Bacteroidaceae;g__Bacteroides;s__Bacteroides ovatus	d__Bacteria;p__Bacteroidota;c__Bacteroidia;o__Bacteroidales;f__Bacteroidaceae;g__Bacteroides;s__Bacteroides ovatus	True	NA	NA	No
SRR4305381	k119_8877	k119_8877:2680-3882	mef(En2)	macrolide efflux MFS transporter Mef(En2)	MACROLIDE	MACROLIDE	214702	VatanenT_2016_SRR4305381_bin.1	98.05	1.486	0.418	151916	6351452	d__Bacteria;p__Bacteroidota;c__Bacteroidia;o__Bacteroidales;f__Bacteroidaceae;g__Bacteroides;s__Bacteroides ovatus	d__Bacteria;p__Bacteroidota;c__Bacteroidia;o__Bacteroidales;f__Bacteroidaceae;g__Bacteroides;s__Bacteroides ovatus	True	NA	NA	No
SRR4305381	k119_9552	k119_9552:431-2353	tet(Q)	tetracycline resistance ribosomal protection protein Tet(Q)	TETRACYCLINE	TETRACYCLINE	196269	NA	NA	NA	NA	NA	NA	NA	NA	NA	NA	NA	No
SRR4305382	k119_11684	k119_11684:116-1015	cepA-49	extended-spectrum class A beta-lactamase CepA-49	BETA-LACTAM	CEPHALOSPORIN	35040.8	NA	NA	NA	NA	NA	NA	NA	NA	NA	NA	NA	No
SRR4305382	k119_18693	k119_18693:981-1943	cfxA	CfxA family broad-spectrum class A beta-lactamase	BETA-LACTAM	BETA-LACTAM	242338	NA	NA	NA	NA	NA	NA	NA	NA	NA	NA	Plasmid	No
SRR4305383	k119_23968	k119_23968:24187-26109	tet(Q)	tetracycline resistance ribosomal protection protein Tet(Q)	TETRACYCLINE	TETRACYCLINE	124027	NA	NA	NA	NA	NA	NA	NA	NA	NA	NA	NA	No
SRR4305383	k119_26458	k119_26458:260-1753	tet(W)	tetracycline resistance ribosomal protection protein Tet(W)	TETRACYCLINE	TETRACYCLINE	22679.6	NA	NA	NA	NA	NA	NA	NA	NA	NA	NA	Plasmid	No
SRR4305383	k119_29429	k119_29429:753-1487	erm(B)	23S rRNA (adenine(2058)-N(6))-methyltransferase Erm(B)	LINCOSAMIDE/MACROLIDE/STREPTOGRAMIN	CLINDAMYCIN/ERYTHROMYCIN/STREPTOGRAMIN B	57475.1	NA	NA	NA	NA	NA	NA	NA	NA	NA	Plasmid	Plasmid	Yes
SRR4305383	k119_5507	k119_5507:16291-17508	tet(40)	tetracycline efflux MFS transporter Tet(40)	TETRACYCLINE	TETRACYCLINE	38476.8	NA	NA	NA	NA	NA	NA	NA	NA	NA	Plasmid	NA	No
SRR4305385	k119_1039	k119_1039:2052-2957	ant(6)-Ia	aminoglycoside nucleotidyltransferase ANT(6)-Ia	AMINOGLYCOSIDE	STREPTOMYCIN	30597.4	VatanenT_2016_SRR4305385_bin.3	75.72	1.813	0.376	3444	2145739	d__Bacteria;p__Bacillota;c__Bacilli;o__Lactobacillales;f__Enterococcaceae;g__Enterococcus;s__Enterococcus faecalis	d__Bacteria;p__Bacillota;c__Bacilli;o__Lactobacillales;f__Enterococcaceae;g__Enterococcus;s__Enterococcus faecalis	True	Plasmid	Plasmid	Yes
SRR4305385	k119_1039	k119_1039:2957-3496	sat4	streptothricin N-acetyltransferase Sat4	STREPTOTHRICIN	STREPTOTHRICIN	44664.9	VatanenT_2016_SRR4305385_bin.3	75.72	1.813	0.376	3444	2145739	d__Bacteria;p__Bacillota;c__Bacilli;o__Lactobacillales;f__Enterococcaceae;g__Enterococcus;s__Enterococcus faecalis	d__Bacteria;p__Bacillota;c__Bacilli;o__Lactobacillales;f__Enterococcaceae;g__Enterococcus;s__Enterococcus faecalis	True	Plasmid	Plasmid	Yes
SRR4305385	k119_1039	k119_1039:3592-4383	aph(3')-IIIa	aminoglycoside O-phosphotransferase APH(3')-IIIa	AMINOGLYCOSIDE	AMIKACIN/KANAMYCIN	45877.7	VatanenT_2016_SRR4305385_bin.3	75.72	1.813	0.376	3444	2145739	d__Bacteria;p__Bacillota;c__Bacilli;o__Lactobacillales;f__Enterococcaceae;g__Enterococcus;s__Enterococcus faecalis	d__Bacteria;p__Bacillota;c__Bacilli;o__Lactobacillales;f__Enterococcaceae;g__Enterococcus;s__Enterococcus faecalis	True	Plasmid	Plasmid	Yes
SRR4305385	k119_1497	k119_1497:285-1778	lsa(A)	ABC-F type ribosomal protection protein Lsa(A)	LINCOSAMIDE/STREPTOGRAMIN	LINCOSAMIDE/STREPTOGRAMIN	20442	VatanenT_2016_SRR4305385_bin.3	75.72	1.813	0.376	3444	2145739	d__Bacteria;p__Bacillota;c__Bacilli;o__Lactobacillales;f__Enterococcaceae;g__Enterococcus;s__Enterococcus faecalis	d__Bacteria;p__Bacillota;c__Bacilli;o__Lactobacillales;f__Enterococcaceae;g__Enterococcus;s__Enterococcus faecalis	True	NA	NA	No
SRR4305385	k119_3029	k119_3029:285-1016	erm(T)	23S rRNA (adenine(2058)-N(6))-methyltransferase Erm(T)	LINCOSAMIDE/MACROLIDE/STREPTOGRAMIN	ERYTHROMYCIN/LINCOSAMIDE/STREPTOGRAMIN/TYLOSIN	46856.7	NA	NA	NA	NA	NA	NA	NA	NA	NA	NA	Plasmid	No
SRR4305386	k119_1486	k119_1486:479-1822	aac(6')-Ie/aph(2'')-Ia	bifunctional aminoglycoside N-acetyltransferase AAC(6')-Ie/aminoglycoside O-phosphotransferase APH(2'')-Ia	AMINOGLYCOSIDE	AMIKACIN/GENTAMICIN/KANAMYCIN/TOBRAMYCIN	87796.5	NA	NA	NA	NA	NA	NA	NA	NA	NA	NA	Plasmid	No
SRR4305386	k119_1634	k119_1634:3047-4399	tet(L)	tetracycline efflux MFS transporter Tet(L)	TETRACYCLINE	TETRACYCLINE	163937	NA	NA	NA	NA	NA	NA	NA	NA	NA	Plasmid	Plasmid	Yes
SRR4305386	k119_2024	k119_2024:799-1233	erm(T)	23S rRNA (adenine(2058)-N(6))-methyltransferase Erm(T)	LINCOSAMIDE/MACROLIDE/STREPTOGRAMIN	ERYTHROMYCIN/LINCOSAMIDE/STREPTOGRAMIN/TYLOSIN	128763	NA	NA	NA	NA	NA	NA	NA	NA	NA	NA	Plasmid	No
SRR4305386	k119_2579	k119_2579:34144-35619	msr(C)	ABC-F type ribosomal protection protein Msr(C)	MACROLIDE/STREPTOGRAMIN	AZITHROMYCIN/ERYTHROMYCIN/STREPTOGRAMIN B/TYLOSIN	105244	VatanenT_2016_SRR4305386_bin.2	99.25	0	0.381	43613	2573396	d__Bacteria;p__Bacillota;c__Bacilli;o__Lactobacillales;f__Enterococcaceae;g__Enterococcus_B;s__Enterococcus_B faecium	d__Bacteria;p__Bacillota;c__Bacilli;o__Lactobacillales;f__Enterococcaceae;g__Enterococcus;s__Enterococcus faecium	True	NA	NA	No
SRR4305386	k119_2977	k119_2977:65271-65816	aac(6')-I	aminoglycoside 6'-N-acetyltransferase	AMINOGLYCOSIDE	AMINOGLYCOSIDE	157299	VatanenT_2016_SRR4305386_bin.2	99.25	0	0.381	43613	2573396	d__Bacteria;p__Bacillota;c__Bacilli;o__Lactobacillales;f__Enterococcaceae;g__Enterococcus_B;s__Enterococcus_B faecium	d__Bacteria;p__Bacillota;c__Bacilli;o__Lactobacillales;f__Enterococcaceae;g__Enterococcus;s__Enterococcus faecium	True	NA	NA	No
SRR4305386	k119_340	k119_340:735-2657	tet(S)	tetracycline resistance ribosomal protection protein Tet(S)	TETRACYCLINE	TETRACYCLINE	148355	NA	NA	NA	NA	NA	NA	NA	NA	NA	Plasmid	Plasmid	Yes
SRR4305386	k119_936	k119_936:736-1230	dfrG	trimethoprim-resistant dihydrofolate reductase DfrG	TRIMETHOPRIM	TRIMETHOPRIM	156909	NA	NA	NA	NA	NA	NA	NA	NA	NA	NA	Plasmid	No
SRR4305387	k119_1254	k119_1254:92-1312	mef(A)	macrolide efflux MFS transporter Mef(A)	MACROLIDE	AZITHROMYCIN/ERYTHROMYCIN	27066.1	NA	NA	NA	NA	NA	NA	NA	NA	NA	NA	NA	No
SRR4305387	k119_18262	k119_18262:74-1237	tet(X2)	tetracycline-inactivating monooxygenase Tet(X2)	TETRACYCLINE	TIGECYCLINE	19804	NA	NA	NA	NA	NA	NA	NA	NA	NA	Plasmid	Plasmid	Yes
SRR4305387	k119_21615	k119_21615:1-1188	tet(O)	tetracycline resistance ribosomal protection protein Tet(O)	TETRACYCLINE	TETRACYCLINE	28333.1	NA	NA	NA	NA	NA	NA	NA	NA	NA	NA	Plasmid	No
SRR4305387	k119_5732	k119_5732:192-2108	tet(W)	tetracycline resistance ribosomal protection protein Tet(W)	TETRACYCLINE	TETRACYCLINE	20963.8	NA	NA	NA	NA	NA	NA	NA	NA	NA	NA	NA	No
SRR4305387	k119_8179	k119_8179:625-2085	msr(D)	ABC-F type ribosomal protection protein Msr(D)	MACROLIDE/STREPTOGRAMIN	AZITHROMYCIN/ERYTHROMYCIN/STREPTOGRAMIN B	18989.6	NA	NA	NA	NA	NA	NA	NA	NA	NA	NA	Plasmid	No
SRR4305387	k119_9363	k119_9363:55-1260	tet(Q)	tetracycline resistance ribosomal protection protein Tet(Q)	TETRACYCLINE	TETRACYCLINE	315639	NA	NA	NA	NA	NA	NA	NA	NA	NA	NA	NA	No
SRR4305387	k119_9899	k119_9899:116-1321	tet(Q)	tetracycline resistance ribosomal protection protein Tet(Q)	TETRACYCLINE	TETRACYCLINE	355559	NA	NA	NA	NA	NA	NA	NA	NA	NA	NA	NA	No
SRR4305388	k119_19321	k119_19321:1003-1545	cfxA	CfxA family broad-spectrum class A beta-lactamase	BETA-LACTAM	BETA-LACTAM	127890	NA	NA	NA	NA	NA	NA	NA	NA	NA	NA	Plasmid	No
SRR4305388	k119_3785	k119_3785:2-1174	mef(A)	macrolide efflux MFS transporter Mef(A)	MACROLIDE	AZITHROMYCIN/ERYTHROMYCIN	51916	NA	NA	NA	NA	NA	NA	NA	NA	NA	NA	NA	No
SRR4305389	k119_11816	k119_11816:3757-5679	tet(Q)	tetracycline resistance ribosomal protection protein Tet(Q)	TETRACYCLINE	TETRACYCLINE	106065	NA	NA	NA	NA	NA	NA	NA	NA	NA	NA	NA	No
SRR4305389	k119_14213	k119_14213:5441-6238	erm(F)	23S rRNA (adenine(2058)-N(6))-methyltransferase Erm(F)	LINCOSAMIDE/MACROLIDE/STREPTOGRAMIN	CLINDAMYCIN/MACROLIDE/STREPTOGRAMIN	32078.5	NA	NA	NA	NA	NA	NA	NA	NA	NA	NA	NA	No
SRR4305389	k119_14213	k119_14213:7487-8347	aadS	aminoglycoside 6-adenylyltransferase AadS	AMINOGLYCOSIDE	STREPTOMYCIN	47474.2	NA	NA	NA	NA	NA	NA	NA	NA	NA	NA	NA	No
SRR4305389	k119_8582	k119_8582:829-2271	tet(W)	tetracycline resistance ribosomal protection protein Tet(W)	TETRACYCLINE	TETRACYCLINE	48641.7	NA	NA	NA	NA	NA	NA	NA	NA	NA	NA	NA	No
SRR4305390	k119_10120	k119_10120:646-2520	tet(W)	tetracycline resistance ribosomal protection protein Tet(W)	TETRACYCLINE	TETRACYCLINE	321489	NA	NA	NA	NA	NA	NA	NA	NA	NA	NA	Plasmid	No
SRR4305390	k119_11735	k119_11735:2292-3251	cfxA6	broad-spectrum class A beta-lactamase CfxA6	BETA-LACTAM	BETA-LACTAM	133072	VatanenT_2016_SRR4305390_bin.4	84.86	3.153	0.455	4206	3168364	d__Bacteria;p__Bacteroidota;c__Bacteroidia;o__Bacteroidales;f__Bacteroidaceae;g__Prevotella;s__Prevotella sp900551275	d__Bacteria;p__Bacteroidota;c__Bacteroidia;o__Bacteroidales;f__Prevotellaceae;g__Segatella;s__Segatella copri	True	NA	NA	No
SRR4305390	k119_19407	k119_19407:2-493	dfrF	trimethoprim-resistant dihydrofolate reductase DfrF	TRIMETHOPRIM	TRIMETHOPRIM	35251	NA	NA	NA	NA	NA	NA	NA	NA	NA	NA	NA	No
SRR4305390	k119_20688	k119_20688:279-2201	tet(Q)	tetracycline resistance ribosomal protection protein Tet(Q)	TETRACYCLINE	TETRACYCLINE	88649.9	NA	NA	NA	NA	NA	NA	NA	NA	NA	Plasmid	NA	No
SRR4305390	k119_5613	k119_5613:2191-2682	lnu(C)	lincosamide nucleotidyltransferase Lnu(C)	LINCOSAMIDE	LINCOSAMIDE	73081.3	NA	NA	NA	NA	NA	NA	NA	NA	NA	NA	NA	No
SRR4305390	k119_6347	k119_6347:2-1144	tet	TetM/TetW/TetO/TetS family tetracycline resistance ribosomal protection protein	TETRACYCLINE	TETRACYCLINE	39969.6	NA	NA	NA	NA	NA	NA	NA	NA	NA	NA	NA	No
[truncated: 14,303 more rows]
