# Supplementary material for: The Gut Resistome Atlas in Preterm Infants Enables Prediction of Necrotizing Enterocolitis Onset
Source: Adv Sci (Weinh). 2025 Sep 30;12(45):e05154. doi: 10.1002/advs.202505154 (PMC12677589; doi:10.1002/advs.202505154)
Supplement: Supplementary file 10 — Supplemental Table 9 [file ADVS-12-e05154-s010.xlsx]

## Sheet: Sheet1
ARG subtypes	Mean abundance in term infants	S.E.of abundance in term infants	Prevalence in term infants	Median abundance in term infants	Mean abundance in preterm infants	S.E.of abundance in preterm infants	Prevalence in preterm infants	Median abundance in preterm infants	P value	fdr
bacitracin__bacA	0.165439	0.00565941	0.999382	0.0883592	0.716039	0.00526387	0.998417	0.75976	7.87276e-12	3.96e-09
macrolide-lincosamide-streptogramin__macB	0.0189185	0.000819224	0.999382	0.00667847	0.0745663	0.000945152	0.9481	0.058049	2.02148e-06	8.35753e-05
polymyxin__ugd	0.10364	0.00257938	0.993823	0.0723454	0.240166	0.00290585	0.899015	0.192229	0.000100962	0.0012696
multidrug__msbA	0.0550165	0.00276104	0.990117	0.00996642	0.26164	0.00321111	0.916256	0.212381	2.33934e-06	8.35753e-05
multidrug__efrB	0.0123688	0.000458586	0.9895	0.00787441	0.0451544	0.00100713	0.870866	0.0126292	0.0251629	0.107832
tetracycline__tetB(P)	0.00495737	0.000375428	0.983941	0.00307306	0.0420275	0.00257937	0.78677	0.000295732	0.0552171	0.162422
multidrug__efrA	0.00627687	0.000464489	0.976529	0.00190896	0.0538634	0.00133605	0.906756	0.0067439	0.0265327	0.109393
multidrug__MexB	0.00422455	0.000266301	0.97344	0.00104568	0.0179016	0.000252215	0.869458	0.0140471	4.15436e-06	0.000109382
pleuromutilin_tiamulin__TaeA	0.0040554	9.13549e-05	0.966646	0.00318469	0.0026333	5.27531e-05	0.745602	0.000873578	0.203009	0.32417
tetracycline__tet(M)	0.0190156	0.00128646	0.962322	0.00686803	0.125595	0.0037498	0.808058	0.0124494	0.0187733	0.0899329
mupirocin__Bifidobacteria intrinsic ileS conferring resistance to mupirocin	0.145588	0.00451824	0.960469	0.0532379	0.0668279	0.00204156	0.560873	0.000115699	9.78393e-11	2.46066e-08
multidrug__acrF	0.0272482	0.00144643	0.957381	0.00369676	0.13164	0.00168705	0.874912	0.0996971	5.85822e-06	0.000122779
polymyxin__rosA	0.0122514	0.000612773	0.945645	0.00311523	0.0591754	0.000769978	0.829873	0.0455772	6.0176e-07	4.32407e-05
multidrug__mdtF	0.0137073	0.000874596	0.934527	0.00163225	0.0372282	0.000911432	0.847643	0.00540695	0.225915	0.346449
multidrug__emrB	0.0177916	0.000922091	0.924645	0.00290224	0.0881932	0.00108848	0.876319	0.0724884	3.52484e-07	3.40335e-05
tetracycline__tet(W)	0.0674044	0.00220115	0.924027	0.0389062	0.0161643	0.000718272	0.441239	0	0.000145654	0.00170382
bacitracin__bcrA	0.00960439	0.000264454	0.922792	0.00619664	0.00507032	0.00039017	0.61418	0.000476685	0.621798	0.675517
tetracycline__tet(O)	0.0566187	0.00205777	0.916615	0.0294015	0.0230579	0.000936382	0.57354	0.000247414	0.521797	0.59381
multidrug__smeE	0.0011218	5.56839e-05	0.894379	0.000303916	0.0035778	0.000112385	0.818966	0.00243597	0.00949827	0.0550481
multidrug__MexF	0.000966151	3.41321e-05	0.893144	0.000325129	0.00100476	8.53719e-05	0.766714	0.000145701	0.587622	0.645358
multidrug__sdeY	0.00623784	0.000347818	0.885114	0.000763991	0.0345642	0.00045078	0.853272	0.0275458	4.88483e-06	0.000112354
multidrug__mdtK	0.0696483	0.00370334	0.883879	0.00924874	0.357258	0.0044772	0.866995	0.291065	4.05966e-07	3.40335e-05
mupirocin__mupB	0.00202268	6.23065e-05	0.87029	0.000791149	0.000175748	7.33169e-06	0.351689	0	0.00278311	0.0208941
multidrug__emrA	0.0185774	0.000993157	0.869673	0.00250852	0.0913173	0.0011609	0.865412	0.0718992	4.91407e-06	0.000112354
polymyxin__arnA	0.0494955	0.0026405	0.863496	0.00645118	0.203201	0.00288329	0.810345	0.121794	2.2079e-05	0.000326639
polymyxin__rosB	0.0178207	0.000946846	0.851143	0.00230789	0.0878902	0.00111566	0.851865	0.0713081	1.5638e-06	7.67284e-05
multidrug__mdtE	0.0219562	0.0012804	0.84929	0.0028485	0.0826775	0.00127936	0.843596	0.0524877	0.00244704	0.0189363
tetracycline__tet(32)	0.0205564	0.00121775	0.846201	0.00969755	0.00606601	0.000394009	0.276566	0	0.0725642	0.192104
macrolide-lincosamide-streptogramin__mel	0.0183009	0.00119454	0.843731	0.00303718	0.0146112	0.000802439	0.391626	0	0.405682	0.485927
multidrug__tolC	0.0206575	0.00111786	0.841878	0.00252526	0.106292	0.0013224	0.855032	0.0866542	4.01376e-06	0.000109382
polymyxin__eptA	0.0477869	0.00279419	0.839407	0.00586388	0.147798	0.00284157	0.797502	0.0424854	0.0584833	0.168407
other_peptide_antibiotics__microcin efflux pumu gene yojI	0.0415141	0.00223553	0.837554	0.00549919	0.189834	0.00251619	0.840957	0.1375	5.24101e-06	0.000114619
beta_lactam__Klebsiella pneumoniae OmpK37	0.0492622	0.00277564	0.836319	0.00585696	0.239452	0.003264	0.838142	0.17341	1.74359e-05	0.000265766
macrolide-lincosamide-streptogramin__macA	0.0166918	0.000892763	0.828907	0.00223828	0.0742717	0.00098287	0.838846	0.0555047	1.11267e-05	0.00019299
multidrug__Escherichia coli mdfA	0.0498957	0.00267309	0.827054	0.0063267	0.235771	0.00308374	0.832688	0.176677	2.32913e-06	8.35753e-05
multidrug__mdtL	0.0512769	0.00284607	0.824583	0.00673984	0.202774	0.00289122	0.809641	0.136493	0.000267788	0.00299327
multidrug__emrD	0.0469577	0.00257415	0.820877	0.00609716	0.248254	0.003229	0.841309	0.193628	1.01658e-06	5.68158e-05
multidrug__acrE	0.0137434	0.000798524	0.809759	0.00156957	0.0497197	0.000816175	0.80753	0.0274943	0.00850467	0.0509267
multidrug__mdtH	0.0415916	0.00222716	0.808524	0.00541533	0.221861	0.00285845	0.825827	0.17598	7.67727e-07	4.82708e-05
polymyxin__pmrF	0.0419719	0.00227057	0.804818	0.0052041	0.17686	0.00252545	0.794863	0.103655	1.59898e-05	0.000259815
macrolide-lincosamide-streptogramin__LlmA 23S ribosomal RNA methyltransferase	0.00485193	0.000132386	0.8042	0.00329455	0.000917977	3.57002e-05	0.232231	0	0.432621	0.51202
multidrug__MuxB	0.00282191	0.000154907	0.803582	0.000350243	0.0131632	0.000179147	0.844476	0.0101244	1.03147e-05	0.000188948
tetracycline__tet(Q)	0.218837	0.00755778	0.802965	0.0885321	0.0292616	0.0021307	0.165552	0	1.91277e-10	3.20708e-08
macrolide-lincosamide-streptogramin__lsa(B)	0.00899605	0.000387974	0.801729	0.00287407	0.00301876	0.00017538	0.170654	0	0.552421	0.616115
tetracycline__tet(35)	0.0017324	6.50591e-05	0.800494	0.000943481	0.00158196	5.55043e-05	0.425757	0	0.064194	0.176446
tetracycline__tet(O/W)	0.00472204	0.000174143	0.7937	0.00212571	0.00136062	7.79726e-05	0.242787	0	0.000693226	0.00670562
mupirocin__mupA	0.00073527	3.0918e-05	0.793082	0.000447904	0.156963	0.0078309	0.695109	0.000502719	0.351294	0.44969
multidrug__MuxC	0.00171335	9.30698e-05	0.782582	0.000222175	0.00847074	0.000119491	0.835151	0.00665091	3.35199e-06	9.91794e-05
multidrug__Escherichia coli acrA	0.00922278	0.000588247	0.777023	0.00102895	0.0263355	0.000638154	0.80753	0.00538673	0.255951	0.373699
tetracycline__tet(W/N/W)	0.0039496	0.000155911	0.772082	0.00165112	0.00067466	3.6131e-05	0.200739	0	2.49231e-06	8.35753e-05
novobiocin__novA	0.000849498	3.45285e-05	0.769611	0.000351225	0.000192383	9.0871e-06	0.320373	0	0.130905	0.258217
multidrug__mdtP	0.0129219	0.000864774	0.76467	0.00106793	0.0348334	0.000922887	0.648487	0.000406503	0.337559	0.442757
other_peptide_antibiotics__ArnT	0.0201071	0.00151356	0.752934	0.00158202	0.126464	0.00251208	0.782372	0.0415554	0.000275546	0.00301304
multidrug__mdtO	0.0128832	0.000862114	0.749228	0.000918365	0.0323747	0.000883544	0.514426	3.23809e-05	0.468577	0.545589
multidrug__mdtN	0.0100498	0.000664129	0.742434	0.000929645	0.0286911	0.000736789	0.674349	0.0021561	0.221854	0.342686
multidrug__MexE	0.00381972	0.000266138	0.735022	0.000384191	0.0213827	0.000383785	0.82829	0.0137956	6.80133e-05	0.000877197
vancomycin__vanG	0.00187565	9.24119e-05	0.735022	0.00071931	0.00171486	0.000104508	0.202146	0	0.0390626	0.136303
multidrug__RanA	0.0159573	0.000434898	0.73008	0.00941534	0.00175761	0.000101508	0.121217	0	4.0103e-09	5.04295e-07
multidrug__mdtM	0.0376384	0.00249004	0.713403	0.00233601	0.142772	0.00276759	0.685081	0.0187854	0.0177252	0.0885613
beta_lactam__Escherichia coli ampC	0.0410535	0.00274357	0.712786	0.0027665	0.100809	0.00285998	0.46411	0	0.558455	0.620095
multidrug__emrY	0.0101539	0.000663354	0.69302	0.000680354	0.0264024	0.000757739	0.445989	0	0.415838	0.496833
multidrug__RanB	0.00616258	0.000201069	0.691167	0.00248897	0.000517794	3.90838e-05	0.0960591	0	0.000784746	0.00717686
multidrug__emrK	0.012394	0.00081249	0.688697	0.000780249	0.0335857	0.000980804	0.44335	0	0.31252	0.415866
multidrug__Other_major_facilitator_superfamily_transporter	0.016064	0.00171245	0.680049	0.00074735	0.269136	0.00544166	0.966221	0.0579828	0.0268603	0.109843
trimethoprim__dfrF	0.0389961	0.00231053	0.673255	0.00700619	0.0116288	0.00105964	0.12544	0	0.000498085	0.00491249
multidrug__patA	0.000477579	5.9023e-05	0.668931	0.000103982	0.00186994	0.000128693	0.71411	0.000267515	0.278155	0.388645
multidrug__patB	0.00043923	6.54955e-05	0.657813	9.63561e-05	0.00146005	0.000138585	0.686312	0.000172777	0.338009	0.442757
tetracycline__tet(A)	0.00862791	0.000929958	0.654107	0.000592797	0.0328666	0.00253187	0.651654	0.00131651	0.0769712	0.198727
macrolide-lincosamide-streptogramin__lmrD	0.00326068	0.000421227	0.634342	0.000191704	0.0171027	0.000430058	0.736277	0.0020626	0.0257944	0.10903
macrolide-lincosamide-streptogramin__erm(B)	0.0189494	0.00173172	0.633107	0.00179934	0.0851817	0.00356801	0.507037	0.000143368	0.257067	0.373699
tetracycline__tet(34)	0.0104818	0.000575419	0.628783	0.00111911	0.043791	0.000581242	0.784307	0.0330334	6.68685e-05	0.000877197
beta_lactam__cepA	0.0411136	0.00209342	0.627548	0.00515855	0.00464644	0.000471755	0.0731879	0	4.34918e-06	0.000109382
tetracycline__tetB(46)	0.000776919	7.80606e-05	0.618901	0.000138182	0.00108071	0.000120891	0.223786	0	0.932097	0.941456
beta_lactam__CfxA2	0.0732942	0.0056011	0.610253	0.00147411	0.00877368	0.00122706	0.112597	0	2.91997e-06	9.17966e-05
multidrug__amrB	0.000387479	3.32047e-05	0.583076	2.46339e-05	0.000339844	2.33057e-05	0.478536	0	0.471022	0.547169
multidrug__Klebsiella pneumoniae acrA	0.00548845	0.000523578	0.576282	0.000122317	0.0430673	0.000943922	0.78765	0.00540657	0.000821816	0.00738167
multidrug__Escherichia coli emrE	0.0397631	0.0035311	0.562075	0.000908846	0.123399	0.00637045	0.418895	0	0.272118	0.383404
beta_lactam__CfxA3	0.0197278	0.00152162	0.547251	0.000451542	0.00599824	0.000582052	0.101865	0	0.00163137	0.0132351
multidrug__oqxB	0.00480298	0.000460212	0.533045	2.43036e-05	0.0427963	0.000804239	0.739092	0.00612424	1.04248e-05	0.000188948
tetracycline__tetA(46)	0.000528074	5.38598e-05	0.529957	4.14407e-05	0.000591253	8.28776e-05	0.161154	0	0.960064	0.963897
multidrug__MexD	0.000144216	1.32002e-05	0.528104	6.33132e-06	0.000737993	9.37692e-05	0.528325	9.98253e-06	0.0871744	0.210811
beta_lactam__CfxA5	0.0209061	0.00188118	0.519456	0.000126932	0.00279439	0.000353564	0.085855	0	3.10137e-05	0.000445711
macrolide-lincosamide-streptogramin__erm(F)	0.0717656	0.00798041	0.518221	0.000180094	0.0184438	0.00219077	0.0879662	0	0.000324701	0.00339321
multidrug__pmrA	0.000658907	8.251e-05	0.510809	4.17414e-05	0.00225885	0.00029572	0.445989	0	0.405744	0.485927
aminoglycoside__ANT(6)-Ib	0.00252614	0.000184455	0.497838	0	0.00164536	0.00023747	0.129662	0	0.456371	0.533848
tetracycline__tet(44)	0.000953375	0.000195025	0.494132	0	0.0010439	0.000233568	0.0869106	0	0.789335	0.816946
tetracycline__tet(40)	0.00611222	0.000467377	0.479926	0	0.000805119	9.43434e-05	0.0649191	0	0.000134107	0.00160609
aminoglycoside__aad(6)	0.00634734	0.000908083	0.476838	0	0.0482683	0.00308453	0.390042	0	0.128824	0.257892
beta_lactam__CfxA	0.00487657	0.000412351	0.475602	0	0.0006023	8.02951e-05	0.0672062	0	1.6529e-05	0.000259815
beta_lactam__CfxA6	0.0849425	0.00940435	0.473132	0	0.0027279	0.000420435	0.0585855	0	0.00215991	0.017245
beta_lactam__mreA	0.000976921	9.78577e-05	0.472514	0	0.00414178	0.000487801	0.253519	0	0.169891	0.294674
multidrug__Enterobacter cloacae acrA	0.00114769	0.000162177	0.472514	0	0.0150883	0.000479094	0.730647	0.00108552	3.90468e-05	0.00054557
tetracycline__tetA(60)	0.000189735	2.28601e-05	0.472514	0	0.000473925	1.62763e-05	0.618051	0.000113178	0.197168	0.31787
macrolide-lincosamide-streptogramin__RlmA(II)	0.00104418	0.000167184	0.470661	0	0.00247315	0.000345578	0.286242	0	0.597209	0.654458
macrolide-lincosamide-streptogramin__optrA	0.000350201	1.62575e-05	0.470043	0	0.000207345	6.8855e-05	0.0802252	0	0.856827	0.877768
beta_lactam__CblA-1	0.0206337	0.00137243	0.46819	0	0.0019366	0.000268254	0.052076	0	0.000160115	0.00183041
tetracycline__tetB(60)	0.000187047	2.43464e-05	0.458308	0	0.000167271	1.51726e-05	0.373505	0	0.97322	0.975158
macrolide-lincosamide-streptogramin__vat(B)	0.00202155	0.000210272	0.456455	0	0.00108135	0.000112185	0.149894	0	0.979051	0.979051
beta_lactam__Other class C beta-lactamase	0.00173909	0.000132105	0.453366	0	0.00278583	9.76825e-05	0.33392	0	0.77183	0.810502
macrolide-lincosamide-streptogramin__lsa(A)	0.0054603	0.000712942	0.446572	0	0.0791529	0.0020726	0.719036	0.00689269	0.0262143	0.109262
rifamycin__rphB	0.000298079	3.11035e-05	0.442866	0	0.000139812	9.33103e-06	0.270056	0	0.851568	0.874161
multidrug__oqxA	0.00463306	0.000451756	0.438542	0	0.0418106	0.000800299	0.69159	0.00558452	1.61463e-05	0.000259815
beta_lactam__CfxA4	0.00629301	0.000602564	0.437925	0	0.00115679	0.000190469	0.0680859	0	1.67796e-06	7.67284e-05
macrolide-lincosamide-streptogramin__mef(En2)	0.0344876	0.00238077	0.42866	0	0.00567928	0.000641164	0.0668543	0	6.51427e-05	0.000877197
aminoglycoside__ANT(6)-Ia	0.00418066	0.000979891	0.424954	0	0.0374413	0.00230294	0.372449	0	0.0838494	0.206746
tetracycline__tet(37)	0.00749828	0.000733498	0.417542	0	0.000525915	8.07532e-05	0.0397607	0	0.00123699	0.0107277
rifamycin__rphA	0.000143945	9.06067e-06	0.404571	0	8.74405e-05	3.91662e-06	0.326531	0	0.483602	0.557156
aminoglycoside__APH(3')-IIIa	0.00663575	0.000882276	0.390364	0	0.0342542	0.00217996	0.351337	0	0.288423	0.397988
macrolide-lincosamide-streptogramin__mph(B)	0.0131173	0.00128739	0.389747	0	0.0205493	0.00115506	0.177516	0	0.666776	0.716641
multidrug__emeA	0.00448877	0.00056902	0.387894	0	0.0641451	0.00174069	0.693878	0.00490265	0.0252965	0.107832
macrolide-lincosamide-streptogramin__lnu(C)	0.00838877	0.00113962	0.386658	0	0.00469683	0.00049624	0.0934201	0	0.567639	0.628443
multidrug__MexA	0.000219691	2.14868e-05	0.379246	0	0.00144863	0.000123593	0.592013	0.000105946	0.0455044	0.151871
multidrug__mexW	5.89647e-05	1.53477e-05	0.376776	0	0.000886813	0.000110718	0.248944	0	0.0333949	0.123049
tetracycline__tet(S)	0.00094343	0.000249049	0.37307	0	0.00673032	0.000875192	0.321077	0	0.171285	0.295142
vancomycin__vanUG	0.00461927	0.000270902	0.361334	0	0.00103478	8.88485e-05	0.0540113	0	0.0592583	0.168407
quinolone__norB	0.00116099	0.00013305	0.342804	0	0.0242876	0.00112365	0.834975	0.00423059	0.0478387	0.154961
tetracycline__tet(T)	9.13872e-05	6.37373e-06	0.342804	0	1.90275e-05	6.01263e-06	0.0513723	0	0.112996	0.24043
vancomycin__vanD	0.00118786	0.000264169	0.337863	0	0.00042219	8.55446e-05	0.0946517	0	0.951005	0.958628
chloramphenicol__catB11	0.000322752	1.88445e-05	0.324892	0	9.63369e-05	1.19017e-05	0.0601689	0	0.0539305	0.160515
multidrug__mdeA	0.00140558	0.000140019	0.319951	0	0.00440864	0.000234928	0.195989	0	0.00599168	0.0376727
vancomycin__vanYA	0.000274525	1.69198e-05	0.318098	0	6.07244e-05	5.97646e-06	0.0555947	0	0.349848	0.44969
chloramphenicol__catB2	0.000747827	5.57822e-05	0.315627	0	5.80474e-05	6.09625e-06	0.059993	0	0.173594	0.295142
vancomycin__vanO	0.000213966	1.30936e-05	0.313774	0	2.06794e-05	2.31061e-06	0.0371217	0	0.00567936	0.0371002
multidrug__smeF	0.000104077	1.05517e-05	0.303274	0	0.000698697	9.36766e-05	0.448804	0	0.135575	0.266383
beta_lactam__TEM-1	0.00435868	0.000625764	0.295244	0	0.0331485	0.00185409	0.257389	0	0.0522401	0.159253
macrolide-lincosamide-streptogramin__poxtA	0.000254713	3.65952e-05	0.295244	0	0.000165412	2.01866e-05	0.0608726	0	0.282008	0.390771
streptothricin__SAT-4	0.00470053	0.000656264	0.294009	0	0.0388503	0.00251911	0.32917	0	0.100703	0.225264
beta_lactam__TEM-117	0.00596633	0.000898074	0.289067	0	0.0533074	0.00294113	0.259148	0	0.0769228	0.198727
tetracycline__tetA(P)	0.00257855	0.000391096	0.279185	0	0.0549987	0.00309078	0.314567	0	0.0262837	0.109262
aminoglycoside__aadS	0.0201462	0.00233209	0.276096	0	0.00511645	0.000960402	0.0385292	0	0.017989	0.0885613
fosfomycin__FosA6	0.00765225	0.00084202	0.275479	0	0.0555211	0.00152798	0.494722	0	0.0156306	0.0845397
multidrug__mexN	4.31366e-05	6.19271e-06	0.26992	0	0.000505243	6.69447e-05	0.530436	9.05119e-06	0.0693909	0.18665
multidrug__hmrM	0.000337682	5.099e-05	0.268684	0	0.000718605	6.97178e-05	0.117347	0	0.16648	0.291776
macrolide-lincosamide-streptogramin__VatI	0.000351191	2.77008e-05	0.253243	0	7.38667e-05	6.45724e-06	0.0578818	0	0.368269	0.464258
tetracycline__tetX2	0.0248243	0.00279652	0.25139	0	0.00575056	0.00089447	0.0457424	0	0.00562329	0.0371002
fosfomycin__FosA5	0.00495252	0.000593907	0.249537	0	0.0377418	0.00102392	0.483638	0	1.0518e-05	0.000188948
macrolide-lincosamide-streptogramin__lnu(A)	0.000634746	8.05363e-05	0.249537	0	0.0222682	0.00569688	0.131422	0	0.189695	0.308428
sulfonamide__sul2	0.00835849	0.00126327	0.248301	0	0.031354	0.00261541	0.126847	0	0.0930526	0.216692
aminoglycoside__APH(6)-Id	0.0137151	0.0027303	0.242742	0	0.0388235	0.00326971	0.200915	0	0.20189	0.323635
chloramphenicol__Campylobacter coli chloramphenicol acetyltransferase	0.00706259	0.000953158	0.242742	0	0.000233856	3.80571e-05	0.026038	0	0.00503073	0.0349702
trimethoprim__dfrE	0.00419355	0.000641983	0.242742	0	0.0730676	0.00198628	0.65007	0.00522185	0.0465034	0.152884
macrolide-lincosamide-streptogramin__lsa(C)	0.000682478	0.000124345	0.242125	0	0.00475909	0.000462417	0.156932	0	0.115136	0.240562
aminoglycoside__AAC(6')-Ie-APH(2'')-Ia	0.00361062	0.000958917	0.239036	0	0.194657	0.0091734	0.649367	0.00143461	0.268065	0.380894
multidrug__ParS	0.000253336	2.60805e-05	0.238419	0	0.00130281	0.000182114	0.348698	0	0.175819	0.295142
aminoglycoside__APH(3'')-Ib	0.0153493	0.00328901	0.237801	0	0.0476599	0.00387598	0.203202	0	0.26712	0.380627
vancomycin__vanC	0.00117588	0.000216323	0.235948	0	0.000273704	4.16603e-05	0.0633357	0	0.437086	0.51609
beta_lactam__TEM-193	0.00203758	0.000286642	0.23533	0	0.0136183	0.000777131	0.213758	0	0.0330924	0.123049
chloramphenicol__catD	0.000835863	0.000103139	0.23533	0	0.000345443	2.91776e-05	0.0712526	0	0.572013	0.630971
aminoglycoside__AAC(6')-Iad	0.00047015	4.01309e-05	0.23286	0	6.99556e-05	8.80178e-06	0.0293807	0	0.388057	0.475894
macrolide-lincosamide-streptogramin__erm(G)	0.0068687	0.00089043	0.221124	0	0.00214607	0.000292884	0.0485574	0	0.05806	0.168407
beta_lactam__TEM-192	0.00187786	0.00027804	0.220506	0	0.0132749	0.000773114	0.210767	0	0.0186636	0.0899329
chloramphenicol__catS	0.00176915	0.000241637	0.219889	0	0.000853078	7.57985e-05	0.0682618	0	0.538958	0.603777
multidrug__oprA	3.40687e-05	2.43292e-06	0.21433	0	2.43963e-05	2.62042e-06	0.0455665	0	0.879209	0.895227
tetracycline__tet(X3)	0.00327373	0.000365084	0.210624	0	0.000709714	0.000107344	0.036418	0	0.00252907	0.0192745
multidrug__mtrD	3.17215e-05	5.88204e-06	0.210006	0	6.85716e-05	2.21305e-05	0.127727	0	0.35078	0.44969
vancomycin__vanYB	0.000198439	1.62411e-05	0.204447	0	7.3886e-05	5.62636e-06	0.0819845	0	0.91817	0.929255
beta_lactam__Bla1	0.000226852	2.1985e-05	0.201977	0	6.26561e-05	1.57975e-05	0.033779	0	0.000744656	0.00706721
tetracycline__tet(X)	0.00280859	0.000351954	0.196418	0	0.00035917	6.26706e-05	0.0302604	0	0.0181348	0.0885613
trimethoprim__dfrA3	0.000251348	2.11543e-05	0.196418	0	0.000457422	1.57016e-05	0.334975	0	0.0508907	0.158873
macrolide-lincosamide-streptogramin__erm(X)	0.0140102	0.00327923	0.193329	0	0.00900789	0.000674642	0.345355	0	0.03468	0.1246
tetracycline__tet(X5)	0.00132318	0.000147401	0.193329	0	0.000236124	3.60093e-05	0.0283251	0	6.13589e-06	0.000123454
tetracycline__tetX6	0.00148389	0.000205981	0.192712	0	0.000376661	5.95358e-05	0.0306122	0	0.025157	0.107832
macrolide-lincosamide-streptogramin__vat(E)	0.000178139	1.46726e-05	0.191476	0	0.00024093	8.79731e-05	0.0473258	0	0.0176276	0.0885613
multidrug__lmrP	0.00157343	0.000394427	0.189623	0	0.00169685	0.000276226	0.103976	0	0.723529	0.767795
multidrug__oprC	1.68777e-05	2.6898e-06	0.188388	0	5.62375e-05	3.6026e-06	0.397959	0	0.149788	0.275984
beta_lactam__TEM-7	0.000932702	0.000132115	0.18777	0	0.00753555	0.000410438	0.195637	0	0.0884513	0.212876
multidrug__efmA	0.00169167	0.00046643	0.184682	0	0.00769467	0.000708272	0.142329	0	0.529101	0.600762
fosfomycin__FosA	0.00296364	0.000709184	0.180976	0	0.0422616	0.00165733	0.41608	0	0.000105351	0.00129247
multidrug__OprM	0.000239494	0.000181507	0.174182	0	0.00123946	0.00015887	0.299085	0	0.0870614	0.210811
aminoglycoside__aadK	0.000193775	1.78174e-05	0.172329	0	4.32178e-05	9.30644e-06	0.0501407	0	0.359192	0.453954
vancomycin__vanYG1	0.000285204	2.791e-05	0.171093	0	7.44886e-05	1.43367e-05	0.0274455	0	0.39661	0.480711
quinolone__norA	0.00268148	0.000857034	0.170476	0	0.0878635	0.00279561	0.70197	0.00203074	0.0903761	0.21443
aminoglycoside__amrB	1.78352e-05	1.94566e-06	0.164299	0	1.78172e-05	1.36871e-06	0.152533	0	0.466762	0.544736
macrolide-lincosamide-streptogramin__erm(C)	0.00338051	0.00118161	0.163064	0	1.00077	0.0528068	0.674173	0.00396469	0.299782	0.404263
macrolide-lincosamide-streptogramin__erm(Q)	0.000583845	8.29863e-05	0.159358	0	0.00203869	0.000370151	0.0689655	0	0.351348	0.44969
multidrug__Staphylococcys aureus LmrS	0.00145416	0.000436738	0.155034	0	0.0574542	0.00182683	0.688072	0.00135805	0.129799	0.258059
vancomycin__vanTC	0.000992221	0.000201312	0.154416	0	0.000212404	3.41358e-05	0.0446868	0	0.423823	0.503979
beta_lactam__TEM-59	0.000653744	9.69729e-05	0.153799	0	0.00104649	0.000108691	0.14057	0	0.341626	0.444026
macrolide-lincosamide-streptogramin__lnu(P)	0.000504184	7.49054e-05	0.153181	0	0.00256552	0.000588078	0.0552428	0	0.450135	0.529014
vancomycin__vanYD	0.000483113	7.4083e-05	0.150093	0	0.000251851	4.57432e-05	0.0304363	0	0.147494	0.274557
beta_lactam__TEM-178	0.000507964	7.28216e-05	0.149475	0	0.00286709	0.000173674	0.172238	0	0.0161137	0.0862253
tetracycline__tet(X4)	0.000168753	2.0411e-05	0.147622	0	3.21903e-05	4.81694e-06	0.0198804	0	0.000994509	0.0087761
beta_lactam__blaZ	0.00162291	0.000531538	0.147004	0	0.252265	0.010059	0.702674	0.00320735	0.142577	0.272685
vancomycin__vanXD	0.00106478	0.000299188	0.145769	0	0.000379087	7.86543e-05	0.0253343	0	0.884586	0.898882
vancomycin__vanTG	0.000228733	4.16517e-05	0.143298	0	0.000177036	2.19309e-05	0.102569	0	0.889091	0.901638
defensin__Clostridium perfringens mprF	0.000721783	0.000114016	0.140828	0	0.0194202	0.000962732	0.287474	0	0.00963067	0.0550481
aminoglycoside__APH(3')-Ia	0.00309152	0.000954055	0.138975	0	0.0169991	0.0013069	0.232407	0	0.0036195	0.0263856
vancomycin__vanHD	0.000559449	0.000104379	0.138357	0	0.00031863	6.73654e-05	0.0251583	0	0.22278	0.342686
vancomycin__vanB	7.31609e-05	7.74165e-06	0.137739	0	2.0494e-05	4.25534e-06	0.0251583	0	0.676831	0.722815
tetracycline__tetX1	0.00671145	0.000895765	0.134651	0	0.00471633	0.000945883	0.0314919	0	0.537755	0.603774
quinolone__sdrM	0.00073605	0.000231254	0.134033	0	0.0334312	0.00110063	0.642153	0.000795209	0.145163	0.273472
aminoglycoside__APH(2'')-IIa	0.000914167	0.00012565	0.133416	0	0.00047315	0.00011743	0.0230471	0	0.145129	0.273472
multidrug__cdeA	0.000366235	4.38364e-05	0.133416	0	0.00390214	0.000270538	0.142681	0	0.0168736	0.0884104
macrolide-lincosamide-streptogramin__msr(C)	0.00144066	0.000456453	0.13218	0	0.0123072	0.000993675	0.142153	0	0.181273	0.298197
beta_lactam__CBP-1	0.00069495	0.000216073	0.130327	0	0.000349275	8.88427e-05	0.0225194	0	0.754328	0.79378
aminoglycoside__aadA	0.00223557	0.000613718	0.12971	0	0.0119935	0.00127904	0.202498	0	0.0335144	0.123049
multidrug__Acinetobacter baumannii AmvA	0.000390621	0.000254363	0.12971	0	0.00075937	5.60145e-05	0.414849	0	0.782688	0.815097
sulfonamide__sul1	0.00774189	0.00228867	0.12971	0	0.0508598	0.00485761	0.200387	0	0.0286786	0.113585
tetracycline__tet(B)	0.00505326	0.0015235	0.12971	0	0.0223373	0.00247429	0.0731879	0	0.336879	0.442757
beta_lactam__SHV-53	0.00258654	0.00065803	0.129092	0	0.0207902	0.000859584	0.298733	0	0.179831	0.297549
vancomycin__vanYF	8.73138e-05	8.09956e-06	0.127239	0	2.42949e-05	2.92815e-06	0.0304363	0	0.742822	0.783739
multidrug__mepA	0.0003716	0.000205374	0.126004	0	0.016501	0.000992438	0.364884	0	0.0894233	0.21419
vancomycin__vanA	7.34903e-05	6.72399e-06	0.123533	0	9.2619e-05	2.30169e-05	0.0293807	0	0.73708	0.780529
macrolide-lincosamide-streptogramin__lnu(E)	0.000202521	2.20597e-05	0.122298	0	7.67325e-05	1.12334e-05	0.0276214	0	0.294337	0.397988
beta_lactam__TEM-118	0.000340984	5.0523e-05	0.12168	0	0.00323737	0.00018374	0.175229	0	0.0306789	0.119624
trimethoprim__dfrC	0.00252564	0.000761525	0.12168	0	0.115515	0.00512969	0.633357	0.00184324	0.222569	0.342686
beta_lactam__TEM-87	0.000225352	3.3529e-05	0.121062	0	0.00153569	9.48783e-05	0.155876	0	0.0919542	0.216135
aminoglycoside__AAC(6')-Im	0.00105241	0.000142449	0.119827	0	0.000455522	0.00011099	0.0198804	0	0.176371	0.295142
macrolide-lincosamide-streptogramin__erm(A)	0.000357073	6.41818e-05	0.119209	0	0.0251321	0.00186756	0.310345	0	0.233968	0.350255
fosfomycin__Acinetobacter baumannii AbaF	7.59688e-05	1.24845e-05	0.116739	0	0.000189639	2.8592e-05	0.161154	0	0.455334	0.533848
multidrug__mtrE	2.43963e-05	4.18853e-06	0.116739	0	8.28478e-05	1.51267e-05	0.13969	0	0.162854	0.29048
vancomycin__vanYM	0.000114359	1.29924e-05	0.116739	0	0.00243472	0.000698215	0.0253343	0	0.668457	0.716916
chloramphenicol__catB10	0.000121517	1.41279e-05	0.114268	0	2.62782e-05	3.82855e-06	0.0248065	0	0.35787	0.453422
tetracycline__tet(L)	0.00237437	0.000712558	0.11365	0	0.0114568	0.00162703	0.138107	0	0.532561	0.601678
beta_lactam__TEM-102	0.000279232	4.16469e-05	0.113033	0	0.000784493	6.72616e-05	0.12931	0	0.194286	0.314231
multidrug__mtrC	3.20228e-05	4.50999e-06	0.111797	0	7.08205e-05	1.73734e-05	0.159571	0	0.2794	0.389295
beta_lactam__SHV-1	0.000609757	0.000112507	0.11118	0	0.00254511	0.000127688	0.264075	0	0.255763	0.373699
tetracycline__tet(36)	7.54013e-05	2.13104e-05	0.11118	0	1.00433e-06	2.95105e-07	0.00387051	0	0.0520898	0.159253
beta_lactam__SHV-39	0.00318864	0.000809064	0.109327	0	0.0274967	0.00117833	0.288001	0	0.2665	0.380627
beta_lactam__ACT-29	0.000266066	5.2314e-05	0.108709	0	0.00274589	0.000201457	0.273223	0	0.277186	0.388369
macrolide-lincosamide-streptogramin__erm(T)	0.0013839	0.000531274	0.108709	0	0.00282574	0.000448033	0.0622801	0	0.568472	0.628443
beta_lactam__CDD-2	0.000223299	2.66474e-05	0.108091	0	0.00242281	0.000207997	0.129838	0	0.10224	0.225857
aminoglycoside__AAC(6')-Ib8	0.00104148	0.000325136	0.106856	0	0.000277867	6.05501e-05	0.0401126	0	0.0312981	0.120481
tetracycline__tet(38)	0.000127406	2.56361e-05	0.106238	0	0.00810515	0.000674511	0.29803	0	0.121437	0.248304
beta_lactam__TEM-177	0.000233646	3.96936e-05	0.105621	0	0.000671909	5.33044e-05	0.138635	0	0.102376	0.225857
chloramphenicol__Agrobacterium fabrum chloramphenicol acetyltransferase	7.23994e-05	1.01306e-05	0.105003	0	7.00731e-05	2.07932e-05	0.0511963	0	0.663275	0.715938
macrolide-lincosamide-streptogramin__lsa(D)	0.00016414	4.7025e-05	0.10315	0	0.000493202	9.24561e-05	0.0626319	0	0.781498	0.815097
multidrug__Klebsiella pneumoniae KpnG	0.000102433	1.49157e-05	0.10315	0	0.00063959	2.3828e-05	0.259148	0	0.0209719	0.0941861
multidrug__adeF	0.00013006	0.000117279	0.102532	0	0.000160372	2.31522e-05	0.179979	0	0.870444	0.8881
beta_lactam__ACT-30	0.000374645	9.82942e-05	0.101297	0	0.0062061	0.000314758	0.279029	0	0.000330551	0.00339321
beta_lactam__ACT-17	0.000549395	0.000137217	0.100679	0	0.0108284	0.000547122	0.289937	0	0.00031044	0.00332237
beta_lactam__TEM-194	0.000175357	2.65777e-05	0.0969734	0	0.000336555	3.16499e-05	0.128255	0	0.242269	0.361606
tetracycline__tetA(48)	8.95877e-05	1.95396e-05	0.0969734	0	3.56555e-05	7.20936e-06	0.0325475	0	0.517447	0.590308
multidrug__mexK	5.12254e-05	3.20502e-05	0.0963558	0	0.000740495	9.99681e-05	0.245602	0	0.0283584	0.113208
beta_lactam__TEM-91	0.000154494	2.49517e-05	0.0957381	0	0.00085588	5.87432e-05	0.143385	0	0.0221607	0.0981204
aminoglycoside__AAC(6')-Iih	0.000531211	0.000128569	0.0951204	0	4.77676e-05	1.21135e-05	0.0200563	0	0.0478736	0.154961
multidrug__smeD	3.00978e-05	6.71415e-06	0.0945028	0	0.000267738	7.4991e-05	0.191414	0	0.303772	0.407459
macrolide-lincosamide-streptogramin__msr(A)	0.00374254	0.0014143	0.0938851	0	0.0805425	0.00440014	0.563512	0.000369675	0.395073	0.480711
macrolide-lincosamide-streptogramin__vat(A)	0.000137102	1.95281e-05	0.0938851	0	4.6227e-05	7.72234e-06	0.0344828	0	0.165681	0.291391
multidrug__ceoB	9.55292e-06	3.10037e-06	0.0926498	0	6.03457e-05	1.22137e-05	0.12544	0	0.611583	0.667302
defensin__Listeria monocytogenes mprF	2.36786e-05	2.89534e-06	0.0907968	0	1.40478e-05	2.73431e-06	0.0680859	0	0.490848	0.562407
multidrug__mdsB	9.26945e-05	6.41271e-05	0.0907968	0	0.00220876	0.000196219	0.162913	0	0.174049	0.295142
beta_lactam__CDD-1	0.000151841	2.23864e-05	0.0901791	0	0.00133122	9.71456e-05	0.123505	0	0.0037901	0.0272346
beta_lactam__SHV-4	0.000596506	0.000117059	0.0901791	0	0.00381633	0.000181686	0.255454	0	0.124176	0.252269
beta_lactam__TEM-63	0.000216923	4.15874e-05	0.0901791	0	0.00288517	0.000159838	0.167664	0	0.0497401	0.15688
beta_lactam__TEM-43	0.000189469	2.9734e-05	0.0895615	0	0.000331407	3.11778e-05	0.114884	0	0.427978	0.507719
beta_lactam__TEM-75	0.000140684	2.15422e-05	0.0889438	0	0.000746068	4.45228e-05	0.138987	0	0.0526359	0.159493
beta_lactam__CMY-59	0.000180768	2.78579e-05	0.0883261	0	0.0020047	0.000309119	0.133005	0	0.01929	0.0912064
macrolide-lincosamide-streptogramin__erm(35)	4.82008e-05	6.18331e-06	0.0883261	0	2.66898e-05	5.71721e-06	0.0140746	0	0.00528632	0.0359327
beta_lactam__ACI-1	0.00212198	0.000359355	0.0870908	0	0.000468972	8.40594e-05	0.0225194	0	0.0170736	0.0885364
macrolide-lincosamide-streptogramin__mef(E)	4.42305e-05	5.86749e-06	0.0864731	0	0.000621285	0.000200147	0.0566502	0	0.330434	0.436242
beta_lactam__SHV-22	0.000549085	0.000171406	0.0858555	0	0.00420676	0.000186927	0.258093	0	0.150991	0.277185
sulfonamide__sul4	4.93432e-05	5.62649e-06	0.0858555	0	9.04662e-06	1.22858e-06	0.0292048	0	0.0273944	0.111124
beta_lactam__SHV-123	0.000468399	0.000131675	0.0846201	0	0.00487031	0.000222819	0.253167	0	0.205572	0.325928
beta_lactam__TEM-135	0.000131173	2.21916e-05	0.0840025	0	0.000443846	8.76354e-05	0.108023	0	0.231551	0.349481
macrolide-lincosamide-streptogramin__Erm(52)	0.000424952	0.00013073	0.0815318	0	6.38332e-05	1.60734e-05	0.0116115	0	0.0281847	0.113208
beta_lactam__TEM-185	9.5142e-05	1.66388e-05	0.0809141	0	0.000731009	4.17983e-05	0.143033	0	0.0615344	0.171954
fosfomycin__FosA3	0.000432374	8.91135e-05	0.0802965	0	0.00119613	8.50957e-05	0.156932	0	0.350242	0.44969
macrolide-lincosamide-streptogramin__mph(C)	0.00412397	0.00158258	0.0796788	0	0.0509869	0.00298235	0.487509	0	0.33959	0.443672
beta_lactam__CMY-48	0.000235343	4.85028e-05	0.0790611	0	0.0031192	0.00024166	0.135996	0	0.017515	0.0885613
beta_lactam__OXY-1-1	0.000279662	6.33995e-05	0.0784435	0	0.00290644	0.000176035	0.16221	0	0.0131651	0.0725743
chloramphenicol__catA4	0.00052639	0.00016471	0.0772082	0	0.00408103	0.00040253	0.249296	0	0.115259	0.240562
beta_lactam__OXY-1-6	0.000362727	8.74159e-05	0.0772082	0	0.00246845	0.000149629	0.159747	0	0.0551933	0.162422
beta_lactam__OXY-1-4	0.000192017	3.81977e-05	0.0772082	0	0.00181135	0.000117733	0.163441	0	0.0313778	0.120481
aminoglycoside__AAC(6')-Ii	0.00148436	0.000476824	0.0753552	0	0.0130981	0.00106184	0.111717	0	0.202031	0.323635
beta_lactam__OXY-2-8	0.000420981	0.000131093	0.0753552	0	0.00413644	0.000331803	0.110837	0	0.00701699	0.0425247
beta_lactam__LEN-6	0.00120835	0.000341982	0.0747375	0	0.0017461	0.000205061	0.155172	0	0.357233	0.453422
beta_lactam__TEM-114	7.92394e-05	1.18817e-05	0.0735022	0	0.000842179	5.31798e-05	0.139866	0	0.104913	0.228448
beta_lactam__MIR-23	8.11189e-05	1.54803e-05	0.0728845	0	0.00231423	0.000238331	0.157108	0	0.262202	0.375748
beta_lactam__OXY-6-4	0.000305354	7.2443e-05	0.0728845	0	0.00293032	0.000173276	0.161858	0	0.0180122	0.0885613
multidrug__mexQ	3.28339e-05	1.22124e-05	0.0716492	0	0.00115796	0.000114901	0.192998	0	0.0514836	0.158873
beta_lactam__SHV-6	0.00026073	8.36509e-05	0.0704138	0	0.00238505	9.78206e-05	0.237861	0	0.2578	0.373699
beta_lactam__TEM-121	8.82875e-05	1.48763e-05	0.0697962	0	0.000277261	2.23032e-05	0.114708	0	0.0499022	0.15688
multidrug__MuxA	1.65394e-05	4.77696e-06	0.0697962	0	0.000391115	5.66502e-05	0.242259	0	0.0823497	0.205059
chloramphenicol__catI	0.0028504	0.00133152	0.0691785	0	0.0121144	0.00103168	0.167136	0	0.80036	0.826655
multidrug__bpeF	5.35231e-06	1.30885e-06	0.0685608	0	1.86266e-05	2.90979e-06	0.107143	0	0.353331	0.450657
polymyxin__mcr-10.1	0.000190738	7.68982e-05	0.0685608	0	0.00617925	0.000858068	0.1462	0	0.534692	0.601678
beta_lactam__CFE-1	0.000142202	3.47725e-05	0.0679432	0	0.00111642	9.35207e-05	0.122977	0	0.0194018	0.0912064
beta_lactam__TEM-12	8.62341e-05	1.531e-05	0.0679432	0	0.00118112	6.58649e-05	0.144792	0	0.173992	0.295142
beta_lactam__mecA	0.000694352	0.000409064	0.0673255	0	0.0935088	0.00332884	0.660274	0.00102993	0.101212	0.225264
beta_lactam__OXY-6-2	0.000168518	4.21054e-05	0.0660902	0	0.00142317	8.43399e-05	0.154293	0	0.00915592	0.0541815
polymyxin__mcr-8.1	4.39084e-05	8.70618e-06	0.0654725	0	0.000397699	2.00744e-05	0.214286	0	0.101113	0.225264
beta_lactam__SHV-112	0.000471895	9.6697e-05	0.0648548	0	0.00374682	0.000190692	0.207072	0	0.177556	0.295142
beta_lactam__TEM-162	8.80806e-05	1.47741e-05	0.0648548	0	0.000146192	1.27773e-05	0.105208	0	0.261633	0.375748
beta_lactam__TEM-60	8.07201e-05	1.51558e-05	0.0642372	0	0.000202425	1.99416e-05	0.0950035	0	0.543514	0.607528
fosfomycin__FosA7	0.00250785	0.000831722	0.0636195	0	0.00470097	0.000548955	0.0751232	0	0.344532	0.446649
beta_lactam__ACT-28	0.000402885	0.000130398	0.0630019	0	0.00108928	0.000153544	0.159219	0	0.400483	0.483738
beta_lactam__MIR-14	6.90816e-05	1.51542e-05	0.0630019	0	0.000481885	4.22286e-05	0.12456	0	0.401031	0.483738
beta_lactam__TEM-167	7.64184e-05	1.33776e-05	0.0617665	0	0.000116589	1.25433e-05	0.0816327	0	0.608113	0.664958
chloramphenicol__Vibrio anguillarum chloramphenicol acetyltransferase	5.09089e-05	7.37404e-06	0.0617665	0	3.56789e-05	7.38749e-06	0.0151302	0	0.0245895	0.107552
fosfomycin__FosB	0.000147391	2.59375e-05	0.0617665	0	0.0132949	0.000928864	0.419071	0	0.147015	0.274557
multidrug__abeS	0.000412852	0.000201346	0.0617665	0	0.000585355	9.00784e-05	0.0606967	0	0.842298	0.866413
tetracycline__otr(A)	2.25497e-05	3.84549e-06	0.0617665	0	1.73773e-05	3.443e-06	0.0167136	0	0.665162	0.716438
beta_lactam__OXY-6-1	0.000128703	2.76284e-05	0.0611489	0	0.0013581	7.9404e-05	0.148663	0	0.022238	0.0981204
aminoglycoside__APH(6)-Ic	0.000114085	2.8227e-05	0.0605312	0	0.000938459	6.58483e-05	0.117171	0	0.0435664	0.149074
beta_lactam__ACT-16	0.000138816	3.87866e-05	0.0599135	0	0.00248059	0.00012534	0.245074	0	0.00048193	0.00484821
beta_lactam__VIM-1	0.000208953	5.83741e-05	0.0592959	0	0.001388	0.000144152	0.0994018	0	0.0198355	0.0923819
beta_lactam__CMY-70	5.35866e-05	8.6122e-06	0.0574429	0	0.000465964	7.06093e-05	0.0972906	0	0.17779	0.295142
beta_lactam__OXY-6-3	9.76537e-05	2.20093e-05	0.0574429	0	0.0008055	4.745e-05	0.130542	0	0.0204846	0.0928264
beta_lactam__OXY-2-5	0.000324903	0.000104544	0.0568252	0	0.00262653	0.000208482	0.0891977	0	0.092606	0.216655
beta_lactam__CMY-26	9.37452e-05	1.64686e-05	0.0568252	0	0.000644016	0.00012805	0.0927164	0	0.0610639	0.171593
aminoglycoside__aadA23	0.0015868	0.000573154	0.0562075	0	0.0063166	0.00082471	0.0870866	0	0.693138	0.7371
beta_lactam__CMY-34	0.00020714	4.96112e-05	0.0562075	0	0.00217615	0.000416631	0.0983462	0	0.0461827	0.152828
beta_lactam__TEM-138	6.30452e-05	1.02804e-05	0.0562075	0	0.000131075	1.19614e-05	0.0840957	0	0.219443	0.341729
beta_lactam__TEM-147	8.34128e-05	1.8551e-05	0.0562075	0	0.000166921	1.44185e-05	0.110837	0	0.175317	0.295142
polymyxin__mcr-9.1	0.000703104	0.000384237	0.0562075	0	0.00314675	0.000489072	0.163617	0	0.141026	0.270748
beta_lactam__OXA-347	0.00514398	0.00143687	0.0555899	0	3.19955e-05	1.41534e-05	0.00721323	0	0.031717	0.120861
chloramphenicol__catB8	4.54056e-05	6.57486e-06	0.0531192	0	1.56405e-05	4.20264e-06	0.0149543	0	0.420773	0.501538
beta_lactam__CMY-100	8.71311e-05	2.44253e-05	0.0525015	0	0.000488671	0.000114993	0.0686137	0	0.130886	0.258217
antibacterial_fatty_acid__farA	1.2902e-05	4.35053e-06	0.0518839	0	6.77062e-06	9.55566e-07	0.0344828	0	0.212474	0.332943
macrolide-lincosamide-streptogramin__cfr(E)	0.000173047	4.67836e-05	0.0518839	0	0.000155722	7.61985e-05	0.013019	0	0.779077	0.814711
beta_lactam__CMY-82	0.000108665	3.21287e-05	0.0506485	0	0.000586628	5.83675e-05	0.0826882	0	0.293789	0.397988
beta_lactam__LEN-14	0.000493849	0.000161763	0.0506485	0	0.000635598	8.67446e-05	0.0800493	0	0.40525	0.485927
macrolide-lincosamide-streptogramin__erm(33)	2.93596e-05	8.02677e-06	0.0302656	0	0.00924569	0.00044101	0.330577	0	0.369949	0.464398
aminoglycoside__ANT(4')-Ib	0.000172386	7.9838e-05	0.0345893	0	0.0507682	0.00361422	0.313863	0	0.301903	0.406036
macrolide-lincosamide-streptogramin__vga(A)	4.36627e-05	1.78386e-05	0.0327363	0	0.0552756	0.00642297	0.265306	0	0.396292	0.480711
bleomycin__bleomycin resistance protein	0.000194265	6.55413e-05	0.0413836	0	0.0629741	0.00732025	0.264602	0	0.632587	0.684282
tetracycline__tet(K)	0.000391726	0.000260522	0.0420012	0	0.0179612	0.00241331	0.263019	0	0.117313	0.241838
fosfomycin__FosB5	5.42659e-05	2.85207e-05	0.0135886	0	0.00418022	0.000535864	0.262139	0	0.375967	0.468097
macrolide-lincosamide-streptogramin__vgaALC	1.19086e-05	4.38871e-06	0.0160593	0	0.0134495	0.00153559	0.206897	0	0.383588	0.472357
beta_lactam__ACT-15	0.000106331	3.06824e-05	0.0432366	0	0.00226713	0.000149424	0.20285	0	0.00322512	0.0238564
trimethoprim__dfrG	0.00118423	0.000473089	0.0352069	0	0.0171595	0.0011128	0.201267	0	0.248268	0.368374
fosfomycin__FosB4	2.39936e-05	1.31422e-05	0.00494132	0	0.00785352	0.00271716	0.192294	0	0.517546	0.590308
beta_lactam__ACT-20	2.98716e-05	7.39698e-06	0.0321186	0	0.000669477	4.22401e-05	0.186488	0	0.0058607	0.0376727
beta_lactam__ACT-23	0.000175381	0.000106202	0.0345893	0	0.00374568	0.000242616	0.175932	0	0.0480595	0.154961
beta_lactam__SHV-21	9.48074e-05	1.69453e-05	0.0487956	0	0.000440572	2.60443e-05	0.169599	0	0.080206	0.202732
beta_lactam__SHV-20	4.95841e-05	1.07474e-05	0.0401482	0	0.000412911	2.20244e-05	0.168719	0	0.16017	0.29048
beta_lactam__SHV-51	4.27563e-05	1.73296e-05	0.0259419	0	0.000468735	2.2234e-05	0.167136	0	0.440435	0.518826
beta_lactam__ACT-5	4.01731e-05	1.66169e-05	0.0271773	0	0.00108508	7.75251e-05	0.165552	0	0.0535284	0.160267
aminoglycoside__ANT(9)-Ia	0.000187774	3.81194e-05	0.0494132	0	0.0201129	0.00182578	0.164145	0	0.341286	0.444026
beta_lactam__ACT-27	2.7443e-05	8.2414e-06	0.0271773	0	0.000389066	1.82347e-05	0.162913	0	0.000766743	0.00714207
beta_lactam__ACT-18	8.54314e-05	5.59424e-05	0.0222359	0	0.00240471	0.000160013	0.158163	0	0.289617	0.397988
beta_lactam__SHV-168	3.77322e-05	1.49159e-05	0.0222359	0	0.000521644	3.42193e-05	0.155876	0	0.388851	0.475894
beta_lactam__ACT-7	3.98112e-05	9.57348e-06	0.0358246	0	0.000695942	5.12157e-05	0.153941	0	0.00131934	0.011248
beta_lactam__SHV-125	5.36777e-05	1.77853e-05	0.0327363	0	0.00034201	1.67443e-05	0.152533	0	0.162853	0.29048
beta_lactam__ACT-21	1.99572e-05	8.1099e-06	0.0210006	0	0.00124932	9.01079e-05	0.144616	0	0.0795417	0.202732
beta_lactam__SHV-27	2.58639e-05	1.09475e-05	0.0228536	0	0.000244173	1.20819e-05	0.141098	0	0.379428	0.468924
beta_lactam__MIR-2	2.21947e-05	5.91584e-06	0.0271773	0	0.000453364	3.49944e-05	0.138811	0	0.00953432	0.0550481
beta_lactam__ACT-25	1.55678e-05	4.03972e-06	0.0222359	0	0.000389511	3.22791e-05	0.137403	0	0.190085	0.308428
beta_lactam__SHV-14	6.39564e-05	1.30797e-05	0.0382952	0	0.000250033	2.06395e-05	0.135468	0	0.48405	0.557156
beta_lactam__ACT-6	4.73928e-05	1.90443e-05	0.0358246	0	0.000236145	2.37041e-05	0.134764	0	0.0770411	0.198727
beta_lactam__SHV-126	0.000151133	5.01899e-05	0.0420012	0	0.00108806	6.69658e-05	0.133181	0	0.0586938	0.168407
beta_lactam__ACT-14	1.17076e-05	3.86837e-06	0.0117356	0	0.000431732	2.74421e-05	0.132301	0	0.0631967	0.175624
beta_lactam__ACT-31	2.07599e-05	1.28167e-05	0.0135886	0	0.000562245	3.30038e-05	0.131422	0	0.0203208	0.0928264
beta_lactam__OXY-1-3	0.000123586	3.06469e-05	0.0487956	0	0.000924218	5.64667e-05	0.130366	0	0.0532308	0.160267
beta_lactam__SHV-167	3.52617e-05	1.59784e-05	0.0228536	0	0.000390736	3.37049e-05	0.128431	0	0.487645	0.560013
beta_lactam__SHV-12	1.33772e-05	2.97186e-06	0.0240889	0	0.000119552	6.2224e-06	0.127727	0	0.164702	0.291391
beta_lactam__TEM-136	3.68096e-05	7.66688e-06	0.0407659	0	0.000572901	3.35902e-05	0.127727	0	0.0322794	0.121168
beta_lactam__SHV-127	2.0751e-05	4.91799e-06	0.0247066	0	0.000132607	8.50121e-06	0.123153	0	0.0449483	0.151835
beta_lactam__OXY-5-1	8.78104e-05	2.11216e-05	0.0438542	0	0.00089438	0.000142332	0.12069	0	0.0911834	0.21533
beta_lactam__CMH-1	1.60848e-05	5.83759e-06	0.0216183	0	0.00021613	3.88652e-05	0.11893	0	0.0900573	0.21443
beta_lactam__OXY-1-2	6.57799e-05	1.54809e-05	0.0432366	0	0.000474973	3.11887e-05	0.116995	0	0.0322137	0.121168
beta_lactam__ACT-37	1.48171e-05	4.76538e-06	0.0234713	0	0.000631124	0.000165872	0.115412	0	0.244195	0.363403
beta_lactam__SHV-19	2.5191e-05	5.72926e-06	0.0247066	0	0.000104458	5.77035e-06	0.114356	0	0.161147	0.29048
beta_lactam__MIR-9	3.02674e-05	6.90177e-06	0.0457072	0	0.000883573	7.9605e-05	0.113476	0	0.00159662	0.0131656
beta_lactam__TEM-127	2.01057e-05	4.14699e-06	0.0345893	0	0.000382852	2.25178e-05	0.1133	0	0.106052	0.229319
beta_lactam__TEM-182	4.27384e-05	1.01013e-05	0.0345893	0	0.000344901	2.87075e-05	0.112245	0	0.0201197	0.0928264
beta_lactam__TEM-16	1.06083e-05	3.21351e-06	0.020383	0	0.000317767	2.1655e-05	0.10943	0	0.140782	0.270748
beta_lactam__ACT-24	8.91729e-05	8.10798e-05	0.0123533	0	0.000466671	4.34408e-05	0.109254	0	0.958627	0.963897
beta_lactam__ACT-36	7.69393e-05	6.28771e-05	0.0179123	0	0.000345646	3.26878e-05	0.108902	0	0.788742	0.816946
beta_lactam__TEM-133	2.23894e-05	4.99085e-06	0.0352069	0	0.000154423	9.55179e-06	0.107143	0	0.0557369	0.162998
beta_lactam__MIR-6	3.82153e-05	8.80808e-06	0.0420012	0	0.000933985	8.36581e-05	0.106967	0	0.0369574	0.130912
beta_lactam__TEM-88	2.03331e-05	4.06462e-06	0.0395306	0	0.000207975	1.60727e-05	0.106791	0	0.0749478	0.196348
beta_lactam__TEM-123	2.21461e-05	4.81505e-06	0.0308833	0	0.000216317	1.45481e-05	0.104328	0	0.0127469	0.0712411
beta_lactam__TEM-6	1.74944e-05	5.30052e-06	0.0296479	0	0.000306375	1.92359e-05	0.104152	0	0.161035	0.29048
beta_lactam__SHV-23	4.17003e-05	1.05773e-05	0.0277949	0	0.000127731	1.71136e-05	0.102569	0	0.618607	0.673505
beta_lactam__TEM-107	3.58195e-05	8.94708e-06	0.0333539	0	0.000219424	2.20311e-05	0.101337	0	0.168675	0.293576
beta_lactam__ACT-4	3.23851e-05	7.81407e-06	0.0432366	0	0.000541317	9.92859e-05	0.101161	0	0.271077	0.383011
beta_lactam__ACT-13	3.22044e-05	7.3834e-06	0.0407659	0	0.000323301	2.76956e-05	0.100985	0	0.317519	0.421404
beta_lactam__TEM-184	1.66333e-05	5.41492e-06	0.0240889	0	0.000263897	1.99681e-05	0.100281	0	0.261483	0.375748
beta_lactam__TEM-42	4.51415e-05	9.02119e-06	0.0487956	0	0.000146756	1.40851e-05	0.0992259	0	0.0513167	0.158873
beta_lactam__OXY-5-2	5.3371e-05	1.26444e-05	0.0364422	0	0.000351514	4.6982e-05	0.09905	0	0.0735894	0.193798
beta_lactam__TEM-95	2.95076e-05	5.76226e-06	0.0389129	0	0.000148025	1.11596e-05	0.0951795	0	0.0373485	0.131373
beta_lactam__TEM-146	3.3414e-05	6.58483e-06	0.0370599	0	0.000137891	1.28424e-05	0.0939479	0	0.0484787	0.155317
beta_lactam__TEM-187	4.10026e-05	7.37205e-06	0.0494132	0	9.97673e-05	8.78001e-06	0.0927164	0	0.293798	0.397988
beta_lactam__OXY-4-1	7.11019e-05	2.05475e-05	0.0382952	0	0.000380956	5.30458e-05	0.0927164	0	0.280168	0.389295
beta_lactam__CMY-99	0.000116268	2.73204e-05	0.0487956	0	0.00151822	0.000397949	0.0923645	0	0.153168	0.280158
beta_lactam__ACT-12	0.000101908	2.60138e-05	0.0407659	0	0.000625384	8.89743e-05	0.0918367	0	0.249623	0.369295
beta_lactam__ACT-22	3.02292e-05	7.53901e-06	0.0302656	0	0.000435899	9.6957e-05	0.0916608	0	0.39284	0.479608
fusidic_acid__fusB	0.000435977	0.000259771	0.0234713	0	0.00333954	0.000565309	0.091133	0	0.0980757	0.225264
beta_lactam__CMY-64	0.000122182	2.92227e-05	0.0450896	0	0.000623584	0.000132815	0.0876144	0	0.106347	0.229319
beta_lactam__CMY-85	3.7951e-05	8.78482e-06	0.0420012	0	0.000568333	4.98301e-05	0.0870866	0	0.0800145	0.202732
aminoglycoside__ANT(2'')-Ia	8.77222e-05	4.65895e-05	0.0123533	0	0.00331429	0.000851919	0.0867347	0	0.165478	0.291391
beta_lactam__TEM-55	3.50025e-05	6.45607e-06	0.0420012	0	0.00012937	1.12773e-05	0.0867347	0	0.128004	0.257544
beta_lactam__CMY-112	4.01493e-05	6.99678e-06	0.0450896	0	0.000361376	4.31517e-05	0.0867347	0	0.0163266	0.0864451
multidrug__mexH	2.09543e-05	1.67583e-05	0.00679432	0	0.000562078	9.1785e-05	0.0844476	0	0.0982647	0.225264
beta_lactam__TEM-134	3.46002e-05	5.96649e-06	0.0420012	0	0.000130503	1.37606e-05	0.0839198	0	0.230567	0.349324
beta_lactam__SHV-152	1.51808e-05	3.85802e-06	0.0234713	0	6.40651e-05	5.96921e-06	0.0835679	0	0.307132	0.409781
beta_lactam__CMY-115	1.73802e-05	3.14098e-06	0.0352069	0	0.00113329	0.000168596	0.0828642	0	0.138648	0.27031
quinolone__QnrB30	0.000195483	5.54925e-05	0.0370599	0	0.000655453	9.64956e-05	0.0823364	0	0.165433	0.291391
beta_lactam__MIR-13	1.03938e-05	2.18466e-06	0.0265596	0	0.000390036	3.85845e-05	0.0816327	0	0.00507519	0.0349702
beta_lactam__TEM-159	1.25228e-05	2.50425e-06	0.0296479	0	0.000267452	6.97103e-05	0.0814567	0	0.206054	0.325928
beta_lactam__CMY-41	2.29267e-05	4.32946e-06	0.0382952	0	0.000263288	3.57171e-05	0.0814567	0	0.0666693	0.182254
beta_lactam__OXY-2-10	7.05571e-05	1.97239e-05	0.0389129	0	0.000490372	4.07806e-05	0.0804011	0	0.0592606	0.168407
beta_lactam__TEM-8	1.89047e-05	5.60089e-06	0.0197653	0	0.000103542	1.0054e-05	0.0802252	0	0.156369	0.284976
beta_lactam__ACT-35	7.85278e-06	3.02269e-06	0.012971	0	8.28533e-05	5.95605e-06	0.0798733	0	0.0114528	0.0647278
multidrug__OpmH	9.09657e-06	7.02264e-06	0.0142063	0	0.00057239	9.049e-05	0.0796974	0	0.0489634	0.155877
multidrug__mexP	1.22613e-05	5.93585e-06	0.00926498	0	0.000427752	5.98961e-05	0.0791696	0	0.0687352	0.18665
beta_lactam__MIR-5	2.16081e-05	7.07592e-06	0.0284126	0	0.000341761	3.83957e-05	0.0789937	0	0.00593991	0.0376727
beta_lactam__CMY-72	2.66618e-05	8.62656e-06	0.0327363	0	0.000801049	0.00010055	0.0788177	0	0.171885	0.295142
beta_lactam__TEM-94	2.77959e-05	7.10866e-06	0.0358246	0	7.61227e-05	8.03184e-06	0.0763547	0	0.211057	0.331756
quinolone__Acinetobacter baumannii AbaQ	0.000315649	0.00029315	0.0494132	0	0.000330202	6.67951e-05	0.0760028	0	0.675811	0.722815
beta_lactam__SHV-28	2.62994e-05	6.11376e-06	0.0259419	0	7.73176e-05	7.71055e-06	0.075475	0	0.353896	0.450657
multidrug__opmE	8.89457e-06	5.95775e-06	0.00802965	0	0.000412486	6.32316e-05	0.0751232	0	0.0817134	0.204487
beta_lactam__TEM-169	9.49403e-06	2.83182e-06	0.0154416	0	7.63797e-05	7.03635e-06	0.0745954	0	0.167762	0.293002
aminoglycoside__aadA12	0.000426013	0.000131824	0.0494132	0	0.00245156	0.000357993	0.0744194	0	0.20843	0.328652
multidrug__MexC	7.44154e-06	5.2376e-06	0.0191476	0	0.000436434	7.21515e-05	0.0738916	0	0.0845995	0.207578
beta_lactam__MIR-17	2.26904e-05	7.64056e-06	0.0271773	0	0.000379331	4.18382e-05	0.0738916	0	0.149189	0.27589
aminoglycoside__APH(2'')-If	5.61038e-05	1.48744e-05	0.0308833	0	0.00145758	0.000159956	0.0737157	0	0.00554123	0.0371002
quinolone__QnrE1	0.000363956	0.000182454	0.0179123	0	0.00309121	0.000273495	0.0737157	0	0.0013707	0.0114911
beta_lactam__OXY-2-6	0.0001806	5.3034e-05	0.0494132	0	0.00167626	0.000137409	0.0735398	0	0.100468	0.225264
chloramphenicol__cmx	5.5167e-05	4.92904e-05	0.016677	0	0.000529471	0.000142401	0.0733638	0	0.378597	0.468924
aminoglycoside__aadA17	0.000439822	0.000139493	0.0426189	0	0.00196536	0.000208658	0.0726601	0	0.478442	0.554507
beta_lactam__ACT-19	1.04523e-06	4.59946e-07	0.00494132	0	0.00013291	3.09719e-05	0.0717804	0	0.189688	0.308428
beta_lactam__SHV-162	8.95094e-06	4.229e-06	0.0117356	0	4.80161e-05	3.72854e-06	0.0716045	0	0.256838	0.373699
beta_lactam__CMY-90	1.7179e-05	4.05241e-06	0.0327363	0	0.000318704	2.69656e-05	0.0712526	0	0.25386	0.373367
beta_lactam__OXY-2-1	0.000110614	3.12149e-05	0.0321186	0	0.00110407	9.57592e-05	0.0710767	0	0.0691021	0.18665
quinolone__QnrB61	2.14355e-05	7.00569e-06	0.0197653	0	0.000371391	3.30678e-05	0.070197	0	0.0600048	0.169564
macrolide-lincosamide-streptogramin__mph(A)	0.00157705	0.000531642	0.0389129	0	0.024774	0.00290912	0.0700211	0	0.00679435	0.0416775
beta_lactam__TEM-83	2.07491e-05	6.42976e-06	0.020383	0	5.90965e-05	6.15367e-06	0.0691414	0	0.228745	0.348662
beta_lactam__CMY-45	0.00012511	3.12304e-05	0.0364422	0	0.00131957	0.000454042	0.0687896	0	0.291968	0.397988
multidrug__OprN	5.7707e-06	3.79755e-06	0.014824	0	0.000322803	5.04874e-05	0.0686137	0	0.0392922	0.136303
multidrug__mexJ	7.69379e-06	6.73708e-06	0.0117356	0	0.000451536	7.51823e-05	0.0686137	0	0.0867045	0.210811
beta_lactam__CMY-135	2.83709e-05	6.90483e-06	0.0327363	0	0.000527388	5.45353e-05	0.0682618	0	0.0811285	0.204038
aminoglycoside__aadA22	0.000655337	0.000227133	0.0487956	0	0.00230769	0.000331872	0.0680859	0	0.743228	0.783739
multidrug__PmpM	2.00272e-05	1.71008e-05	0.00864731	0	0.00117534	0.000192005	0.0680859	0	0.0717286	0.191912
beta_lactam__SHV-30	2.79202e-06	1.14197e-06	0.00741198	0	5.02919e-05	3.62583e-06	0.067734	0	0.276007	0.387798
beta_lactam__SRT-2	0.000485551	0.00024003	0.0135886	0	0.00435155	0.000410594	0.067734	0	0.00233764	0.0183724
multidrug__OprJ	6.66821e-06	5.91437e-06	0.00679432	0	0.000470938	8.14582e-05	0.0673821	0	0.113284	0.24043
beta_lactam__TEM-108	5.8305e-06	1.54587e-06	0.0172946	0	5.70042e-05	5.46785e-06	0.0672062	0	0.0449768	0.151835
quinolone__QnrB54	4.7129e-05	1.08475e-05	0.0315009	0	0.000572719	4.73073e-05	0.0672062	0	0.0298313	0.117228
beta_lactam__TEM-209	1.79097e-05	4.92942e-06	0.0240889	0	5.64004e-05	5.71491e-06	0.0670303	0	0.0369427	0.130912
defensin__Streptococcus agalactiae mprF	9.17983e-06	4.12666e-06	0.0154416	0	0.00451252	0.000642751	0.0666784	0	0.129202	0.257892
multidrug__OpmB	5.01116e-06	4.74511e-06	0.00555899	0	0.000373003	6.26724e-05	0.0663265	0	0.106681	0.229319
multidrug__abeM	0.000882118	0.0008544	0.0308833	0	0.000503757	9.04962e-05	0.0663265	0	0.373505	0.466186
beta_lactam__CMY-113	2.0637e-05	5.47952e-06	0.0315009	0	0.000431909	5.33496e-05	0.0663265	0	0.147922	0.274557
beta_lactam__TEM-199	1.19308e-05	3.01163e-06	0.0253243	0	5.15561e-05	4.71323e-06	0.0661506	0	0.0346131	0.1246
beta_lactam__SHV-93	9.81393e-06	3.55858e-06	0.00988264	0	6.29156e-05	5.45018e-06	0.0656228	0	0.013274	0.0725743
beta_lactam__TEM-30	2.63502e-05	1.72357e-05	0.0135886	0	6.3924e-05	5.81427e-06	0.0656228	0	0.682092	0.726891
beta_lactam__CMY-13	5.20751e-05	9.45923e-06	0.0389129	0	0.000342422	8.45668e-05	0.0654469	0	0.173748	0.295142
chloramphenicol__catIII	1.79424e-05	4.42023e-06	0.0179123	0	8.52754e-05	8.08224e-06	0.0652709	0	0.530822	0.60136
beta_lactam__CMY-119	5.39108e-05	1.30182e-05	0.0327363	0	0.000578239	0.000196772	0.0649191	0	0.292008	0.397988
beta_lactam__CMY-58	3.86295e-05	7.49377e-06	0.0389129	0	0.000311911	6.55742e-05	0.0647431	0	0.232437	0.349481
aminoglycoside__AAC(6')-Ib7	7.99151e-05	2.10597e-05	0.0321186	0	0.000527569	0.000123609	0.0638635	0	0.12542	0.253359
beta_lactam__TEM-89	1.43855e-05	3.47721e-06	0.0210006	0	0.00013217	6.93715e-05	0.0626319	0	0.480512	0.555626
aminoglycoside__aadA21	0.000342464	0.000118281	0.0364422	0	0.00132409	0.000167923	0.0622801	0	0.58478	0.643642
multidrug__adeI	0.000192388	0.000181813	0.0277949	0	0.000177792	3.39125e-05	0.0621042	0	0.534472	0.601678
beta_lactam__CMY-77	6.63654e-05	1.46287e-05	0.0401482	0	0.000158331	2.55639e-05	0.0621042	0	0.866579	0.885954
multidrug__mexG	1.43842e-05	1.24583e-05	0.00555899	0	0.000752475	0.00012962	0.0617523	0	0.0992007	0.225264
multidrug__opmD	8.06465e-06	7.97334e-06	0.00494132	0	0.000440716	7.60368e-05	0.0617523	0	0.108288	0.231782
beta_lactam__SHV-11	4.06722e-06	1.94336e-06	0.00864731	0	2.18382e-05	1.79704e-06	0.0612245	0	0.370226	0.464398
beta_lactam__OXY-2-2	6.07267e-05	1.6734e-05	0.0352069	0	0.000546241	4.74858e-05	0.0612245	0	0.0635658	0.175679
beta_lactam__CMY-104	1.73658e-05	4.19196e-06	0.0277949	0	0.000140001	3.42314e-05	0.0610486	0	0.139876	0.270607
quinolone__QnrE2	8.44274e-05	4.4072e-05	0.0172946	0	0.00126146	0.000135132	0.0606967	0	0.0455915	0.151871
beta_lactam__OXY-2-7	5.77954e-05	1.96048e-05	0.0302656	0	0.000470034	3.87941e-05	0.0606967	0	0.181408	0.298197
beta_lactam__CMY-37	4.95302e-05	1.12539e-05	0.0389129	0	0.00055355	0.000186691	0.0603448	0	0.293718	0.397988
beta_lactam__MIR-3	6.95111e-06	2.01569e-06	0.0160593	0	0.000301844	4.07215e-05	0.059993	0	0.0794544	0.202732
multidrug__mexV	6.3985e-06	6.2881e-06	0.00432366	0	0.000417781	7.24444e-05	0.0589374	0	0.115992	0.240804
beta_lactam__TEM-195	7.21363e-06	1.96337e-06	0.020383	0	4.13729e-05	3.05438e-06	0.0587614	0	0.556361	0.619137
beta_lactam__ACT-2	1.19625e-05	2.44309e-06	0.0339716	0	0.000674161	8.94692e-05	0.0587614	0	0.384084	0.472357
beta_lactam__SHV-105	2.13253e-05	9.12394e-06	0.0154416	0	0.000301367	4.73308e-05	0.0585855	0	0.116333	0.240804
beta_lactam__ACT-9	7.24442e-05	2.45517e-05	0.0302656	0	0.000136124	2.38875e-05	0.0582336	0	0.631902	0.684282
beta_lactam__OXY-2-9	7.44177e-05	2.59045e-05	0.0315009	0	0.000500305	4.65812e-05	0.0582336	0	0.137607	0.269323
multidrug__mdsC	1.06059e-06	2.5128e-07	0.0179123	0	4.19848e-05	6.61867e-06	0.0580577	0	0.104032	0.228448
beta_lactam__TEM-49	1.90784e-05	3.96965e-06	0.0277949	0	5.72917e-05	5.72725e-06	0.0578818	0	0.100338	0.225264
multidrug__abcA	3.28888e-05	1.68054e-05	0.0253243	0	0.000971076	0.000134636	0.0578818	0	0.290828	0.397988
beta_lactam__CTX-M-3	7.61617e-05	3.51894e-05	0.0240889	0	0.00733584	0.000747753	0.0577058	0	0.787618	0.816946
beta_lactam__SHV-128	5.66266e-06	1.53025e-06	0.012971	0	2.06529e-05	1.67176e-06	0.0577058	0	0.16269	0.29048
beta_lactam__SHV-147	2.93676e-06	9.71178e-07	0.00926498	0	2.41674e-05	1.91407e-06	0.057354	0	0.00503561	0.0349702
beta_lactam__CTX-M-10	2.39796e-05	5.57696e-06	0.0240889	0	0.000244932	7.69604e-05	0.057178	0	0.114228	0.240562
beta_lactam__CMY-73	7.80096e-05	1.9537e-05	0.0364422	0	0.000430141	0.000139096	0.057178	0	0.321846	0.426022
beta_lactam__CMY-42	1.80469e-05	5.29713e-06	0.0210006	0	0.000197733	3.20488e-05	0.057178	0	0.0418807	0.144288
beta_lactam__OXY-2-3	7.42998e-05	2.58759e-05	0.0333539	0	0.000447008	3.65095e-05	0.0568262	0	0.124379	0.252269
quinolone__QnrB37	1.94088e-05	6.26284e-06	0.0172946	0	0.000245666	3.03886e-05	0.0564743	0	0.0722558	0.192104
beta_lactam__TEM-3	4.35203e-06	1.05109e-06	0.0160593	0	3.98054e-05	6.04334e-06	0.0562984	0	0.230043	0.349324
beta_lactam__SHV-163	5.70742e-06	1.68618e-06	0.0135886	0	8.2224e-05	1.74867e-05	0.0559465	0	0.22012	0.341729
beta_lactam__TEM-164	2.73216e-06	8.81031e-07	0.0105003	0	3.83224e-05	4.76336e-06	0.0559465	0	0.219248	0.341729
beta_lactam__CMY-2	0.0001519	3.67832e-05	0.0376776	0	0.00149439	0.000566919	0.0557706	0	0.373199	0.466186
beta_lactam__CMY-78	9.86585e-06	3.18531e-06	0.0240889	0	0.000139226	1.36207e-05	0.0557706	0	0.139422	0.270607
bicyclomycin__bcr-1	2.15198e-05	2.13783e-05	0.00247066	0	0.00114569	0.000198687	0.0555947	0	0.0987916	0.225264
beta_lactam__TEM-128	1.87011e-06	7.10648e-07	0.00679432	0	5.17369e-05	8.91937e-06	0.0550669	0	0.251642	0.371191
aminoglycoside__aadA24	0.000284801	9.32382e-05	0.0370599	0	0.000966536	0.000109581	0.0548909	0	0.776796	0.814018
beta_lactam__MIR-11	9.57576e-06	3.0235e-06	0.0191476	0	0.000120638	1.18719e-05	0.054715	0	0.0836383	0.206746
beta_lactam__TEM-21	2.29031e-05	1.3622e-05	0.0172946	0	3.17009e-05	3.07432e-06	0.0545391	0	0.227397	0.347662
beta_lactam__MIR-15	9.83188e-07	4.14855e-07	0.00494132	0	0.000129294	1.72898e-05	0.0543631	0	0.0343746	0.1246
beta_lactam__CMY-66	7.54428e-06	2.01858e-06	0.0216183	0	0.000293034	4.16207e-05	0.0541872	0	0.175753	0.295142
aminoglycoside__APH(3')-IIb	2.4806e-05	2.46299e-05	0.00123533	0	0.00142897	0.000242477	0.0540113	0	0.104597	0.228448
chloramphenicol__plasmid-encoded cat (pp-cat)	7.93698e-05	3.31247e-05	0.0179123	0	0.000147308	1.77313e-05	0.0538353	0	0.305439	0.408606
beta_lactam__OXY-2-4	5.08332e-05	1.88056e-05	0.0234713	0	0.000336787	3.25703e-05	0.0536594	0	0.177149	0.295142
multidrug__mexM	4.47474e-06	4.47474e-06	0.000617665	0	0.000301302	5.18996e-05	0.0534835	0	0.100052	0.225264
aminoglycoside__AAC(6')-Ic	0.000641279	0.000382783	0.0105003	0	0.00508825	0.000513415	0.0531316	0	0.00608589	0.0377926
beta_lactam__MIR-1	4.8041e-06	1.64607e-06	0.0105003	0	0.000104407	1.03049e-05	0.0531316	0	0.144935	0.273472
beta_lactam__TEM-122	5.49654e-06	2.14345e-06	0.011118	0	4.2883e-05	6.61028e-06	0.0529557	0	0.145828	0.273699
chloramphenicol__Pseudomonas aeruginos catB7	1.61254e-05	1.56083e-05	0.001853	0	0.00137787	0.000239115	0.0526038	0	0.115146	0.240562
beta_lactam__CMY-46	5.69326e-05	1.5643e-05	0.0327363	0	0.000157285	1.46165e-05	0.0524279	0	0.232756	0.349481
beta_lactam__CMY-61	3.12893e-05	6.23356e-06	0.0321186	0	0.00023747	7.28272e-05	0.0522519	0	0.270269	0.382944
beta_lactam__CMY-4	4.99681e-05	1.25849e-05	0.0308833	0	0.000595147	0.000196174	0.052076	0	0.261318	0.375748
aminoglycoside__ANT(3'')-IIa	0.000106947	2.20498e-05	0.0413836	0	0.000321546	3.46339e-05	0.052076	0	0.182555	0.299104
beta_lactam__SHV-37	3.18005e-05	1.36529e-05	0.014824	0	0.000340024	3.57166e-05	0.0519001	0	0.816432	0.841527
beta_lactam__MIR-12	6.37296e-06	2.08357e-06	0.0160593	0	0.000103165	1.23012e-05	0.0515482	0	0.144836	0.273472
beta_lactam__OXA-50	1.97152e-05	1.95114e-05	0.00247066	0	0.00131521	0.000235387	0.0513723	0	0.118452	0.243188
beta_lactam__CMY-49	1.49084e-05	6.18654e-06	0.0191476	0	5.59745e-05	6.07976e-06	0.0510204	0	0.37805	0.468924
beta_lactam__OXA-2	3.83966e-06	2.47738e-06	0.00247066	0	0.00254097	0.000728959	0.0503167	0	0.205871	0.325928
