# Supplementary material for: The Gut Resistome Atlas in Preterm Infants Enables Prediction of Necrotizing Enterocolitis Onset
Source: Adv Sci (Weinh). 2025 Sep 30;12(45):e05154. doi: 10.1002/advs.202505154 (PMC12677589; doi:10.1002/advs.202505154)
Supplement: Supplementary file 11 — Supplemental Table 10 [file ADVS-12-e05154-s012.xlsx]

## Sheet: meta-cohorts
Study	SequenceID	SampleID	SubjectID	Day of life	Delivery mode	Country	Sex	Feeding pattern	Infant antibiotics	Birth weight (gram)	Gestational age (weeks)	PreNEC	NEC day onset
BrooksB_2017	SRR5405977	N2_039_008G1	N2_039	8	CS	US	female		yes	1470	30	preNEC	24
BrooksB_2017	SRR5405976	N2_039_011G1	N2_039	11	CS	US	female		yes	1470	30	preNEC	24
BrooksB_2017	SRR5405975	N2_039_013G1	N2_039	13	CS	US	female		yes	1470	30	preNEC	24
BrooksB_2017	SRR5405974	N2_039_015G1	N2_039	15	CS	US	female		yes	1470	30	preNEC	24
BrooksB_2017	SRR5405973	N2_039_018G1	N2_039	18	CS	US	female		yes	1470	30	preNEC	24
BrooksB_2017	SRR5405972	N2_039_020G1	N2_039	20	CS	US	female		yes	1470	30	preNEC	24
BrooksB_2017	SRR5405971	N2_039_021G1	N2_039	21	CS	US	female		yes	1470	30	preNEC	24
BrooksB_2017	SRR5405970	N2_039_035G1	N2_039	35	CS	US	female		yes	1470	30	postNEC	24
BrooksB_2017	SRR5405969	N2_039_037G1	N2_039	37	CS	US	female		yes	1470	30	postNEC	24
BrooksB_2017	SRR5405968	N2_039_044G1	N2_039	44	CS	US	female		yes	1470	30	postNEC	24
BrooksB_2017	SRR5405958	N2_061_007G1	N2_061	7	vaginal	US	male		yes	1184	28	preNEC	9
BrooksB_2017	SRR5405957	N2_061_008G1	N2_061	8	vaginal	US	male		yes	1184	28	preNEC	9
BrooksB_2017	SRR5405956	N2_061_015G1	N2_061	15	vaginal	US	male		yes	1184	28	postNEC	9
BrooksB_2017	SRR5405954	N2_061_021G1	N2_061	21	vaginal	US	male		yes	1184	28	postNEC	9
BrooksB_2017	SRR5405953	N2_061_025G1	N2_061	25	vaginal	US	male		yes	1184	28	postNEC	9
BrooksB_2017	SRR5405952	N2_061_082G1	N2_061	82	vaginal	US	male		yes	1184	28	postNEC	9
BrooksB_2017	SRR5405911	N2_069_014G1	N2_069	14	CS	US	male		yes	637	26	preNEC	33
BrooksB_2017	SRR5405910	N2_069_015G1	N2_069	15	CS	US	male		yes	637	26	preNEC	33
BrooksB_2017	SRR5405909	N2_069_017G1	N2_069	17	CS	US	male		yes	637	26	preNEC	33
BrooksB_2017	SRR5405908	N2_069_018G1	N2_069	18	CS	US	male		yes	637	26	preNEC	33
BrooksB_2017	SRR5405907	N2_069_019G1	N2_069	19	CS	US	male		yes	637	26	preNEC	33
BrooksB_2017	SRR5405906	N2_069_021G1	N2_069	21	CS	US	male		yes	637	26	preNEC	33
BrooksB_2017	SRR5405905	N2_069_024G1	N2_069	24	CS	US	male		yes	637	26	preNEC	33
BrooksB_2017	SRR5405904	N2_069_027G1	N2_069	27	CS	US	male		yes	637	26	preNEC	33
BrooksB_2017	SRR5405903	N2_069_028G1	N2_069	28	CS	US	male		yes	637	26	preNEC	33
BrooksB_2017	SRR5405902	N2_069_029G1	N2_069	29	CS	US	male		yes	637	26	preNEC	33
BrooksB_2017	SRR5405891	N2_071_007G1	N2_071	7	CS	US	male		yes	754	25	preNEC	31
BrooksB_2017	SRR5405890	N2_071_008G1	N2_071	8	CS	US	male		yes	754	25	preNEC	31
BrooksB_2017	SRR5405889	N2_071_010G1	N2_071	10	CS	US	male		yes	754	25	preNEC	31
BrooksB_2017	SRR5405888	N2_071_013G1	N2_071	13	CS	US	male		yes	754	25	preNEC	31
BrooksB_2017	SRR5405887	N2_071_015G1	N2_071	15	CS	US	male		yes	754	25	preNEC	31
BrooksB_2017	SRR5405886	N2_071_017G1	N2_071	17	CS	US	male		yes	754	25	preNEC	31
BrooksB_2017	SRR5405885	N2_071_019G1	N2_071	19	CS	US	male		yes	754	25	preNEC	31
BrooksB_2017	SRR5405884	N2_071_021G1	N2_071	21	CS	US	male		yes	754	25	preNEC	31
BrooksB_2017	SRR5405883	N2_071_023G1	N2_071	23	CS	US	male		yes	754	25	preNEC	31
BrooksB_2017	SRR5405882	N2_071_025G1	N2_071	25	CS	US	male		yes	754	25	preNEC	31
BrooksB_2017	SRR5405881	N2_071_027G1	N2_071	27	CS	US	male		yes	754	25	preNEC	31
BrooksB_2017	SRR5405880	N2_071_029G1	N2_071	29	CS	US	male		yes	754	25	preNEC	31
BrooksB_2017	SRR5405879	N2_071_030G1	N2_071	30	CS	US	male		yes	754	25	preNEC	31
BrooksB_2017	SRR5405864	S2_002_005G1	S2_002	5	CS	US	female		yes	734	29	preNEC	29
BrooksB_2017	SRR5405862	S2_002_010G1	S2_002	10	CS	US	female		yes	734	29	preNEC	29
BrooksB_2017	SRR5405861	S2_002_011G1	S2_002	11	CS	US	female		yes	734	29	preNEC	29
BrooksB_2017	SRR5405860	S2_002_012G1	S2_002	12	CS	US	female		yes	734	29	preNEC	29
BrooksB_2017	SRR5405859	S2_002_013G1	S2_002	13	CS	US	female		yes	734	29	preNEC	29
BrooksB_2017	SRR5405858	S2_002_014G1	S2_002	14	CS	US	female		yes	734	29	preNEC	29
BrooksB_2017	SRR5405857	S2_002_015G1	S2_002	15	CS	US	female		yes	734	29	preNEC	29
BrooksB_2017	SRR5405856	S2_002_016G1	S2_002	16	CS	US	female		yes	734	29	preNEC	29
BrooksB_2017	SRR5405855	S2_002_017G1	S2_002	17	CS	US	female		yes	734	29	preNEC	29
BrooksB_2017	SRR5405854	S2_002_018G1	S2_002	18	CS	US	female		yes	734	29	preNEC	29
BrooksB_2017	SRR5405853	S2_002_019G1	S2_002	19	CS	US	female		yes	734	29	preNEC	29
BrooksB_2017	SRR5405852	S2_002_020G1	S2_002	20	CS	US	female		yes	734	29	preNEC	29
BrooksB_2017	SRR5405851	S2_002_022G1	S2_002	22	CS	US	female		yes	734	29	preNEC	29
BrooksB_2017	SRR5405850	S2_002_023G1	S2_002	23	CS	US	female		yes	734	29	preNEC	29
BrooksB_2017	SRR5405849	S2_002_024G1	S2_002	24	CS	US	female		yes	734	29	preNEC	29
BrooksB_2017	SRR5405848	S2_002_026G1	S2_002	26	CS	US	female		yes	734	29	preNEC	29
BrooksB_2017	SRR5405847	S2_002_027G1	S2_002	27	CS	US	female		yes	734	29	preNEC	29
BrooksB_2017	SRR5405846	S2_002_028G1	S2_002	28	CS	US	female		yes	734	29	preNEC	29
BrooksB_2017	SRR5405677	S2_015_005G1	S2_015	5	vaginal	US	female		yes	768	26	preNEC	13
BrooksB_2017	SRR5405676	S2_015_006G1	S2_015	6	vaginal	US	female		yes	768	26	preNEC	13
BrooksB_2017	SRR5405675	S2_015_009G1	S2_015	9	vaginal	US	female		yes	768	26	preNEC	13
BrooksB_2017	SRR5405673	S2_015_011G1	S2_015	11	vaginal	US	female		yes	768	26	preNEC	13
BrooksB_2017	SRR5405672	S2_015_012G1	S2_015	12	vaginal	US	female		yes	768	26	preNEC	13
BrooksB_2017	SRR5405671	S2_015_013G1	S2_015	13	vaginal	US	female		yes	768	26	onsetNEC	13
LouYC_2024	SRR25947135	L4_023_006G1	23	6	CS	US	male		yes	1219	29.14	preNEC	18
LouYC_2024	SRR25947129	L4_023_006G2	23	6	CS	US	male		yes	1219	29.14	preNEC	18
LouYC_2024	SRR13622688	L2_023_009G1	23	9	CS	US	male		yes	1219	29.14	preNEC	18
LouYC_2024	SRR13622687	L2_023_015G1	23	15	CS	US	male		yes	1219	29.14	preNEC	18
LouYC_2024	SRR25947128	L4_023_016G1	23	16	CS	US	male		yes	1219	29.14	preNEC	18
LouYC_2024	SRR13622686	L2_023_037G1	23	37	CS	US	male		yes	1219	29.14	preNEC	18
LouYC_2024	SRR13622685	L2_023_042G1	23	42	CS	US	male		yes	1219	29.14	preNEC	18
LouYC_2024	SRR25947126	L4_023_047G1	23	47	CS	US	male		yes	1219	29.14	preNEC	18
LouYC_2024	SRR13622684	L2_023_053G1	23	53	CS	US	male		yes	1219	29.14	onsetNEC	18
LouYC_2024	SRR13622681	L2_023_067G1	23	67	CS	US	male		yes	1219	29.14	postNEC	18
LouYC_2024	SRR13622680	L2_023_068G1	23	68	CS	US	male		yes	1219	29.14	postNEC	18
LouYC_2024	SRR13622679	L2_023_074G1	23	74	CS	US	male		yes	1219	29.14	postNEC	18
LouYC_2024	SRR13622678	L2_023_084G1	23	84	CS	US	male		yes	1219	29.14	postNEC	18
LouYC_2024	SRR13622677	L2_023_126G1	23	126	CS	US	male		yes	1219	29.14	postNEC	18
LouYC_2024	SRR13622676	L2_023_246G1	23	246	CS	US	male		yes	1219	29.14	postNEC	18
LouYC_2024	SRR13622675	L2_023_383G1	23	383	CS	US	male		yes	1219	29.14	postNEC	18
LouYC_2024	SRR25947130	L4_023_489G1	23	489	CS	US	male		yes	1219	29.14	postNEC	18
LouYC_2024	SRR25947131	L4_023_621G1	23	621	CS	US	male		yes	1219	29.14	postNEC	18
LouYC_2024	SRR25947132	L4_023_752G1	23	752	CS	US	male		yes	1219	29.14	postNEC	18
LouYC_2024	SRR13622633	L2_039_015G1	39	15	CS	US	male		yes	870	29.57	preNEC	24
LouYC_2024	SRR13622632	L2_039_019G1	39	19	CS	US	male		yes	870	29.57	preNEC	24
LouYC_2024	SRR13622631	L2_039_034G1	39	34	CS	US	male		yes	870	29.57	postNEC	24
LouYC_2024	SRR13622630	L2_039_038G1	39	38	CS	US	male		yes	870	29.57	postNEC	24
LouYC_2024	SRR13622629	L2_039_044G1	39	44	CS	US	male		yes	870	29.57	postNEC	24
LouYC_2024	SRR13622628	L2_039_045G1	39	45	CS	US	male		yes	870	29.57	postNEC	24
LouYC_2024	SRR13622627	L2_039_055G1	39	55	CS	US	male		yes	870	29.57	postNEC	24
LouYC_2024	SRR13622625	L2_039_055G2	39	55	CS	US	male		yes	870	29.57	postNEC	24
LouYC_2024	SRR13622624	L2_039_061G1	39	61	CS	US	male		yes	870	29.57	postNEC	24
LouYC_2024	SRR13622623	L2_039_064G1	39	64	CS	US	male		yes	870	29.57	postNEC	24
LouYC_2024	SRR13622622	L2_039_121G1	39	121	CS	US	male		yes	870	29.57	postNEC	24
LouYC_2024	SRR13622621	L2_039_239G1	39	239	CS	US	male		yes	870	29.57	postNEC	24
LouYC_2024	SRR13622620	L2_039_362G1	39	362	CS	US	male		yes	870	29.57	postNEC	24
LouYC_2024	SRR25947400	L4_039_719G1	39	719	CS	US	male		yes	870	29.57	postNEC	24
LouYC_2024	SRR13622618	L2_040_008G1	40	8	CS	US	male		yes	648	25.86	preNEC	43
LouYC_2024	SRR13622617	L2_040_010G1	40	10	CS	US	male		yes	648	25.86	preNEC	43
LouYC_2024	SRR13622616	L2_040_017G1	40	17	CS	US	male		yes	648	25.86	preNEC	43
LouYC_2024	SRR13622614	L2_040_024G1	40	24	CS	US	male		yes	648	25.86	preNEC	43
LouYC_2024	SRR13622613	L2_040_038G1	40	38	CS	US	male		yes	648	25.86	preNEC	43
LouYC_2024	SRR13622612	L2_040_060G1	40	60	CS	US	male		yes	648	25.86	postNEC	43
LouYC_2024	SRR13622611	L2_040_066G1	40	66	CS	US	male		yes	648	25.86	postNEC	43
LouYC_2024	SRR13622610	L2_040_071G1	40	71	CS	US	male		yes	648	25.86	postNEC	43
LouYC_2024	SRR25947394	L4_040_089G1	40	89	CS	US	male		yes	648	25.86	postNEC	43
LouYC_2024	SRR13622609	L2_040_089G1	40	89	CS	US	male		yes	648	25.86	postNEC	43
LouYC_2024	SRR13622608	L2_040_097G1	40	97	CS	US	male		yes	648	25.86	postNEC	43
LouYC_2024	SRR13622607	L2_040_100G1	40	100	CS	US	male		yes	648	25.86	postNEC	43
LouYC_2024	SRR13622606	L2_040_124G1	40	124	CS	US	male		yes	648	25.86	postNEC	43
LouYC_2024	SRR13622605	L2_040_225G1	40	225	CS	US	male		yes	648	25.86	postNEC	43
LouYC_2024	SRR13622603	L2_040_365G1	40	365	CS	US	male		yes	648	25.86	postNEC	43
LouYC_2024	SRR25947395	L4_040_493G1	40	493	CS	US	male		yes	648	25.86	postNEC	43
LouYC_2024	SRR25947399	L4_040_608G1	40	608	CS	US	male		yes	648	25.86	postNEC	43
LouYC_2024	SRR25947396	L4_040_727G1	40	727	CS	US	male		yes	648	25.86	postNEC	43
LouYC_2024	SRR25947397	L5_040_916G1	40	916	CS	US	male		yes	648	25.86	postNEC	43
LouYC_2024	SRR25947398	L5_040_1263G1	40	1263	CS	US	male		yes	648	25.86	postNEC	43
LouYC_2024	SRR13622580	L2_057_008G1	57	8	CS	US	female		yes	797	27.14	preNEC	23
LouYC_2024	SRR13622579	L2_057_014G1	57	14	CS	US	female		yes	797	27.14	preNEC	23
LouYC_2024	SRR13622578	L2_057_017G1	57	17	CS	US	female		yes	797	27.14	preNEC	23
LouYC_2024	SRR13622577	L2_057_019G1	57	19	CS	US	female		yes	797	27.14	preNEC	23
LouYC_2024	SRR13622576	L2_057_020G1	57	20	CS	US	female		yes	797	27.14	preNEC	23
LouYC_2024	SRR13622575	L2_057_039G1	57	39	CS	US	female		yes	797	27.14	postNEC	23
LouYC_2024	SRR13622574	L2_057_045G1	57	45	CS	US	female		yes	797	27.14	postNEC	23
LouYC_2024	SRR13622573	L2_057_048G1	57	48	CS	US	female		yes	797	27.14	postNEC	23
LouYC_2024	SRR13622572	L2_057_051G1	57	51	CS	US	female		yes	797	27.14	postNEC	23
LouYC_2024	SRR13622570	L2_057_061G1	57	61	CS	US	female		yes	797	27.14	postNEC	23
LouYC_2024	SRR13622569	L2_057_072G1	57	72	CS	US	female		yes	797	27.14	postNEC	23
LouYC_2024	SRR13622568	L2_057_122G1	57	122	CS	US	female		yes	797	27.14	postNEC	23
LouYC_2024	SRR13622567	L2_057_244G1	57	244	CS	US	female		yes	797	27.14	postNEC	23
LouYC_2024	SRR25947237	L4_057_489G1	57	489	CS	US	female		yes	797	27.14	postNEC	23
LouYC_2024	SRR25947235	L4_057_603G1	57	603	CS	US	female		yes	797	27.14	postNEC	23
LouYC_2024	SRR25947238	L4_057_726G1	57	726	CS	US	female		yes	797	27.14	postNEC	23
LouYC_2024	SRR25947239	L5_057_914G1	57	914	CS	US	female		yes	797	27.14	postNEC	23
LouYC_2024	SRR25947240	L5_057_1179G1	57	1179	CS	US	female		yes	797	27.14	postNEC	23
LouYC_2024	SRR13622566	L2_059_008G1	59	8	CS	US	male		yes	1101	28.71	preNEC	10
LouYC_2024	SRR13622565	L2_059_009G1	59	9	CS	US	male		yes	1101	28.71	preNEC	10
LouYC_2024	SRR13622564	L2_059_011G1	59	11	CS	US	male		yes	1101	28.71	postNEC	10
LouYC_2024	SRR13622563	L2_059_023G1	59	23	CS	US	male		yes	1101	28.71	postNEC	10
LouYC_2024	SRR13622561	L2_059_037G2	59	37	CS	US	male		yes	1101	28.71	postNEC	10
LouYC_2024	SRR13622562	L2_059_037G1	59	37	CS	US	male		yes	1101	28.71	postNEC	10
LouYC_2024	SRR13622559	L2_059_038G1	59	38	CS	US	male		yes	1101	28.71	postNEC	10
LouYC_2024	SRR13622558	L2_059_043G1	59	43	CS	US	male		yes	1101	28.71	postNEC	10
LouYC_2024	SRR13622557	L2_059_044G1	59	44	CS	US	male		yes	1101	28.71	postNEC	10
LouYC_2024	SRR13622556	L2_059_052G1	59	52	CS	US	male		yes	1101	28.71	postNEC	10
LouYC_2024	SRR13622555	L2_059_256G1	59	256	CS	US	male		yes	1101	28.71	postNEC	10
LouYC_2024	SRR13622554	L2_059_382G1	59	382	CS	US	male		yes	1101	28.71	postNEC	10
LouYC_2024	SRR13622852	L3_098_004G1	98	4	CS	US	male		yes	1500	29.86	preNEC	32
LouYC_2024	SRR25947205	L4_098_004G1	98	4	CS	US	male		yes	1500	29.86	preNEC	32
LouYC_2024	SRR25947206	L4_098_005G1	98	5	CS	US	male		yes	1500	29.86	preNEC	32
LouYC_2024	SRR13622851	L3_098_007G1	98	7	CS	US	male		yes	1500	29.86	preNEC	32
LouYC_2024	SRR25947207	L4_098_011G1	98	11	CS	US	male		yes	1500	29.86	preNEC	32
LouYC_2024	SRR13622850	L3_098_011G1	98	11	CS	US	male		yes	1500	29.86	preNEC	32
LouYC_2024	SRR13622849	L3_098_023G1	98	23	CS	US	male		yes	1500	29.86	preNEC	32
LouYC_2024	SRR13622848	L3_098_030G1	98	30	CS	US	male		yes	1500	29.86	preNEC	32
LouYC_2024	SRR25947528	L4_098_030G1	98	30	CS	US	male		yes	1500	29.86	preNEC	32
LouYC_2024	SRR13622551	L3_098_047G1	98	47	CS	US	male		yes	1500	29.86	postNEC	32
LouYC_2024	SRR13622847	L3_098_053G1	98	53	CS	US	male		yes	1500	29.86	postNEC	32
LouYC_2024	SRR25947208	L4_098_054G1	98	54	CS	US	male		yes	1500	29.86	postNEC	32
LouYC_2024	SRR13622845	L3_098_121G1	98	121	CS	US	male		yes	1500	29.86	postNEC	32
LouYC_2024	SRR25947209	L4_098_220G1	98	220	CS	US	male		yes	1500	29.86	postNEC	32
LouYC_2024	SRR13622844	L3_098_220G1	98	220	CS	US	male		yes	1500	29.86	postNEC	32
LouYC_2024	SRR13622843	L3_098_234G1	98	234	CS	US	male		yes	1500	29.86	postNEC	32
LouYC_2024	SRR25947527	L4_098_243G1	98	243	CS	US	male		yes	1500	29.86	postNEC	32
LouYC_2024	SRR13622842	L3_098_332G1	98	332	CS	US	male		yes	1500	29.86	postNEC	32
LouYC_2024	SRR25947215	L4_098_332G1	98	332	CS	US	male		yes	1500	29.86	postNEC	32
LouYC_2024	SRR25947214	L4_098_486G1	98	486	CS	US	male		yes	1500	29.86	postNEC	32
LouYC_2024	SRR25947213	L4_098_615G1	98	615	CS	US	male		yes	1500	29.86	postNEC	32
LouYC_2024	SRR25947212	L5_098_907G1	98	907	CS	US	male		yes	1500	29.86	postNEC	32
LouYC_2024	SRR25947210	L5_098_1091G1	98	1091	CS	US	male		yes	1500	29.86	postNEC	32
LouYC_2024	SRR25947347	L4_108_006G1	108	6	CS	US	female		yes	944	28.86	preNEC	17
LouYC_2024	SRR13622805	L3_108_007G1	108	7	CS	US	female		yes	944	28.86	preNEC	17
LouYC_2024	SRR13622804	L3_108_010G1	108	10	CS	US	female		yes	944	28.86	preNEC	17
LouYC_2024	SRR13622803	L3_108_017G1	108	17	CS	US	female		yes	944	28.86	onsetNEC	17
LouYC_2024	SRR13622802	L3_108_028G1	108	28	CS	US	female		yes	944	28.86	postNEC	17
LouYC_2024	SRR13622800	L3_108_031G1	108	31	CS	US	female		yes	944	28.86	postNEC	17
LouYC_2024	SRR25947346	L4_108_031G1	108	31	CS	US	female		yes	944	28.86	postNEC	17
LouYC_2024	SRR13622799	L3_108_039G1	108	39	CS	US	female		yes	944	28.86	postNEC	17
LouYC_2024	SRR13622798	L3_108_048G1	108	48	CS	US	female		yes	944	28.86	postNEC	17
LouYC_2024	SRR25947349	L4_108_054G1	108	54	CS	US	female		yes	944	28.86	postNEC	17
LouYC_2024	SRR13622797	L3_108_054G1	108	54	CS	US	female		yes	944	28.86	postNEC	17
LouYC_2024	SRR13622796	L3_108_077G1	108	77	CS	US	female		yes	944	28.86	postNEC	17
LouYC_2024	SRR13622795	L3_108_103G1	108	103	CS	US	female		yes	944	28.86	postNEC	17
LouYC_2024	SRR25947350	L4_108_365G1	108	365	CS	US	female		yes	944	28.86	postNEC	17
LouYC_2024	SRR13622794	L3_108_365G1	108	365	CS	US	female		yes	944	28.86	postNEC	17
LouYC_2024	SRR25947351	L4_108_497G1	108	497	CS	US	female		yes	944	28.86	postNEC	17
LouYC_2024	SRR25947348	L4_108_605G1	108	605	CS	US	female		yes	944	28.86	postNEC	17
LouYC_2024	SRR25947353	L5_108_962G1	108	962	CS	US	female		yes	944	28.86	postNEC	17
LouYC_2024	SRR25947354	L5_108_1088G1	108	1088	CS	US	female		yes	944	28.86	postNEC	17
LouYC_2024	SRR25947338	L4_114_005G1	114	5	CS	US	male		yes	1456	32.14	preNEC	8
LouYC_2024	SRR13622792	L3_114_007G1	114	7	CS	US	male		yes	1456	32.14	preNEC	8
LouYC_2024	SRR13622791	L3_114_016G1	114	16	CS	US	male		yes	1456	32.14	postNEC	8
LouYC_2024	SRR13622789	L3_114_025G1	114	25	CS	US	male		yes	1456	32.14	postNEC	8
LouYC_2024	SRR25947339	L4_114_031G1	114	31	CS	US	male		yes	1456	32.14	postNEC	8
LouYC_2024	SRR13622788	L3_114_031G1	114	31	CS	US	male		yes	1456	32.14	postNEC	8
LouYC_2024	SRR25947336	L4_114_031G2	114	31	CS	US	male		yes	1456	32.14	postNEC	8
LouYC_2024	SRR13622787	L3_114_043G1	114	43	CS	US	male		yes	1456	32.14	postNEC	8
LouYC_2024	SRR13622786	L3_114_123G1	114	123	CS	US	male		yes	1456	32.14	postNEC	8
LouYC_2024	SRR25947340	L4_114_123G1	114	123	CS	US	male		yes	1456	32.14	postNEC	8
LouYC_2024	SRR13622785	L3_114_237G1	114	237	CS	US	male		yes	1456	32.14	postNEC	8
LouYC_2024	SRR25947342	L4_114_237G1	114	237	CS	US	male		yes	1456	32.14	postNEC	8
LouYC_2024	SRR25947343	L4_114_360G1	114	360	CS	US	male		yes	1456	32.14	postNEC	8
LouYC_2024	SRR13622784	L3_114_360G1	114	360	CS	US	male		yes	1456	32.14	postNEC	8
LouYC_2024	SRR25947344	L4_114_494G1	114	494	CS	US	male		yes	1456	32.14	postNEC	8
LouYC_2024	SRR25947345	L4_114_612G1	114	612	CS	US	male		yes	1456	32.14	postNEC	8
LouYC_2024	SRR13622760	L3_128_007G1	128	7	vaginal	US	female		yes	1019	27.43	preNEC	28
LouYC_2024	SRR13622759	L3_128_009G1	128	9	vaginal	US	female		yes	1019	27.43	preNEC	28
LouYC_2024	SRR13622758	L3_128_015G1	128	15	vaginal	US	female		yes	1019	27.43	preNEC	28
LouYC_2024	SRR13622756	L3_128_020G1	128	20	vaginal	US	female		yes	1019	27.43	preNEC	28
LouYC_2024	SRR13622755	L3_128_029G1	128	29	vaginal	US	female		yes	1019	27.43	postNEC	28
LouYC_2024	SRR13622754	L3_128_037G1	128	37	vaginal	US	female		yes	1019	27.43	postNEC	28
LouYC_2024	SRR13622753	L3_128_043G1	128	43	vaginal	US	female		yes	1019	27.43	postNEC	28
LouYC_2024	SRR13622752	L3_128_054G1	128	54	vaginal	US	female		yes	1019	27.43	postNEC	28
LouYC_2024	SRR13622751	L3_128_070G1	128	70	vaginal	US	female		yes	1019	27.43	postNEC	28
LouYC_2024	SRR13622750	L3_128_124G1	128	124	vaginal	US	female		yes	1019	27.43	postNEC	28
LouYC_2024	SRR13622749	L3_128_245G1	128	245	vaginal	US	female		yes	1019	27.43	postNEC	28
LouYC_2024	SRR13622748	L3_128_361G1	128	361	vaginal	US	female		yes	1019	27.43	postNEC	28
LouYC_2024	SRR25947277	L4_168_017G1	168	17	CS	US	female		no	1018	30.57	preNEC	35
LouYC_2024	SRR25947282	L4_168_020G1	168	20	CS	US	female		no	1018	30.57	preNEC	35
LouYC_2024	SRR25947283	L4_168_023G1	168	23	CS	US	female		no	1018	30.57	preNEC	35
LouYC_2024	SRR25947278	L4_168_047G1	168	47	CS	US	female		no	1018	30.57	postNEC	35
LouYC_2024	SRR25947284	L4_168_050G1	168	50	CS	US	female		no	1018	30.57	postNEC	35
LouYC_2024	SRR25947279	L4_168_052G1	168	52	CS	US	female		no	1018	30.57	postNEC	35
LouYC_2024	SRR25947286	L4_168_060G1	168	60	CS	US	female		no	1018	30.57	postNEC	35
LouYC_2024	SRR25947287	L4_168_257G1	168	257	CS	US	female		no	1018	30.57	postNEC	35
LouYC_2024	SRR25947288	L4_168_610G1	168	610	CS	US	female		no	1018	30.57	postNEC	35
LouYC_2024	SRR25947289	L4_168_729G1	168	729	CS	US	female		no	1018	30.57	postNEC	35
LouYC_2024	SRR25947290	L5_168_923G1	168	923	CS	US	female		no	1018	30.57	postNEC	35
LouYC_2024	SRR25947285	L5_168_1104G1	168	1104	CS	US	female		no	1018	30.57	postNEC	35
MasiAC_2021	ERR4407044	NEW1001.S95.L003	364	15	vaginal	UK	female	breast	yes	600	24	preNEC	41
MasiAC_2021	ERR4407045	NEW1002.S96.L003	364	19	vaginal	UK	female	breast	yes	600	24	preNEC	41
MasiAC_2021	ERR4407046	NEW1482.S98.L003	364	22	vaginal	UK	female	breast	yes	600	24	preNEC	41
MasiAC_2021	ERR4407047	NEW1003.S97.L003	364	23	vaginal	UK	female	breast	yes	600	24	preNEC	41
MasiAC_2021	ERR4407048	NEW1484.S99.L003	364	28	vaginal	UK	female	breast	yes	600	24	preNEC	41
MasiAC_2021	ERR4407049	NEW1481.S110.L007	364	31	vaginal	UK	female	breast	yes	600	24	preNEC	41
MasiAC_2021	ERR4407050	NEW1486.S79.L003	364	41	vaginal	UK	female	breast	yes	600	24	onsetNEC	41
MasiAC_2021	ERR4407051	NEW1005.S98.L004	364	58	vaginal	UK	female	breast	yes	600	24	postNEC	41
MasiAC_2021	ERR4407052	NEW1006.S99.L004	364	64	vaginal	UK	female	breast	yes	600	24	postNEC	41
MasiAC_2021	ERR4407053	NEW1034.S149.L005	393	5	CS	UK	male	breast	yes	700	25	preNEC	14
MasiAC_2021	ERR4407054	NEW1035.S150.L005	393	7	CS	UK	male	breast	yes	700	25	preNEC	14
MasiAC_2021	ERR4407055	NEW1036.S151.L005	393	9	CS	UK	male	breast	yes	700	25	preNEC	14
MasiAC_2021	ERR4407056	NEW1037.S152.L005	393	11	CS	UK	male	breast	yes	700	25	preNEC	14
MasiAC_2021	ERR4407057	NEW1038.S153.L005	393	13	CS	UK	male	breast	yes	700	25	preNEC	14
MasiAC_2021	ERR4407058	NEW1039.S154.L005	393	22	CS	UK	male	breast	yes	700	25	postNEC	14
MasiAC_2021	ERR4407059	NEW1040.S218.L008	393	24	CS	UK	male	breast	yes	700	25	postNEC	14
MasiAC_2021	ERR4407061	NEW1042.S157.L005	393	28	CS	UK	male	breast	yes	700	25	postNEC	14
MasiAC_2021	ERR4407062	NEW1043.S109.L004	393	31	CS	UK	male	breast	yes	700	25	postNEC	14
MasiAC_2021	ERR4407063	NEW1044.S110.L004	393	40	CS	UK	male	breast	yes	700	25	postNEC	14
MasiAC_2021	ERR4407064	NEW1045.S111.L004	393	50	CS	UK	male	breast	yes	700	25	postNEC	14
MasiAC_2021	ERR4407065	NEW1046.S158.L005	393	57	CS	UK	male	combined	yes	700	25	postNEC	14
MasiAC_2021	ERR4407066	NEW1047.S112.L004	393	65	CS	UK	male	combined	yes	700	25	postNEC	14
MasiAC_2021	ERR4407067	NEW1048.S159.L005	393	70	CS	UK	male	formula	yes	700	25	postNEC	14
MasiAC_2021	ERR4407068	NEW1049.S113.L004	393	74	CS	UK	male	formula	yes	700	25	postNEC	14
MasiAC_2021	ERR4407069	NEW1050.S114.L004	393	83	CS	UK	male	formula	yes	700	25	postNEC	14
MasiAC_2021	ERR4407070	NEW1051.S115.L004	393	108	CS	UK	male	formula	yes	700	25	postNEC	14
MasiAC_2021	ERR4407071	NEW1052.S160.L005	393	128	CS	UK	male	formula	yes	700	25	postNEC	14
MasiAC_2021	ERR4407175	NEW1527.S104.L004	395	9	CS	UK	male	breast	yes	640	25	preNEC	12
MasiAC_2021	ERR4407176	NEW1069.S123.L004	395	11	CS	UK	male	breast	yes	640	25	preNEC	12
MasiAC_2021	ERR4407177	NEW1070.S202.L007	395	12	CS	UK	male	breast	yes	640	25	onsetNEC	12
MasiAC_2021	ERR4407178	NEW1072.S204.L007	395	40	CS	UK	male	combined	yes	640	25	postNEC	12
MasiAC_2021	ERR4407179	NEW1073.S124.L004	395	50	CS	UK	male	combined	yes	640	25	postNEC	12
MasiAC_2021	ERR4407181	NEW1077.S125.L004	395	108	CS	UK	male	formula	yes	640	25	postNEC	12
MasiAC_2021	ERR4407072	NEW1602.S134.L005	408	8	vaginal	UK	male	breast	yes	855	25	preNEC	28
MasiAC_2021	ERR4407073	NEW1593.S126.L004	408	13	vaginal	UK	male	breast	yes	855	25	preNEC	28
MasiAC_2021	ERR4407074	NEW1599.S132.L005	408	15	vaginal	UK	male	breast	yes	855	25	preNEC	28
MasiAC_2021	ERR4407075	NEW1603.S135.L005	408	20	vaginal	UK	male	breast	yes	855	25	preNEC	28
MasiAC_2021	ERR4407076	NEW1096.S170.L006	408	21	vaginal	UK	male	breast	yes	855	25	preNEC	28
MasiAC_2021	ERR4407077	NEW1098.S171.L006	408	25	vaginal	UK	male	combined	yes	855	25	preNEC	28
MasiAC_2021	ERR4407078	NEW1099.S211.L007	408	27	vaginal	UK	male	combined	yes	855	25	preNEC	28
MasiAC_2021	ERR4407079	NEW1100.S173.L006	408	29	vaginal	UK	male	formula	yes	855	25	postNEC	28
MasiAC_2021	ERR4407080	NEW1101.S212.L007	408	37	vaginal	UK	male	formula	yes	855	25	postNEC	28
MasiAC_2021	ERR4407081	NEW1102.S212.L008	408	43	vaginal	UK	male	formula	yes	855	25	postNEC	28
MasiAC_2021	ERR4407082	NEW1103.S175.L006	408	53	vaginal	UK	male	formula	yes	855	25	postNEC	28
MasiAC_2021	ERR4407083	NEW1104.S176.L006	408	67	vaginal	UK	male	formula	yes	855	25	postNEC	28
MasiAC_2021	ERR4407084	NEW1589.S122.L004	408	76	vaginal	UK	male	formula	yes	855	25	postNEC	28
MasiAC_2021	ERR4407085	NEW1105.S177.L006	408	88	vaginal	UK	male	formula	yes	855	25	postNEC	28
MasiAC_2021	ERR4407086	NEW1106.S178.L006	408	94	vaginal	UK	male	formula	yes	855	25	postNEC	28
MasiAC_2021	ERR4407087	NEW1595.S128.L004	408	100	vaginal	UK	male	formula	yes	855	25	postNEC	28
MasiAC_2021	ERR4407088	NEW1601.S133.L005	408	123	vaginal	UK	male	solid	yes	855	25	postNEC	28
MasiAC_2021	ERR4407089	NEW1591.S124.L004	408	126	vaginal	UK	male	solid	yes	855	25	postNEC	28
MasiAC_2021	ERR4407090	NEW1597.S130.L004	408	137	vaginal	UK	male	solid	yes	855	25	postNEC	28
MasiAC_2021	ERR4407091	NEW1600.S136.L005	408	158	vaginal	UK	male	solid	yes	855	25	postNEC	28
MasiAC_2021	ERR4407092	NEW1592.S125.L004	408	171	vaginal	UK	male	solid	yes	855	25	postNEC	28
MasiAC_2021	ERR4407093	NEW1596.S129.L004	408	192	vaginal	UK	male	solid	yes	855	25	postNEC	28
MasiAC_2021	ERR4407094	NEW1594.S127.L004	408	244	vaginal	UK	male	solid	yes	855	25	postNEC	28
MasiAC_2021	ERR4407095	NEW1590.S123.L004	408	339	vaginal	UK	male	solid	yes	855	25	postNEC	28
MasiAC_2021	ERR4407096	NEW1598.S131.L005	408	393	vaginal	UK	male	solid	yes	855	25	postNEC	28
MasiAC_2021	ERR4407182	NEW1113.S213.L007	410	0	vaginal	UK	male	solid	yes	520	23	preNEC	14
MasiAC_2021	ERR4407183	NEW1626.S153.L005	410	7	vaginal	UK	male	breast	yes	520	23	preNEC	14
MasiAC_2021	ERR4407184	NEW1114.S214.L007	410	8	vaginal	UK	male	breast	yes	520	23	preNEC	14
MasiAC_2021	ERR4407185	NEW1628.S7.L001	410	11	vaginal	UK	male	breast	yes	520	23	preNEC	14
MasiAC_2021	ERR4407186	NEW1116.S184.L006	410	14	vaginal	UK	male	breast	yes	520	23	onsetNEC	14
MasiAC_2021	ERR4407187	NEW1117.S185.L006	410	16	vaginal	UK	male	breast	yes	520	23	postNEC	14
MasiAC_2021	ERR4407188	NEW1625.S138.L005	410	20	vaginal	UK	male	breast	yes	520	23	postNEC	14
MasiAC_2021	ERR4407189	NEW1119.S215.L007	410	31	vaginal	UK	male	breast	yes	520	23	postNEC	14
MasiAC_2021	ERR4407190	NEW1120.S187.L006	410	37	vaginal	UK	male	breast	yes	520	23	postNEC	14
MasiAC_2021	ERR4407191	NEW1627.S60.L002	410	44	vaginal	UK	male	breast	yes	520	23	postNEC	14
MasiAC_2021	ERR4407192	NEW1122.S217.L007	410	58	vaginal	UK	male	breast	yes	520	23	postNEC	14
MasiAC_2021	ERR4407193	NEW1621.S137.L005	410	64	vaginal	UK	male	breast	yes	520	23	postNEC	14
MasiAC_2021	ERR4407194	NEW1624.S6.L001	410	73	vaginal	UK	male	breast	yes	520	23	postNEC	14
MasiAC_2021	ERR4407195	NEW1123.S188.L006	410	80	vaginal	UK	male	combined	yes	520	23	postNEC	14
MasiAC_2021	ERR4407196	NEW1124.S218.L007	410	88	vaginal	UK	male	formula	yes	520	23	postNEC	14
MasiAC_2021	ERR4407197	NEW1623.S152.L005	410	96	vaginal	UK	male	formula	yes	520	23	postNEC	14
MasiAC_2021	ERR4407199	NEW1126.S220.L007	410	109	vaginal	UK	male	formula	yes	520	23	postNEC	14
MasiAC_2021	ERR4407200	NEW1622.S151.L005	410	188	vaginal	UK	male	solid	yes	520	23	postNEC	14
MasiAC_2021	ERR4407097	NEW1136.S1.L001	415	9	CS	UK	female	breast	yes	640	27	postNEC
MasiAC_2021	ERR4407098	NEW1137.S2.L001	415	10	CS	UK	female	breast	yes	640	27	postNEC
MasiAC_2021	ERR4407099	NEW1138.S3.L001	415	16	CS	UK	female	breast	yes	640	27	postNEC
MasiAC_2021	ERR4407100	NEW1139.S193.L006	415	18	CS	UK	female	breast	yes	640	27	postNEC
MasiAC_2021	ERR4407101	NEW1140.S4.L001	415	20	CS	UK	female	breast	yes	640	27	postNEC
MasiAC_2021	ERR4407102	NEW1141.S194.L006	415	23	CS	UK	female	breast	yes	640	27	postNEC
MasiAC_2021	ERR4407103	NEW1142.S195.L006	415	25	CS	UK	female	breast	yes	640	27	postNEC
MasiAC_2021	ERR4407104	NEW1143.S196.L006	415	27	CS	UK	female	breast	yes	640	27	postNEC
MasiAC_2021	ERR4407105	NEW1631.S156.L005	415	33	CS	UK	female	breast	yes	640	27	postNEC
MasiAC_2021	ERR4407106	NEW1144.S197.L006	415	37	CS	UK	female	formula	yes	640	27	postNEC
MasiAC_2021	ERR4407107	NEW1146.S226.L008	415	52	CS	UK	female	formula	yes	640	27	postNEC
MasiAC_2021	ERR4407108	NEW1147.S5.L001	415	55	CS	UK	female	formula	yes	640	27	postNEC
MasiAC_2021	ERR4407109	NEW1630.S155.L005	415	59	CS	UK	female	formula	yes	640	27	postNEC
MasiAC_2021	ERR4407110	NEW1148.S227.L008	415	65	CS	UK	female	formula	yes	640	27	postNEC
MasiAC_2021	ERR4407111	NEW1149.S228.L008	415	72	CS	UK	female	formula	yes	640	27	postNEC
MasiAC_2021	ERR4407112	NEW1664.S181.L006	424	8	vaginal	UK	female	breast	yes	510	23	preNEC	13
MasiAC_2021	ERR4407113	NEW1191.S246.L008	424	14	vaginal	UK	female	breast	yes	510	23	postNEC	13
MasiAC_2021	ERR4407114	NEW1669.S185.L006	424	23	vaginal	UK	female	breast	yes	510	23	postNEC	13
MasiAC_2021	ERR4407116	NEW1675.S190.L006	424	40	vaginal	UK	female	breast	yes	510	23	postNEC	13
MasiAC_2021	ERR4407117	NEW1666.S182.L006	424	41	vaginal	UK	female	breast	yes	510	23	postNEC	13
MasiAC_2021	ERR4407118	NEW1670.S186.L006	424	47	vaginal	UK	female	breast	yes	510	23	postNEC	13
MasiAC_2021	ERR4407119	NEW1671.S187.L006	424	54	vaginal	UK	female	breast	yes	510	23	postNEC	13
MasiAC_2021	ERR4407120	NEW1193.S248.L008	424	61	vaginal	UK	female	breast	yes	510	23	postNEC	13
MasiAC_2021	ERR4407121	NEW1674.S189.L006	424	74	vaginal	UK	female	breast	yes	510	23	postNEC	13
MasiAC_2021	ERR4407122	NEW1194.S249.L008	424	85	vaginal	UK	female	breast	yes	510	23	postNEC	13
MasiAC_2021	ERR4407123	NEW1195.S250.L008	424	92	vaginal	UK	female	breast	yes	510	23	postNEC	13
MasiAC_2021	ERR4407124	NEW1196.S251.L008	424	101	vaginal	UK	female	breast	yes	510	23	postNEC	13
MasiAC_2021	ERR4407125	NEW1672.S12.L001	424	106	vaginal	UK	female	breast	yes	510	23	postNEC	13
MasiAC_2021	ERR4407126	NEW1667.S183.L006	424	190	vaginal	UK	female	breast	yes	510	23	postNEC	13
MasiAC_2021	ERR4407127	NEW1668.S184.L006	424	226	vaginal	UK	female	breast	yes	510	23	postNEC	13
MasiAC_2021	ERR4407128	NEW1673.S188.L006	424	232	vaginal	UK	female	breast	yes	510	23	postNEC	13
MasiAC_2021	ERR4407129	NEW1665.S1.L001	424	317	vaginal	UK	female	breast	yes	510	23	postNEC	13
MasiAC_2021	ERR4407130	NEW1782.S40.L002	451	6	vaginal	UK	male	breast	yes	500	24	preNEC	38
MasiAC_2021	ERR4407131	NEW1788.S14.L001	451	8	vaginal	UK	male	breast	yes	500	24	preNEC	38
MasiAC_2021	ERR4407132	NEW1787.S50.L002	451	10	vaginal	UK	male	breast	yes	500	24	preNEC	38
MasiAC_2021	ERR4407133	NEW1785.S48.L002	451	23	vaginal	UK	male	breast	yes	500	24	preNEC	38
MasiAC_2021	ERR4407134	NEW1783.S47.L002	451	25	vaginal	UK	male	breast	yes	500	24	preNEC	38
MasiAC_2021	ERR4407135	NEW1786.S49.L002	451	27	vaginal	UK	male	breast	yes	500	24	preNEC	38
MasiAC_2021	ERR4407136	NEW1784.S13.L001	451	38	vaginal	UK	male	breast	yes	500	24	onsetNEC	38
MasiAC_2021	ERR4407137	NEW1779.S11.L001	451	48	vaginal	UK	male	breast	yes	500	24	postNEC	38
MasiAC_2021	ERR4407138	NEW1778.S46.L002	451	57	vaginal	UK	male	breast	yes	500	24	postNEC	38
MasiAC_2021	ERR4407139	NEW1777.S45.L002	451	88	vaginal	UK	male	formula	yes	500	24	postNEC	38
MasiAC_2021	ERR4407140	NEW1780.S19.L001	451	95	vaginal	UK	male	formula	yes	500	24	postNEC	38
MasiAC_2021	ERR4407141	NEW1241.S88.L003	451	106	vaginal	UK	male	formula	yes	500	24	postNEC	38
MasiAC_2021	ERR4407164	NEW2065.S67.L003	506	7	vaginal	UK	male	breast	yes	740	24	preNEC	52
MasiAC_2021	ERR4407165	NEW3491.S175.L006	506	12	vaginal	UK	male	breast	yes	740	24	preNEC	52
MasiAC_2021	ERR4407166	NEW2096.S30.L001	506	15	vaginal	UK	male	breast	yes	740	24	preNEC	52
MasiAC_2021	ERR4407167	NEW3492.S176.L006	506	18	vaginal	UK	male	breast	yes	740	24	preNEC	52
MasiAC_2021	ERR4407168	NEW2104.S33.L001	506	27	vaginal	UK	male	breast	yes	740	24	preNEC	52
MasiAC_2021	ERR4407169	NEW2072.S71.L003	506	30	vaginal	UK	male	breast	yes	740	24	preNEC	52
MasiAC_2021	ERR4407170	NEW3511.S193.L007	506	45	vaginal	UK	male	breast	yes	740	24	preNEC	52
MasiAC_2021	ERR4407171	NEW3510.S192.L007	506	49	vaginal	UK	male	breast	yes	740	24	preNEC	52
MasiAC_2021	ERR4407172	NEW3498.S181.L007	506	70	vaginal	UK	male	breast	yes	740	24	postNEC	52
MasiAC_2021	ERR4407173	NEW2221.S162.L006	506	72	vaginal	UK	male	breast	yes	740	24	postNEC	52
MasiAC_2021	ERR4407174	NEW2117.S108.L004	506	92	vaginal	UK	male	formula	yes	740	24	postNEC	52
MasiAC_2021	ERR4407142	NEW1325.S165.L006	580	4	CS	UK	male	breast	yes	800	31	preNEC	60
MasiAC_2021	ERR4407143	NEW1969.S230.L007	580	6	CS	UK	male	breast	yes	800	31	preNEC	60
MasiAC_2021	ERR4407144	NEW1977.S238.L008	580	8	CS	UK	male	breast	yes	800	31	preNEC	60
MasiAC_2021	ERR4407145	NEW1975.S236.L008	580	10	CS	UK	male	breast	yes	800	31	preNEC	60
MasiAC_2021	ERR4407146	NEW1976.S237.L008	580	12	CS	UK	male	breast	yes	800	31	preNEC	60
MasiAC_2021	ERR4407147	NEW1971.S232.L008	580	16	CS	UK	male	breast	yes	800	31	preNEC	60
MasiAC_2021	ERR4407148	NEW1973.S5.L001	580	18	CS	UK	male	formula	yes	800	31	preNEC	60
MasiAC_2021	ERR4407149	NEW1974.S235.L008	580	20	CS	UK	male	formula	yes	800	31	preNEC	60
MasiAC_2021	ERR4407150	NEW1968.S229.L007	580	22	CS	UK	male	formula	yes	800	31	preNEC	60
MasiAC_2021	ERR4407151	NEW1970.S231.L008	580	24	CS	UK	male	formula	yes	800	31	preNEC	60
MasiAC_2021	ERR4407152	NEW1972.S233.L008	580	28	CS	UK	male	formula	yes	800	31	preNEC	60
MasiAC_2021	ERR4407153	NEW1978.S239.L008	580	30	CS	UK	male	formula	yes	800	31	preNEC	60
MasiAC_2021	ERR4407154	NEW1979.S240.L008	580	37	CS	UK	male	formula	yes	800	31	preNEC	60
MasiAC_2021	ERR4407210	NEW1993.S182.L006	596	4	CS	UK	male	breast	yes	710	27	preNEC	51
MasiAC_2021	ERR4407211	NEW1986.S177.L006	596	8	CS	UK	male	breast	yes	710	27	preNEC	51
MasiAC_2021	ERR4407212	NEW1989.S179.L006	596	10	CS	UK	male	breast	yes	710	27	preNEC	51
MasiAC_2021	ERR4407213	NEW1987.S10.L002	596	13	CS	UK	male	breast	yes	710	27	preNEC	51
MasiAC_2021	ERR4407214	NEW1988.S178.L006	596	25	CS	UK	male	solid	yes	710	27	preNEC	51
MasiAC_2021	ERR4407215	NEW1983.S82.L003	596	27	CS	UK	male	formula	yes	710	27	preNEC	51
MasiAC_2021	ERR4407216	NEW1985.S42.L002	596	30	CS	UK	male	formula	yes	710	27	preNEC	51
MasiAC_2021	ERR4407217	NEW1991.S9.L001	596	38	CS	UK	male	formula	yes	710	27	preNEC	51
MasiAC_2021	ERR4407218	NEW1990.S180.L006	596	41	CS	UK	male	formula	yes	710	27	preNEC	51
MasiAC_2021	ERR4407219	NEW1326.S147.L005	596	64	CS	UK	male	formula	yes	710	27	postNEC	51
MasiAC_2021	ERR4407220	NEW1992.S181.L006	596	71	CS	UK	male	formula	yes	710	27	postNEC	51
MasiAC_2021	ERR4407221	NEW1327.S166.L006	596	78	CS	UK	male	formula	yes	710	27	postNEC	51
MasiAC_2021	ERR4407222	NEW1328.S148.L005	596	85	CS	UK	male	formula	yes	710	27	postNEC	51
MasiAC_2021	ERR4407223	NEW1329.S149.L005	596	92	CS	UK	male	formula	yes	710	27	postNEC	51
MasiAC_2021	ERR4407224	NEW1982.S241.L008	596	111	CS	UK	male	formula	yes	710	27	postNEC	51
MasiAC_2021	ERR4407225	NEW1981.S6.L001	596	118	CS	UK	male	formula	yes	710	27	postNEC	51
MasiAC_2021	ERR4407226	NEW1980.S176.L006	596	120	CS	UK	male	formula	yes	710	27	postNEC	51
MasiAC_2021	ERR4407228	NEW2577.S175.L006	629	21	CS	UK	male	breast	yes	720	26	postNEC
MasiAC_2021	ERR4407229	NEW2587.S54.L002	629	23	CS	UK	male	breast	yes	720	26	postNEC
MasiAC_2021	ERR4407230	NEW2574.S43.L002	629	28	CS	UK	male	breast	yes	720	26	postNEC
MasiAC_2021	ERR4407231	NEW2683.S117.L004	629	32	CS	UK	male	breast	yes	720	26	postNEC
MasiAC_2021	ERR4407232	NEW2697.S190.L006	629	42	CS	UK	male	formula	yes	720	26	postNEC
MasiAC_2021	ERR4407233	NEW2684.S178.L006	629	49	CS	UK	male	formula	yes	720	26	postNEC
MasiAC_2021	ERR4407234	NEW2702.S120.L004	629	59	CS	UK	male	formula	yes	720	26	postNEC
MasiAC_2021	ERR4407235	NEW2592.S100.L004	629	69	CS	UK	male	formula	yes	720	26	postNEC
MasiAC_2021	ERR4407236	NEW2578.S46.L002	629	74	CS	UK	male	formula	yes	720	26	postNEC
MasiAC_2021	ERR4407237	NEW2582.S49.L002	629	80	CS	UK	male	formula	yes	720	26	postNEC
MasiAC_2021	ERR4407238	NEW2591.S99.L004	629	93	CS	UK	male	formula	yes	720	26	postNEC
MasiAC_2021	ERR4407155	NEW1409.S228.L008	636	9	CS	UK	male	breast	yes	890	29	preNEC	69
MasiAC_2021	ERR4407156	NEW1410.S229.L008	636	11	CS	UK	male	breast	yes	890	29	preNEC	69
MasiAC_2021	ERR4407157	NEW1411.S230.L008	636	13	CS	UK	male	breast	yes	890	29	preNEC	69
MasiAC_2021	ERR4407158	NEW1415.S231.L008	636	30	CS	UK	male	breast	yes	890	29	preNEC	69
MasiAC_2021	ERR4407159	NEW1416.S232.L008	636	40	CS	UK	male	breast	yes	890	29	preNEC	69
MasiAC_2021	ERR4407160	NEW1417.S233.L008	636	47	CS	UK	male	formula	yes	890	29	preNEC	69
MasiAC_2021	ERR4407161	NEW1418.S234.L008	636	53	CS	UK	male	formula	yes	890	29	preNEC	69
MasiAC_2021	ERR4407162	NEW1419.S235.L008	636	60	CS	UK	male	formula	yes	890	29	preNEC	69
MasiAC_2021	ERR4407163	NEW1420.S236.L008	636	67	CS	UK	male	formula	yes	890	29	preNEC	69
MasiAC_2021	ERR4407201	NEW2374.S28.L001	712	5	vaginal	UK	male	breast	yes	550	23	preNEC	56
MasiAC_2021	ERR4407202	NEW2368.S105.L004	712	13	vaginal	UK	male	breast	yes	550	23	preNEC	56
MasiAC_2021	ERR4407203	NEW2405.S189.L007	712	16	vaginal	UK	male	breast	yes	550	23	preNEC	56
MasiAC_2021	ERR4407204	NEW2480.S148.L005	712	19	vaginal	UK	male	breast	yes	550	23	preNEC	56
MasiAC_2021	ERR4407205	NEW2379.S30.L001	712	22	vaginal	UK	male	breast	yes	550	23	preNEC	56
MasiAC_2021	ERR4407206	NEW2359.S101.L004	712	25	vaginal	UK	male	breast	yes	550	23	preNEC	56
MasiAC_2021	ERR4407207	NEW2360.S102.L004	712	27	vaginal	UK	male	breast	yes	550	23	preNEC	56
MasiAC_2021	ERR4407208	NEW2473.S236.L008	712	34	vaginal	UK	male	breast	yes	550	23	preNEC	56
RahmanSF_2018	SRR5963386	N4_097_000G1	N4_097	0	vaginal	US	male	combined	yes	1482	30	preNEC	12
RahmanSF_2018	SRR5963162	N4_097_005G1	N4_097	5	vaginal	US	male	combined	yes	1482	30	preNEC	12
RahmanSF_2018	SRR5963163	N4_097_007G1	N4_097	7	vaginal	US	male	combined	yes	1482	30	preNEC	12
RahmanSF_2018	SRR5963164	N4_097_010G1	N4_097	10	vaginal	US	male	combined	yes	1482	30	preNEC	12
RahmanSF_2018	SRR5963165	N4_097_012G1	N4_097	12	vaginal	US	male	combined	yes	1482	30	onsetNEC	12
RahmanSF_2018	SRR5963166	N4_097_027G1	N4_097	27	vaginal	US	male	combined	yes	1482	30	postNEC	12
RahmanSF_2018	SRR5963167	N4_097_034G1	N4_097	34	vaginal	US	male	combined	yes	1482	30	postNEC	12
RahmanSF_2018	SRR5963168	N4_100_007G1	N4_100	7	vaginal	US	female	breast	yes	713	25	preNEC	18
RahmanSF_2018	SRR5963169	N4_100_009G1	N4_100	9	vaginal	US	female	breast	yes	713	25	preNEC	18
RahmanSF_2018	SRR5963170	N4_100_011G1	N4_100	11	vaginal	US	female	breast	yes	713	25	preNEC	18
RahmanSF_2018	SRR5963171	N4_100_013G1	N4_100	13	vaginal	US	female	breast	yes	713	25	preNEC	18
RahmanSF_2018	SRR5963172	N4_100_014G1	N4_100	14	vaginal	US	female	breast	yes	713	25	preNEC	18
RahmanSF_2018	SRR5963173	N4_100_017G1	N4_100	17	vaginal	US	female	breast	yes	713	25	preNEC	18
RahmanSF_2018	SRR5963392	N4_106_000G1	N4_106	0	CS	US	female	formula	yes	983	27	preNEC	9
RahmanSF_2018	SRR5963190	N4_106_009G1	N4_106	9	CS	US	female	formula	yes	983	27	onsetNEC	9
RahmanSF_2018	SRR5963191	N4_106_010G1	N4_106	10	CS	US	female	formula	yes	983	27	postNEC	9
RahmanSF_2018	SRR5963192	N4_106_011G1	N4_106	11	CS	US	female	formula	yes	983	27	postNEC	9
RahmanSF_2018	SRR5963193	N4_106_028G1	N4_106	28	CS	US	female	formula	yes	983	27	postNEC	9
RahmanSF_2018	SRR5963194	N4_106_051G1	N4_106	51	CS	US	female	formula	yes	983	27	postNEC	9
RahmanSF_2018	SRR5963195	N4_106_059G1	N4_106	59	CS	US	female	formula	yes	983	27	postNEC	9
RahmanSF_2018	SRR5963205	N4_115_006G1	N4_115	6	CS	US	male	combined	yes	1427	30	preNEC	10
RahmanSF_2018	SRR5963206	N4_115_009G1	N4_115	9	CS	US	male	combined	yes	1427	30	preNEC	10
RahmanSF_2018	SRR5963207	N4_115_014G1	N4_115	14	CS	US	male	combined	yes	1427	30	postNEC	10
RahmanSF_2018	SRR5963208	N4_115_019G1	N4_115	19	CS	US	male	combined	yes	1427	30	postNEC	10
RahmanSF_2018	SRR5963209	N4_115_024G1	N4_115	24	CS	US	male	combined	yes	1427	30	postNEC	10
RahmanSF_2018	SRR5963210	N4_115_030G1	N4_115	30	CS	US	male	combined	yes	1427	30	postNEC	10
RahmanSF_2018	SRR5963211	N4_115_034G1	N4_115	34	CS	US	male	combined	yes	1427	30	postNEC	10
RahmanSF_2018	SRR5963217	N4_124_007G1	N4_124	7	vaginal	US	female	combined	yes	1376	29	preNEC	11
RahmanSF_2018	SRR5963218	N4_124_009G1	N4_124	9	vaginal	US	female	combined	yes	1376	29	preNEC	11
RahmanSF_2018	SRR5963219	N4_124_011G1	N4_124	11	vaginal	US	female	combined	yes	1376	29	onsetNEC	11
RahmanSF_2018	SRR5963220	N4_124_011G2	N4_124	11	vaginal	US	female	combined	yes	1376	29	onsetNEC	11
RahmanSF_2018	SRR5963221	N4_124_031G1	N4_124	31	vaginal	US	female	combined	yes	1376	29	postNEC	11
RahmanSF_2018	SRR5963222	N4_124_033G1	N4_124	33	vaginal	US	female	combined	yes	1376	29	postNEC	11
RahmanSF_2018	SRR5963223	N4_124_037G1	N4_124	37	vaginal	US	female	combined	yes	1376	29	postNEC	11
RahmanSF_2018	SRR5963224	N4_124_039G1	N4_124	39	vaginal	US	female	combined	yes	1376	29	postNEC	11
RahmanSF_2018	SRR5963428	N4_207_000G1	N4_207	0	CS	US	female	combined	yes	1137	29	preNEC	7
RahmanSF_2018	SRR5963337	N4_207_008G1	N4_207	8	CS	US	female	combined	yes	1137	29	postNEC	7
RahmanSF_2018	SRR5963338	N4_207_009G1	N4_207	9	CS	US	female	combined	yes	1137	29	postNEC	7
RahmanSF_2018	SRR5963339	N4_207_024G1	N4_207	24	CS	US	female	combined	yes	1137	29	postNEC	7
RahmanSF_2018	SRR5963376	N4_207_025G1	N4_207	25	CS	US	female	combined	yes	1137	29	postNEC	7
RahmanSF_2018	SRR5963377	N4_207_026G1	N4_207	26	CS	US	female	combined	yes	1137	29	postNEC	7
RahmanSF_2018	SRR5963340	N4_207_028G1	N4_207	28	CS	US	female	combined	yes	1137	29	postNEC	7
RahmanSF_2018	SRR5963433	N4_213_000G1	N4_213	0	vaginal	US	male	combined	yes	1331	30	preNEC	6
RahmanSF_2018	SRR5963358	N4_213_005G1	N4_213	5	vaginal	US	male	combined	yes	1331	30	preNEC	6
RahmanSF_2018	SRR5963359	N4_213_006G1	N4_213	6	vaginal	US	male	combined	yes	1331	30	onsetNEC	6
RahmanSF_2018	SRR5963360	N4_213_006G2	N4_213	6	vaginal	US	male	combined	yes	1331	30	onsetNEC	6
RahmanSF_2018	SRR5963361	N4_213_026G1	N4_213	26	vaginal	US	male	combined	yes	1331	30	postNEC	6
RahmanSF_2018	SRR5963362	N4_213_029G1	N4_213	29	vaginal	US	male	combined	yes	1331	30	postNEC	6
RahmanSF_2018	SRR5963363	N4_213_030G1	N4_213	30	vaginal	US	male	combined	yes	1331	30	postNEC	6
RavehSadkaT_2015	SRR1779106	NECEvent2014_2_1	2	26	CS	US	male	breast	yes	1250	28	preNEC	37
RavehSadkaT_2015	SRR1779107	NECEvent2014_2_2	2	30	CS	US	male	breast	yes	1250	28	preNEC	37
RavehSadkaT_2015	SRR1779108	NECEvent2014_2_3	2	32	CS	US	male	breast	yes	1250	28	preNEC	37
RavehSadkaT_2015	SRR1779109	NECEvent2014_2_4	2	50	CS	US	male	breast	yes	1250	28	postNEC	37
RavehSadkaT_2015	SRR1779110	NECEvent2014_2_5	2	51	CS	US	male	breast	yes	1250	28	postNEC	37
RavehSadkaT_2015	SRR1779111	NECEvent2014_2_6	2	52	CS	US	male	breast	yes	1250	28	postNEC	37
RavehSadkaT_2015	SRR1779112	NECEvent2014_2_7	2	52	CS	US	male	breast	yes	1250	28	postNEC	37
RavehSadkaT_2015	SRR1779113	NECEvent2014_2_8	2	53	CS	US	male	breast	yes	1250	28	postNEC	37
RavehSadkaT_2015	SRR1779114	NECEvent2014_2_9	2	70	CS	US	male	breast	yes	1250	28	postNEC	37
RavehSadkaT_2015	SRR1779115	NECEvent2014_3_1	3	16	CS	US	male	breast	yes	1530	29	preNEC	25
RavehSadkaT_2015	SRR1779116	NECEvent2014_3_2	3	17	CS	US	male	breast	yes	1530	29	preNEC	25
RavehSadkaT_2015	SRR1779117	NECEvent2014_3_3	3	19	CS	US	male	breast	yes	1530	29	preNEC	25
RavehSadkaT_2015	SRR1779118	NECEvent2014_3_4	3	21	CS	US	male	breast	yes	1530	29	preNEC	25
RavehSadkaT_2015	SRR1779119	NECEvent2014_3_5	3	22	CS	US	male	breast	yes	1530	29	preNEC	25
RavehSadkaT_2015	SRR1779120	NECEvent2014_3_6	3	39	CS	US	male	breast	yes	1530	29	postNEC	25
RavehSadkaT_2015	SRR1779146	NECEvent2014_8_1	8	11	vaginal	US	male	combined	yes	2050	32	preNEC	16
RavehSadkaT_2015	SRR1779147	NECEvent2014_8_2	8	11	vaginal	US	male	combined	yes	2050	32	preNEC	16
RavehSadkaT_2015	SRR1779148	NECEvent2014_8_3	8	12	vaginal	US	male	combined	yes	2050	32	preNEC	16
RavehSadkaT_2015	SRR1779149	NECEvent2014_8_4	8	13	vaginal	US	male	combined	yes	2050	32	preNEC	16
RavehSadkaT_2015	SRR1779150	NECEvent2014_8_5	8	14	vaginal	US	male	combined	yes	2050	32	preNEC	16
RavehSadkaT_2015	SRR1779151	NECEvent2014_8_6	8	14	vaginal	US	male	combined	yes	2050	32	preNEC	16
RavehSadkaT_2015	SRR1779152	NECEvent2014_8_7	8	15	vaginal	US	male	combined	yes	2050	32	preNEC	16
RavehSadkaT_2015	SRR1779155	NECEvent2014_10_1	10	13	vaginal	US	male	combined	yes	2410	32	postNEC
RavehSadkaT_2016	SRR6257469	N1_008_007G1	N1_008	7	vaginal	US	female	formula	yes	1230	32	preNEC	9
RavehSadkaT_2016	SRR6257497	N1_008_008G1	N1_008	8	vaginal	US	female	formula	yes	1230	32	preNEC	9
RavehSadkaT_2016	SRR6257498	N1_008_009G1	N1_008	9	vaginal	US	female	formula	yes	1230	32	onsetNEC	9
RavehSadkaT_2016	SRR6257495	N1_008_010G1	N1_008	10	vaginal	US	female	formula	yes	1230	32	postNEC	9
RavehSadkaT_2016	SRR6257496	N1_008_028G1	N1_008	28	vaginal	US	female	formula	yes	1230	32	postNEC	9
RavehSadkaT_2016	SRR6257493	N1_008_031G1	N1_008	31	vaginal	US	female	formula	yes	1230	32	postNEC	9
RavehSadkaT_2016	SRR6257398	N1_011_011G1	N1_011	11	CS	US	male	combined	yes	523	26	preNEC	34
RavehSadkaT_2016	SRR6257399	N1_011_013G1	N1_011	13	CS	US	male	combined	yes	523	26	preNEC	34
RavehSadkaT_2016	SRR6257392	N1_011_014G1	N1_011	14	CS	US	male	combined	yes	523	26	preNEC	34
RavehSadkaT_2016	SRR6257393	N1_011_015G1	N1_011	15	CS	US	male	combined	yes	523	26	preNEC	34
RavehSadkaT_2016	SRR6257394	N1_011_020G1	N1_011	20	CS	US	male	combined	yes	523	26	preNEC	34
RavehSadkaT_2016	SRR6257395	N1_011_021G1	N1_011	21	CS	US	male	combined	yes	523	26	preNEC	34
RavehSadkaT_2016	SRR6257400	N1_011_023G1	N1_011	23	CS	US	male	combined	yes	523	26	preNEC	34
RavehSadkaT_2016	SRR6257401	N1_011_025G1	N1_011	25	CS	US	male	combined	yes	523	26	preNEC	34
RavehSadkaT_2016	SRR6257413	N1_011_027G1	N1_011	27	CS	US	male	combined	yes	523	26	preNEC	34
RavehSadkaT_2016	SRR6257412	N1_011_028G1	N1_011	28	CS	US	male	combined	yes	523	26	preNEC	34
RavehSadkaT_2016	SRR6257415	N1_011_033G1	N1_011	33	CS	US	male	combined	yes	523	26	preNEC	34
RavehSadkaT_2016	SRR6257414	N1_011_037G1	N1_011	37	CS	US	male	combined	yes	523	26	postNEC	34
RavehSadkaT_2016	SRR6257417	N1_011_046G1	N1_011	46	CS	US	male	combined	yes	523	26	postNEC	34
RavehSadkaT_2016	SRR6257416	N1_011_051G1	N1_011	51	CS	US	male	combined	yes	523	26	postNEC	34
RavehSadkaT_2016	SRR6257419	N1_011_062G1	N1_011	62	CS	US	male	combined	yes	523	26	onsetNEC	34
RavehSadkaT_2016	SRR6257418	N1_011_069G1	N1_011	69	CS	US	male	combined	yes	523	26	postNEC	34
RavehSadkaT_2016	SRR6257421	N1_011_070G1	N1_011	70	CS	US	male	combined	yes	523	26	postNEC	34
RavehSadkaT_2016	SRR6257430	N1_017_009G1	N1_017	9	vaginal	US	female	combined	yes	748	26	preNEC	11
RavehSadkaT_2016	SRR6257429	N1_017_010G1	N1_017	10	vaginal	US	female	combined	yes	748	26	preNEC	11
RavehSadkaT_2016	SRR6257428	N1_017_011G1	N1_017	11	vaginal	US	female	combined	yes	748	26	onsetNEC	11
RavehSadkaT_2016	SRR6257488	N1_021_012G1	N1_021	12	CS	US	female	breast	yes	697	24	preNEC	32
RavehSadkaT_2016	SRR6257479	N1_021_013G1	N1_021	13	CS	US	female	breast	yes	697	24	preNEC	32
RavehSadkaT_2016	SRR6257480	N1_021_015G1	N1_021	15	CS	US	female	breast	yes	697	24	preNEC	32
RavehSadkaT_2016	SRR6257403	N1_021_016G1	N1_021	16	CS	US	female	breast	yes	697	24	preNEC	32
RavehSadkaT_2016	SRR6257402	N1_021_017G1	N1_021	17	CS	US	female	breast	yes	697	24	preNEC	32
RavehSadkaT_2016	SRR6257405	N1_021_018G1	N1_021	18	CS	US	female	breast	yes	697	24	preNEC	32
RavehSadkaT_2016	SRR6257404	N1_021_019G1	N1_021	19	CS	US	female	breast	yes	697	24	preNEC	32
RavehSadkaT_2016	SRR6257407	N1_021_021G1	N1_021	21	CS	US	female	breast	yes	697	24	preNEC	32
RavehSadkaT_2016	SRR6257406	N1_021_022G1	N1_021	22	CS	US	female	breast	yes	697	24	preNEC	32
RavehSadkaT_2016	SRR6257409	N1_021_023G1	N1_021	23	CS	US	female	breast	yes	697	24	preNEC	32
RavehSadkaT_2016	SRR6257408	N1_021_024G1	N1_021	24	CS	US	female	breast	yes	697	24	preNEC	32
RavehSadkaT_2016	SRR6257411	N1_021_026G1	N1_021	26	CS	US	female	breast	yes	697	24	preNEC	32
RavehSadkaT_2016	SRR6257410	N1_021_027G1	N1_021	27	CS	US	female	breast	yes	697	24	preNEC	32
RavehSadkaT_2016	SRR6257374	N1_021_028G1	N1_021	28	CS	US	female	breast	yes	697	24	preNEC	32
RavehSadkaT_2016	SRR6257375	N1_021_030G1	N1_021	30	CS	US	female	breast	yes	697	24	preNEC	32
This_study	S_ID003_T1	S_ID003_T1	3	3	CS	China	male	combined	yes	1280	31.43	preNEC	4
This_study	S_ID003_T2	S_ID003_T2	3	7	CS	China	male	nofeed	yes	1280	31.43	postNEC	4
This_study	S_ID003_T3	S_ID003_T3	3	14	CS	China	male	nofeed	yes	1280	31.43	postNEC	4
This_study	S_ID003_T4	S_ID003_T4	3	28	CS	China	male	combined	yes	1280	31.43	postNEC	4
This_study	S_ID020_T1	S_ID020_T1	20	1	CS	China	male	formula	yes	990	30.43	preNEC	13
This_study	S_ID020_T3	S_ID020_T3	20	14	CS	China	male	nofeed	yes	990	30.43	postNEC	13
This_study	S_ID040_T1	S_ID040_T1	40	2	vaginal	China	male	combined	yes	980	27.86	preNEC	11
This_study	S_ID040_T2	S_ID040_T2	40	11	vaginal	China	male	nofeed	yes	980	27.86	onsetNEC	11
This_study	S_ID040_T3	S_ID040_T3	40	20	vaginal	China	male	formula	yes	980	27.86	postNEC	11
This_study	S_ID040_T4	S_ID040_T4	40	28	vaginal	China	male	formula	yes	980	27.86	postNEC	11
This_study	S_ID065_T2	S_ID065_T2	65	7	CS	China	male	combined	yes	1730	32.57	preNEC	8
This_study	S_ID073_T2	S_ID073_T2	73	8	CS	China	male	nofeed	yes	710	31.29	postNEC
This_study	S_ID073_T3	S_ID073_T3	73	16	CS	China	male	nofeed	yes	710	31.29	postNEC
This_study	S_ID073_T4	S_ID073_T4	73	28	CS	China	male	combined	yes	710	31.29	postNEC
ThanertR_2024	SRR17780058	1003-01_2	1003-01	9		US	male			740	26	preNEC	68
ThanertR_2024	SRR17780582	1003-01_3	1003-01	10		US	male			740	26	preNEC	68
ThanertR_2024	SRR17780556	1003-01_4	1003-01	11		US	male			740	26	preNEC	68
ThanertR_2024	SRR17780530	1003-01_5	1003-01	12		US	male			740	26	preNEC	68
ThanertR_2024	SRR17779902	1003-01_6	1003-01	14		US	male			740	26	preNEC	68
ThanertR_2024	SRR17780295	1003-01_7	1003-01	15		US	male			740	26	preNEC	68
ThanertR_2024	SRR17780284	1003-01_8	1003-01	16		US	male			740	26	preNEC	68
ThanertR_2024	SRR17780273	1003-01_9	1003-01	17		US	male			740	26	preNEC	68
ThanertR_2024	SRR17780060	1003-01_10	1003-01	19		US	male			740	26	preNEC	68
ThanertR_2024	SRR17780059	1003-01_11	1003-01	20		US	male			740	26	preNEC	68
ThanertR_2024	SRR17780594	1003-01_12	1003-01	21		US	male			740	26	preNEC	68
ThanertR_2024	SRR17780337	1003-01_13	1003-01	22		US	male			740	26	preNEC	68
ThanertR_2024	SRR17780322	1003-01_14	1003-01	25		US	male			740	26	preNEC	68
ThanertR_2024	SRR17779903	1003-01_15	1003-01	26		US	male			740	26	preNEC	68
ThanertR_2024	SRR17779888	1003-01_16	1003-01	27		US	male			740	26	preNEC	68
ThanertR_2024	SRR17780213	1003-01_17	1003-01	28		US	male			740	26	preNEC	68
ThanertR_2024	SRR17780685	1003-01_18	1003-01	29		US	male			740	26	preNEC	68
ThanertR_2024	SRR17780649	1003-01_19	1003-01	30		US	male			740	26	preNEC	68
ThanertR_2024	SRR17780047	1003-01_20	1003-01	31		US	male			740	26	preNEC	68
ThanertR_2024	SRR17780036	1003-01_21	1003-01	32		US	male			740	26	preNEC	68
ThanertR_2024	SRR17780025	1003-01_22	1003-01	33		US	male			740	26	preNEC	68
ThanertR_2024	SRR17780014	1003-01_23	1003-01	34		US	male			740	26	preNEC	68
ThanertR_2024	SRR17780003	1003-01_24	1003-01	35		US	male			740	26	preNEC	68
ThanertR_2024	SRR17779800	1003-01_25	1003-01	36		US	male			740	26	preNEC	68
ThanertR_2024	SRR17779789	1003-01_26	1003-01	37		US	male			740	26	preNEC	68
ThanertR_2024	SRR17779778	1003-01_27	1003-01	38		US	male			740	26	preNEC	68
ThanertR_2024	SRR17780605	1003-01_28	1003-01	39		US	male			740	26	preNEC	68
ThanertR_2024	SRR17780593	1003-01_29	1003-01	40		US	male			740	26	preNEC	68
ThanertR_2024	SRR17780443	1003-01_30	1003-01	42		US	male			740	26	preNEC	68
ThanertR_2024	SRR17780432	1003-01_31	1003-01	43		US	male			740	26	preNEC	68
ThanertR_2024	SRR17780421	1003-01_32	1003-01	44		US	male			740	26	preNEC	68
ThanertR_2024	SRR17779988	1003-01_33	1003-01	45		US	male			740	26	preNEC	68
ThanertR_2024	SRR17779977	1003-01_34	1003-01	46		US	male			740	26	preNEC	68
ThanertR_2024	SRR17779966	1003-01_35	1003-01	47		US	male			740	26	preNEC	68
ThanertR_2024	SRR17780062	1003-01_36	1003-01	48		US	male			740	26	preNEC	68
ThanertR_2024	SRR17780348	1003-01_37	1003-01	49		US	male			740	26	preNEC	68
ThanertR_2024	SRR17780578	1003-01_38	1003-01	50		US	male			740	26	preNEC	68
ThanertR_2024	SRR17780567	1003-01_39	1003-01	51		US	male			740	26	preNEC	68
ThanertR_2024	SRR17780417	1003-01_40	1003-01	52		US	male			740	26	preNEC	68
ThanertR_2024	SRR17780406	1003-01_41	1003-01	53		US	male			740	26	preNEC	68
ThanertR_2024	SRR17780395	1003-01_42	1003-01	54		US	male			740	26	preNEC	68
ThanertR_2024	SRR17779962	1003-01_43	1003-01	55		US	male			740	26	preNEC	68
ThanertR_2024	SRR17779951	1003-01_44	1003-01	56		US	male			740	26	preNEC	68
ThanertR_2024	SRR17779940	1003-01_45	1003-01	57		US	male			740	26	preNEC	68
ThanertR_2024	SRR17780333	1003-01_46	1003-01	59		US	male			740	26	preNEC	68
ThanertR_2024	SRR17780321	1003-01_47	1003-01	60		US	male			740	26	preNEC	68
ThanertR_2024	SRR17780310	1003-01_48	1003-01	61		US	male			740	26	preNEC	68
ThanertR_2024	SRR17780541	1003-01_49	1003-01	62		US	male			740	26	preNEC	68
ThanertR_2024	SRR17780519	1003-01_50	1003-01	63		US	male			740	26	preNEC	68
ThanertR_2024	SRR17780380	1003-01_51	1003-01	64		US	male			740	26	preNEC	68
ThanertR_2024	SRR17780369	1003-01_52	1003-01	65		US	male			740	26	preNEC	68
ThanertR_2024	SRR17780658	1003-01_53	1003-01	66		US	male			740	26	preNEC	68
ThanertR_2024	SRR17779925	1003-01_54	1003-01	67		US	male			740	26	preNEC	68
ThanertR_2024	SRR17779914	1003-01_55	1003-01	68		US	male			740	26	onsetNEC	68
ThanertR_2024	SRR17780504	102-01_1	102-01	20		US	male			580	22	preNEC	61
ThanertR_2024	SRR17780748	102-01_2	102-01	26		US	male			580	22	preNEC	61
ThanertR_2024	SRR17780737	102-01_3	102-01	33		US	male			580	22	preNEC	61
ThanertR_2024	SRR17779899	102-01_4	102-01	43		US	male			580	22	preNEC	61
ThanertR_2024	SRR17779887	102-01_6	102-01	49		US	male			580	22	preNEC	61
ThanertR_2024	SRR17779876	102-01_7	102-01	51		US	male			580	22	preNEC	61
ThanertR_2024	SRR17780269	102-01_8	102-01	54		US	male			580	22	preNEC	61
ThanertR_2024	SRR17780258	102-01_9	102-01	55		US	male			580	22	preNEC	61
ThanertR_2024	SRR17780493	102-01_10	102-01	56		US	male			580	22	preNEC	61
ThanertR_2024	SRR17780759	102-01_11	102-01	61		US	male			580	22	onsetNEC	61
ThanertR_2024	SRR17780048	1048-01_4	1048-01	28		US	female			530	23	preNEC	46
ThanertR_2024	SRR17780046	1048-01_5	1048-01	30		US	female			530	23	preNEC	46
ThanertR_2024	SRR17780045	1048-01_6	1048-01	34		US	female			530	23	preNEC	46
ThanertR_2024	SRR17780044	1048-01_7	1048-01	41		US	female			530	23	preNEC	46
ThanertR_2024	SRR17780043	1048-01_8	1048-01	44		US	female			530	23	preNEC	46
ThanertR_2024	SRR17780042	1048-01_9	1048-01	45		US	female			530	23	preNEC	46
ThanertR_2024	SRR17780049	1048-01_10	1048-01	46		US	female			530	23	onsetNEC	46
ThanertR_2024	SRR17780034	105-01_1	105-01	18		US	male			720	26	preNEC	21
ThanertR_2024	SRR17780033	105-01_2	105-01	19		US	male			720	26	preNEC	21
ThanertR_2024	SRR17780032	105-01_4	105-01	20		US	male			720	26	preNEC	21
ThanertR_2024	SRR17780031	105-01_5	105-01	20		US	male			720	26	preNEC	21
ThanertR_2024	SRR17780026	1067-01_1	1067-01	16		US	female			700	23	preNEC	38
ThanertR_2024	SRR17780013	1067-01_2	1067-01	18		US	female			700	23	preNEC	38
ThanertR_2024	SRR17780011	1067-01_3	1067-01	19		US	female			700	23	preNEC	38
ThanertR_2024	SRR17780010	1067-01_4	1067-01	20		US	female			700	23	preNEC	38
ThanertR_2024	SRR17780009	1067-01_5	1067-01	21		US	female			700	23	preNEC	38
ThanertR_2024	SRR17780008	1067-01_6	1067-01	22		US	female			700	23	preNEC	38
ThanertR_2024	SRR17780007	1067-01_7	1067-01	23		US	female			700	23	preNEC	38
ThanertR_2024	SRR17780006	1067-01_8	1067-01	24		US	female			700	23	preNEC	38
ThanertR_2024	SRR17780005	1067-01_9	1067-01	25		US	female			700	23	preNEC	38
ThanertR_2024	SRR17780024	1067-01_10	1067-01	26		US	female			700	23	preNEC	38
ThanertR_2024	SRR17780023	1067-01_11	1067-01	28		US	female			700	23	preNEC	38
ThanertR_2024	SRR17780022	1067-01_12	1067-01	29		US	female			700	23	preNEC	38
ThanertR_2024	SRR17780021	1067-01_13	1067-01	30		US	female			700	23	preNEC	38
ThanertR_2024	SRR17780020	1067-01_14	1067-01	31		US	female			700	23	preNEC	38
ThanertR_2024	SRR17780019	1067-01_15	1067-01	32		US	female			700	23	preNEC	38
ThanertR_2024	SRR17780018	1067-01_16	1067-01	33		US	female			700	23	preNEC	38
ThanertR_2024	SRR17780017	1067-01_17	1067-01	34		US	female			700	23	preNEC	38
ThanertR_2024	SRR17780016	1067-01_18	1067-01	35		US	female			700	23	preNEC	38
ThanertR_2024	SRR17780015	1067-01_19	1067-01	36		US	female			700	23	preNEC	38
ThanertR_2024	SRR17780012	1067-01_20	1067-01	37		US	female			700	23	preNEC	38
ThanertR_2024	SRR17780428	1112-01_3	1112-01	5		US	male			1340	32	preNEC	33
ThanertR_2024	SRR17780427	1112-01_4	1112-01	7		US	male			1340	32	preNEC	33
ThanertR_2024	SRR17780426	1112-01_5	1112-01	11		US	male			1340	32	preNEC	33
ThanertR_2024	SRR17780425	1112-01_6	1112-01	14		US	male			1340	32	preNEC	33
ThanertR_2024	SRR17780424	1112-01_7	1112-01	15		US	male			1340	32	preNEC	33
ThanertR_2024	SRR17780423	1112-01_8	1112-01	16		US	male			1340	32	preNEC	33
ThanertR_2024	SRR17780422	1112-01_9	1112-01	17		US	male			1340	32	preNEC	33
ThanertR_2024	SRR17780440	1112-01_10	1112-01	19		US	male			1340	32	preNEC	33
ThanertR_2024	SRR17780439	1112-01_11	1112-01	21		US	male			1340	32	preNEC	33
ThanertR_2024	SRR17780438	1112-01_12	1112-01	22		US	male			1340	32	preNEC	33
ThanertR_2024	SRR17780437	1112-01_13	1112-01	23		US	male			1340	32	preNEC	33
ThanertR_2024	SRR17780436	1112-01_14	1112-01	24		US	male			1340	32	preNEC	33
ThanertR_2024	SRR17780435	1112-01_15	1112-01	25		US	male			1340	32	preNEC	33
ThanertR_2024	SRR17780434	1112-01_16	1112-01	26		US	male			1340	32	preNEC	33
ThanertR_2024	SRR17780433	1112-01_17	1112-01	27		US	male			1340	32	preNEC	33
ThanertR_2024	SRR17780431	1112-01_18	1112-01	28		US	male			1340	32	preNEC	33
ThanertR_2024	SRR17780430	1112-01_19	1112-01	32		US	male			1340	32	preNEC	33
ThanertR_2024	SRR17780429	1112-01_20	1112-01	33		US	male			1340	32	onsetNEC	33
ThanertR_2024	SRR17780342	1141-01_2	1141-01	5		US	male			1300	30	preNEC	19
ThanertR_2024	SRR17780341	1141-01_3	1141-01	7		US	male			1300	30	preNEC	19
ThanertR_2024	SRR17780340	1141-01_4	1141-01	8		US	male			1300	30	preNEC	19
ThanertR_2024	SRR17780339	1141-01_5	1141-01	9		US	male			1300	30	preNEC	19
ThanertR_2024	SRR17780338	1141-01_6	1141-01	10		US	male			1300	30	preNEC	19
ThanertR_2024	SRR17780577	1141-01_7	1141-01	12		US	male			1300	30	preNEC	19
ThanertR_2024	SRR17780576	1141-01_8	1141-01	13		US	male			1300	30	preNEC	19
ThanertR_2024	SRR17780575	1141-01_9	1141-01	14		US	male			1300	30	preNEC	19
ThanertR_2024	SRR17780345	1141-01_10	1141-01	15		US	male			1300	30	preNEC	19
ThanertR_2024	SRR17780344	1141-01_11	1141-01	16		US	male			1300	30	preNEC	19
ThanertR_2024	SRR17780343	1141-01_12	1141-01	17		US	male			1300	30	preNEC	19
ThanertR_2024	SRR17780551	116-01_1	116-01	23		US	male			560	23	preNEC	48
ThanertR_2024	SRR17780418	116-01_2	116-01	27		US	male			560	23	preNEC	48
ThanertR_2024	SRR17780416	116-01_3	116-01	28		US	male			560	23	preNEC	48
ThanertR_2024	SRR17780415	116-01_4	116-01	30		US	male			560	23	preNEC	48
ThanertR_2024	SRR17780414	116-01_5	116-01	32		US	male			560	23	preNEC	48
ThanertR_2024	SRR17780413	116-01_6	116-01	34		US	male			560	23	preNEC	48
ThanertR_2024	SRR17780412	116-01_7	116-01	35		US	male			560	23	preNEC	48
ThanertR_2024	SRR17780411	116-01_8	116-01	38		US	male			560	23	preNEC	48
ThanertR_2024	SRR17780410	116-01_9	116-01	39		US	male			560	23	preNEC	48
ThanertR_2024	SRR17780550	116-01_10	116-01	40		US	male			560	23	preNEC	48
ThanertR_2024	SRR17780549	116-01_11	116-01	41		US	male			560	23	preNEC	48
ThanertR_2024	SRR17780548	116-01_12	116-01	44		US	male			560	23	preNEC	48
ThanertR_2024	SRR17780547	116-01_13	116-01	46		US	male			560	23	preNEC	48
ThanertR_2024	SRR17780409	120-01_1	120-01	14		US	male			720	27	preNEC	26
ThanertR_2024	SRR17780408	120-01_2	120-01	16		US	male			720	27	preNEC	26
ThanertR_2024	SRR17780403	120-01_888	120-01	22		US	male			720	27	preNEC	26
ThanertR_2024	SRR17780407	120-01_3	120-01	23		US	male			720	27	preNEC	26
ThanertR_2024	SRR17780405	120-01_4	120-01	24		US	male			720	27	preNEC	26
ThanertR_2024	SRR17780404	120-01_5	120-01	25		US	male			720	27	preNEC	26
ThanertR_2024	SRR17779960	136-01_2	136-01	14		US	female			760	26	preNEC	56
ThanertR_2024	SRR17779959	136-01_4	136-01	19		US	female			760	26	preNEC	56
ThanertR_2024	SRR17779958	136-01_5	136-01	23		US	female			760	26	preNEC	56
ThanertR_2024	SRR17779957	136-01_6	136-01	27		US	female			760	26	preNEC	56
ThanertR_2024	SRR17779956	136-01_7	136-01	29		US	female			760	26	preNEC	56
ThanertR_2024	SRR17779955	136-01_8	136-01	50		US	female			760	26	preNEC	56
ThanertR_2024	SRR17779954	136-01_9	136-01	52		US	female			760	26	preNEC	56
ThanertR_2024	SRR17780387	136-01_10	136-01	53		US	female			760	26	preNEC	56
ThanertR_2024	SRR17779964	136-01_11	136-01	54		US	female			760	26	preNEC	56
ThanertR_2024	SRR17779963	136-01_12	136-01	55		US	female			760	26	preNEC	56
ThanertR_2024	SRR17779961	136-01_13	136-01	56		US	female			760	26	onsetNEC	56
ThanertR_2024	SRR17779933	145-01_1	145-01	10		US	male			790	28	preNEC	18
ThanertR_2024	SRR17780336	145-01_2	145-01	11		US	male			790	28	preNEC	18
ThanertR_2024	SRR17780335	145-01_3	145-01	12		US	male			790	28	preNEC	18
ThanertR_2024	SRR17780760	165-01_2	165-01	8		US	male			1050	26	preNEC	14
ThanertR_2024	SRR17779932	165-01_3	165-01	10		US	male			1050	26	preNEC	14
ThanertR_2024	SRR17779931	165-01_4	165-01	11		US	male			1050	26	preNEC	14
ThanertR_2024	SRR17779930	165-01_5	165-01	12		US	male			1050	26	preNEC	14
ThanertR_2024	SRR17779929	165-01_6	165-01	13		US	male			1050	26	preNEC	14
ThanertR_2024	SRR17779928	165-01_7	165-01	14		US	male			1050	26	onsetNEC	14
ThanertR_2024	SRR17779927	167-01_1	167-01	18		US	female			800	26	preNEC	33
ThanertR_2024	SRR17779919	167-01_2	167-01	19		US	female			800	26	preNEC	33
ThanertR_2024	SRR17779918	167-01_3	167-01	20		US	female			800	26	preNEC	33
ThanertR_2024	SRR17779917	167-01_4	167-01	22		US	female			800	26	preNEC	33
ThanertR_2024	SRR17779916	167-01_5	167-01	23		US	female			800	26	preNEC	33
ThanertR_2024	SRR17779915	167-01_6	167-01	24		US	female			800	26	preNEC	33
ThanertR_2024	SRR17779913	167-01_7	167-01	25		US	female			800	26	preNEC	33
ThanertR_2024	SRR17779912	167-01_8	167-01	26		US	female			800	26	preNEC	33
ThanertR_2024	SRR17779911	167-01_9	167-01	27		US	female			800	26	preNEC	33
ThanertR_2024	SRR17779926	167-01_10	167-01	28		US	female			800	26	preNEC	33
ThanertR_2024	SRR17779924	167-01_11	167-01	29		US	female			800	26	preNEC	33
ThanertR_2024	SRR17779923	167-01_12	167-01	30		US	female			800	26	preNEC	33
ThanertR_2024	SRR17779922	167-01_13	167-01	31		US	female			800	26	preNEC	33
ThanertR_2024	SRR17779921	167-01_14	167-01	32		US	female			800	26	preNEC	33
ThanertR_2024	SRR17779920	167-01_15	167-01	33		US	female			800	26	onsetNEC	33
ThanertR_2024	SRR17780252	193-01_2	193-01	5		US	male			1010	26	preNEC	23
ThanertR_2024	SRR17780251	193-01_7	193-01	12		US	male			1010	26	preNEC	23
ThanertR_2024	SRR17780250	193-01_8	193-01	13		US	male			1010	26	preNEC	23
ThanertR_2024	SRR17780249	193-01_9	193-01	15		US	male			1010	26	preNEC	23
ThanertR_2024	SRR17780260	193-01_10	193-01	16		US	male			1010	26	preNEC	23
ThanertR_2024	SRR17780259	193-01_11	193-01	17		US	male			1010	26	preNEC	23
ThanertR_2024	SRR17780257	193-01_12	193-01	18		US	male			1010	26	preNEC	23
ThanertR_2024	SRR17780256	193-01_13	193-01	20		US	male			1010	26	preNEC	23
ThanertR_2024	SRR17780255	193-01_14	193-01	21		US	male			1010	26	preNEC	23
ThanertR_2024	SRR17780254	193-01_15	193-01	22		US	male			1010	26	preNEC	23
ThanertR_2024	SRR17780253	193-01_16	193-01	23		US	male			1010	26	onsetNEC	23
ThanertR_2024	SRR17780243	2005-01_1	2005-01	14		US	male			980	25	preNEC	28
ThanertR_2024	SRR17780480	2005-01_2	2005-01	16		US	male			980	25	preNEC	28
ThanertR_2024	SRR17780479	2005-01_3	2005-01	17		US	male			980	25	preNEC	28
ThanertR_2024	SRR17780477	2005-01_4	2005-01	18		US	male			980	25	preNEC	28
ThanertR_2024	SRR17780476	2005-01_5	2005-01	19		US	male			980	25	preNEC	28
ThanertR_2024	SRR17780475	2005-01_6	2005-01	21		US	male			980	25	preNEC	28
ThanertR_2024	SRR17780474	2005-01_7	2005-01	22		US	male			980	25	preNEC	28
ThanertR_2024	SRR17780473	2005-01_8	2005-01	23		US	male			980	25	preNEC	28
ThanertR_2024	SRR17780472	2005-01_9	2005-01	24		US	male			980	25	preNEC	28
ThanertR_2024	SRR17780242	2005-01_10	2005-01	25		US	male			980	25	preNEC	28
ThanertR_2024	SRR17780241	2005-01_11	2005-01	26		US	male			980	25	preNEC	28
ThanertR_2024	SRR17780482	2005-01_12	2005-01	27		US	male			980	25	preNEC	28
ThanertR_2024	SRR17780481	2005-01_13	2005-01	28		US	male			980	25	onsetNEC	28
ThanertR_2024	SRR17780230	2027-01_1	2027-01	28		US	male			565	23	preNEC	76
ThanertR_2024	SRR17780225	2027-01_2	2027-01	30		US	male			565	23	preNEC	76
ThanertR_2024	SRR17780223	2027-01_4	2027-01	45		US	male			565	23	preNEC	76
ThanertR_2024	SRR17780222	2027-01_5	2027-01	46		US	male			565	23	preNEC	76
ThanertR_2024	SRR17780221	2027-01_6	2027-01	47		US	male			565	23	preNEC	76
ThanertR_2024	SRR17780220	2027-01_7	2027-01	48		US	male			565	23	preNEC	76
ThanertR_2024	SRR17780219	2027-01_8	2027-01	49		US	male			565	23	preNEC	76
ThanertR_2024	SRR17780218	2027-01_9	2027-01	51		US	male			565	23	preNEC	76
ThanertR_2024	SRR17780229	2027-01_10	2027-01	52		US	male			565	23	preNEC	76
ThanertR_2024	SRR17780228	2027-01_11	2027-01	53		US	male			565	23	preNEC	76
ThanertR_2024	SRR17780227	2027-01_12	2027-01	57		US	male			565	23	preNEC	76
ThanertR_2024	SRR17780226	2027-01_13	2027-01	58		US	male			565	23	preNEC	76
ThanertR_2024	SRR17780217	204-01_1	204-01	24		US	male			660	24	preNEC	121
ThanertR_2024	SRR17780723	204-01_2	204-01	26		US	male			660	24	preNEC	121
ThanertR_2024	SRR17780703	204-01_4	204-01	38		US	male			660	24	preNEC	121
ThanertR_2024	SRR17780702	204-01_5	204-01	45		US	male			660	24	preNEC	121
ThanertR_2024	SRR17780701	204-01_9	204-01	52		US	male			660	24	preNEC	121
ThanertR_2024	SRR17780216	204-01_10	204-01	53		US	male			660	24	preNEC	121
ThanertR_2024	SRR17780215	204-01_11	204-01	55		US	male			660	24	preNEC	121
ThanertR_2024	SRR17780214	204-01_12	204-01	56		US	male			660	24	preNEC	121
ThanertR_2024	SRR17780211	204-01_13	204-01	57		US	male			660	24	preNEC	121
ThanertR_2024	SRR17780210	204-01_14	204-01	58		US	male			660	24	preNEC	121
ThanertR_2024	SRR17780209	204-01_15	204-01	59		US	male			660	24	preNEC	121
ThanertR_2024	SRR17780727	204-01_16	204-01	60		US	male			660	24	preNEC	121
ThanertR_2024	SRR17780726	204-01_17	204-01	61		US	male			660	24	preNEC	121
ThanertR_2024	SRR17780725	204-01_18	204-01	62		US	male			660	24	preNEC	121
ThanertR_2024	SRR17780724	204-01_19	204-01	63		US	male			660	24	preNEC	121
ThanertR_2024	SRR17780722	204-01_20	204-01	64		US	male			660	24	preNEC	121
ThanertR_2024	SRR17780721	204-01_21	204-01	65		US	male			660	24	preNEC	121
ThanertR_2024	SRR17780719	204-01_22	204-01	66		US	male			660	24	preNEC	121
ThanertR_2024	SRR17780718	204-01_23	204-01	67		US	male			660	24	preNEC	121
ThanertR_2024	SRR17780717	204-01_24	204-01	68		US	male			660	24	preNEC	121
ThanertR_2024	SRR17780716	204-01_25	204-01	69		US	male			660	24	preNEC	121
ThanertR_2024	SRR17780715	204-01_26	204-01	70		US	male			660	24	preNEC	121
ThanertR_2024	SRR17780714	204-01_28	204-01	72		US	male			660	24	preNEC	121
ThanertR_2024	SRR17780713	204-01_29	204-01	73		US	male			660	24	preNEC	121
ThanertR_2024	SRR17780712	204-01_30	204-01	74		US	male			660	24	preNEC	121
ThanertR_2024	SRR17780711	204-01_31	204-01	75		US	male			660	24	preNEC	121
ThanertR_2024	SRR17780710	204-01_32	204-01	76		US	male			660	24	preNEC	121
ThanertR_2024	SRR17780708	204-01_33	204-01	77		US	male			660	24	preNEC	121
ThanertR_2024	SRR17780707	204-01_34	204-01	78		US	male			660	24	preNEC	121
ThanertR_2024	SRR17780706	204-01_35	204-01	79		US	male			660	24	preNEC	121
ThanertR_2024	SRR17780705	204-01_36	204-01	80		US	male			660	24	preNEC	121
ThanertR_2024	SRR17780704	204-01_37	204-01	81		US	male			660	24	preNEC	121
ThanertR_2024	SRR17780694	2050-01_1	2050-01	5		US	female			894	25	preNEC	24
ThanertR_2024	SRR17780687	2050-01_2	2050-01	7		US	female			894	25	preNEC	24
ThanertR_2024	SRR17780686	2050-01_3	2050-01	10		US	female			894	25	preNEC	24
ThanertR_2024	SRR17780683	2050-01_4	2050-01	11		US	female			894	25	preNEC	24
ThanertR_2024	SRR17780682	2050-01_5	2050-01	13		US	female			894	25	preNEC	24
ThanertR_2024	SRR17780681	2050-01_6	2050-01	14		US	female			894	25	preNEC	24
ThanertR_2024	SRR17780680	2050-01_7	2050-01	15		US	female			894	25	preNEC	24
ThanertR_2024	SRR17780679	2050-01_8	2050-01	16		US	female			894	25	preNEC	24
ThanertR_2024	SRR17780678	2050-01_9	2050-01	17		US	female			894	25	preNEC	24
ThanertR_2024	SRR17780693	2050-01_10	2050-01	18		US	female			894	25	preNEC	24
ThanertR_2024	SRR17780692	2050-01_11	2050-01	19		US	female			894	25	preNEC	24
ThanertR_2024	SRR17780691	2050-01_12	2050-01	20		US	female			894	25	preNEC	24
ThanertR_2024	SRR17780690	2050-01_13	2050-01	22		US	female			894	25	preNEC	24
ThanertR_2024	SRR17780689	2050-01_14	2050-01	23		US	female			894	25	preNEC	24
ThanertR_2024	SRR17780688	2050-01_15	2050-01	24		US	female			894	25	onsetNEC	24
ThanertR_2024	SRR17779864	2058-01_3	2058-01	6		US	male			1250	29	preNEC	17
ThanertR_2024	SRR17779863	2058-01_4	2058-01	8		US	male			1250	29	preNEC	17
ThanertR_2024	SRR17779862	2058-01_5	2058-01	9		US	male			1250	29	preNEC	17
ThanertR_2024	SRR17779861	2058-01_6	2058-01	10		US	male			1250	29	preNEC	17
ThanertR_2024	SRR17779860	2058-01_7	2058-01	12		US	male			1250	29	preNEC	17
ThanertR_2024	SRR17779859	2058-01_8	2058-01	13		US	male			1250	29	preNEC	17
ThanertR_2024	SRR17779858	2058-01_9	2058-01	14		US	male			1250	29	preNEC	17
ThanertR_2024	SRR17779868	2058-01_10	2058-01	15		US	male			1250	29	preNEC	17
ThanertR_2024	SRR17779866	2058-01_11	2058-01	16		US	male			1250	29	preNEC	17
ThanertR_2024	SRR17779865	2058-01_12	2058-01	17		US	male			1250	29	onsetNEC	17
ThanertR_2024	SRR17780143	2087-01_2	2087-01	17		US	female			640	24	preNEC	23
ThanertR_2024	SRR17780142	2087-01_3	2087-01	18		US	female			640	24	preNEC	23
ThanertR_2024	SRR17780141	2087-01_4	2087-01	19		US	female			640	24	preNEC	23
ThanertR_2024	SRR17780140	2087-01_5	2087-01	20		US	female			640	24	preNEC	23
ThanertR_2024	SRR17780139	2087-01_6	2087-01	21		US	female			640	24	preNEC	23
ThanertR_2024	SRR17780137	2087-01_7	2087-01	22		US	female			640	24	preNEC	23
ThanertR_2024	SRR17780136	2087-01_8	2087-01	23		US	female			640	24	onsetNEC	23
ThanertR_2024	SRR17780113	2116-01_1	2116-01	5		US	female			640	26	preNEC	30
ThanertR_2024	SRR17780119	2116-01_3	2116-01	22		US	female			640	26	preNEC	30
ThanertR_2024	SRR17780118	2116-01_4	2116-01	23		US	female			640	26	preNEC	30
ThanertR_2024	SRR17780640	2116-01_5	2116-01	24		US	female			640	26	preNEC	30
ThanertR_2024	SRR17780117	2116-01_6	2116-01	25		US	female			640	26	preNEC	30
ThanertR_2024	SRR17780639	2116-01_7	2116-01	26		US	female			640	26	preNEC	30
ThanertR_2024	SRR17780115	2116-01_8	2116-01	27		US	female			640	26	preNEC	30
ThanertR_2024	SRR17780114	2116-01_9	2116-01	28		US	female			640	26	preNEC	30
ThanertR_2024	SRR17780642	2116-01_10	2116-01	29		US	female			640	26	preNEC	30
ThanertR_2024	SRR17780641	2116-01_11	2116-01	30		US	female			640	26	onsetNEC	30
ThanertR_2024	SRR17722493	2132-01_3	2132-01	4		US	male			1370	33	preNEC	10
ThanertR_2024	SRR17722159	2132-01_4	2132-01	5		US	male			1370	33	preNEC	10
ThanertR_2024	SRR17722883	2132-01_5	2132-01	6		US	male			1370	33	preNEC	10
ThanertR_2024	SRR17722384	2132-01_6	2132-01	7		US	male			1370	33	preNEC	10
ThanertR_2024	SRR17722082	2132-01_7	2132-01	9		US	male			1370	33	preNEC	10
ThanertR_2024	SRR17722354	2132-01_8	2132-01	10		US	male			1370	33	onsetNEC	10
ThanertR_2024	SRR17722230	2146-01_4	2146-01	13		US	female			630	24	preNEC	23
ThanertR_2024	SRR17722219	2146-01_5	2146-01	14		US	female			630	24	preNEC	23
ThanertR_2024	SRR17722527	2146-01_6	2146-01	16		US	female			630	24	preNEC	23
ThanertR_2024	SRR17722516	2146-01_7	2146-01	17		US	female			630	24	preNEC	23
ThanertR_2024	SRR17722218	2146-01_8	2146-01	18		US	female			630	24	preNEC	23
ThanertR_2024	SRR17722207	2146-01_9	2146-01	19		US	female			630	24	preNEC	23
ThanertR_2024	SRR17722339	2146-01_10	2146-01	20		US	female			630	24	preNEC	23
ThanertR_2024	SRR17721973	2146-01_11	2146-01	21		US	female			630	24	preNEC	23
ThanertR_2024	SRR17722539	2146-01_12	2146-01	22		US	female			630	24	preNEC	23
ThanertR_2024	SRR17722241	2146-01_13	2146-01	23		US	female			630	24	onsetNEC	23
ThanertR_2024	SRR17722718	2156-01_1	2156-01	8		US	female			1110	28	preNEC	21
ThanertR_2024	SRR17722707	2156-01_2	2156-01	12		US	female			1110	28	preNEC	21
ThanertR_2024	SRR17722181	2156-01_3	2156-01	13		US	female			1110	28	preNEC	21
ThanertR_2024	SRR17722170	2156-01_4	2156-01	14		US	female			1110	28	preNEC	21
ThanertR_2024	SRR17722158	2156-01_5	2156-01	15		US	female			1110	28	preNEC	21
ThanertR_2024	SRR17722466	2156-01_6	2156-01	18		US	female			1110	28	preNEC	21
ThanertR_2024	SRR17722455	2156-01_7	2156-01	19		US	female			1110	28	preNEC	21
ThanertR_2024	SRR17722565	2173-01_1	2173-01	7		US	male			867	24	preNEC	20
ThanertR_2024	SRR17722542	2173-01_2	2173-01	11		US	male			867	24	preNEC	20
ThanertR_2024	SRR17721984	2173-01_3	2173-01	13		US	male			867	24	preNEC	20
ThanertR_2024	SRR17721972	2173-01_4	2173-01	14		US	male			867	24	preNEC	20
ThanertR_2024	SRR17722280	2173-01_6	2173-01	16		US	male			867	24	preNEC	20
ThanertR_2024	SRR17722269	2173-01_7	2173-01	17		US	male			867	24	preNEC	20
ThanertR_2024	SRR17722258	2173-01_8	2173-01	18		US	male			867	24	preNEC	20
ThanertR_2024	SRR17722795	2173-01_9	2173-01	19		US	male			867	24	preNEC	20
ThanertR_2024	SRR17722554	2173-01_10	2173-01	20		US	male			867	24	onsetNEC	20
ThanertR_2024	SRR17722229	2193-01_5	2193-01	13		US	female			1180	27	preNEC	24
ThanertR_2024	SRR17722228	2193-01_6	2193-01	14		US	female			1180	27	preNEC	24
ThanertR_2024	SRR17722227	2193-01_7	2193-01	15		US	female			1180	27	preNEC	24
ThanertR_2024	SRR17722226	2193-01_8	2193-01	16		US	female			1180	27	preNEC	24
ThanertR_2024	SRR17722225	2193-01_9	2193-01	18		US	female			1180	27	preNEC	24
ThanertR_2024	SRR17722236	2193-01_10	2193-01	19		US	female			1180	27	preNEC	24
ThanertR_2024	SRR17722235	2193-01_11	2193-01	20		US	female			1180	27	preNEC	24
ThanertR_2024	SRR17722234	2193-01_12	2193-01	21		US	female			1180	27	preNEC	24
ThanertR_2024	SRR17722233	2193-01_13	2193-01	22		US	female			1180	27	preNEC	24
ThanertR_2024	SRR17722232	2193-01_14	2193-01	23		US	female			1180	27	preNEC	24
ThanertR_2024	SRR17722231	2193-01_15	2193-01	24		US	female			1180	27	onsetNEC	24
ThanertR_2024	SRR17722224	2196-01_1	2196-01	7		US	male			850	25	preNEC	38
ThanertR_2024	SRR17722531	2196-01_2	2196-01	8		US	male			850	25	preNEC	38
ThanertR_2024	SRR17722523	2196-01_3	2196-01	9		US	male			850	25	preNEC	38
ThanertR_2024	SRR17722522	2196-01_4	2196-01	10		US	male			850	25	preNEC	38
ThanertR_2024	SRR17722521	2196-01_5	2196-01	11		US	male			850	25	preNEC	38
ThanertR_2024	SRR17722520	2196-01_6	2196-01	12		US	male			850	25	preNEC	38
ThanertR_2024	SRR17722519	2196-01_7	2196-01	16		US	male			850	25	preNEC	38
ThanertR_2024	SRR17722518	2196-01_8	2196-01	17		US	male			850	25	preNEC	38
ThanertR_2024	SRR17722517	2196-01_9	2196-01	18		US	male			850	25	preNEC	38
ThanertR_2024	SRR17722223	2196-01_10	2196-01	19		US	male			850	25	preNEC	38
ThanertR_2024	SRR17722222	2196-01_11	2196-01	20		US	male			850	25	preNEC	38
ThanertR_2024	SRR17722221	2196-01_12	2196-01	22		US	male			850	25	preNEC	38
ThanertR_2024	SRR17722220	2196-01_13	2196-01	23		US	male			850	25	preNEC	38
ThanertR_2024	SRR17722537	2196-01_14	2196-01	25		US	male			850	25	preNEC	38
ThanertR_2024	SRR17722536	2196-01_15	2196-01	26		US	male			850	25	preNEC	38
ThanertR_2024	SRR17722535	2196-01_16	2196-01	27		US	male			850	25	preNEC	38
ThanertR_2024	SRR17722534	2196-01_17	2196-01	29		US	male			850	25	preNEC	38
ThanertR_2024	SRR17722533	2196-01_18	2196-01	30		US	male			850	25	preNEC	38
ThanertR_2024	SRR17722532	2196-01_19	2196-01	31		US	male			850	25	preNEC	38
ThanertR_2024	SRR17722530	2196-01_20	2196-01	32		US	male			850	25	preNEC	38
ThanertR_2024	SRR17722529	2196-01_21	2196-01	33		US	male			850	25	preNEC	38
ThanertR_2024	SRR17722528	2196-01_22	2196-01	34		US	male			850	25	preNEC	38
ThanertR_2024	SRR17722526	2196-01_23	2196-01	35		US	male			850	25	preNEC	38
ThanertR_2024	SRR17722525	2196-01_24	2196-01	36		US	male			850	25	preNEC	38
ThanertR_2024	SRR17722524	2196-01_25	2196-01	37		US	male			850	25	preNEC	38
ThanertR_2024	SRR17722505	2202-01_3	2202-01	17		US	female			990	28	preNEC	32
ThanertR_2024	SRR17722503	2202-01_4	2202-01	18		US	female			990	28	preNEC	32
ThanertR_2024	SRR17722502	2202-01_5	2202-01	19		US	female			990	28	preNEC	32
ThanertR_2024	SRR17722501	2202-01_6	2202-01	22		US	female			990	28	preNEC	32
ThanertR_2024	SRR17722500	2202-01_7	2202-01	24		US	female			990	28	preNEC	32
ThanertR_2024	SRR17722499	2202-01_8	2202-01	25		US	female			990	28	preNEC	32
ThanertR_2024	SRR17722498	2202-01_9	2202-01	26		US	female			990	28	preNEC	32
ThanertR_2024	SRR17722190	2202-01_10	2202-01	27		US	female			990	28	preNEC	32
ThanertR_2024	SRR17722189	2202-01_11	2202-01	28		US	female			990	28	preNEC	32
ThanertR_2024	SRR17722188	2202-01_12	2202-01	29		US	female			990	28	preNEC	32
ThanertR_2024	SRR17722187	2202-01_13	2202-01	31		US	female			990	28	preNEC	32
ThanertR_2024	SRR17721952	2217-01_1	2217-01	8		US	male			750	26	preNEC	33
ThanertR_2024	SRR17722938	2217-01_2	2217-01	14		US	male			750	26	preNEC	33
ThanertR_2024	SRR17722937	2217-01_3	2217-01	17		US	male			750	26	preNEC	33
ThanertR_2024	SRR17722936	2217-01_4	2217-01	18		US	male			750	26	preNEC	33
ThanertR_2024	SRR17722935	2217-01_5	2217-01	19		US	male			750	26	preNEC	33
ThanertR_2024	SRR17722934	2217-01_6	2217-01	20		US	male			750	26	preNEC	33
ThanertR_2024	SRR17722933	2217-01_7	2217-01	21		US	male			750	26	preNEC	33
ThanertR_2024	SRR17722931	2217-01_8	2217-01	22		US	male			750	26	preNEC	33
ThanertR_2024	SRR17722930	2217-01_9	2217-01	23		US	male			750	26	preNEC	33
ThanertR_2024	SRR17721951	2217-01_10	2217-01	24		US	male			750	26	preNEC	33
ThanertR_2024	SRR17721950	2217-01_11	2217-01	25		US	male			750	26	preNEC	33
ThanertR_2024	SRR17721949	2217-01_12	2217-01	26		US	male			750	26	preNEC	33
ThanertR_2024	SRR17721947	2217-01_13	2217-01	27		US	male			750	26	preNEC	33
ThanertR_2024	SRR17722945	2217-01_14	2217-01	28		US	male			750	26	preNEC	33
ThanertR_2024	SRR17722944	2217-01_15	2217-01	29		US	male			750	26	preNEC	33
ThanertR_2024	SRR17722942	2217-01_16	2217-01	30		US	male			750	26	preNEC	33
ThanertR_2024	SRR17722941	2217-01_17	2217-01	31		US	male			750	26	preNEC	33
ThanertR_2024	SRR17722940	2217-01_18	2217-01	32		US	male			750	26	preNEC	33
ThanertR_2024	SRR17722939	2217-01_19	2217-01	33		US	male			750	26	onsetNEC	33
ThanertR_2024	SRR17722722	2221-01_1	2221-01	8		US	male			1220	29	preNEC	14
ThanertR_2024	SRR17722721	2221-01_2	2221-01	9		US	male			1220	29	preNEC	14
ThanertR_2024	SRR17722720	2221-01_3	2221-01	10		US	male			1220	29	preNEC	14
ThanertR_2024	SRR17722719	2221-01_4	2221-01	11		US	male			1220	29	preNEC	14
ThanertR_2024	SRR17722717	2221-01_5	2221-01	12		US	male			1220	29	preNEC	14
ThanertR_2024	SRR17722716	2221-01_6	2221-01	13		US	male			1220	29	preNEC	14
ThanertR_2024	SRR17722715	2221-01_7	2221-01	14		US	male			1220	29	onsetNEC	14
ThanertR_2024	SRR17722168	2234-01_2	2234-01	8		US	female			1294	29	preNEC	19
ThanertR_2024	SRR17722167	2234-01_3	2234-01	9		US	female			1294	29	preNEC	19
ThanertR_2024	SRR17722166	2234-01_4	2234-01	10		US	female			1294	29	preNEC	19
ThanertR_2024	SRR17722165	2234-01_5	2234-01	11		US	female			1294	29	preNEC	19
ThanertR_2024	SRR17722164	2234-01_6	2234-01	12		US	female			1294	29	preNEC	19
ThanertR_2024	SRR17722163	2234-01_7	2234-01	13		US	female			1294	29	preNEC	19
ThanertR_2024	SRR17722162	2234-01_8	2234-01	14		US	female			1294	29	preNEC	19
ThanertR_2024	SRR17722161	2234-01_9	2234-01	15		US	female			1294	29	preNEC	19
ThanertR_2024	SRR17722172	2234-01_10	2234-01	16		US	female			1294	29	preNEC	19
ThanertR_2024	SRR17722171	2234-01_11	2234-01	17		US	female			1294	29	preNEC	19
ThanertR_2024	SRR17722169	2234-01_12	2234-01	18		US	female			1294	29	preNEC	19
ThanertR_2024	SRR17722458	224-01_3	224-01	11		US	female			1150	27	preNEC	23
ThanertR_2024	SRR17722457	224-01_4	224-01	14		US	female			1150	27	preNEC	23
ThanertR_2024	SRR17722456	224-01_5	224-01	15		US	female			1150	27	preNEC	23
ThanertR_2024	SRR17722454	224-01_7	224-01	17		US	female			1150	27	preNEC	23
ThanertR_2024	SRR17722453	224-01_8	224-01	18		US	female			1150	27	preNEC	23
ThanertR_2024	SRR17722452	224-01_9	224-01	19		US	female			1150	27	preNEC	23
ThanertR_2024	SRR17722462	224-01_10	224-01	20		US	female			1150	27	preNEC	23
ThanertR_2024	SRR17722461	224-01_11	224-01	21		US	female			1150	27	preNEC	23
ThanertR_2024	SRR17722460	224-01_12	224-01	22		US	female			1150	27	preNEC	23
ThanertR_2024	SRR17722459	224-01_13	224-01	23		US	female			1150	27	onsetNEC	23
ThanertR_2024	SRR17722670	255-01_2	255-01	23		US	male			540	25	preNEC	52
ThanertR_2024	SRR17722154	255-01_3	255-01	31		US	male			540	25	preNEC	52
ThanertR_2024	SRR17722153	255-01_4	255-01	32		US	male			540	25	preNEC	52
ThanertR_2024	SRR17722151	255-01_5	255-01	34		US	male			540	25	preNEC	52
ThanertR_2024	SRR17722150	255-01_6	255-01	36		US	male			540	25	preNEC	52
ThanertR_2024	SRR17722149	255-01_7	255-01	40		US	male			540	25	preNEC	52
ThanertR_2024	SRR17722148	255-01_8	255-01	42		US	male			540	25	preNEC	52
ThanertR_2024	SRR17722147	255-01_9	255-01	43		US	male			540	25	preNEC	52
ThanertR_2024	SRR17722680	255-01_10	255-01	44		US	male			540	25	preNEC	52
ThanertR_2024	SRR17722679	255-01_11	255-01	45		US	male			540	25	preNEC	52
ThanertR_2024	SRR17722677	255-01_12	255-01	46		US	male			540	25	preNEC	52
ThanertR_2024	SRR17722676	255-01_13	255-01	47		US	male			540	25	preNEC	52
ThanertR_2024	SRR17722675	255-01_14	255-01	48		US	male			540	25	preNEC	52
ThanertR_2024	SRR17722674	255-01_15	255-01	49		US	male			540	25	preNEC	52
ThanertR_2024	SRR17722673	255-01_16	255-01	50		US	male			540	25	preNEC	52
ThanertR_2024	SRR17722672	255-01_17	255-01	51		US	male			540	25	preNEC	52
ThanertR_2024	SRR17722671	255-01_18	255-01	52		US	male			540	25	onsetNEC	52
ThanertR_2024	SRR17722136	256-01_2	256-01	11		US	female			730	23	preNEC	51
ThanertR_2024	SRR17722127	256-01_3	256-01	13		US	female			730	23	preNEC	51
ThanertR_2024	SRR17722126	256-01_4	256-01	14		US	female			730	23	preNEC	51
ThanertR_2024	SRR17722125	256-01_5	256-01	15		US	female			730	23	preNEC	51
ThanertR_2024	SRR17722124	256-01_6	256-01	16		US	female			730	23	preNEC	51
ThanertR_2024	SRR17722123	256-01_7	256-01	21		US	female			730	23	preNEC	51
ThanertR_2024	SRR17722409	256-01_8	256-01	22		US	female			730	23	preNEC	51
ThanertR_2024	SRR17722408	256-01_9	256-01	23		US	female			730	23	preNEC	51
ThanertR_2024	SRR17722146	256-01_10	256-01	28		US	female			730	23	preNEC	51
ThanertR_2024	SRR17722145	256-01_11	256-01	29		US	female			730	23	preNEC	51
ThanertR_2024	SRR17722144	256-01_13	256-01	33		US	female			730	23	preNEC	51
ThanertR_2024	SRR17722143	256-01_14	256-01	34		US	female			730	23	preNEC	51
ThanertR_2024	SRR17722142	256-01_15	256-01	39		US	female			730	23	preNEC	51
ThanertR_2024	SRR17722140	256-01_16	256-01	40		US	female			730	23	preNEC	51
ThanertR_2024	SRR17722139	256-01_17	256-01	41		US	female			730	23	preNEC	51
ThanertR_2024	SRR17722138	256-01_18	256-01	42		US	female			730	23	preNEC	51
ThanertR_2024	SRR17722137	256-01_19	256-01	43		US	female			730	23	preNEC	51
ThanertR_2024	SRR17722135	256-01_20	256-01	45		US	female			730	23	preNEC	51
ThanertR_2024	SRR17722134	256-01_21	256-01	46		US	female			730	23	preNEC	51
ThanertR_2024	SRR17722133	256-01_22	256-01	47		US	female			730	23	preNEC	51
ThanertR_2024	SRR17722132	256-01_23	256-01	48		US	female			730	23	preNEC	51
ThanertR_2024	SRR17722131	256-01_24	256-01	49		US	female			730	23	preNEC	51
ThanertR_2024	SRR17722129	256-01_25	256-01	50		US	female			730	23	preNEC	51
ThanertR_2024	SRR17722128	256-01_26	256-01	51		US	female			730	23	onsetNEC	51
ThanertR_2024	SRR17722087	280-01_5	280-01	9		US	female			1370	32	preNEC	13
ThanertR_2024	SRR17722086	280-01_6	280-01	10		US	female			1370	32	preNEC	13
ThanertR_2024	SRR17722085	280-01_7	280-01	11		US	female			1370	32	preNEC	13
ThanertR_2024	SRR17722084	280-01_8	280-01	12		US	female			1370	32	preNEC	13
ThanertR_2024	SRR17722083	280-01_9	280-01	13		US	female			1370	32	onsetNEC	13
ThanertR_2024	SRR17722632	297-01_1	297-01	15		US	male			650	23	preNEC	32
ThanertR_2024	SRR17722622	297-01_2	297-01	16		US	male			650	23	preNEC	32
ThanertR_2024	SRR17722621	297-01_3	297-01	17		US	male			650	23	preNEC	32
ThanertR_2024	SRR17722620	297-01_4	297-01	18		US	male			650	23	preNEC	32
ThanertR_2024	SRR17722619	297-01_5	297-01	19		US	male			650	23	preNEC	32
ThanertR_2024	SRR17722618	297-01_6	297-01	20		US	male			650	23	preNEC	32
ThanertR_2024	SRR17722616	297-01_7	297-01	22		US	male			650	23	preNEC	32
ThanertR_2024	SRR17722615	297-01_8	297-01	23		US	male			650	23	preNEC	32
ThanertR_2024	SRR17722614	297-01_9	297-01	24		US	male			650	23	preNEC	32
ThanertR_2024	SRR17722631	297-01_10	297-01	25		US	male			650	23	preNEC	32
ThanertR_2024	SRR17722630	297-01_11	297-01	26		US	male			650	23	preNEC	32
ThanertR_2024	SRR17722629	297-01_12	297-01	27		US	male			650	23	preNEC	32
ThanertR_2024	SRR17722627	297-01_13	297-01	28		US	male			650	23	preNEC	32
ThanertR_2024	SRR17722626	297-01_14	297-01	29		US	male			650	23	preNEC	32
ThanertR_2024	SRR17722625	297-01_15	297-01	30		US	male			650	23	preNEC	32
ThanertR_2024	SRR17722624	297-01_16	297-01	31		US	male			650	23	preNEC	32
ThanertR_2024	SRR17722623	297-01_17	297-01	32		US	male			650	23	onsetNEC	32
ThanertR_2024	SRR17722356	332-02_1	332-02	25		US	male			770	24	preNEC	30
ThanertR_2024	SRR17722355	332-02_2	332-02	26		US	male			770	24	preNEC	30
ThanertR_2024	SRR17722352	332-02_3	332-02	27		US	male			770	24	preNEC	30
ThanertR_2024	SRR17722351	332-02_4	332-02	28		US	male			770	24	preNEC	30
ThanertR_2024	SRR17722350	332-02_5	332-02	29		US	male			770	24	preNEC	30
ThanertR_2024	SRR17722349	332-02_6	332-02	30		US	male			770	24	onsetNEC	30
ThanertR_2024	SRR17722828	337-01_4	337-01	7		US	male			920	28	preNEC	18
ThanertR_2024	SRR17722827	337-01_5	337-01	9		US	male			920	28	preNEC	18
ThanertR_2024	SRR17722825	337-01_6	337-01	11		US	male			920	28	preNEC	18
ThanertR_2024	SRR17722824	337-01_7	337-01	12		US	male			920	28	preNEC	18
ThanertR_2024	SRR17722823	337-01_8	337-01	13		US	male			920	28	preNEC	18
ThanertR_2024	SRR17722822	337-01_9	337-01	14		US	male			920	28	preNEC	18
ThanertR_2024	SRR17722348	337-01_10	337-01	15		US	male			920	28	preNEC	18
ThanertR_2024	SRR17722347	337-01_11	337-01	16		US	male			920	28	preNEC	18
ThanertR_2024	SRR17722346	337-01_12	337-01	17		US	male			920	28	preNEC	18
ThanertR_2024	SRR17722829	337-01_13	337-01	18		US	male			920	28	onsetNEC	18
ThanertR_2024	SRR17722579	354-01_4	354-01	29		US	male			810	24	preNEC	57
ThanertR_2024	SRR17722578	354-01_6	354-01	32		US	male			810	24	preNEC	57
ThanertR_2024	SRR17722577	354-01_7	354-01	36		US	male			810	24	preNEC	57
ThanertR_2024	SRR17722576	354-01_8	354-01	38		US	male			810	24	preNEC	57
ThanertR_2024	SRR17722575	354-01_9	354-01	39		US	male			810	24	preNEC	57
ThanertR_2024	SRR17722594	354-01_10	354-01	40		US	male			810	24	preNEC	57
ThanertR_2024	SRR17722593	354-01_11	354-01	41		US	male			810	24	preNEC	57
ThanertR_2024	SRR17722592	354-01_12	354-01	43		US	male			810	24	preNEC	57
ThanertR_2024	SRR17722590	354-01_13	354-01	44		US	male			810	24	preNEC	57
ThanertR_2024	SRR17722589	354-01_14	354-01	45		US	male			810	24	preNEC	57
ThanertR_2024	SRR17722588	354-01_15	354-01	46		US	male			810	24	preNEC	57
ThanertR_2024	SRR17722587	354-01_16	354-01	48		US	male			810	24	preNEC	57
ThanertR_2024	SRR17722586	354-01_17	354-01	49		US	male			810	24	preNEC	57
ThanertR_2024	SRR17722585	354-01_18	354-01	51		US	male			810	24	preNEC	57
ThanertR_2024	SRR17722584	354-01_19	354-01	52		US	male			810	24	preNEC	57
ThanertR_2024	SRR17722583	354-01_20	354-01	53		US	male			810	24	preNEC	57
ThanertR_2024	SRR17722582	354-01_21	354-01	55		US	male			810	24	preNEC	57
ThanertR_2024	SRR17722581	354-01_22	354-01	56		US	male			810	24	preNEC	57
ThanertR_2024	SRR17722023	359-01_3	359-01	11		US	male			1455	29	preNEC	23
ThanertR_2024	SRR17722022	359-01_4	359-01	12		US	male			1455	29	preNEC	23
ThanertR_2024	SRR17722026	359-01_12	359-01	21		US	male			1455	29	preNEC	23
ThanertR_2024	SRR17722025	359-01_13	359-01	22		US	male			1455	29	preNEC	23
ThanertR_2024	SRR17722024	359-01_14	359-01	23		US	male			1455	29	onsetNEC	23
ThanertR_2024	SRR17722340	378-01_2	378-01	5		US	female			805	28	preNEC	21
ThanertR_2024	SRR17722337	378-01_3	378-01	13		US	female			805	28	preNEC	21
ThanertR_2024	SRR17722336	378-01_4	378-01	18		US	female			805	28	preNEC	21
ThanertR_2024	SRR17722335	378-01_5	378-01	21		US	female			805	28	onsetNEC	21
ThanertR_2024	SRR17722334	378-01_6	378-01	21		US	female			805	28	onsetNEC	21
ThanertR_2024	SRR17722286	391-01_2	391-01	25		US	male			880	24	preNEC	30
ThanertR_2024	SRR17722285	399-01_1	399-01	2		US	female			780	25	preNEC	22
ThanertR_2024	SRR17722568	399-01_2	399-01	6		US	female			780	25	preNEC	22
ThanertR_2024	SRR17722567	399-01_3	399-01	7		US	female			780	25	preNEC	22
ThanertR_2024	SRR17722566	399-01_4	399-01	8		US	female			780	25	preNEC	22
ThanertR_2024	SRR17722564	399-01_5	399-01	9		US	female			780	25	preNEC	22
ThanertR_2024	SRR17722563	399-01_6	399-01	10		US	female			780	25	preNEC	22
ThanertR_2024	SRR17722562	399-01_7	399-01	11		US	female			780	25	preNEC	22
ThanertR_2024	SRR17722561	399-01_8	399-01	12		US	female			780	25	preNEC	22
ThanertR_2024	SRR17722560	399-01_9	399-01	13		US	female			780	25	preNEC	22
ThanertR_2024	SRR17722284	399-01_10	399-01	14		US	female			780	25	preNEC	22
ThanertR_2024	SRR17722282	399-01_11	399-01	15		US	female			780	25	preNEC	22
ThanertR_2024	SRR17722574	399-01_12	399-01	16		US	female			780	25	preNEC	22
ThanertR_2024	SRR17722573	399-01_13	399-01	17		US	female			780	25	preNEC	22
ThanertR_2024	SRR17722572	399-01_14	399-01	18		US	female			780	25	preNEC	22
ThanertR_2024	SRR17722571	399-01_15	399-01	19		US	female			780	25	preNEC	22
ThanertR_2024	SRR17722570	399-01_16	399-01	20		US	female			780	25	preNEC	22
ThanertR_2024	SRR17722569	399-01_17	399-01	21		US	female			780	25	preNEC	22
ThanertR_2024	SRR17721994	410-01_1	410-01	7		US	male			930	25	preNEC	59
ThanertR_2024	SRR17721970	410-01_3	410-01	13		US	male			930	25	preNEC	59
ThanertR_2024	SRR17722281	410-01_4	410-01	15		US	male			930	25	preNEC	59
ThanertR_2024	SRR17722279	410-01_5	410-01	16		US	male			930	25	preNEC	59
ThanertR_2024	SRR17722278	410-01_6	410-01	17		US	male			930	25	preNEC	59
ThanertR_2024	SRR17722277	410-01_7	410-01	18		US	male			930	25	preNEC	59
ThanertR_2024	SRR17722276	410-01_8	410-01	19		US	male			930	25	preNEC	59
ThanertR_2024	SRR17722275	410-01_9	410-01	20		US	male			930	25	preNEC	59
ThanertR_2024	SRR17721993	410-01_10	410-01	22		US	male			930	25	preNEC	59
ThanertR_2024	SRR17721992	410-01_11	410-01	23		US	male			930	25	preNEC	59
ThanertR_2024	SRR17721991	410-01_12	410-01	24		US	male			930	25	preNEC	59
ThanertR_2024	SRR17721990	410-01_13	410-01	26		US	male			930	25	preNEC	59
ThanertR_2024	SRR17721989	410-01_14	410-01	28		US	male			930	25	preNEC	59
ThanertR_2024	SRR17721988	410-01_15	410-01	30		US	male			930	25	preNEC	59
ThanertR_2024	SRR17721987	410-01_16	410-01	32		US	male			930	25	preNEC	59
ThanertR_2024	SRR17721986	410-01_17	410-01	34		US	male			930	25	preNEC	59
ThanertR_2024	SRR17721985	410-01_18	410-01	35		US	male			930	25	preNEC	59
ThanertR_2024	SRR17721983	410-01_19	410-01	36		US	male			930	25	preNEC	59
ThanertR_2024	SRR17721982	410-01_20	410-01	37		US	male			930	25	preNEC	59
ThanertR_2024	SRR17721981	410-01_21	410-01	39		US	male			930	25	preNEC	59
ThanertR_2024	SRR17721980	410-01_22	410-01	40		US	male			930	25	preNEC	59
ThanertR_2024	SRR17721979	410-01_23	410-01	43		US	male			930	25	preNEC	59
ThanertR_2024	SRR17721978	410-01_24	410-01	44		US	male			930	25	preNEC	59
ThanertR_2024	SRR17721977	410-01_25	410-01	45		US	male			930	25	preNEC	59
ThanertR_2024	SRR17721976	410-01_26	410-01	46		US	male			930	25	preNEC	59
ThanertR_2024	SRR17721975	410-01_27	410-01	47		US	male			930	25	preNEC	59
ThanertR_2024	SRR17721974	410-01_28	410-01	48		US	male			930	25	preNEC	59
ThanertR_2024	SRR17721971	410-01_29	410-01	50		US	male			930	25	preNEC	59
ThanertR_2024	SRR17721969	410-01_30	410-01	51		US	male			930	25	preNEC	59
ThanertR_2024	SRR17721968	410-01_31	410-01	52		US	male			930	25	preNEC	59
ThanertR_2024	SRR17721967	410-01_32	410-01	53		US	male			930	25	preNEC	59
ThanertR_2024	SRR17721966	410-01_33	410-01	54		US	male			930	25	preNEC	59
ThanertR_2024	SRR17721965	410-01_34	410-01	55		US	male			930	25	preNEC	59
ThanertR_2024	SRR17721964	410-01_35	410-01	58		US	male			930	25	preNEC	59
ThanertR_2024	SRR17721963	410-01_36	410-01	59		US	male			930	25	onsetNEC	59
ThanertR_2024	SRR17722274	415-01_1	415-01	14		US	female			1010	28	preNEC	37
ThanertR_2024	SRR17722264	415-01_2	415-01	15		US	female			1010	28	preNEC	37
ThanertR_2024	SRR17722263	415-01_3	415-01	16		US	female			1010	28	preNEC	37
ThanertR_2024	SRR17722262	415-01_4	415-01	17		US	female			1010	28	preNEC	37
ThanertR_2024	SRR17722261	415-01_7	415-01	25		US	female			1010	28	preNEC	37
ThanertR_2024	SRR17722260	415-01_8	415-01	26		US	female			1010	28	preNEC	37
ThanertR_2024	SRR17722273	415-01_10	415-01	29		US	female			1010	28	preNEC	37
ThanertR_2024	SRR17722272	415-01_11	415-01	30		US	female			1010	28	preNEC	37
ThanertR_2024	SRR17722271	415-01_12	415-01	32		US	female			1010	28	preNEC	37
ThanertR_2024	SRR17722270	415-01_13	415-01	33		US	female			1010	28	preNEC	37
ThanertR_2024	SRR17722268	415-01_14	415-01	34		US	female			1010	28	preNEC	37
ThanertR_2024	SRR17722267	415-01_15	415-01	35		US	female			1010	28	preNEC	37
ThanertR_2024	SRR17722266	415-01_16	415-01	36		US	female			1010	28	preNEC	37
ThanertR_2024	SRR17722265	415-01_17	415-01	37		US	female			1010	28	onsetNEC	37
ThanertR_2024	SRR17722747	431-01_3	431-01	10		US	female			810	29	preNEC	17
ThanertR_2024	SRR17722746	431-01_4	431-01	11		US	female			810	29	preNEC	17
ThanertR_2024	SRR17722745	431-01_5	431-01	13		US	female			810	29	preNEC	17
ThanertR_2024	SRR17722744	431-01_6	431-01	14		US	female			810	29	preNEC	17
ThanertR_2024	SRR17722743	431-01_7	431-01	15		US	female			810	29	preNEC	17
ThanertR_2024	SRR17722742	431-01_8	431-01	16		US	female			810	29	preNEC	17
ThanertR_2024	SRR17722741	431-01_9	431-01	17		US	female			810	29	onsetNEC	17
ThanertR_2024	SRR17713676	433-01_2	433-01	9		US	female			980	25	preNEC	51
ThanertR_2024	SRR17713605	433-01_3	433-01	10		US	female			980	25	preNEC	51
ThanertR_2024	SRR17713604	433-01_4	433-01	12		US	female			980	25	preNEC	51
ThanertR_2024	SRR17713603	433-01_5	433-01	13		US	female			980	25	preNEC	51
ThanertR_2024	SRR17713602	433-01_6	433-01	14		US	female			980	25	preNEC	51
ThanertR_2024	SRR17713601	433-01_7	433-01	17		US	female			980	25	preNEC	51
ThanertR_2024	SRR17713600	433-01_8	433-01	18		US	female			980	25	preNEC	51
ThanertR_2024	SRR17713599	433-01_9	433-01	24		US	female			980	25	preNEC	51
ThanertR_2024	SRR17722739	433-01_10	433-01	25		US	female			980	25	preNEC	51
ThanertR_2024	SRR17722738	433-01_11	433-01	27		US	female			980	25	preNEC	51
ThanertR_2024	SRR17722737	433-01_12	433-01	28		US	female			980	25	preNEC	51
ThanertR_2024	SRR17722736	433-01_13	433-01	30		US	female			980	25	preNEC	51
ThanertR_2024	SRR17722735	433-01_14	433-01	31		US	female			980	25	preNEC	51
ThanertR_2024	SRR17722734	433-01_15	433-01	32		US	female			980	25	preNEC	51
ThanertR_2024	SRR17721962	433-01_16	433-01	34		US	female			980	25	preNEC	51
ThanertR_2024	SRR17721961	433-01_17	433-01	37		US	female			980	25	preNEC	51
ThanertR_2024	SRR17721960	433-01_18	433-01	38		US	female			980	25	preNEC	51
ThanertR_2024	SRR17713677	433-01_19	433-01	39		US	female			980	25	preNEC	51
ThanertR_2024	SRR17713596	433-01_20	433-01	40		US	female			980	25	preNEC	51
ThanertR_2024	SRR17713585	433-01_21	433-01	41		US	female			980	25	preNEC	51
ThanertR_2024	SRR17713670	433-01_22	433-01	44		US	female			980	25	preNEC	51
ThanertR_2024	SRR17713659	433-01_23	433-01	45		US	female			980	25	preNEC	51
ThanertR_2024	SRR17713648	433-01_24	433-01	46		US	female			980	25	preNEC	51
ThanertR_2024	SRR17713637	433-01_25	433-01	47		US	female			980	25	preNEC	51
ThanertR_2024	SRR17713626	433-01_26	433-01	48		US	female			980	25	preNEC	51
ThanertR_2024	SRR17713615	433-01_27	433-01	49		US	female			980	25	preNEC	51
ThanertR_2024	SRR17713675	433-01_28	433-01	50		US	female			980	25	preNEC	51
ThanertR_2024	SRR17713607	95-01_1	95-01	11		US	female			1160	28	preNEC	20
ThanertR_2024	SRR17713606	95-01_4	95-01	13		US	female			1160	28	preNEC	20
BrooksB_2017	SRR5406014	N2_031_008G1	N2_031	8	CS	US	male		yes	773	26	noNEC
BrooksB_2017	SRR5406013	N2_031_010G1	N2_031	10	CS	US	male		yes	773	26	noNEC
BrooksB_2017	SRR5406012	N2_031_012G1	N2_031	12	CS	US	male		yes	773	26	noNEC
BrooksB_2017	SRR5406011	N2_031_014G1	N2_031	14	CS	US	male		yes	773	26	noNEC
BrooksB_2017	SRR5406010	N2_031_016G1	N2_031	16	CS	US	male		yes	773	26	noNEC
BrooksB_2017	SRR5406009	N2_031_018G1	N2_031	18	CS	US	male		yes	773	26	noNEC
BrooksB_2017	SRR5406008	N2_031_020G1	N2_031	20	CS	US	male		yes	773	26	noNEC
BrooksB_2017	SRR5406007	N2_031_021G1	N2_031	21	CS	US	male		yes	773	26	noNEC
BrooksB_2017	SRR5406006	N2_031_023G1	N2_031	23	CS	US	male		yes	773	26	noNEC
BrooksB_2017	SRR5406005	N2_031_027G1	N2_031	27	CS	US	male		yes	773	26	noNEC
BrooksB_2017	SRR5406004	N2_031_033G1	N2_031	33	CS	US	male		yes	773	26	noNEC
BrooksB_2017	SRR5406002	N2_031_055G1	N2_031	55	CS	US	male		yes	773	26	noNEC
BrooksB_2017	SRR5406001	N2_035_010G1	N2_035	10	vaginal	US	male		yes	795	25	noNEC
BrooksB_2017	SRR5406000	N2_035_012G1	N2_035	12	vaginal	US	male		yes	795	25	noNEC
BrooksB_2017	SRR5405999	N2_035_014G1	N2_035	14	vaginal	US	male		yes	795	25	noNEC
BrooksB_2017	SRR5405998	N2_035_016G1	N2_035	16	vaginal	US	male		yes	795	25	noNEC
BrooksB_2017	SRR5405997	N2_035_018G1	N2_035	18	vaginal	US	male		yes	795	25	noNEC
BrooksB_2017	SRR5405996	N2_035_020G1	N2_035	20	vaginal	US	male		yes	795	25	noNEC
BrooksB_2017	SRR5405995	N2_035_022G1	N2_035	22	vaginal	US	male		yes	795	25	noNEC
BrooksB_2017	SRR5405994	N2_035_025G1	N2_035	25	vaginal	US	male		yes	795	25	noNEC
BrooksB_2017	SRR5405993	N2_035_027G1	N2_035	27	vaginal	US	male		yes	795	25	noNEC
BrooksB_2017	SRR5405992	N2_035_032G1	N2_035	32	vaginal	US	male		yes	795	25	noNEC
BrooksB_2017	SRR5405991	N2_035_039G1	N2_035	39	vaginal	US	male		yes	795	25	noNEC
BrooksB_2017	SRR5405990	N2_035_046G1	N2_035	46	vaginal	US	male		yes	795	25	noNEC
BrooksB_2017	SRR5405989	N2_035_053G1	N2_035	53	vaginal	US	male		yes	795	25	noNEC
BrooksB_2017	SRR5405988	N2_038_009G1	N2_038	9	CS	US	female		yes	1381	30	noNEC
BrooksB_2017	SRR5405987	N2_038_011G1	N2_038	11	CS	US	female		yes	1381	30	noNEC
BrooksB_2017	SRR5405986	N2_038_013G1	N2_038	13	CS	US	female		yes	1381	30	noNEC
BrooksB_2017	SRR5405985	N2_038_015G1	N2_038	15	CS	US	female		yes	1381	30	noNEC
BrooksB_2017	SRR5405984	N2_038_018G1	N2_038	18	CS	US	female		yes	1381	30	noNEC
BrooksB_2017	SRR5405983	N2_038_020G1	N2_038	20	CS	US	female		yes	1381	30	noNEC
BrooksB_2017	SRR5405982	N2_038_026G1	N2_038	26	CS	US	female		yes	1381	30	noNEC
BrooksB_2017	SRR5405981	N2_038_030G1	N2_038	30	CS	US	female		yes	1381	30	noNEC
BrooksB_2017	SRR5405980	N2_038_036G1	N2_038	36	CS	US	female		yes	1381	30	noNEC
BrooksB_2017	SRR5405979	N2_038_039G1	N2_038	39	CS	US	female		yes	1381	30	noNEC
BrooksB_2017	SRR5405978	N2_038_044G1	N2_038	44	CS	US	female		yes	1381	30	noNEC
BrooksB_2017	SRR5405967	N2_060_008G1	N2_060	8	CS	US	male		yes	1878	30	noNEC
BrooksB_2017	SRR5405966	N2_060_009G1	N2_060	9	CS	US	male		yes	1878	30	noNEC
BrooksB_2017	SRR5405965	N2_060_011G1	N2_060	11	CS	US	male		yes	1878	30	noNEC
BrooksB_2017	SRR5405964	N2_060_013G1	N2_060	13	CS	US	male		yes	1878	30	noNEC
BrooksB_2017	SRR5405963	N2_060_015G1	N2_060	15	CS	US	male		yes	1878	30	noNEC
BrooksB_2017	SRR5405962	N2_060_016G1	N2_060	16	CS	US	male		yes	1878	30	noNEC
BrooksB_2017	SRR5405961	N2_060_019G1	N2_060	19	CS	US	male		yes	1878	30	noNEC
BrooksB_2017	SRR5405960	N2_060_020G1	N2_060	20	CS	US	male		yes	1878	30	noNEC
BrooksB_2017	SRR5405959	N2_060_021G1	N2_060	21	CS	US	male		yes	1878	30	noNEC
BrooksB_2017	SRR5405951	N2_064_009G1	N2_064	9	vaginal	US	male		yes	1100	28	noNEC
BrooksB_2017	SRR5405950	N2_064_011G1	N2_064	11	vaginal	US	male		yes	1100	28	noNEC
BrooksB_2017	SRR5405949	N2_064_013G1	N2_064	13	vaginal	US	male		yes	1100	28	noNEC
BrooksB_2017	SRR5405948	N2_064_016G1	N2_064	16	vaginal	US	male		yes	1100	28	noNEC
BrooksB_2017	SRR5405947	N2_064_017G1	N2_064	17	vaginal	US	male		yes	1100	28	noNEC
BrooksB_2017	SRR5405946	N2_064_020G1	N2_064	20	vaginal	US	male		yes	1100	28	noNEC
BrooksB_2017	SRR5405945	N2_064_025G1	N2_064	25	vaginal	US	male		yes	1100	28	noNEC
BrooksB_2017	SRR5405944	N2_064_027G1	N2_064	27	vaginal	US	male		yes	1100	28	noNEC
BrooksB_2017	SRR5405943	N2_064_031G1	N2_064	31	vaginal	US	male		yes	1100	28	noNEC
BrooksB_2017	SRR5405942	N2_064_036G1	N2_064	36	vaginal	US	male		yes	1100	28	noNEC
BrooksB_2017	SRR5405941	N2_064_043G1	N2_064	43	vaginal	US	male		yes	1100	28	noNEC
BrooksB_2017	SRR5405940	N2_065_008G1	N2_065	8	vaginal	US	female		yes	841	25	noNEC
BrooksB_2017	SRR5405939	N2_065_009G1	N2_065	9	vaginal	US	female		yes	841	25	noNEC
BrooksB_2017	SRR5405938	N2_065_011G1	N2_065	11	vaginal	US	female		yes	841	25	noNEC
BrooksB_2017	SRR5405937	N2_065_014G1	N2_065	14	vaginal	US	female		yes	841	25	noNEC
BrooksB_2017	SRR5405936	N2_065_017G1	N2_065	17	vaginal	US	female		yes	841	25	noNEC
BrooksB_2017	SRR5405935	N2_065_019G1	N2_065	19	vaginal	US	female		yes	841	25	noNEC
BrooksB_2017	SRR5405934	N2_065_022G1	N2_065	22	vaginal	US	female		yes	841	25	noNEC
BrooksB_2017	SRR5405933	N2_065_024G1	N2_065	24	vaginal	US	female		yes	841	25	noNEC
BrooksB_2017	SRR5405932	N2_065_026G1	N2_065	26	vaginal	US	female		yes	841	25	noNEC
BrooksB_2017	SRR5405931	N2_065_029G1	N2_065	29	vaginal	US	female		yes	841	25	noNEC
BrooksB_2017	SRR5405930	N2_065_038G1	N2_065	38	vaginal	US	female		yes	841	25	noNEC
BrooksB_2017	SRR5405929	N2_065_046G1	N2_065	46	vaginal	US	female		yes	841	25	noNEC
BrooksB_2017	SRR5405928	N2_065_052G1	N2_065	52	vaginal	US	female		yes	841	25	noNEC
BrooksB_2017	SRR5405927	N2_065_059G1	N2_065	59	vaginal	US	female		yes	841	25	noNEC
BrooksB_2017	SRR5405926	N2_066_009G1	N2_066	9	vaginal	US	female		yes	1028	28	noNEC
BrooksB_2017	SRR5405925	N2_066_011G1	N2_066	11	vaginal	US	female		yes	1028	28	noNEC
BrooksB_2017	SRR5405924	N2_066_013G1	N2_066	13	vaginal	US	female		yes	1028	28	noNEC
BrooksB_2017	SRR5405923	N2_066_015G1	N2_066	15	vaginal	US	female		yes	1028	28	noNEC
BrooksB_2017	SRR5405922	N2_066_017G1	N2_066	17	vaginal	US	female		yes	1028	28	noNEC
BrooksB_2017	SRR5405921	N2_066_019G1	N2_066	19	vaginal	US	female		yes	1028	28	noNEC
BrooksB_2017	SRR5405920	N2_066_021G1	N2_066	21	vaginal	US	female		yes	1028	28	noNEC
BrooksB_2017	SRR5405919	N2_066_024G1	N2_066	24	vaginal	US	female		yes	1028	28	noNEC
BrooksB_2017	SRR5405918	N2_066_031G1	N2_066	31	vaginal	US	female		yes	1028	28	noNEC
BrooksB_2017	SRR5405917	N2_066_033G1	N2_066	33	vaginal	US	female		yes	1028	28	noNEC
BrooksB_2017	SRR5405916	N2_066_037G1	N2_066	37	vaginal	US	female		yes	1028	28	noNEC
BrooksB_2017	SRR5405915	N2_066_048G1	N2_066	48	vaginal	US	female		yes	1028	28	noNEC
BrooksB_2017	SRR5405914	N2_066_050G1	N2_066	50	vaginal	US	female		yes	1028	28	noNEC
BrooksB_2017	SRR5405913	N2_066_060G1	N2_066	60	vaginal	US	female		yes	1028	28	noNEC
BrooksB_2017	SRR5405912	N2_066_064G1	N2_066	64	vaginal	US	female		yes	1028	28	noNEC
BrooksB_2017	SRR5405901	N2_070_016G1	N2_070	16	CS	US	female		yes	633	26	noNEC
BrooksB_2017	SRR5405900	N2_070_019G1	N2_070	19	CS	US	female		yes	633	26	noNEC
BrooksB_2017	SRR5405899	N2_070_020G1	N2_070	20	CS	US	female		yes	633	26	noNEC
BrooksB_2017	SRR5405898	N2_070_024G1	N2_070	24	CS	US	female		yes	633	26	noNEC
BrooksB_2017	SRR5405897	N2_070_027G1	N2_070	27	CS	US	female		yes	633	26	noNEC
BrooksB_2017	SRR5405896	N2_070_030G1	N2_070	30	CS	US	female		yes	633	26	noNEC
BrooksB_2017	SRR5405895	N2_070_036G1	N2_070	36	CS	US	female		yes	633	26	noNEC
BrooksB_2017	SRR5405894	N2_070_042G1	N2_070	42	CS	US	female		yes	633	26	noNEC
BrooksB_2017	SRR5405893	N2_070_057G1	N2_070	57	CS	US	female		yes	633	26	noNEC
BrooksB_2017	SRR5405892	N2_070_060G1	N2_070	60	CS	US	female		yes	633	26	noNEC
BrooksB_2017	SRR5405878	N2_088_008G1	N2_088	8	CS	US	female		yes	1057	28	noNEC
BrooksB_2017	SRR5405877	N2_088_010G1	N2_088	10	CS	US	female		yes	1057	28	noNEC
BrooksB_2017	SRR5405876	N2_088_013G1	N2_088	13	CS	US	female		yes	1057	28	noNEC
BrooksB_2017	SRR5405875	N2_088_015G1	N2_088	15	CS	US	female		yes	1057	28	noNEC
BrooksB_2017	SRR5405874	N2_088_018G1	N2_088	18	CS	US	female		yes	1057	28	noNEC
BrooksB_2017	SRR5405873	N2_088_022G1	N2_088	22	CS	US	female		yes	1057	28	noNEC
BrooksB_2017	SRR5405872	N2_088_027G1	N2_088	27	CS	US	female		yes	1057	28	noNEC
BrooksB_2017	SRR5405871	N2_088_034G1	N2_088	34	CS	US	female		yes	1057	28	noNEC
BrooksB_2017	SRR5405870	N2_088_042G1	N2_088	42	CS	US	female		yes	1057	28	noNEC
BrooksB_2017	SRR5405869	N2_093_007G1	N2_093	7	CS	US	male		yes	924	26	noNEC
BrooksB_2017	SRR5405867	N2_093_008G2	N2_093	8	CS	US	male		yes	924	26	noNEC
BrooksB_2017	SRR5405868	N2_093_008G1	N2_093	8	CS	US	male		yes	924	26	noNEC
BrooksB_2017	SRR5405866	N2_093_009G1	N2_093	9	CS	US	male		yes	924	26	noNEC
BrooksB_2017	SRR5405865	N2_093_010G1	N2_093	10	CS	US	male		yes	924	26	noNEC
BrooksB_2017	SRR5405845	S2_003_005G1	S2_003	5	CS	US	male		yes	1544	30	noNEC
BrooksB_2017	SRR5405844	S2_003_007G1	S2_003	7	CS	US	male		yes	1544	30	noNEC
BrooksB_2017	SRR5405843	S2_003_008G1	S2_003	8	CS	US	male		yes	1544	30	noNEC
BrooksB_2017	SRR5405842	S2_003_009G1	S2_003	9	CS	US	male		yes	1544	30	noNEC
BrooksB_2017	SRR5405841	S2_003_010G1	S2_003	10	CS	US	male		yes	1544	30	noNEC
BrooksB_2017	SRR5405839	S2_003_012G1	S2_003	12	CS	US	male		yes	1544	30	noNEC
BrooksB_2017	SRR5405838	S2_003_013G1	S2_003	13	CS	US	male		yes	1544	30	noNEC
BrooksB_2017	SRR5405837	S2_003_014G1	S2_003	14	CS	US	male		yes	1544	30	noNEC
BrooksB_2017	SRR5405836	S2_003_015G1	S2_003	15	CS	US	male		yes	1544	30	noNEC
BrooksB_2017	SRR5405835	S2_003_016G1	S2_003	16	CS	US	male		yes	1544	30	noNEC
BrooksB_2017	SRR5405834	S2_003_017G1	S2_003	17	CS	US	male		yes	1544	30	noNEC
BrooksB_2017	SRR5405833	S2_003_018G1	S2_003	18	CS	US	male		yes	1544	30	noNEC
BrooksB_2017	SRR5405832	S2_003_019G1	S2_003	19	CS	US	male		yes	1544	30	noNEC
BrooksB_2017	SRR5405831	S2_003_020G1	S2_003	20	CS	US	male		yes	1544	30	noNEC
BrooksB_2017	SRR5405830	S2_003_021G1	S2_003	21	CS	US	male		yes	1544	30	noNEC
BrooksB_2017	SRR5405829	S2_004_006G1	S2_004	6	CS	US	male		yes	1138	30	noNEC
BrooksB_2017	SRR5405828	S2_004_007G1	S2_004	7	CS	US	male		yes	1138	30	noNEC
BrooksB_2017	SRR5405827	S2_004_008G1	S2_004	8	CS	US	male		yes	1138	30	noNEC
BrooksB_2017	SRR5405826	S2_004_009G1	S2_004	9	CS	US	male		yes	1138	30	noNEC
BrooksB_2017	SRR5405825	S2_004_010G1	S2_004	10	CS	US	male		yes	1138	30	noNEC
BrooksB_2017	SRR5405824	S2_004_011G1	S2_004	11	CS	US	male		yes	1138	30	noNEC
BrooksB_2017	SRR5405823	S2_004_012G1	S2_004	12	CS	US	male		yes	1138	30	noNEC
BrooksB_2017	SRR5405822	S2_004_013G1	S2_004	13	CS	US	male		yes	1138	30	noNEC
BrooksB_2017	SRR5405821	S2_004_014G1	S2_004	14	CS	US	male		yes	1138	30	noNEC
BrooksB_2017	SRR5405820	S2_004_015G1	S2_004	15	CS	US	male		yes	1138	30	noNEC
BrooksB_2017	SRR5405819	S2_004_016G1	S2_004	16	CS	US	male		yes	1138	30	noNEC
BrooksB_2017	SRR5405818	S2_004_017G1	S2_004	17	CS	US	male		yes	1138	30	noNEC
BrooksB_2017	SRR5405817	S2_004_018G1	S2_004	18	CS	US	male		yes	1138	30	noNEC
BrooksB_2017	SRR5405816	S2_004_019G1	S2_004	19	CS	US	male		yes	1138	30	noNEC
BrooksB_2017	SRR5405815	S2_004_020G1	S2_004	20	CS	US	male		yes	1138	30	noNEC
BrooksB_2017	SRR5405814	S2_004_021G1	S2_004	21	CS	US	male		yes	1138	30	noNEC
BrooksB_2017	SRR5405813	S2_004_023G1	S2_004	23	CS	US	male		yes	1138	30	noNEC
BrooksB_2017	SRR5405812	S2_004_025G1	S2_004	25	CS	US	male		yes	1138	30	noNEC
BrooksB_2017	SRR5405811	S2_004_026G1	S2_004	26	CS	US	male		yes	1138	30	noNEC
BrooksB_2017	SRR5405810	S2_004_027G1	S2_004	27	CS	US	male		yes	1138	30	noNEC
BrooksB_2017	SRR5405809	S2_004_028G1	S2_004	28	CS	US	male		yes	1138	30	noNEC
BrooksB_2017	SRR5405808	S2_005_000G1	S2_005	0	vaginal	US	female		yes	734	25	noNEC
BrooksB_2017	SRR5405803	S2_006_009G1	S2_006	9	CS	US	male		yes	1228	30	noNEC
BrooksB_2017	SRR5405802	S2_006_010G1	S2_006	10	CS	US	male		yes	1228	30	noNEC
BrooksB_2017	SRR5405801	S2_006_011G1	S2_006	11	CS	US	male		yes	1228	30	noNEC
BrooksB_2017	SRR5405800	S2_006_012G1	S2_006	12	CS	US	male		yes	1228	30	noNEC
BrooksB_2017	SRR5405799	S2_006_013G1	S2_006	13	CS	US	male		yes	1228	30	noNEC
BrooksB_2017	SRR5405798	S2_006_014G1	S2_006	14	CS	US	male		yes	1228	30	noNEC
BrooksB_2017	SRR5405797	S2_006_015G1	S2_006	15	CS	US	male		yes	1228	30	noNEC
BrooksB_2017	SRR5405796	S2_006_016G1	S2_006	16	CS	US	male		yes	1228	30	noNEC
BrooksB_2017	SRR5405795	S2_006_018G1	S2_006	18	CS	US	male		yes	1228	30	noNEC
BrooksB_2017	SRR5405794	S2_006_019G1	S2_006	19	CS	US	male		yes	1228	30	noNEC
BrooksB_2017	SRR5405793	S2_006_020G1	S2_006	20	CS	US	male		yes	1228	30	noNEC
BrooksB_2017	SRR5405792	S2_006_021G1	S2_006	21	CS	US	male		yes	1228	30	noNEC
BrooksB_2017	SRR5405791	S2_006_022G1	S2_006	22	CS	US	male		yes	1228	30	noNEC
BrooksB_2017	SRR5405790	S2_006_023G1	S2_006	23	CS	US	male		yes	1228	30	noNEC
BrooksB_2017	SRR5405789	S2_006_026G1	S2_006	26	CS	US	male		yes	1228	30	noNEC
BrooksB_2017	SRR5405788	S2_006_027G1	S2_006	27	CS	US	male		yes	1228	30	noNEC
BrooksB_2017	SRR5405786	S2_008_008G1	S2_008	8	vaginal	US	male		yes	1023	27	noNEC
BrooksB_2017	SRR5405785	S2_008_010G1	S2_008	10	vaginal	US	male		yes	1023	27	noNEC
BrooksB_2017	SRR5405784	S2_008_011G1	S2_008	11	vaginal	US	male		yes	1023	27	noNEC
BrooksB_2017	SRR5405783	S2_008_012G1	S2_008	12	vaginal	US	male		yes	1023	27	noNEC
BrooksB_2017	SRR5405782	S2_008_014G1	S2_008	14	vaginal	US	male		yes	1023	27	noNEC
BrooksB_2017	SRR5405781	S2_008_015G1	S2_008	15	vaginal	US	male		yes	1023	27	noNEC
BrooksB_2017	SRR5405780	S2_008_017G1	S2_008	17	vaginal	US	male		yes	1023	27	noNEC
BrooksB_2017	SRR5405779	S2_008_020G1	S2_008	20	vaginal	US	male		yes	1023	27	noNEC
BrooksB_2017	SRR5405778	S2_008_021G1	S2_008	21	vaginal	US	male		yes	1023	27	noNEC
BrooksB_2017	SRR5405777	S2_008_023G1	S2_008	23	vaginal	US	male		yes	1023	27	noNEC
BrooksB_2017	SRR5405776	S2_008_024G1	S2_008	24	vaginal	US	male		yes	1023	27	noNEC
BrooksB_2017	SRR5405775	S2_008_026G1	S2_008	26	vaginal	US	male		yes	1023	27	noNEC
BrooksB_2017	SRR5405774	S2_008_027G1	S2_008	27	vaginal	US	male		yes	1023	27	noNEC
BrooksB_2017	SRR5405772	S2_009_008G1	S2_009	8	vaginal	US	female		yes	930	25	noNEC
BrooksB_2017	SRR5405771	S2_009_009G1	S2_009	9	vaginal	US	female		yes	930	25	noNEC
BrooksB_2017	SRR5405770	S2_009_010G1	S2_009	10	vaginal	US	female		yes	930	25	noNEC
BrooksB_2017	SRR5405769	S2_009_011G1	S2_009	11	vaginal	US	female		yes	930	25	noNEC
BrooksB_2017	SRR5405768	S2_009_012G1	S2_009	12	vaginal	US	female		yes	930	25	noNEC
BrooksB_2017	SRR5405767	S2_009_013G1	S2_009	13	vaginal	US	female		yes	930	25	noNEC
BrooksB_2017	SRR5405766	S2_009_014G1	S2_009	14	vaginal	US	female		yes	930	25	noNEC
BrooksB_2017	SRR5405765	S2_009_015G1	S2_009	15	vaginal	US	female		yes	930	25	noNEC
BrooksB_2017	SRR5405764	S2_009_016G1	S2_009	16	vaginal	US	female		yes	930	25	noNEC
BrooksB_2017	SRR5405763	S2_009_017G1	S2_009	17	vaginal	US	female		yes	930	25	noNEC
BrooksB_2017	SRR5405762	S2_009_018G1	S2_009	18	vaginal	US	female		yes	930	25	noNEC
BrooksB_2017	SRR5405761	S2_009_019G1	S2_009	19	vaginal	US	female		yes	930	25	noNEC
BrooksB_2017	SRR5405760	S2_009_020G1	S2_009	20	vaginal	US	female		yes	930	25	noNEC
BrooksB_2017	SRR5405759	S2_009_021G1	S2_009	21	vaginal	US	female		yes	930	25	noNEC
BrooksB_2017	SRR5405758	S2_009_022G1	S2_009	22	vaginal	US	female		yes	930	25	noNEC
BrooksB_2017	SRR5405757	S2_009_023G1	S2_009	23	vaginal	US	female		yes	930	25	noNEC
BrooksB_2017	SRR5405756	S2_009_024G1	S2_009	24	vaginal	US	female		yes	930	25	noNEC
BrooksB_2017	SRR5405755	S2_009_025G1	S2_009	25	vaginal	US	female		yes	930	25	noNEC
BrooksB_2017	SRR5405754	S2_009_026G1	S2_009	26	vaginal	US	female		yes	930	25	noNEC
BrooksB_2017	SRR5405753	S2_009_027G1	S2_009	27	vaginal	US	female		yes	930	25	noNEC
BrooksB_2017	SRR5405752	S2_009_028G1	S2_009	28	vaginal	US	female		yes	930	25	noNEC
BrooksB_2017	SRR5405748	S2_010_008G1	S2_010	8	CS	US	male		yes	1814	32	noNEC
BrooksB_2017	SRR5405747	S2_010_016G1	S2_010	16	CS	US	male		yes	1814	32	noNEC
BrooksB_2017	SRR5405746	S2_010_017G1	S2_010	17	CS	US	male		yes	1814	32	noNEC
BrooksB_2017	SRR5405745	S2_010_018G1	S2_010	18	CS	US	male		yes	1814	32	noNEC
BrooksB_2017	SRR5405744	S2_010_019G1	S2_010	19	CS	US	male		yes	1814	32	noNEC
BrooksB_2017	SRR5405743	S2_010_021G1	S2_010	21	CS	US	male		yes	1814	32	noNEC
BrooksB_2017	SRR5405742	S2_010_022G1	S2_010	22	CS	US	male		yes	1814	32	noNEC
BrooksB_2017	SRR5405741	S2_010_023G1	S2_010	23	CS	US	male		yes	1814	32	noNEC
BrooksB_2017	SRR5405740	S2_010_024G1	S2_010	24	CS	US	male		yes	1814	32	noNEC
BrooksB_2017	SRR5405739	S2_010_026G1	S2_010	26	CS	US	male		yes	1814	32	noNEC
BrooksB_2017	SRR5405738	S2_010_030G1	S2_010	30	CS	US	male		yes	1814	32	noNEC
BrooksB_2017	SRR5405737	S2_011_007G1	S2_011	7	vaginal	US	male		yes	928	26	noNEC
BrooksB_2017	SRR5405736	S2_011_008G1	S2_011	8	vaginal	US	male		yes	928	26	noNEC
BrooksB_2017	SRR5405735	S2_011_009G1	S2_011	9	vaginal	US	male		yes	928	26	noNEC
BrooksB_2017	SRR5405734	S2_011_010G1	S2_011	10	vaginal	US	male		yes	928	26	noNEC
BrooksB_2017	SRR5405733	S2_011_011G1	S2_011	11	vaginal	US	male		yes	928	26	noNEC
BrooksB_2017	SRR5405732	S2_011_012G1	S2_011	12	vaginal	US	male		yes	928	26	noNEC
BrooksB_2017	SRR5405731	S2_011_013G1	S2_011	13	vaginal	US	male		yes	928	26	noNEC
BrooksB_2017	SRR5405730	S2_011_014G1	S2_011	14	vaginal	US	male		yes	928	26	noNEC
BrooksB_2017	SRR5405729	S2_011_015G1	S2_011	15	vaginal	US	male		yes	928	26	noNEC
BrooksB_2017	SRR5405728	S2_011_016G1	S2_011	16	vaginal	US	male		yes	928	26	noNEC
BrooksB_2017	SRR5405727	S2_011_017G1	S2_011	17	vaginal	US	male		yes	928	26	noNEC
BrooksB_2017	SRR5405726	S2_011_018G1	S2_011	18	vaginal	US	male		yes	928	26	noNEC
BrooksB_2017	SRR5405725	S2_011_019G1	S2_011	19	vaginal	US	male		yes	928	26	noNEC
BrooksB_2017	SRR5405724	S2_011_020G1	S2_011	20	vaginal	US	male		yes	928	26	noNEC
BrooksB_2017	SRR5405723	S2_011_021G1	S2_011	21	vaginal	US	male		yes	928	26	noNEC
BrooksB_2017	SRR5405722	S2_011_022G1	S2_011	22	vaginal	US	male		yes	928	26	noNEC
BrooksB_2017	SRR5405721	S2_011_023G1	S2_011	23	vaginal	US	male		yes	928	26	noNEC
BrooksB_2017	SRR5405720	S2_011_024G1	S2_011	24	vaginal	US	male		yes	928	26	noNEC
BrooksB_2017	SRR5405719	S2_011_025G1	S2_011	25	vaginal	US	male		yes	928	26	noNEC
BrooksB_2017	SRR5405718	S2_011_026G1	S2_011	26	vaginal	US	male		yes	928	26	noNEC
BrooksB_2017	SRR5405717	S2_011_028G1	S2_011	28	vaginal	US	male		yes	928	26	noNEC
BrooksB_2017	SRR5405716	S2_012_005G1	S2_012	5	CS	US	female		yes	1210	29	noNEC
BrooksB_2017	SRR5405715	S2_012_007G1	S2_012	7	CS	US	female		yes	1210	29	noNEC
BrooksB_2017	SRR5405714	S2_012_008G1	S2_012	8	CS	US	female		yes	1210	29	noNEC
BrooksB_2017	SRR5405712	S2_012_010G1	S2_012	10	CS	US	female		yes	1210	29	noNEC
BrooksB_2017	SRR5405711	S2_012_011G1	S2_012	11	CS	US	female		yes	1210	29	noNEC
BrooksB_2017	SRR5405710	S2_012_012G1	S2_012	12	CS	US	female		yes	1210	29	noNEC
BrooksB_2017	SRR5405709	S2_012_013G1	S2_012	13	CS	US	female		yes	1210	29	noNEC
BrooksB_2017	SRR5405708	S2_012_014G1	S2_012	14	CS	US	female		yes	1210	29	noNEC
BrooksB_2017	SRR5405707	S2_012_015G1	S2_012	15	CS	US	female		yes	1210	29	noNEC
BrooksB_2017	SRR5405706	S2_012_016G1	S2_012	16	CS	US	female		yes	1210	29	noNEC
BrooksB_2017	SRR5405705	S2_012_017G1	S2_012	17	CS	US	female		yes	1210	29	noNEC
BrooksB_2017	SRR5405704	S2_012_018G1	S2_012	18	CS	US	female		yes	1210	29	noNEC
BrooksB_2017	SRR5405703	S2_012_019G1	S2_012	19	CS	US	female		yes	1210	29	noNEC
BrooksB_2017	SRR5405702	S2_012_020G1	S2_012	20	CS	US	female		yes	1210	29	noNEC
BrooksB_2017	SRR5405701	S2_012_021G1	S2_012	21	CS	US	female		yes	1210	29	noNEC
BrooksB_2017	SRR5405700	S2_012_022G1	S2_012	22	CS	US	female		yes	1210	29	noNEC
BrooksB_2017	SRR5405699	S2_012_023G1	S2_012	23	CS	US	female		yes	1210	29	noNEC
BrooksB_2017	SRR5405698	S2_012_024G1	S2_012	24	CS	US	female		yes	1210	29	noNEC
BrooksB_2017	SRR5405697	S2_012_025G1	S2_012	25	CS	US	female		yes	1210	29	noNEC
BrooksB_2017	SRR5405696	S2_012_026G1	S2_012	26	CS	US	female		yes	1210	29	noNEC
BrooksB_2017	SRR5405695	S2_012_027G1	S2_012	27	CS	US	female		yes	1210	29	noNEC
BrooksB_2017	SRR5405693	S2_014_009G1	S2_014	9	CS	US	male		yes	1200	30	noNEC
BrooksB_2017	SRR5405692	S2_014_010G1	S2_014	10	CS	US	male		yes	1200	30	noNEC
BrooksB_2017	SRR5405691	S2_014_011G1	S2_014	11	CS	US	male		yes	1200	30	noNEC
BrooksB_2017	SRR5405690	S2_014_013G1	S2_014	13	CS	US	male		yes	1200	30	noNEC
BrooksB_2017	SRR5405689	S2_014_015G1	S2_014	15	CS	US	male		yes	1200	30	noNEC
BrooksB_2017	SRR5405688	S2_014_016G1	S2_014	16	CS	US	male		yes	1200	30	noNEC
BrooksB_2017	SRR5405687	S2_014_017G1	S2_014	17	CS	US	male		yes	1200	30	noNEC
BrooksB_2017	SRR5405686	S2_014_018G1	S2_014	18	CS	US	male		yes	1200	30	noNEC
BrooksB_2017	SRR5405685	S2_014_019G1	S2_014	19	CS	US	male		yes	1200	30	noNEC
BrooksB_2017	SRR5405684	S2_014_020G1	S2_014	20	CS	US	male		yes	1200	30	noNEC
BrooksB_2017	SRR5405683	S2_014_021G1	S2_014	21	CS	US	male		yes	1200	30	noNEC
BrooksB_2017	SRR5405682	S2_014_023G1	S2_014	23	CS	US	male		yes	1200	30	noNEC
BrooksB_2017	SRR5405681	S2_014_024G1	S2_014	24	CS	US	male		yes	1200	30	noNEC
BrooksB_2017	SRR5405680	S2_014_025G1	S2_014	25	CS	US	male		yes	1200	30	noNEC
BrooksB_2017	SRR5405679	S2_014_026G1	S2_014	26	CS	US	male		yes	1200	30	noNEC
BrooksB_2017	SRR5405678	S2_014_028G1	S2_014	28	CS	US	male		yes	1200	30	noNEC
BrooksB_2017	SRR5405670	S2_016_007G1	S2_016	7	CS	US	male		yes	1319	31	noNEC
BrooksB_2017	SRR5405669	S2_016_008G1	S2_016	8	CS	US	male		yes	1319	31	noNEC
BrooksB_2017	SRR5405668	S2_016_009G1	S2_016	9	CS	US	male		yes	1319	31	noNEC
BrooksB_2017	SRR5405667	S2_016_010G1	S2_016	10	CS	US	male		yes	1319	31	noNEC
BrooksB_2017	SRR5405666	S2_016_011G1	S2_016	11	CS	US	male		yes	1319	31	noNEC
BrooksB_2017	SRR5405665	S2_016_013G1	S2_016	13	CS	US	male		yes	1319	31	noNEC
BrooksB_2017	SRR5405664	S2_016_014G1	S2_016	14	CS	US	male		yes	1319	31	noNEC
BrooksB_2017	SRR5405663	S2_016_015G1	S2_016	15	CS	US	male		yes	1319	31	noNEC
BrooksB_2017	SRR5405662	S2_016_016G1	S2_016	16	CS	US	male		yes	1319	31	noNEC
BrooksB_2017	SRR5405661	S2_016_017G1	S2_016	17	CS	US	male		yes	1319	31	noNEC
BrooksB_2017	SRR5405660	S2_016_018G1	S2_016	18	CS	US	male		yes	1319	31	noNEC
BrooksB_2017	SRR5405659	S2_016_019G1	S2_016	19	CS	US	male		yes	1319	31	noNEC
BrooksB_2017	SRR5405658	S2_016_021G1	S2_016	21	CS	US	male		yes	1319	31	noNEC
BrooksB_2017	SRR5405657	S2_016_023G1	S2_016	23	CS	US	male		yes	1319	31	noNEC
BrooksB_2017	SRR5405656	S2_016_024G1	S2_016	24	CS	US	male		yes	1319	31	noNEC
BrooksB_2017	SRR5405655	S2_016_025G1	S2_016	25	CS	US	male		yes	1319	31	noNEC
BrooksB_2017	SRR5405654	S2_016_026G1	S2_016	26	CS	US	male		yes	1319	31	noNEC
BrooksB_2017	SRR5405653	S2_016_027G1	S2_016	27	CS	US	male		yes	1319	31	noNEC
BrooksB_2017	SRR5405652	S2_016_028G1	S2_016	28	CS	US	male		yes	1319	31	noNEC
BrooksB_2017	SRR5405651	S2_017_006G1	S2_017	6	CS	US	female		yes	1174	27	noNEC
BrooksB_2017	SRR5405650	S2_017_007G1	S2_017	7	CS	US	female		yes	1174	27	noNEC
BrooksB_2017	SRR5405649	S2_017_008G1	S2_017	8	CS	US	female		yes	1174	27	noNEC
BrooksB_2017	SRR5405648	S2_017_009G1	S2_017	9	CS	US	female		yes	1174	27	noNEC
BrooksB_2017	SRR5405647	S2_017_010G1	S2_017	10	CS	US	female		yes	1174	27	noNEC
BrooksB_2017	SRR5405646	S2_017_011G1	S2_017	11	CS	US	female		yes	1174	27	noNEC
BrooksB_2017	SRR5405645	S2_017_012G1	S2_017	12	CS	US	female		yes	1174	27	noNEC
BrooksB_2017	SRR5405644	S2_017_013G1	S2_017	13	CS	US	female		yes	1174	27	noNEC
BrooksB_2017	SRR5405643	S2_017_014G1	S2_017	14	CS	US	female		yes	1174	27	noNEC
BrooksB_2017	SRR5405642	S2_017_015G1	S2_017	15	CS	US	female		yes	1174	27	noNEC
BrooksB_2017	SRR5405641	S2_017_017G1	S2_017	17	CS	US	female		yes	1174	27	noNEC
BrooksB_2017	SRR5405640	S2_017_018G1	S2_017	18	CS	US	female		yes	1174	27	noNEC
BrooksB_2017	SRR5405639	S2_017_019G1	S2_017	19	CS	US	female		yes	1174	27	noNEC
BrooksB_2017	SRR5405638	S2_017_020G1	S2_017	20	CS	US	female		yes	1174	27	noNEC
BrooksB_2017	SRR5405637	S2_017_021G1	S2_017	21	CS	US	female		yes	1174	27	noNEC
BrooksB_2017	SRR5405636	S2_017_022G1	S2_017	22	CS	US	female		yes	1174	27	noNEC
BrooksB_2017	SRR5405635	S2_017_023G1	S2_017	23	CS	US	female		yes	1174	27	noNEC
BrooksB_2017	SRR5405634	S2_017_024G1	S2_017	24	CS	US	female		yes	1174	27	noNEC
BrooksB_2017	SRR5405633	S2_017_025G1	S2_017	25	CS	US	female		yes	1174	27	noNEC
BrooksB_2017	SRR5405632	S2_017_026G1	S2_017	26	CS	US	female		yes	1174	27	noNEC
BrooksB_2017	SRR5405631	S2_017_027G1	S2_017	27	CS	US	female		yes	1174	27	noNEC
BrooksB_2017	SRR5405630	S2_017_028G1	S2_017	28	CS	US	female		yes	1174	27	noNEC
BrooksB_2017	SRR5405629	S2_018_006G1	S2_018	6	CS	US	male		yes	1393	29	noNEC
BrooksB_2017	SRR5405628	S2_018_007G1	S2_018	7	CS	US	male		yes	1393	29	noNEC
BrooksB_2017	SRR5405627	S2_018_008G1	S2_018	8	CS	US	male		yes	1393	29	noNEC
BrooksB_2017	SRR5405626	S2_018_009G1	S2_018	9	CS	US	male		yes	1393	29	noNEC
BrooksB_2017	SRR5405625	S2_018_010G1	S2_018	10	CS	US	male		yes	1393	29	noNEC
BrooksB_2017	SRR5405624	S2_018_011G1	S2_018	11	CS	US	male		yes	1393	29	noNEC
BrooksB_2017	SRR5405623	S2_018_012G1	S2_018	12	CS	US	male		yes	1393	29	noNEC
BrooksB_2017	SRR5405622	S2_018_013G1	S2_018	13	CS	US	male		yes	1393	29	noNEC
BrooksB_2017	SRR5405621	S2_018_014G1	S2_018	14	CS	US	male		yes	1393	29	noNEC
BrooksB_2017	SRR5405620	S2_018_015G1	S2_018	15	CS	US	male		yes	1393	29	noNEC
BrooksB_2017	SRR5405619	S2_018_016G1	S2_018	16	CS	US	male		yes	1393	29	noNEC
BrooksB_2017	SRR5405618	S2_018_017G1	S2_018	17	CS	US	male		yes	1393	29	noNEC
BrooksB_2017	SRR5405617	S2_018_018G1	S2_018	18	CS	US	male		yes	1393	29	noNEC
BrooksB_2017	SRR5405616	S2_018_019G1	S2_018	19	CS	US	male		yes	1393	29	noNEC
BrooksB_2017	SRR5405615	S2_018_020G1	S2_018	20	CS	US	male		yes	1393	29	noNEC
BrooksB_2017	SRR5405614	S2_018_021G1	S2_018	21	CS	US	male		yes	1393	29	noNEC
BrooksB_2017	SRR5405613	S2_018_022G1	S2_018	22	CS	US	male		yes	1393	29	noNEC
BrooksB_2017	SRR5405612	S2_018_023G1	S2_018	23	CS	US	male		yes	1393	29	noNEC
LouYC_2024	SRR13622571	L2_013_014G1	13	14	vaginal	US	female		yes	1449	29.86	noNEC
LouYC_2024	SRR13622560	L2_013_015G1	13	15	vaginal	US	female		yes	1449	29.86	noNEC
LouYC_2024	SRR13622956	L2_013_017G1	13	17	vaginal	US	female		yes	1449	29.86	noNEC
LouYC_2024	SRR13622945	L2_013_021G1	13	21	vaginal	US	female		yes	1449	29.86	noNEC
LouYC_2024	SRR13622933	L2_013_023G1	13	23	vaginal	US	female		yes	1449	29.86	noNEC
LouYC_2024	SRR13622922	L2_013_025G1	13	25	vaginal	US	female		yes	1449	29.86	noNEC
LouYC_2024	SRR13622911	L2_013_033G1	13	33	vaginal	US	female		yes	1449	29.86	noNEC
LouYC_2024	SRR13622900	L2_013_036G1	13	36	vaginal	US	female		yes	1449	29.86	noNEC
LouYC_2024	SRR13622889	L2_013_037G1	13	37	vaginal	US	female		yes	1449	29.86	noNEC
LouYC_2024	SRR13622878	L2_013_043G1	13	43	vaginal	US	female		yes	1449	29.86	noNEC
LouYC_2024	SRR13622867	L2_013_122G1	13	122	vaginal	US	female		yes	1449	29.86	noNEC
LouYC_2024	SRR13622856	L2_013_245G1	13	245	vaginal	US	female		yes	1449	29.86	noNEC
LouYC_2024	SRR13622846	L2_013_371G1	13	371	vaginal	US	female		yes	1449	29.86	noNEC
LouYC_2024	SRR25947222	L4_013_616G1	13	616	vaginal	US	female		yes	1449	29.86	noNEC
LouYC_2024	SRR25947211	L4_013_644G1	13	644	vaginal	US	female		yes	1449	29.86	noNEC
LouYC_2024	SRR25947526	L4_013_731G1	13	731	vaginal	US	female		yes	1449	29.86	noNEC
LouYC_2024	SRR25947515	L5_013_921G1	13	921	vaginal	US	female		yes	1449	29.86	noNEC
LouYC_2024	SRR25947503	L5_013_1098G1	13	1098	vaginal	US	female		yes	1449	29.86	noNEC
LouYC_2024	SRR13622823	L2_019_008G1	19	8	vaginal	US	male		yes	1190	27.43	noNEC
LouYC_2024	SRR13622812	L2_019_009G1	19	9	vaginal	US	male		yes	1190	27.43	noNEC
LouYC_2024	SRR13622801	L2_019_010G1	19	10	vaginal	US	male		yes	1190	27.43	noNEC
LouYC_2024	SRR25947330	L4_019_015G1	19	15	vaginal	US	male		yes	1190	27.43	noNEC
LouYC_2024	SRR25947352	L4_019_019G1	19	19	vaginal	US	male		yes	1190	27.43	noNEC
LouYC_2024	SRR25947488	L4_019_024G1	19	24	vaginal	US	male		yes	1190	27.43	noNEC
LouYC_2024	SRR13622790	L2_019_030G1	19	30	vaginal	US	male		yes	1190	27.43	noNEC
LouYC_2024	SRR13622779	L2_019_036G1	19	36	vaginal	US	male		yes	1190	27.43	noNEC
LouYC_2024	SRR13622768	L2_019_037G1	19	37	vaginal	US	male		yes	1190	27.43	noNEC
LouYC_2024	SRR25947476	L4_019_044G1	19	44	vaginal	US	male		yes	1190	27.43	noNEC
LouYC_2024	SRR25947465	L4_019_044G2	19	44	vaginal	US	male		yes	1190	27.43	noNEC
LouYC_2024	SRR13622757	L2_019_061G1	19	61	vaginal	US	male		yes	1190	27.43	noNEC
LouYC_2024	SRR13622746	L2_019_070G1	19	70	vaginal	US	male		yes	1190	27.43	noNEC
LouYC_2024	SRR13622735	L2_019_084G1	19	84	vaginal	US	male		yes	1190	27.43	noNEC
LouYC_2024	SRR13622724	L2_019_119G1	19	119	vaginal	US	male		yes	1190	27.43	noNEC
LouYC_2024	SRR13622712	L2_019_244G1	19	244	vaginal	US	male		yes	1190	27.43	noNEC
LouYC_2024	SRR13622703	L2_019_365G1	19	365	vaginal	US	male		yes	1190	27.43	noNEC
LouYC_2024	SRR25947499	L4_019_488G1	19	488	vaginal	US	male		yes	1190	27.43	noNEC
LouYC_2024	SRR25947184	L4_019_604G1	19	604	vaginal	US	male		yes	1190	27.43	noNEC
LouYC_2024	SRR25947454	L4_019_604G2	19	604	vaginal	US	male		yes	1190	27.43	noNEC
LouYC_2024	SRR25947195	L4_019_731G1	19	731	vaginal	US	male		yes	1190	27.43	noNEC
LouYC_2024	SRR25947308	L5_019_908G1	19	908	vaginal	US	male		yes	1190	27.43	noNEC
LouYC_2024	SRR25947319	L5_019_1095G1	19	1095	vaginal	US	male		yes	1190	27.43	noNEC
LouYC_2024	SRR25947406	L4_037_004G1	37	4	CS	US	male		yes	1565	29.43	noNEC
LouYC_2024	SRR13622657	L2_037_008G1	37	8	CS	US	male		yes	1565	29.43	noNEC
LouYC_2024	SRR13622656	L2_037_008G2	37	8	CS	US	male		yes	1565	29.43	noNEC
LouYC_2024	SRR13622655	L2_037_015G1	37	15	CS	US	male		yes	1565	29.43	noNEC
LouYC_2024	SRR13622654	L2_037_016G1	37	16	CS	US	male		yes	1565	29.43	noNEC
LouYC_2024	SRR13622653	L2_037_023G1	37	23	CS	US	male		yes	1565	29.43	noNEC
LouYC_2024	SRR13622652	L2_037_039G1	37	39	CS	US	male		yes	1565	29.43	noNEC
LouYC_2024	SRR13622651	L2_037_043G1	37	43	CS	US	male		yes	1565	29.43	noNEC
LouYC_2024	SRR13622649	L2_037_047G1	37	47	CS	US	male		yes	1565	29.43	noNEC
LouYC_2024	SRR13622648	L2_037_060G1	37	60	CS	US	male		yes	1565	29.43	noNEC
LouYC_2024	SRR13622647	L2_037_123G1	37	123	CS	US	male		yes	1565	29.43	noNEC
LouYC_2024	SRR13622646	L2_037_240G1	37	240	CS	US	male		yes	1565	29.43	noNEC
LouYC_2024	SRR13622645	L2_037_371G1	37	371	CS	US	male		yes	1565	29.43	noNEC
LouYC_2024	SRR25947407	L4_037_489G1	37	489	CS	US	male		yes	1565	29.43	noNEC
LouYC_2024	SRR25947408	L4_037_606G1	37	606	CS	US	male		yes	1565	29.43	noNEC
LouYC_2024	SRR25947409	L4_037_722G1	37	722	CS	US	male		yes	1565	29.43	noNEC
LouYC_2024	SRR25947410	L5_037_918G1	37	918	CS	US	male		yes	1565	29.43	noNEC
LouYC_2024	SRR25947411	L5_037_1300G1	37	1300	CS	US	male		yes	1565	29.43	noNEC
LouYC_2024	SRR13622602	L2_041_012G1	41	12	CS	US	male		yes	425	25.57	noNEC
LouYC_2024	SRR13622601	L2_041_013G1	41	13	CS	US	male		yes	425	25.57	noNEC
LouYC_2024	SRR13622600	L2_041_016G1	41	16	CS	US	male		yes	425	25.57	noNEC
LouYC_2024	SRR13622599	L2_041_024G1	41	24	CS	US	male		yes	425	25.57	noNEC
LouYC_2024	SRR13622598	L2_041_030G1	41	30	CS	US	male		yes	425	25.57	noNEC
LouYC_2024	SRR13622597	L2_041_050G1	41	50	CS	US	male		yes	425	25.57	noNEC
LouYC_2024	SRR13622596	L2_041_071G1	41	71	CS	US	male		yes	425	25.57	noNEC
LouYC_2024	SRR13622595	L2_041_073G1	41	73	CS	US	male		yes	425	25.57	noNEC
LouYC_2024	SRR13622594	L2_041_087G1	41	87	CS	US	male		yes	425	25.57	noNEC
LouYC_2024	SRR13622592	L2_041_093G1	41	93	CS	US	male		yes	425	25.57	noNEC
LouYC_2024	SRR13622591	L2_041_096G1	41	96	CS	US	male		yes	425	25.57	noNEC
LouYC_2024	SRR13622590	L2_041_124G1	41	124	CS	US	male		yes	425	25.57	noNEC
LouYC_2024	SRR13622589	L2_041_366G1	41	366	CS	US	male		yes	425	25.57	noNEC
LouYC_2024	SRR25947247	L4_041_488G1	41	488	CS	US	male		yes	425	25.57	noNEC
LouYC_2024	SRR25947248	L4_041_606G1	41	606	CS	US	male		yes	425	25.57	noNEC
LouYC_2024	SRR25947249	L4_041_724G1	41	724	CS	US	male		yes	425	25.57	noNEC
LouYC_2024	SRR25947250	L5_041_918G1	41	918	CS	US	male		yes	425	25.57	noNEC
LouYC_2024	SRR25947390	L5_041_1331G1	41	1331	CS	US	male		yes	425	25.57	noNEC
LouYC_2024	SRR13622957	L3_058_007G1	58	7	CS	US	female		yes	795	28.71	noNEC
LouYC_2024	SRR13622955	L3_058_013G1	58	13	CS	US	female		yes	795	28.71	noNEC
LouYC_2024	SRR13622954	L3_058_022G1	58	22	CS	US	female		yes	795	28.71	noNEC
LouYC_2024	SRR13622953	L3_058_028G1	58	28	CS	US	female		yes	795	28.71	noNEC
LouYC_2024	SRR13622952	L3_058_036G1	58	36	CS	US	female		yes	795	28.71	noNEC
LouYC_2024	SRR13622951	L3_058_043G1	58	43	CS	US	female		yes	795	28.71	noNEC
LouYC_2024	SRR13622950	L3_058_047G1	58	47	CS	US	female		yes	795	28.71	noNEC
LouYC_2024	SRR13622949	L3_058_052G1	58	52	CS	US	female		yes	795	28.71	noNEC
LouYC_2024	SRR13622948	L3_058_063G1	58	63	CS	US	female		yes	795	28.71	noNEC
LouYC_2024	SRR13622947	L3_058_072G1	58	72	CS	US	female		yes	795	28.71	noNEC
LouYC_2024	SRR13622946	L3_058_144G1	58	144	CS	US	female		yes	795	28.71	noNEC
LouYC_2024	SRR13622944	L3_058_256G1	58	256	CS	US	female		yes	795	28.71	noNEC
LouYC_2024	SRR13622943	L3_058_382G1	58	382	CS	US	female		yes	795	28.71	noNEC
LouYC_2024	SRR13622942	L3_060_008G1	60	8	CS	US	female		yes	931	28.71	noNEC
LouYC_2024	SRR13622941	L3_060_013G1	60	13	CS	US	female		yes	931	28.71	noNEC
LouYC_2024	SRR13622940	L3_060_019G1	60	19	CS	US	female		yes	931	28.71	noNEC
LouYC_2024	SRR13622939	L3_060_022G1	60	22	CS	US	female		yes	931	28.71	noNEC
LouYC_2024	SRR13622938	L3_060_031G1	60	31	CS	US	female		yes	931	28.71	noNEC
LouYC_2024	SRR13622937	L3_060_038G1	60	38	CS	US	female		yes	931	28.71	noNEC
LouYC_2024	SRR13622936	L3_060_043G1	60	43	CS	US	female		yes	931	28.71	noNEC
LouYC_2024	SRR13622935	L3_060_052G1	60	52	CS	US	female		yes	931	28.71	noNEC
LouYC_2024	SRR13622932	L3_060_057G1	60	57	CS	US	female		yes	931	28.71	noNEC
LouYC_2024	SRR13622931	L3_060_144G1	60	144	CS	US	female		yes	931	28.71	noNEC
LouYC_2024	SRR13622930	L3_060_256G1	60	256	CS	US	female		yes	931	28.71	noNEC
LouYC_2024	SRR13622929	L3_060_382G1	60	382	CS	US	female		yes	931	28.71	noNEC
LouYC_2024	SRR13622928	L3_063_009G1	63	9	CS	US	male		yes	1209	29.29	noNEC
LouYC_2024	SRR13622927	L3_063_017G1	63	17	CS	US	male		yes	1209	29.29	noNEC
LouYC_2024	SRR13622926	L3_063_023G1	63	23	CS	US	male		yes	1209	29.29	noNEC
LouYC_2024	SRR25947233	L4_063_029G1	63	29	CS	US	male		yes	1209	29.29	noNEC
LouYC_2024	SRR13622925	L3_063_029G1	63	29	CS	US	male		yes	1209	29.29	noNEC
LouYC_2024	SRR13622924	L3_063_040G1	63	40	CS	US	male		yes	1209	29.29	noNEC
LouYC_2024	SRR13622923	L3_063_052G1	63	52	CS	US	male		yes	1209	29.29	noNEC
LouYC_2024	SRR25947234	L4_063_061G1	63	61	CS	US	male		yes	1209	29.29	noNEC
LouYC_2024	SRR13622921	L3_063_061G1	63	61	CS	US	male		yes	1209	29.29	noNEC
LouYC_2024	SRR13622920	L3_063_126G1	63	126	CS	US	male		yes	1209	29.29	noNEC
LouYC_2024	SRR25947555	L4_063_126G1	63	126	CS	US	male		yes	1209	29.29	noNEC
LouYC_2024	SRR13622918	L3_063_250G1	63	250	CS	US	male		yes	1209	29.29	noNEC
LouYC_2024	SRR13622917	L3_063_250G2	63	250	CS	US	male		yes	1209	29.29	noNEC
LouYC_2024	SRR13622916	L3_063_368G1	63	368	CS	US	male		yes	1209	29.29	noNEC
LouYC_2024	SRR25947554	L4_063_368G1	63	368	CS	US	male		yes	1209	29.29	noNEC
LouYC_2024	SRR25947553	L4_063_488G1	63	488	CS	US	male		yes	1209	29.29	noNEC
LouYC_2024	SRR25947552	L4_063_609G1	63	609	CS	US	male		yes	1209	29.29	noNEC
LouYC_2024	SRR25947556	L4_063_733G1	63	733	CS	US	male		yes	1209	29.29	noNEC
LouYC_2024	SRR25947551	L5_063_915G1	63	915	CS	US	male		yes	1209	29.29	noNEC
LouYC_2024	SRR25947550	L5_063_1162G1	63	1162	CS	US	male		yes	1209	29.29	noNEC
LouYC_2024	SRR13622905	L3_069_008G1	69	8	CS	US	female		yes	1179	28.14	noNEC
LouYC_2024	SRR13622904	L3_069_015G1	69	15	CS	US	female		yes	1179	28.14	noNEC
LouYC_2024	SRR13622903	L3_069_024G1	69	24	CS	US	female		yes	1179	28.14	noNEC
LouYC_2024	SRR13622902	L3_069_033G1	69	33	CS	US	female		yes	1179	28.14	noNEC
LouYC_2024	SRR13622901	L3_069_036G1	69	36	CS	US	female		yes	1179	28.14	noNEC
LouYC_2024	SRR13622899	L3_069_049G1	69	49	CS	US	female		yes	1179	28.14	noNEC
LouYC_2024	SRR13622898	L3_069_051G1	69	51	CS	US	female		yes	1179	28.14	noNEC
LouYC_2024	SRR13622897	L3_069_061G1	69	61	CS	US	female		yes	1179	28.14	noNEC
LouYC_2024	SRR13622896	L3_069_073G1	69	73	CS	US	female		yes	1179	28.14	noNEC
LouYC_2024	SRR13622895	L3_069_115G1	69	115	CS	US	female		yes	1179	28.14	noNEC
LouYC_2024	SRR13622894	L3_069_242G1	69	242	CS	US	female		yes	1179	28.14	noNEC
LouYC_2024	SRR13622893	L3_069_375G1	69	375	CS	US	female		yes	1179	28.14	noNEC
LouYC_2024	SRR25947383	L4_072_006G1	72	6	vaginal	US	male		yes	1357	28	noNEC
LouYC_2024	SRR13622891	L3_072_006G1	72	6	vaginal	US	male		yes	1357	28	noNEC
LouYC_2024	SRR13622890	L3_072_011G1	72	11	vaginal	US	male		yes	1357	28	noNEC
LouYC_2024	SRR13622888	L3_072_017G1	72	17	vaginal	US	male		yes	1357	28	noNEC
LouYC_2024	SRR13622887	L3_072_025G1	72	25	vaginal	US	male		yes	1357	28	noNEC
LouYC_2024	SRR25947537	L4_072_032G2	72	32	vaginal	US	male		yes	1357	28	noNEC
LouYC_2024	SRR25947534	L4_072_032G1	72	32	vaginal	US	male		yes	1357	28	noNEC
LouYC_2024	SRR13622886	L3_072_032G1	72	32	vaginal	US	male		yes	1357	28	noNEC
LouYC_2024	SRR13622885	L3_072_039G1	72	39	vaginal	US	male		yes	1357	28	noNEC
LouYC_2024	SRR13622884	L3_072_048G1	72	48	vaginal	US	male		yes	1357	28	noNEC
LouYC_2024	SRR25947384	L4_072_050G1	72	50	vaginal	US	male		yes	1357	28	noNEC
LouYC_2024	SRR13622883	L3_072_057G1	72	57	vaginal	US	male		yes	1357	28	noNEC
LouYC_2024	SRR13622882	L3_072_063G1	72	63	vaginal	US	male		yes	1357	28	noNEC
LouYC_2024	SRR25947386	L4_072_120G1	72	120	vaginal	US	male		yes	1357	28	noNEC
LouYC_2024	SRR13622881	L3_072_123G1	72	123	vaginal	US	male		yes	1357	28	noNEC
LouYC_2024	SRR25947388	L4_072_243G1	72	243	vaginal	US	male		yes	1357	28	noNEC
LouYC_2024	SRR13622880	L3_072_243G1	72	243	vaginal	US	male		yes	1357	28	noNEC
LouYC_2024	SRR25947389	L4_072_362G1	72	362	vaginal	US	male		yes	1357	28	noNEC
LouYC_2024	SRR13622879	L3_072_362G1	72	362	vaginal	US	male		yes	1357	28	noNEC
LouYC_2024	SRR25947530	L4_072_488G1	72	488	vaginal	US	male		yes	1357	28	noNEC
LouYC_2024	SRR25947531	L4_072_608G1	72	608	vaginal	US	male		yes	1357	28	noNEC
LouYC_2024	SRR25947532	L4_072_732G1	72	732	vaginal	US	male		yes	1357	28	noNEC
LouYC_2024	SRR25947533	L5_072_995G1	72	995	vaginal	US	male		yes	1357	28	noNEC
LouYC_2024	SRR25947387	L5_072_1098G1	72	1098	vaginal	US	male		yes	1357	28	noNEC
LouYC_2024	SRR25947514	L4_101_006G1	101	6	CS	US	female		no	1231	29.14	noNEC
LouYC_2024	SRR13622840	L3_101_006G1	101	6	CS	US	female		no	1231	29.14	noNEC
LouYC_2024	SRR25947516	L4_101_015G1	101	15	CS	US	female		no	1231	29.14	noNEC
LouYC_2024	SRR13622839	L3_101_015G1	101	15	CS	US	female		no	1231	29.14	noNEC
LouYC_2024	SRR13622838	L3_101_022G1	101	22	CS	US	female		no	1231	29.14	noNEC
LouYC_2024	SRR13622837	L3_101_030G1	101	30	CS	US	female		no	1231	29.14	noNEC
LouYC_2024	SRR25947524	L4_101_030G1	101	30	CS	US	female		no	1231	29.14	noNEC
LouYC_2024	SRR13622836	L3_101_036G1	101	36	CS	US	female		no	1231	29.14	noNEC
LouYC_2024	SRR13622834	L3_101_044G1	101	44	CS	US	female		no	1231	29.14	noNEC
LouYC_2024	SRR13622833	L3_101_054G1	101	54	CS	US	female		no	1231	29.14	noNEC
LouYC_2024	SRR25947512	L4_101_067G1	101	67	CS	US	female		no	1231	29.14	noNEC
LouYC_2024	SRR13622832	L3_101_124G1	101	124	CS	US	female		no	1231	29.14	noNEC
LouYC_2024	SRR25947517	L4_101_124G1	101	124	CS	US	female		no	1231	29.14	noNEC
LouYC_2024	SRR25947518	L4_101_248G1	101	248	CS	US	female		no	1231	29.14	noNEC
LouYC_2024	SRR13622831	L3_101_248G1	101	248	CS	US	female		no	1231	29.14	noNEC
LouYC_2024	SRR25947519	L4_101_367G1	101	367	CS	US	female		no	1231	29.14	noNEC
LouYC_2024	SRR13622830	L3_101_367G1	101	367	CS	US	female		no	1231	29.14	noNEC
LouYC_2024	SRR25947520	L4_101_500G1	101	500	CS	US	female		no	1231	29.14	noNEC
LouYC_2024	SRR25947521	L4_101_609G1	101	609	CS	US	female		no	1231	29.14	noNEC
LouYC_2024	SRR25947522	L5_101_934G1	101	934	CS	US	female		no	1231	29.14	noNEC
LouYC_2024	SRR25947523	L5_101_1101G1	101	1101	CS	US	female		no	1231	29.14	noNEC
LouYC_2024	SRR25947466	L4_145_007G1	145	7	vaginal	US	female		yes	1401	31.29	noNEC
LouYC_2024	SRR25947467	L4_145_020G1	145	20	vaginal	US	female		yes	1401	31.29	noNEC
LouYC_2024	SRR25947460	L4_145_031G1	145	31	vaginal	US	female		yes	1401	31.29	noNEC
LouYC_2024	SRR25947469	L4_145_056G1	145	56	vaginal	US	female		yes	1401	31.29	noNEC
LouYC_2024	SRR25947470	L4_145_117G1	145	117	vaginal	US	female		yes	1401	31.29	noNEC
LouYC_2024	SRR25947472	L4_145_240G1	145	240	vaginal	US	female		yes	1401	31.29	noNEC
LouYC_2024	SRR25947471	L4_145_363G1	145	363	vaginal	US	female		yes	1401	31.29	noNEC
LouYC_2024	SRR25947473	L4_145_695G1	145	695	vaginal	US	female		yes	1401	31.29	noNEC
LouYC_2024	SRR25947459	L4_145_713G1	145	713	vaginal	US	female		yes	1401	31.29	noNEC
LouYC_2024	SRR25947468	L4_145_742G1	145	742	vaginal	US	female		yes	1401	31.29	noNEC
LouYC_2024	SRR25947461	L5_145_912G1	145	912	vaginal	US	female		yes	1401	31.29	noNEC
LouYC_2024	SRR25947474	L5_145_1100G1	145	1100	vaginal	US	female		yes	1401	31.29	noNEC
LouYC_2024	SRR25947275	L4_169_007G1	169	7	vaginal	US	female		yes	1050	26.29	noNEC
LouYC_2024	SRR25947274	L4_169_031G1	169	31	vaginal	US	female		yes	1050	26.29	noNEC
LouYC_2024	SRR25947273	L4_169_054G1	169	54	vaginal	US	female		yes	1050	26.29	noNEC
LouYC_2024	SRR25947272	L4_169_059G1	169	59	vaginal	US	female		yes	1050	26.29	noNEC
LouYC_2024	SRR25947271	L4_169_127G1	169	127	vaginal	US	female		yes	1050	26.29	noNEC
LouYC_2024	SRR25947269	L4_169_133G1	169	133	vaginal	US	female		yes	1050	26.29	noNEC
LouYC_2024	SRR25947268	L4_169_242G1	169	242	vaginal	US	female		yes	1050	26.29	noNEC
LouYC_2024	SRR25947267	L4_169_375G1	169	375	vaginal	US	female		yes	1050	26.29	noNEC
LouYC_2024	SRR25947266	L4_169_611G1	169	611	vaginal	US	female		yes	1050	26.29	noNEC
LouYC_2024	SRR25947265	L4_169_730G1	169	730	vaginal	US	female		yes	1050	26.29	noNEC
LouYC_2024	SRR25947264	L5_169_914G1	169	914	vaginal	US	female		yes	1050	26.29	noNEC
LouYC_2024	SRR25947119	L5_169_1092G1	169	1092	vaginal	US	female		yes	1050	26.29	noNEC
LouYC_2024	SRR25947171	L4_171_009G1	171	9	CS	US	male		yes	1119	29.43	noNEC
LouYC_2024	SRR25947172	L4_171_028G1	171	28	CS	US	male		yes	1119	29.43	noNEC
LouYC_2024	SRR25947175	L4_171_034G2	171	34	CS	US	male		yes	1119	29.43	noNEC
LouYC_2024	SRR25947173	L4_171_034G1	171	34	CS	US	male		yes	1119	29.43	noNEC
LouYC_2024	SRR25947169	L4_171_058G1	171	58	CS	US	male		yes	1119	29.43	noNEC
LouYC_2024	SRR25947252	L4_171_062G1	171	62	CS	US	male		yes	1119	29.43	noNEC
LouYC_2024	SRR25947253	L4_171_067G1	171	67	CS	US	male		yes	1119	29.43	noNEC
LouYC_2024	SRR25947251	L4_171_080G1	171	80	CS	US	male		yes	1119	29.43	noNEC
LouYC_2024	SRR25947254	L4_171_124G1	171	124	CS	US	male		yes	1119	29.43	noNEC
LouYC_2024	SRR25947255	L4_171_250G1	171	250	CS	US	male		yes	1119	29.43	noNEC
LouYC_2024	SRR25947256	L4_171_371G1	171	371	CS	US	male		yes	1119	29.43	noNEC
LouYC_2024	SRR25947263	L4_171_596G1	171	596	CS	US	male		yes	1119	29.43	noNEC
LouYC_2024	SRR25947262	L4_171_726G1	171	726	CS	US	male		yes	1119	29.43	noNEC
LouYC_2024	SRR25947170	L5_171_918G1	171	918	CS	US	male		yes	1119	29.43	noNEC
LouYC_2024	SRR25947261	L5_171_1112G1	171	1112	CS	US	male		yes	1119	29.43	noNEC
LouYC_2024	SRR25947153	L4_179_011G1	179	11	vaginal	US	male		yes	983	25.71	noNEC
LouYC_2024	SRR25947150	L4_179_028G1	179	28	vaginal	US	male		yes	983	25.71	noNEC
LouYC_2024	SRR25947149	L4_179_120G1	179	120	vaginal	US	male		yes	983	25.71	noNEC
LouYC_2024	SRR25947148	L4_179_258G1	179	258	vaginal	US	male		yes	983	25.71	noNEC
LouYC_2024	SRR25947445	L4_179_615G1	179	615	vaginal	US	male		yes	983	25.71	noNEC
LouYC_2024	SRR25947444	L4_179_766G1	179	766	vaginal	US	male		yes	983	25.71	noNEC
MasiAC_2021	ERR4406595	NEW1007.S132.L005	367	12	vaginal	UK	male	combined	yes	640	24	noNEC
MasiAC_2021	ERR4406596	NEW1008.S133.L005	367	14	vaginal	UK	male	combined	yes	640	24	noNEC
MasiAC_2021	ERR4406597	NEW1009.S134.L005	367	16	vaginal	UK	male	combined	yes	640	24	noNEC
MasiAC_2021	ERR4406598	NEW1010.S135.L005	367	18	vaginal	UK	male	combined	yes	640	24	noNEC
MasiAC_2021	ERR4406599	NEW1011.S100.L004	367	20	vaginal	UK	male	formula	yes	640	24	noNEC
MasiAC_2021	ERR4406600	NEW1487.S80.L003	367	21	vaginal	UK	male	formula	yes	640	24	noNEC
MasiAC_2021	ERR4406602	NEW1013.S137.L005	367	37	vaginal	UK	male	formula	yes	640	24	noNEC
MasiAC_2021	ERR4406603	NEW1014.S101.L004	367	42	vaginal	UK	male	formula	yes	640	24	noNEC
MasiAC_2021	ERR4406604	NEW1015.S102.L004	367	53	vaginal	UK	male	formula	yes	640	24	noNEC
MasiAC_2021	ERR4406605	NEW1494.S51.L002	369	0	vaginal	UK	female	solid	yes	705	24	noNEC
MasiAC_2021	ERR4406606	NEW1489.S154.L005	369	12	vaginal	UK	female	breast	yes	705	24	noNEC
MasiAC_2021	ERR4406607	NEW1016.S138.L005	369	16	vaginal	UK	female	breast	yes	705	24	noNEC
MasiAC_2021	ERR4406608	NEW1017.S139.L005	369	18	vaginal	UK	female	breast	yes	705	24	noNEC
MasiAC_2021	ERR4406609	NEW1493.S83.L003	369	21	vaginal	UK	female	breast	yes	705	24	noNEC
MasiAC_2021	ERR4406610	NEW1490.S81.L003	369	29	vaginal	UK	female	breast	yes	705	24	noNEC
MasiAC_2021	ERR4406611	NEW1491.S82.L003	369	33	vaginal	UK	female	breast	yes	705	24	noNEC
MasiAC_2021	ERR4406612	NEW1018.S140.L005	369	40	vaginal	UK	female	breast	yes	705	24	noNEC
MasiAC_2021	ERR4406613	NEW1019.S141.L005	369	48	vaginal	UK	female	breast	yes	705	24	noNEC
MasiAC_2021	ERR4406614	NEW1020.S103.L004	369	55	vaginal	UK	female	breast	yes	705	24	noNEC
MasiAC_2021	ERR4406615	NEW1021.S104.L004	369	71	vaginal	UK	female	breast	yes	705	24	noNEC
MasiAC_2021	ERR4406616	NEW1488.S153.L005	369	76	vaginal	UK	female	combined	yes	705	24	noNEC
MasiAC_2021	ERR4406617	NEW1022.S105.L004	369	82	vaginal	UK	female	combined	yes	705	24	noNEC
MasiAC_2021	ERR4406618	NEW1023.S106.L004	369	89	vaginal	UK	female	combined	yes	705	24	noNEC
MasiAC_2021	ERR4406619	NEW1024.S107.L004	369	94	vaginal	UK	female	combined	yes	705	24	noNEC
MasiAC_2021	ERR4406620	NEW1025.S142.L005	379	11	CS	UK	female	breast	yes	710	25	noNEC
MasiAC_2021	ERR4406621	NEW1496.S100.L003	379	16	CS	UK	female	breast	yes	710	25	noNEC
MasiAC_2021	ERR4406622	NEW1026.S143.L005	379	18	CS	UK	female	breast	yes	710	25	noNEC
MasiAC_2021	ERR4406623	NEW1027.S108.L004	379	22	CS	UK	female	breast	yes	710	25	noNEC
MasiAC_2021	ERR4406624	NEW1510.S103.L004	381	13	vaginal	UK	female	breast	yes	700	25	noNEC
MasiAC_2021	ERR4406625	NEW1509.S102.L004	381	86	vaginal	UK	female	combined	yes	700	25	noNEC
MasiAC_2021	ERR4406626	NEW1508.S101.L004	381	93	vaginal	UK	female	combined	yes	700	25	noNEC
MasiAC_2021	ERR4406627	NEW1053.S161.L005	394	7	vaginal	UK	female	breast	yes	520	23	noNEC
MasiAC_2021	ERR4406629	NEW1524.S89.L003	394	14	vaginal	UK	female	breast	yes	520	23	noNEC
MasiAC_2021	ERR4406630	NEW1055.S163.L005	394	16	vaginal	UK	female	breast	yes	520	23	noNEC
MasiAC_2021	ERR4406631	NEW1056.S198.L007	394	25	vaginal	UK	female	breast	yes	520	23	noNEC
MasiAC_2021	ERR4406632	NEW1057.S199.L007	394	27	vaginal	UK	female	breast	yes	520	23	noNEC
MasiAC_2021	ERR4406633	NEW1058.S116.L004	394	29	vaginal	UK	female	breast	yes	520	23	noNEC
MasiAC_2021	ERR4406634	NEW1059.S117.L004	394	38	vaginal	UK	female	breast	yes	520	23	noNEC
MasiAC_2021	ERR4406635	NEW1060.S118.L004	394	45	vaginal	UK	female	breast	yes	520	23	noNEC
MasiAC_2021	ERR4406636	NEW1061.S119.L004	394	64	vaginal	UK	female	breast	yes	520	23	noNEC
MasiAC_2021	ERR4406638	NEW1521.S88.L003	394	82	vaginal	UK	female	breast	yes	520	23	noNEC
MasiAC_2021	ERR4406639	NEW1064.S120.L004	394	107	vaginal	UK	female	breast	yes	520	23	noNEC
MasiAC_2021	ERR4406640	NEW1065.S234.L008	394	113	vaginal	UK	female	breast	yes	520	23	noNEC
MasiAC_2021	ERR4406641	NEW1066.S121.L004	394	156	vaginal	UK	female	breast	yes	520	23	noNEC
MasiAC_2021	ERR4406642	NEW1067.S122.L004	394	162	vaginal	UK	female	breast	yes	520	23	noNEC
MasiAC_2021	ERR4406643	NEW1562.S159.L005	403	4	vaginal	UK	female	breast	yes	860	26	noNEC
MasiAC_2021	ERR4406644	NEW1555.S109.L004	403	12	vaginal	UK	female	breast	yes	860	26	noNEC
MasiAC_2021	ERR4406645	NEW1564.S98.L004	403	15	vaginal	UK	female	breast	yes	860	26	noNEC
MasiAC_2021	ERR4406646	NEW1563.S97.L004	403	22	vaginal	UK	female	breast	yes	860	26	noNEC
MasiAC_2021	ERR4406647	NEW1090.S165.L006	403	30	vaginal	UK	female	breast	yes	860	26	noNEC
MasiAC_2021	ERR4406648	NEW1091.S166.L006	403	38	vaginal	UK	female	breast	yes	860	26	noNEC
MasiAC_2021	ERR4406649	NEW1092.S167.L006	403	46	vaginal	UK	female	breast	yes	860	26	noNEC
MasiAC_2021	ERR4406650	NEW1094.S168.L006	403	59	vaginal	UK	female	breast	yes	860	26	noNEC
MasiAC_2021	ERR4406651	NEW1556.S110.L004	403	300	vaginal	UK	female	breast	yes	860	26	noNEC
MasiAC_2021	ERR4406652	NEW1582.S115.L004	405	7	vaginal	UK	female	breast	yes	750	26	noNEC
MasiAC_2021	ERR4406653	NEW1588.S121.L004	405	9	vaginal	UK	female	breast	yes	750	26	noNEC
MasiAC_2021	ERR4406654	NEW1577.S110.L004	405	12	vaginal	UK	female	breast	yes	750	26	noNEC
MasiAC_2021	ERR4406655	NEW1584.S117.L004	405	14	vaginal	UK	female	breast	yes	750	26	noNEC
MasiAC_2021	ERR4406656	NEW1587.S120.L004	405	17	vaginal	UK	female	breast	yes	750	26	noNEC
MasiAC_2021	ERR4406657	NEW1580.S113.L004	405	19	vaginal	UK	female	breast	yes	750	26	noNEC
MasiAC_2021	ERR4406658	NEW1583.S116.L004	405	21	vaginal	UK	female	breast	yes	750	26	noNEC
MasiAC_2021	ERR4406659	NEW1581.S114.L004	405	23	vaginal	UK	female	breast	yes	750	26	noNEC
MasiAC_2021	ERR4406660	NEW1578.S111.L004	405	27	vaginal	UK	female	breast	yes	750	26	noNEC
MasiAC_2021	ERR4406661	NEW1586.S119.L004	405	29	vaginal	UK	female	breast	yes	750	26	noNEC
MasiAC_2021	ERR4406662	NEW1574.S107.L004	405	35	vaginal	UK	female	breast	yes	750	26	noNEC
MasiAC_2021	ERR4406663	NEW1095.S169.L006	405	42	vaginal	UK	female	breast	yes	750	26	noNEC
MasiAC_2021	ERR4406664	NEW1576.S109.L004	405	49	vaginal	UK	female	breast	yes	750	26	noNEC
MasiAC_2021	ERR4406665	NEW1575.S108.L004	405	56	vaginal	UK	female	breast	yes	750	26	noNEC
MasiAC_2021	ERR4406666	NEW1579.S112.L004	405	63	vaginal	UK	female	breast	yes	750	26	noNEC
MasiAC_2021	ERR4406667	NEW1566.S99.L004	405	84	vaginal	UK	female	breast	yes	750	26	noNEC
MasiAC_2021	ERR4406668	NEW1570.S103.L004	405	111	vaginal	UK	female	breast	yes	750	26	noNEC
MasiAC_2021	ERR4406669	NEW1571.S104.L004	405	119	vaginal	UK	female	breast	yes	750	26	noNEC
MasiAC_2021	ERR4406670	NEW1567.S100.L004	405	125	vaginal	UK	female	breast	yes	750	26	noNEC
MasiAC_2021	ERR4406671	NEW1569.S102.L004	405	132	vaginal	UK	female	breast	yes	750	26	noNEC
MasiAC_2021	ERR4406672	NEW1568.S101.L004	405	255	vaginal	UK	female	breast	yes	750	26	noNEC
MasiAC_2021	ERR4406673	NEW1572.S105.L004	405	300	vaginal	UK	female	breast	yes	750	26	noNEC
MasiAC_2021	ERR4406674	NEW1585.S118.L004	405	374	vaginal	UK	female	breast	yes	750	26	noNEC
MasiAC_2021	ERR4406675	NEW1573.S106.L004	405	383	vaginal	UK	female	breast	yes	750	26	noNEC
MasiAC_2021	ERR4406676	NEW1171.S211.L008	420	6	vaginal	UK	male	breast	yes	1150	27	noNEC
MasiAC_2021	ERR4406677	NEW1172.S13.L001	420	7	vaginal	UK	male	breast	yes	1150	27	noNEC
MasiAC_2021	ERR4406678	NEW1641.S61.L002	420	17	vaginal	UK	male	breast	yes	1150	27	noNEC
MasiAC_2021	ERR4406679	NEW1174.S15.L001	420	19	vaginal	UK	male	breast	yes	1150	27	noNEC
MasiAC_2021	ERR4406680	NEW1643.S62.L002	420	21	vaginal	UK	male	breast	yes	1150	27	noNEC
MasiAC_2021	ERR4406681	NEW1175.S16.L001	420	26	vaginal	UK	male	breast	yes	1150	27	noNEC
MasiAC_2021	ERR4406682	NEW1642.S139.L005	420	28	vaginal	UK	male	breast	yes	1150	27	noNEC
MasiAC_2021	ERR4406683	NEW1640.S165.L006	420	30	vaginal	UK	male	combined	yes	1150	27	noNEC
MasiAC_2021	ERR4406684	NEW1644.S166.L006	420	67	vaginal	UK	male	solid	yes	1150	27	noNEC
MasiAC_2021	ERR4406685	NEW1648.S170.L006	420	78	vaginal	UK	male	solid	yes	1150	27	noNEC
MasiAC_2021	ERR4406686	NEW1645.S167.L006	420	106	vaginal	UK	male	solid	yes	1150	27	noNEC
MasiAC_2021	ERR4406687	NEW1647.S169.L006	420	416	vaginal	UK	male	solid	yes	1150	27	noNEC
MasiAC_2021	ERR4406688	NEW1646.S168.L006	420	475	vaginal	UK	male	solid	yes	1150	27	noNEC
MasiAC_2021	ERR4406689	NEW1650.S172.L006	422	12	CS	UK	male	breast	yes	570	23	noNEC
MasiAC_2021	ERR4406690	NEW1652.S173.L006	422	14	CS	UK	male	breast	yes	570	23	noNEC
MasiAC_2021	ERR4406691	NEW1651.S140.L005	422	25	CS	UK	male	breast	yes	570	23	noNEC
MasiAC_2021	ERR4406692	NEW1178.S239.L008	422	34	CS	UK	male	solid	yes	570	23	noNEC
MasiAC_2021	ERR4406693	NEW1179.S19.L001	422	45	CS	UK	male	formula	yes	570	23	noNEC
MasiAC_2021	ERR4406694	NEW1649.S171.L006	422	51	CS	UK	male	formula	yes	570	23	noNEC
MasiAC_2021	ERR4406695	NEW1180.S240.L008	422	60	CS	UK	male	formula	yes	570	23	noNEC
MasiAC_2021	ERR4406696	NEW1182.S241.L008	422	71	CS	UK	male	formula	yes	570	23	noNEC
MasiAC_2021	ERR4406697	NEW1184.S242.L008	422	102	CS	UK	male	formula	yes	570	23	noNEC
MasiAC_2021	ERR4406698	NEW1185.S20.L001	423	12	CS	UK	female	breast	yes	500	23	noNEC
MasiAC_2021	ERR4406699	NEW1186.S21.L001	423	14	CS	UK	female	breast	yes	500	23	noNEC
MasiAC_2021	ERR4406700	NEW1655.S63.L002	423	22	CS	UK	female	breast	yes	500	23	noNEC
MasiAC_2021	ERR4406701	NEW1659.S178.L006	423	26	CS	UK	female	breast	yes	500	23	noNEC
MasiAC_2021	ERR4406702	NEW1658.S11.L001	423	30	CS	UK	female	solid	yes	500	23	noNEC
MasiAC_2021	ERR4406703	NEW1656.S8.L001	423	52	CS	UK	female	formula	yes	500	23	noNEC
MasiAC_2021	ERR4406704	NEW1187.S243.L008	423	60	CS	UK	female	formula	yes	500	23	noNEC
MasiAC_2021	ERR4406705	NEW1654.S175.L006	423	67	CS	UK	female	formula	yes	500	23	noNEC
MasiAC_2021	ERR4406706	NEW1653.S174.L006	423	74	CS	UK	female	formula	yes	500	23	noNEC
MasiAC_2021	ERR4406707	NEW1188.S244.L008	423	81	CS	UK	female	formula	yes	500	23	noNEC
MasiAC_2021	ERR4406708	NEW1657.S177.L006	423	92	CS	UK	female	formula	yes	500	23	noNEC
MasiAC_2021	ERR4406709	NEW1189.S22.L001	423	98	CS	UK	female	formula	yes	500	23	noNEC
MasiAC_2021	ERR4406710	NEW1190.S245.L008	423	104	CS	UK	female	formula	yes	500	23	noNEC
MasiAC_2021	ERR4406711	NEW1216.S37.L002	431	5	vaginal	UK	female	breast	yes	640	24	noNEC
MasiAC_2021	ERR4406712	NEW1696.S206.L007	431	8	vaginal	UK	female	breast	yes	640	24	noNEC
MasiAC_2021	ERR4406713	NEW1684.S196.L006	431	11	vaginal	UK	female	breast	yes	640	24	noNEC
MasiAC_2021	ERR4406714	NEW1683.S3.L001	431	13	vaginal	UK	female	breast	yes	640	24	noNEC
MasiAC_2021	ERR4406715	NEW1689.S200.L007	431	16	vaginal	UK	female	breast	yes	640	24	noNEC
MasiAC_2021	ERR4406716	NEW1692.S203.L007	431	17	vaginal	UK	female	breast	yes	640	24	noNEC
MasiAC_2021	ERR4406717	NEW1687.S14.L001	431	20	vaginal	UK	female	breast	yes	640	24	noNEC
MasiAC_2021	ERR4406718	NEW1694.S204.L007	431	20	vaginal	UK	female	breast	yes	640	24	noNEC
MasiAC_2021	ERR4406719	NEW1693.S15.L001	431	27	vaginal	UK	female	breast	yes	640	24	noNEC
MasiAC_2021	ERR4406720	NEW1685.S197.L006	431	30	vaginal	UK	female	breast	yes	640	24	noNEC
MasiAC_2021	ERR4406721	NEW1217.S38.L002	431	40	vaginal	UK	female	breast	yes	640	24	noNEC
MasiAC_2021	ERR4406722	NEW1218.S39.L002	431	48	vaginal	UK	female	breast	yes	640	24	noNEC
MasiAC_2021	ERR4406723	NEW1219.S40.L002	431	55	vaginal	UK	female	breast	yes	640	24	noNEC
MasiAC_2021	ERR4406724	NEW1220.S78.L003	431	63	vaginal	UK	female	breast	yes	640	24	noNEC
MasiAC_2021	ERR4406725	NEW1221.S41.L002	431	71	vaginal	UK	female	breast	yes	640	24	noNEC
MasiAC_2021	ERR4406726	NEW1697.S207.L007	431	80	vaginal	UK	female	breast	yes	640	24	noNEC
MasiAC_2021	ERR4406727	NEW1690.S201.L007	431	86	vaginal	UK	female	breast	yes	640	24	noNEC
MasiAC_2021	ERR4406728	NEW1688.S199.L007	431	93	vaginal	UK	female	breast	yes	640	24	noNEC
MasiAC_2021	ERR4406729	NEW1686.S198.L007	431	99	vaginal	UK	female	breast	yes	640	24	noNEC
MasiAC_2021	ERR4406730	NEW1695.S205.L007	431	168	vaginal	UK	female	breast	yes	640	24	noNEC
MasiAC_2021	ERR4406731	NEW1691.S202.L007	431	233	vaginal	UK	female	breast	yes	640	24	noNEC
MasiAC_2021	ERR4406732	NEW1698.S208.L007	431	343	vaginal	UK	female	breast	yes	640	24	noNEC
MasiAC_2021	ERR4406733	NEW1230.S84.L003	440	11	vaginal	UK	female	breast	yes	1580	30	noNEC
MasiAC_2021	ERR4406734	NEW1231.S85.L003	440	13	vaginal	UK	female	breast	yes	1580	30	noNEC
MasiAC_2021	ERR4406735	NEW1715.S221.L007	440	17	vaginal	UK	female	combined	yes	1580	30	noNEC
MasiAC_2021	ERR4406736	NEW1232.S45.L002	440	19	vaginal	UK	female	combined	yes	1580	30	noNEC
MasiAC_2021	ERR4406737	NEW1712.S218.L007	440	21	vaginal	UK	female	combined	yes	1580	30	noNEC
MasiAC_2021	ERR4406738	NEW1717.S223.L007	440	24	vaginal	UK	female	combined	yes	1580	30	noNEC
MasiAC_2021	ERR4406739	NEW1233.S86.L003	440	26	vaginal	UK	female	breast	yes	1580	30	noNEC
MasiAC_2021	ERR4406740	NEW1713.S219.L007	440	29	vaginal	UK	female	breast	yes	1580	30	noNEC
MasiAC_2021	ERR4406741	NEW1716.S222.L007	440	34	vaginal	UK	female	breast	yes	1580	30	noNEC
MasiAC_2021	ERR4406742	NEW1234.S59.L002	440	42	vaginal	UK	female	breast	yes	1580	30	noNEC
MasiAC_2021	ERR4406743	NEW1719.S224.L007	440	53	vaginal	UK	female	breast	yes	1580	30	noNEC
MasiAC_2021	ERR4406744	NEW1705.S213.L007	440	60	vaginal	UK	female	breast	yes	1580	30	noNEC
MasiAC_2021	ERR4406745	NEW1709.S215.L007	440	68	vaginal	UK	female	breast	yes	1580	30	noNEC
MasiAC_2021	ERR4406746	NEW1710.S216.L007	440	73	vaginal	UK	female	breast	yes	1580	30	noNEC
MasiAC_2021	ERR4406747	NEW1718.S18.L001	440	80	vaginal	UK	female	breast	yes	1580	30	noNEC
MasiAC_2021	ERR4406748	NEW1707.S214.L007	440	96	vaginal	UK	female	solid	yes	1580	30	noNEC
MasiAC_2021	ERR4406750	NEW1706.S16.L001	440	110	vaginal	UK	female	solid	yes	1580	30	noNEC
MasiAC_2021	ERR4406751	NEW1711.S217.L007	440	116	vaginal	UK	female	solid	yes	1580	30	noNEC
MasiAC_2021	ERR4406753	NEW1745.S244.L008	447	10	vaginal	UK	female	breast	yes	620	24	noNEC
MasiAC_2021	ERR4406754	NEW1749.S248.L008	447	11	vaginal	UK	female	breast	yes	620	24	noNEC
MasiAC_2021	ERR4406755	NEW1735.S235.L008	447	17	vaginal	UK	female	breast	yes	620	24	noNEC
MasiAC_2021	ERR4406756	NEW1740.S240.L008	447	20	vaginal	UK	female	breast	yes	620	24	noNEC
MasiAC_2021	ERR4406757	NEW1739.S239.L008	447	40	vaginal	UK	female	breast	yes	620	24	noNEC
MasiAC_2021	ERR4406758	NEW1743.S242.L008	447	46	vaginal	UK	female	breast	yes	620	24	noNEC
MasiAC_2021	ERR4406759	NEW1736.S236.L008	447	53	vaginal	UK	female	breast	yes	620	24	noNEC
MasiAC_2021	ERR4406760	NEW1747.S246.L008	447	61	vaginal	UK	female	breast	yes	620	24	noNEC
MasiAC_2021	ERR4406761	NEW1738.S238.L008	447	69	vaginal	UK	female	breast	yes	620	24	noNEC
MasiAC_2021	ERR4406762	NEW1748.S247.L008	447	201	vaginal	UK	female	breast	yes	620	24	noNEC
MasiAC_2021	ERR4406763	NEW1737.S237.L008	447	207	vaginal	UK	female	breast	yes	620	24	noNEC
MasiAC_2021	ERR4406764	NEW1741.S241.L008	447	217	vaginal	UK	female	breast	yes	620	24	noNEC
MasiAC_2021	ERR4406766	NEW1746.S245.L008	447	501	vaginal	UK	female	solid	yes	620	24	noNEC
MasiAC_2021	ERR4406767	NEW1772.S40.L002	450	9	CS	UK	female	breast	yes	720	26	noNEC
MasiAC_2021	ERR4406768	NEW1774.S42.L002	450	11	CS	UK	female	breast	yes	720	26	noNEC
MasiAC_2021	ERR4406769	NEW1773.S41.L002	450	14	CS	UK	female	breast	yes	720	26	noNEC
MasiAC_2021	ERR4406770	NEW1761.S257.L008	450	18	CS	UK	female	breast	yes	720	26	noNEC
MasiAC_2021	ERR4406771	NEW1768.S36.L002	450	21	CS	UK	female	breast	yes	720	26	noNEC
MasiAC_2021	ERR4406772	NEW1776.S44.L002	450	25	CS	UK	female	breast	yes	720	26	noNEC
MasiAC_2021	ERR4406773	NEW1764.S260.L008	450	29	CS	UK	female	breast	yes	720	26	noNEC
MasiAC_2021	ERR4406774	NEW1767.S35.L002	450	31	CS	UK	female	breast	yes	720	26	noNEC
MasiAC_2021	ERR4406775	NEW1769.S37.L002	450	41	CS	UK	female	breast	yes	720	26	noNEC
MasiAC_2021	ERR4406776	NEW1766.S34.L002	450	54	CS	UK	female	breast	yes	720	26	noNEC
MasiAC_2021	ERR4406777	NEW1771.S39.L002	450	60	CS	UK	female	breast	yes	720	26	noNEC
MasiAC_2021	ERR4406778	NEW1770.S38.L002	450	149	CS	UK	female	solid	yes	720	26	noNEC
MasiAC_2021	ERR4406779	NEW1762.S258.L008	450	153	CS	UK	female	solid	yes	720	26	noNEC
MasiAC_2021	ERR4406780	NEW1760.S256.L008	450	176	CS	UK	female	solid	yes	720	26	noNEC
MasiAC_2021	ERR4406781	NEW1775.S43.L002	450	222	CS	UK	female	solid	yes	720	26	noNEC
MasiAC_2021	ERR4406782	NEW1763.S259.L008	450	230	CS	UK	female	solid	yes	720	26	noNEC
MasiAC_2021	ERR4406783	NEW1799.S58.L002	457	9	vaginal	UK	male	breast	yes	840	25	noNEC
MasiAC_2021	ERR4406784	NEW1804.S62.L002	457	12	vaginal	UK	male	breast	yes	840	25	noNEC
MasiAC_2021	ERR4406785	NEW1797.S56.L002	457	15	vaginal	UK	male	breast	yes	840	25	noNEC
MasiAC_2021	ERR4406786	NEW1795.S55.L002	457	17	vaginal	UK	male	breast	yes	840	25	noNEC
MasiAC_2021	ERR4406787	NEW1803.S61.L002	457	19	vaginal	UK	male	breast	yes	840	25	noNEC
MasiAC_2021	ERR4406789	NEW1800.S59.L002	457	23	vaginal	UK	male	breast	yes	840	25	noNEC
MasiAC_2021	ERR4406790	NEW1798.S57.L002	457	25	vaginal	UK	male	breast	yes	840	25	noNEC
MasiAC_2021	ERR4406791	NEW1790.S52.L002	457	27	vaginal	UK	male	breast	yes	840	25	noNEC
MasiAC_2021	ERR4406792	NEW1789.S51.L002	457	29	vaginal	UK	male	breast	yes	840	25	noNEC
MasiAC_2021	ERR4406793	NEW1801.S60.L002	457	31	vaginal	UK	male	breast	yes	840	25	noNEC
MasiAC_2021	ERR4406794	NEW1792.S54.L002	457	38	vaginal	UK	male	breast	yes	840	25	noNEC
MasiAC_2021	ERR4406795	NEW1791.S53.L002	457	45	vaginal	UK	male	breast	yes	840	25	noNEC
MasiAC_2021	ERR4406796	NEW1794.S21.L001	457	51	vaginal	UK	male	solid	yes	840	25	noNEC
MasiAC_2021	ERR4406797	NEW1793.S20.L001	457	63	vaginal	UK	male	solid	yes	840	25	noNEC
MasiAC_2021	ERR4406798	NEW1807.S22.L001	463	8	CS	UK	male	breast	yes	530	26	noNEC
MasiAC_2021	ERR4406799	NEW1808.S65.L002	463	13	CS	UK	male	breast	yes	530	26	noNEC
MasiAC_2021	ERR4406800	NEW1812.S23.L001	463	16	CS	UK	male	breast	yes	530	26	noNEC
MasiAC_2021	ERR4406801	NEW1809.S66.L002	463	20	CS	UK	male	breast	yes	530	26	noNEC
MasiAC_2021	ERR4406802	NEW1805.S63.L002	463	26	CS	UK	male	breast	yes	530	26	noNEC
MasiAC_2021	ERR4406803	NEW1811.S15.L001	463	28	CS	UK	male	breast	yes	530	26	noNEC
MasiAC_2021	ERR4406805	NEW1806.S64.L002	463	41	CS	UK	male	combined	yes	530	26	noNEC
MasiAC_2021	ERR4406924	NEW2160.S197.L007	465	10	vaginal	UK	male	breast	yes	650	23	noNEC
MasiAC_2021	ERR4406925	NEW2169.S184.L006	465	20	vaginal	UK	male	breast	yes	650	23	noNEC
MasiAC_2021	ERR4406806	NEW1820.S72.L003	465	21	vaginal	UK	male	breast	yes	650	23	noNEC
MasiAC_2021	ERR4406807	NEW1817.S70.L003	465	23	vaginal	UK	male	breast	yes	650	23	noNEC
MasiAC_2021	ERR4406808	NEW1243.S51.L002	465	27	vaginal	UK	male	breast	yes	650	23	noNEC
MasiAC_2021	ERR4406809	NEW1818.S25.L001	465	29	vaginal	UK	male	breast	yes	650	23	noNEC
MasiAC_2021	ERR4406810	NEW1819.S71.L003	465	32	vaginal	UK	male	breast	yes	650	23	noNEC
MasiAC_2021	ERR4406811	NEW1813.S24.L001	465	38	vaginal	UK	male	breast	yes	650	23	noNEC
MasiAC_2021	ERR4406926	NEW2185.S136.L005	465	40	vaginal	UK	male	breast	yes	650	23	noNEC
MasiAC_2021	ERR4406927	NEW2126.S115.L004	465	46	vaginal	UK	male	breast	yes	650	23	noNEC
MasiAC_2021	ERR4406928	NEW2112.S104.L004	465	50	vaginal	UK	male	breast	yes	650	23	noNEC
MasiAC_2021	ERR4406929	NEW2085.S81.L003	465	55	vaginal	UK	male	breast	yes	650	23	noNEC
MasiAC_2021	ERR4406930	NEW2165.S201.L007	465	58	vaginal	UK	male	breast	yes	650	23	noNEC
MasiAC_2021	ERR4406931	NEW2121.S171.L006	465	81	vaginal	UK	male	breast	yes	650	23	noNEC
MasiAC_2021	ERR4406932	NEW2191.S219.L007	465	89	vaginal	UK	male	breast	yes	650	23	noNEC
MasiAC_2021	ERR4406933	NEW2127.S116.L004	465	93	vaginal	UK	male	breast	yes	650	23	noNEC
MasiAC_2021	ERR4406812	NEW1829.S80.L003	465	142	vaginal	UK	male	breast	yes	650	23	noNEC
MasiAC_2021	ERR4406813	NEW1828.S79.L003	465	181	vaginal	UK	male	breast	yes	650	23	noNEC
MasiAC_2021	ERR4406814	NEW1816.S69.L003	465	187	vaginal	UK	male	breast	yes	650	23	noNEC
MasiAC_2021	ERR4406815	NEW1815.S68.L003	465	194	vaginal	UK	male	breast	yes	650	23	noNEC
MasiAC_2021	ERR4406816	NEW1814.S67.L003	465	201	vaginal	UK	male	breast	yes	650	23	noNEC
MasiAC_2021	ERR4406817	NEW1824.S232.L008	465	208	vaginal	UK	male	breast	yes	650	23	noNEC
MasiAC_2021	ERR4406818	NEW1823.S75.L003	465	214	vaginal	UK	male	breast	yes	650	23	noNEC
MasiAC_2021	ERR4406819	NEW1831.S82.L003	465	219	vaginal	UK	male	breast	yes	650	23	noNEC
MasiAC_2021	ERR4406820	NEW1827.S78.L003	465	230	vaginal	UK	male	breast	yes	650	23	noNEC
MasiAC_2021	ERR4406821	NEW1833.S84.L003	465	240	vaginal	UK	male	breast	yes	650	23	noNEC
MasiAC_2021	ERR4406822	NEW1826.S77.L003	465	251	vaginal	UK	male	breast	yes	650	23	noNEC
MasiAC_2021	ERR4406823	NEW1832.S78.L003	465	258	vaginal	UK	male	breast	yes	650	23	noNEC
MasiAC_2021	ERR4406824	NEW1822.S74.L003	465	274	vaginal	UK	male	breast	yes	650	23	noNEC
MasiAC_2021	ERR4406825	NEW1830.S81.L003	465	280	vaginal	UK	male	breast	yes	650	23	noNEC
MasiAC_2021	ERR4406826	NEW1244.S52.L002	465	327	vaginal	UK	male	breast	yes	650	23	noNEC
MasiAC_2021	ERR4406827	NEW1821.S73.L003	465	341	vaginal	UK	male	breast	yes	650	23	noNEC
MasiAC_2021	ERR4406828	NEW1245.S53.L002	465	365	vaginal	UK	male	breast	yes	650	23	noNEC
MasiAC_2021	ERR4406829	NEW1843.S79.L003	473	4	vaginal	UK	female	breast	yes	705	25	noNEC
MasiAC_2021	ERR4406830	NEW1838.S17.L001	473	11	vaginal	UK	female	breast	yes	705	25	noNEC
MasiAC_2021	ERR4406831	NEW1836.S86.L003	473	13	vaginal	UK	female	breast	yes	705	25	noNEC
MasiAC_2021	ERR4406832	NEW1841.S20.L001	473	20	vaginal	UK	female	breast	yes	705	25	noNEC
MasiAC_2021	ERR4406833	NEW1834.S16.L001	473	21	vaginal	UK	female	breast	yes	705	25	noNEC
MasiAC_2021	ERR4406834	NEW1842.S87.L003	473	25	vaginal	UK	female	breast	yes	705	25	noNEC
MasiAC_2021	ERR4406835	NEW1835.S85.L003	473	28	vaginal	UK	female	breast	yes	705	25	noNEC
MasiAC_2021	ERR4406836	NEW1840.S19.L001	473	32	vaginal	UK	female	combined	yes	705	25	noNEC
MasiAC_2021	ERR4406837	NEW1839.S187.L007	473	38	vaginal	UK	female	combined	yes	705	25	noNEC
MasiAC_2021	ERR4406838	NEW1246.S89.L003	473	44	vaginal	UK	female	combined	yes	705	25	noNEC
MasiAC_2021	ERR4406839	NEW1259.S58.L002	478	5	vaginal	UK	female	breast	yes	600	24	noNEC
MasiAC_2021	ERR4406840	NEW1873.S129.L004	478	20	vaginal	UK	female	breast	yes	600	24	noNEC
MasiAC_2021	ERR4406841	NEW1260.S98.L003	478	22	vaginal	UK	female	breast	yes	600	24	noNEC
MasiAC_2021	ERR4406842	NEW1871.S127.L004	478	24	vaginal	UK	female	breast	yes	600	24	noNEC
MasiAC_2021	ERR4406843	NEW1261.S61.L002	478	27	vaginal	UK	female	combined	yes	600	24	noNEC
MasiAC_2021	ERR4406844	NEW1262.S62.L002	478	29	vaginal	UK	female	combined	yes	600	24	noNEC
MasiAC_2021	ERR4406845	NEW1263.S63.L002	478	31	vaginal	UK	female	combined	yes	600	24	noNEC
MasiAC_2021	ERR4406846	NEW1869.S25.L001	478	38	vaginal	UK	female	combined	yes	600	24	noNEC
MasiAC_2021	ERR4406847	NEW1264.S64.L002	478	45	vaginal	UK	female	combined	yes	600	24	noNEC
MasiAC_2021	ERR4406848	NEW1265.S99.L004	478	53	vaginal	UK	female	combined	yes	600	24	noNEC
MasiAC_2021	ERR4406849	NEW1872.S128.L004	478	70	vaginal	UK	female	combined	yes	600	24	noNEC
MasiAC_2021	ERR4406850	NEW1266.S100.L004	478	77	vaginal	UK	female	combined	yes	600	24	noNEC
MasiAC_2021	ERR4406851	NEW1870.S126.L004	478	80	vaginal	UK	female	combined	yes	600	24	noNEC
MasiAC_2021	ERR4406948	NEW2109.S83.L003	479	3	vaginal	UK	female	breast	yes	900	25	noNEC
MasiAC_2021	ERR4406949	NEW2056.S24.L001	479	9	vaginal	UK	female	breast	yes	900	25	noNEC
MasiAC_2021	ERR4406950	NEW2047.S55.L002	479	12	vaginal	UK	female	breast	yes	900	25	noNEC
MasiAC_2021	ERR4406951	NEW2074.S165.L006	479	14	vaginal	UK	female	breast	yes	900	25	noNEC
MasiAC_2021	ERR4406952	NEW2158.S134.L005	479	16	vaginal	UK	female	breast	yes	900	25	noNEC
MasiAC_2021	ERR4406953	NEW2113.S105.L004	479	19	vaginal	UK	female	breast	yes	900	25	noNEC
MasiAC_2021	ERR4406954	NEW2139.S124.L004	479	28	vaginal	UK	female	breast	yes	900	25	noNEC
MasiAC_2021	ERR4406955	NEW2182.S212.L007	479	32	vaginal	UK	female	breast	yes	900	25	noNEC
MasiAC_2021	ERR4406956	NEW2094.S90.L003	479	36	vaginal	UK	female	breast	yes	900	25	noNEC
MasiAC_2021	ERR4406957	NEW2084.S80.L003	479	46	vaginal	UK	female	breast	yes	900	25	noNEC
MasiAC_2021	ERR4406958	NEW2228.S242.L008	479	51	vaginal	UK	female	breast	yes	900	25	noNEC
MasiAC_2021	ERR4406959	NEW2050.S21.L001	479	58	vaginal	UK	female	combined	yes	900	25	noNEC
MasiAC_2021	ERR4406960	NEW2183.S213.L007	479	63	vaginal	UK	female	combined	yes	900	25	noNEC
MasiAC_2021	ERR4406934	NEW2041.S19.L001	509	11	vaginal	UK	female	breast	yes	940	27	noNEC
MasiAC_2021	ERR4406935	NEW2108.S99.L003	509	15	vaginal	UK	female	breast	yes	940	27	noNEC
MasiAC_2021	ERR4406936	NEW2200.S189.L006	509	16	vaginal	UK	female	breast	yes	940	27	noNEC
MasiAC_2021	ERR4406937	NEW2155.S194.L007	509	33	vaginal	UK	female	breast	yes	940	27	noNEC
MasiAC_2021	ERR4406938	NEW2136.S121.L004	509	35	vaginal	UK	female	breast	yes	940	27	noNEC
MasiAC_2021	ERR4406939	NEW2197.S223.L007	509	39	vaginal	UK	female	breast	yes	940	27	noNEC
MasiAC_2021	ERR4406940	NEW2223.S163.L006	509	44	vaginal	UK	female	breast	yes	940	27	noNEC
MasiAC_2021	ERR4406941	NEW2114.S170.L006	512	3	CS	UK	male	breast	yes	820	27	noNEC
MasiAC_2021	ERR4406942	NEW2184.S214.L007	512	7	CS	UK	male	breast	yes	820	27	noNEC
MasiAC_2021	ERR4406943	NEW2137.S122.L004	512	8	CS	UK	male	breast	yes	820	27	noNEC
MasiAC_2021	ERR4406944	NEW2098.S31.L001	512	17	CS	UK	male	breast	yes	820	27	noNEC
[truncated: 2,181 more rows]

## Sheet: validation
Study	SampleID	SubjectID	DOL	GA_daily	Gestational_age	Gender	nec	NEC_onset	Pair_number	PreNEC
Validation	BB1_1	BB1	14	173	24.7143	male	yes	49	1	preNEC
Validation	BB1_2	BB1	21	173	24.7143	male	yes	49	1	preNEC
Validation	BB1_3	BB1	28	173	24.7143	male	yes	49	1	preNEC
Validation	BB1_4	BB1	35	173	24.7143	male	yes	49	1	preNEC
Validation	BB2_1	BB2	2	188	26.8571	female	yes	32	3	preNEC
Validation	BB2_2	BB2	13	188	26.8571	female	yes	32	3	preNEC
Validation	BB2_3	BB2	20	188	26.8571	female	yes	32	3	preNEC
Validation	BB2_4	BB2	28	188	26.8571	female	yes	32	3	preNEC
Validation	BB3_1	BB3	3	189	27	male	no	NA	3	noNEC
Validation	BB3_2	BB3	13	189	27	male	no	NA	3	noNEC
Validation	BB3_3	BB3	21	189	27	male	no	NA	3	noNEC
Validation	BB3_4	BB3	27	189	27	male	no	NA	3	noNEC
Validation	BB4_1	BB4	3	189	27	female	no	NA	4	noNEC
Validation	BB4_2	BB4	8	189	27	female	no	NA	4	noNEC
Validation	BB4_3	BB4	16	189	27	female	no	NA	4	noNEC
Validation	BB5_1	BB5	6	191	27.2857	male	yes	18	5	preNEC
Validation	BB5_2	BB5	14	191	27.2857	male	yes	18	5	preNEC
Validation	BB6_1	BB6	2	191	27.2857	male	no	NA	6	noNEC
Validation	BB6_2	BB6	21	191	27.2857	male	no	NA	6	noNEC
Validation	BB6_3	BB6	28	191	27.2857	male	no	NA	6	noNEC
Validation	BB7_1	BB7	3	195	27.8571	male	yes	26	7	preNEC
Validation	BB7_2	BB7	7	195	27.8571	male	yes	26	7	preNEC
Validation	BB7_3	BB7	14	195	27.8571	male	yes	26	7	preNEC
Validation	BB7_4	BB7	20	195	27.8571	male	yes	26	7	preNEC
Validation	BB8_1	BB8	3	196	28	male	no	NA	9	noNEC
Validation	BB8_2	BB8	14	196	28	male	no	NA	9	noNEC
Validation	BB9_1	BB9	2	190	27.1429	female	yes	17	4	preNEC
Validation	BB9_2	BB9	7	190	27.1429	female	yes	17	4	preNEC
Validation	BB9_3	BB9	13	190	27.1429	female	yes	17	4	preNEC
Validation	BB9_4	BB9	15	190	27.1429	female	yes	17	4	preNEC
Validation	BB9_5	BB9	17	190	27.1429	female	yes	17	4	onsetNEC
Validation	BB10_1	BB10	3	191	27.2857	female	no	NA	5	noNEC
Validation	BB10_2	BB10	7	191	27.2857	female	no	NA	5	noNEC
Validation	BB10_3	BB10	14	191	27.2857	female	no	NA	5	noNEC
Validation	BB11_1	BB11	3	194	27.7143	female	yes	7	6	preNEC
Validation	BB11_2	BB11	7	194	27.7143	female	yes	7	6	onsetNEC
Validation	BB12_1	BB12	2	198	28.2857	female	yes	17	8	preNEC
Validation	BB12_2	BB12	6	198	28.2857	female	yes	17	8	preNEC
Validation	BB12_3	BB12	13	198	28.2857	female	yes	17	8	preNEC
Validation	BB13_1	BB13	3	199	28.4286	male	no	NA	9	noNEC
Validation	BB13_2	BB13	7	199	28.4286	male	no	NA	9	noNEC
Validation	BB13_3	BB13	14	199	28.4286	male	no	NA	9	noNEC
Validation	BB14_1	BB14	2	199	28.4286	female	yes	18	9	preNEC
Validation	BB14_2	BB14	7	199	28.4286	female	yes	18	9	preNEC
Validation	BB15_1	BB15	8	200	28.5714	female	no	NA	9	noNEC
Validation	BB15_2	BB15	14	200	28.5714	female	no	NA	9	noNEC
Validation	BB15_3	BB15	29	200	28.5714	female	no	NA	9	noNEC
Validation	BB16_1	BB16	7	202	28.8571	male	no	NA	8	noNEC
Validation	BB16_2	BB16	28	202	28.8571	male	no	NA	8	noNEC
Validation	BB17_1	BB17	2	201	28.7143	male	no	NA	10	noNEC
Validation	BB18_1	BB18	7	198	28.2857	male	no	NA	10	noNEC
Validation	BB18_2	BB18	14	198	28.2857	male	no	NA	10	noNEC
Validation	BB19_1	BB19	7	200	28.5714	male	no	NA	8	noNEC
Validation	BB20_1	BB20	3	197	28.1429	female	no	NA	7	noNEC
Validation	BB20_2	BB20	7	197	28.1429	female	no	NA	7	noNEC
Validation	BB21_1	BB21	3	198	28.2857	male	no	NA	6	noNEC
Validation	BB21_2	BB21	20	198	28.2857	male	no	NA	6	noNEC
Validation	BB22_1	BB22	29	200	28.5714	female	no	NA	10	noNEC
Validation	BB23_1	BB23	2	201	28.7143	male	no	NA	10	noNEC
Validation	BB23_2	BB23	7	201	28.7143	male	no	NA	10	noNEC
Validation	BB23_2	BB23	14	201	28.7143	male	no	NA	10	noNEC
Validation	BB23_4	BB23	49	201	28.7143	male	no	NA	10	noNEC
Validation	BB24_1	BB24	2	202	28.8571	female	yes	62	10	preNEC
Validation	BB24_2	BB24	17	202	28.8571	female	yes	62	10	preNEC
Validation	BB24_3	BB24	22	202	28.8571	female	yes	62	10	preNEC
Validation	BB24_4	BB24	29	202	28.8571	female	yes	62	10	preNEC
Validation	BB24_5	BB24	33	202	28.8571	female	yes	62	10	preNEC
Validation	BB24_6	BB24	35	202	28.8571	female	yes	62	10	preNEC
Validation	BB24_7	BB24	38	202	28.8571	female	yes	62	10	preNEC
Validation	BB24_8	BB24	49	202	28.8571	female	yes	62	10	preNEC
Validation	BB25_1	BB25	38	203	29	female	no	NA	9	noNEC
