# Supplementary material for: The Gut Resistome Atlas in Preterm Infants Enables Prediction of Necrotizing Enterocolitis Onset
Source: Adv Sci (Weinh). 2025 Sep 30;12(45):e05154. doi: 10.1002/advs.202505154 (PMC12677589; doi:10.1002/advs.202505154)
Supplement: Supplementary file 12 — Supplemental Table 11 [file ADVS-12-e05154-s014.xlsx]

## Sheet: Sheet1
Study	SequenceID	NEC	Window
BrooksB_2017	SRR5405971	yes	0
BrooksB_2017	SRR5405957	yes	0
BrooksB_2017	SRR5405879	yes	0
BrooksB_2017	SRR5405846	yes	0
BrooksB_2017	SRR5405671	yes	0
LouYC_2024	SRR25947128	yes	0
LouYC_2024	SRR13622576	yes	0
LouYC_2024	SRR13622565	yes	0
LouYC_2024	SRR13622848	yes	0
LouYC_2024	SRR13622803	yes	0
LouYC_2024	SRR13622792	yes	0
MasiAC_2021	ERR4407050	yes	0
MasiAC_2021	ERR4407057	yes	0
MasiAC_2021	ERR4407177	yes	0
MasiAC_2021	ERR4407078	yes	0
MasiAC_2021	ERR4407186	yes	0
MasiAC_2021	ERR4407136	yes	0
MasiAC_2021	ERR4407171	yes	0
MasiAC_2021	ERR4407163	yes	0
RahmanSF_2018	SRR5963165	yes	0
RahmanSF_2018	SRR5963173	yes	0
RahmanSF_2018	SRR5963190	yes	0
RahmanSF_2018	SRR5963206	yes	0
RahmanSF_2018	SRR5963219	yes	0
RahmanSF_2018	SRR5963359	yes	0
RavehSadkaT_2015	SRR1779119	yes	0
RavehSadkaT_2015	SRR1779152	yes	0
RavehSadkaT_2016	SRR6257498	yes	0
RavehSadkaT_2016	SRR6257415	yes	0
RavehSadkaT_2016	SRR6257428	yes	0
RavehSadkaT_2016	SRR6257375	yes	0
This_study	S_ID003_T1	yes	0
This_study	S_ID040_T2	yes	0
This_study	S_ID065_T2	yes	0
ThanertR_2024	SRR17779914	yes	0
ThanertR_2024	SRR17780759	yes	0
ThanertR_2024	SRR17780049	yes	0
ThanertR_2024	SRR17780032	yes	0
ThanertR_2024	SRR17780012	yes	0
ThanertR_2024	SRR17780429	yes	0
ThanertR_2024	SRR17780343	yes	0
ThanertR_2024	SRR17780547	yes	0
ThanertR_2024	SRR17780404	yes	0
ThanertR_2024	SRR17779961	yes	0
ThanertR_2024	SRR17779928	yes	0
ThanertR_2024	SRR17779920	yes	0
ThanertR_2024	SRR17780253	yes	0
ThanertR_2024	SRR17780481	yes	0
ThanertR_2024	SRR17780688	yes	0
ThanertR_2024	SRR17779865	yes	0
ThanertR_2024	SRR17780136	yes	0
ThanertR_2024	SRR17780641	yes	0
ThanertR_2024	SRR17722354	yes	0
ThanertR_2024	SRR17722241	yes	0
ThanertR_2024	SRR17722455	yes	0
ThanertR_2024	SRR17722554	yes	0
ThanertR_2024	SRR17722231	yes	0
ThanertR_2024	SRR17722524	yes	0
ThanertR_2024	SRR17722187	yes	0
ThanertR_2024	SRR17722939	yes	0
ThanertR_2024	SRR17722715	yes	0
ThanertR_2024	SRR17722169	yes	0
ThanertR_2024	SRR17722459	yes	0
ThanertR_2024	SRR17722671	yes	0
ThanertR_2024	SRR17722128	yes	0
ThanertR_2024	SRR17722083	yes	0
ThanertR_2024	SRR17722623	yes	0
ThanertR_2024	SRR17722349	yes	0
ThanertR_2024	SRR17722829	yes	0
ThanertR_2024	SRR17722581	yes	0
ThanertR_2024	SRR17722024	yes	0
ThanertR_2024	SRR17722335	yes	0
ThanertR_2024	SRR17722569	yes	0
ThanertR_2024	SRR17721963	yes	0
ThanertR_2024	SRR17722265	yes	0
ThanertR_2024	SRR17722741	yes	0
ThanertR_2024	SRR17713675	yes	0
BrooksB_2017	SRR5405983	no	0
BrooksB_2017	SRR5405959	no	0
BrooksB_2017	SRR5405830	no	0
BrooksB_2017	SRR5405814	no	0
BrooksB_2017	SRR5405791	no	0
BrooksB_2017	SRR5405683	no	0
BrooksB_2017	SRR5405951	no	0
BrooksB_2017	SRR5405926	no	0
BrooksB_2017	SRR5405878	no	0
BrooksB_2017	SRR5405931	no	0
BrooksB_2017	SRR5405695	no	0
BrooksB_2017	SRR5406011	no	0
BrooksB_2017	SRR5405730	no	0
LouYC_2024	SRR13622654	no	0
LouYC_2024	SRR13622927	no	0
LouYC_2024	SRR25947352	no	0
LouYC_2024	SRR13622942	no	0
MasiAC_2021	ERR4406757	no	0
MasiAC_2021	ERR4406624	no	0
MasiAC_2021	ERR4406881	no	0
MasiAC_2021	ERR4406620	no	0
MasiAC_2021	ERR4407004	no	0
MasiAC_2021	ERR4406629	no	0
MasiAC_2021	ERR4406690	no	0
MasiAC_2021	ERR4406699	no	0
MasiAC_2021	ERR4406979	no	0
MasiAC_2021	ERR4406846	no	0
MasiAC_2021	ERR4406966	no	0
MasiAC_2021	ERR4406993	no	0
RahmanSF_2018	SRR5963364	no	0
RahmanSF_2018	SRR5963176	no	0
RahmanSF_2018	SRR5963290	no	0
RahmanSF_2018	SRR5963133	no	0
RahmanSF_2018	SRR5963158	no	0
RahmanSF_2018	SRR5963239	no	0
RavehSadkaT_2015	SRR1779105	no	0
RavehSadkaT_2016	SRR6257476	no	0
RavehSadkaT_2016	SRR6257438	no	0
RavehSadkaT_2016	SRR6257386	no	0
RavehSadkaT_2016	SRR6257483	no	0
This_study	S_ID002_T1	no	0
This_study	S_ID036_T1	no	0
This_study	S_ID051_T1	no	0
This_study	S_ID077_T1	no	0
This_study	S_ID078_T1	no	0
This_study	S_ID085_T1	no	0
This_study	S_ID086_T1	no	0
This_study	S_ID039_T2	no	0
This_study	S_ID084_T2	no	0
This_study	S_ID057_T2	no	0
This_study	S_ID066_T2	no	0
This_study	S_ID067_T2	no	0
This_study	S_ID096_T2	no	0
ThanertR_2024	SRR17780035	no	0
ThanertR_2024	SRR17780001	no	0
ThanertR_2024	SRR17779780	no	0
ThanertR_2024	SRR17779936	no	0
ThanertR_2024	SRR17722238	no	0
ThanertR_2024	SRR17780128	no	0
ThanertR_2024	SRR17779948	no	0
ThanertR_2024	SRR17722332	no	0
ThanertR_2024	SRR17722288	no	0
ThanertR_2024	SRR17780231	no	0
ThanertR_2024	SRR17780389	no	0
ThanertR_2024	SRR17722476	no	0
ThanertR_2024	SRR17722182	no	0
ThanertR_2024	SRR17722079	no	0
ThanertR_2024	SRR17722729	no	0
ThanertR_2024	SRR17722762	no	0
ThanertR_2024	SRR17780451	no	0
ThanertR_2024	SRR17780129	no	0
ThanertR_2024	SRR17780495	no	0
ThanertR_2024	SRR17722633	no	0
ThanertR_2024	SRR17722370	no	0
ThanertR_2024	SRR17780446	no	0
ThanertR_2024	SRR17713575	no	0
ThanertR_2024	SRR17722056	no	0
ThanertR_2024	SRR17780248	no	0
ThanertR_2024	SRR17722817	no	0
MasiAC_2021	ERR4406791	no	0
MasiAC_2021	ERR4406835	no	0
MasiAC_2021	ERR4406954	no	0
MasiAC_2021	ERR4406875	no	0
MasiAC_2021	ERR4406613	no	0
MasiAC_2021	ERR4406722	no	0
RahmanSF_2018	SRR5963199	no	0
RahmanSF_2018	SRR5963229	no	0
RahmanSF_2018	SRR5963235	no	0
RahmanSF_2018	SRR5963253	no	0
ThanertR_2024	SRR17722014	no	0
ThanertR_2024	SRR17713612	no	0
ThanertR_2024	SRR17780056	no	0
ThanertR_2024	SRR17722204	no	0
ThanertR_2024	SRR17780323	no	0
ThanertR_2024	SRR17780165	no	0
ThanertR_2024	SRR17722353	no	0
ThanertR_2024	SRR17780399	no	0
ThanertR_2024	SRR17722628	no	0
ThanertR_2024	SRR17722442	no	0
ThanertR_2024	SRR17780297	no	0
ThanertR_2024	SRR17780463	no	0
ThanertR_2024	SRR17779849	no	0
ThanertR_2024	SRR17779841	no	0
ThanertR_2024	SRR17722432	no	0
ThanertR_2024	SRR17779909	no	0
ThanertR_2024	SRR17779984	no	0
ThanertR_2024	SRR17722732	no	0
ThanertR_2024	SRR17722472	no	0
ThanertR_2024	SRR17713593	no	0
ThanertR_2024	SRR17780027	no	0
ThanertR_2024	SRR17779817	no	0
ThanertR_2024	SRR17780637	no	0
ThanertR_2024	SRR17722486	no	0
ThanertR_2024	SRR17722756	no	0
ThanertR_2024	SRR17780672	no	0
ThanertR_2024	SRR17722507	no	0
ThanertR_2024	SRR17780267	no	0
ThanertR_2024	SRR17722034	no	0
ThanertR_2024	SRR17779795	no	0
ThanertR_2024	SRR17780198	no	0
ThanertR_2024	SRR17780078	no	0
ThanertR_2024	SRR17722840	no	0
ThanertR_2024	SRR17722656	no	0
ThanertR_2024	SRR17722304	no	0
ThanertR_2024	SRR17780315	no	0
ThanertR_2024	SRR17780537	no	0
ThanertR_2024	SRR17780753	no	0
ThanertR_2024	SRR17722558	no	0
ThanertR_2024	SRR17722874	no	0
ThanertR_2024	SRR17722690	no	0
ThanertR_2024	SRR17722320	no	0
ThanertR_2024	SRR17713654	no	0
ThanertR_2024	SRR17722713	no	0
ThanertR_2024	SRR17722399	no	0
ThanertR_2024	SRR17713669	no	0
ThanertR_2024	SRR17722098	no	0
ThanertR_2024	SRR17780510	no	0
ThanertR_2024	SRR17722798	no	0
ThanertR_2024	SRR17779820	no	0
ThanertR_2024	SRR17722425	no	0
ThanertR_2024	SRR17722778	no	0
LouYC_2024	SRR25947516	no	0
MasiAC_2021	ERR4406603	no	0
RahmanSF_2018	SRR5963156	no	0
RahmanSF_2018	SRR5963214	no	0
RahmanSF_2018	SRR5963226	no	0
RahmanSF_2018	SRR5963260	no	0
RahmanSF_2018	SRR5963264	no	0
ThanertR_2024	SRR17779978	no	0
ThanertR_2024	SRR17780527	no	0
ThanertR_2024	SRR17780083	no	0
ThanertR_2024	SRR17779838	no	0
ThanertR_2024	SRR17713627	no	0
ThanertR_2024	SRR17780619	no	0
ThanertR_2024	SRR17722410	no	0
BrooksB_2017	SRR5405911	yes	19
BrooksB_2017	SRR5405889	yes	19
BrooksB_2017	SRR5405862	yes	19
LouYC_2024	SRR13622614	yes	19
LouYC_2024	SRR25947207	yes	19
LouYC_2024	SRR13622759	yes	19
MasiAC_2021	ERR4407046	yes	19
MasiAC_2021	ERR4407072	yes	19
MasiAC_2021	ERR4407216	yes	19
RavehSadkaT_2016	SRR6257393	yes	19
RavehSadkaT_2016	SRR6257479	yes	19
ThanertR_2024	SRR17780348	yes	19
ThanertR_2024	SRR17780011	yes	19
ThanertR_2024	SRR17780425	yes	19
ThanertR_2024	SRR17780416	yes	19
ThanertR_2024	SRR17780227	yes	19
ThanertR_2024	SRR17780694	yes	19
ThanertR_2024	SRR17722223	yes	19
ThanertR_2024	SRR17722938	yes	19
ThanertR_2024	SRR17722153	yes	19
ThanertR_2024	SRR17722576	yes	19
ThanertR_2024	SRR17722285	yes	19
ThanertR_2024	SRR17721980	yes	19
ThanertR_2024	SRR17722262	yes	19
ThanertR_2024	SRR17722734	yes	19
BrooksB_2017	SRR5406011	no	19
BrooksB_2017	SRR5405729	no	19
BrooksB_2017	SRR5406001	no	19
BrooksB_2017	SRR5405938	no	19
BrooksB_2017	SRR5405769	no	19
BrooksB_2017	SRR5405711	no	19
BrooksB_2017	SRR5405624	no	19
LouYC_2024	SRR13622599	no	19
LouYC_2024	SRR13622801	no	19
MasiAC_2021	ERR4406600	no	19
MasiAC_2021	ERR4406609	no	19
MasiAC_2021	ERR4406841	no	19
MasiAC_2021	ERR4406965	no	19
MasiAC_2021	ERR4407018	no	19
MasiAC_2021	ERR4407034	no	19
MasiAC_2021	ERR4406903	no	19
MasiAC_2021	ERR4406783	no	19
MasiAC_2021	ERR4406949	no	19
MasiAC_2021	ERR4406869	no	19
MasiAC_2021	ERR4407003	no	19
MasiAC_2021	ERR4406683	no	19
MasiAC_2021	ERR4406862	no	19
RavehSadkaT_2016	SRR6257388	no	19
RavehSadkaT_2016	SRR6257453	no	19
ThanertR_2024	SRR17779764	no	19
ThanertR_2024	SRR17780445	no	19
ThanertR_2024	SRR17713575	no	19
ThanertR_2024	SRR17722844	no	19
ThanertR_2024	SRR17780328	no	19
ThanertR_2024	SRR17780170	no	19
ThanertR_2024	SRR17780029	no	19
ThanertR_2024	SRR17779948	no	19
ThanertR_2024	SRR17780084	no	19
ThanertR_2024	SRR17780667	no	19
ThanertR_2024	SRR17779806	no	19
ThanertR_2024	SRR17722480	no	19
ThanertR_2024	SRR17722019	no	19
ThanertR_2024	SRR17722332	no	19
ThanertR_2024	SRR17722319	no	19
ThanertR_2024	SRR17722749	no	19
ThanertR_2024	SRR17713653	no	19
ThanertR_2024	SRR17713618	no	19
ThanertR_2024	SRR17780743	no	19
ThanertR_2024	SRR17722118	no	19
ThanertR_2024	SRR17722806	no	19
ThanertR_2024	SRR17780389	no	19
ThanertR_2024	SRR17722476	no	19
ThanertR_2024	SRR17722927	no	19
ThanertR_2024	SRR17722183	no	19
ThanertR_2024	SRR17722156	no	19
ThanertR_2024	SRR17722071	no	19
ThanertR_2024	SRR17722056	no	19
ThanertR_2024	SRR17713597	no	19
ThanertR_2024	SRR17779786	no	19
ThanertR_2024	SRR17722210	no	19
ThanertR_2024	SRR17722544	no	19
ThanertR_2024	SRR17722298	no	19
ThanertR_2024	SRR17780650	no	19
ThanertR_2024	SRR17779987	no	19
ThanertR_2024	SRR17780287	no	19
ThanertR_2024	SRR17779879	no	19
ThanertR_2024	SRR17722689	no	19
ThanertR_2024	SRR17722010	no	19
ThanertR_2024	SRR17722909	no	19
ThanertR_2024	SRR17722052	no	19
ThanertR_2024	SRR17722255	no	19
ThanertR_2024	SRR17722821	no	19
ThanertR_2024	SRR17780627	no	19
ThanertR_2024	SRR17779856	no	19
ThanertR_2024	SRR17780371	no	19
ThanertR_2024	SRR17722698	no	19
ThanertR_2024	SRR17713631	no	19
ThanertR_2024	SRR17780097	no	19
ThanertR_2024	SRR17722362	no	19
BrooksB_2017	SRR5405890	yes	22
BrooksB_2017	SRR5405864	yes	22
MasiAC_2021	ERR4407045	yes	22
MasiAC_2021	ERR4407169	yes	22
MasiAC_2021	ERR4407154	yes	22
MasiAC_2021	ERR4407215	yes	22
MasiAC_2021	ERR4407160	yes	22
MasiAC_2021	ERR4407208	yes	22
RavehSadkaT_2016	SRR6257398	yes	22
ThanertR_2024	SRR17779977	yes	22
ThanertR_2024	SRR17780026	yes	22
ThanertR_2024	SRR17780426	yes	22
ThanertR_2024	SRR17780228	yes	22
ThanertR_2024	SRR17722519	yes	22
ThanertR_2024	SRR17722145	yes	22
ThanertR_2024	SRR17721982	yes	22
ThanertR_2024	SRR17722264	yes	22
ThanertR_2024	SRR17722737	yes	22
BrooksB_2017	SRR5405939	no	22
BrooksB_2017	SRR5405771	no	22
BrooksB_2017	SRR5405716	no	22
BrooksB_2017	SRR5405629	no	22
MasiAC_2021	ERR4406599	no	22
MasiAC_2021	ERR4406756	no	22
MasiAC_2021	ERR4406992	no	22
MasiAC_2021	ERR4407021	no	22
MasiAC_2021	ERR4407036	no	22
MasiAC_2021	ERR4406682	no	22
MasiAC_2021	ERR4406861	no	22
MasiAC_2021	ERR4406692	no	22
RavehSadkaT_2016	SRR6257386	no	22
ThanertR_2024	SRR17780673	no	22
ThanertR_2024	SRR17779766	no	22
ThanertR_2024	SRR17780375	no	22
ThanertR_2024	SRR17722862	no	22
ThanertR_2024	SRR17713634	no	22
ThanertR_2024	SRR17780446	no	22
ThanertR_2024	SRR17713576	no	22
ThanertR_2024	SRR17780244	no	22
ThanertR_2024	SRR17722809	no	22
ThanertR_2024	SRR17722659	no	22
ThanertR_2024	SRR17780391	no	22
ThanertR_2024	SRR17722214	no	22
ThanertR_2024	SRR17722478	no	22
ThanertR_2024	SRR17722928	no	22
ThanertR_2024	SRR17722184	no	22
ThanertR_2024	SRR17722160	no	22
ThanertR_2024	SRR17722072	no	22
ThanertR_2024	SRR17722057	no	22
ThanertR_2024	SRR17713598	no	22
ThanertR_2024	SRR17722288	no	22
ThanertR_2024	SRR17779787	no	22
ThanertR_2024	SRR17722211	no	22
ThanertR_2024	SRR17722661	no	22
ThanertR_2024	SRR17722310	no	22
ThanertR_2024	SRR17722368	no	22
ThanertR_2024	SRR17779984	no	22
ThanertR_2024	SRR17780281	no	22
ThanertR_2024	SRR17779874	no	22
ThanertR_2024	SRR17780661	no	22
ThanertR_2024	SRR17722406	no	22
ThanertR_2024	SRR17722903	no	22
ThanertR_2024	SRR17722046	no	22
ThanertR_2024	SRR17722597	no	22
ThanertR_2024	SRR17722251	no	22
MasiAC_2021	ERR4406608	no	22
MasiAC_2021	ERR4406717	no	22
MasiAC_2021	ERR4406840	no	22
MasiAC_2021	ERR4406902	no	22
ThanertR_2024	SRR17780099	no	22
ThanertR_2024	SRR17779830	no	22
ThanertR_2024	SRR17780329	no	22
ThanertR_2024	SRR17780157	no	22
ThanertR_2024	SRR17722283	no	22
LouYC_2024	SRR13622852	yes	28
MasiAC_2021	ERR4407132	yes	28
MasiAC_2021	ERR4407153	yes	28
MasiAC_2021	ERR4407159	yes	28
MasiAC_2021	ERR4407207	yes	28
ThanertR_2024	SRR17780593	yes	28
ThanertR_2024	SRR17780737	yes	28
ThanertR_2024	SRR17780428	yes	28
ThanertR_2024	SRR17779957	yes	28
ThanertR_2024	SRR17780220	yes	28
ThanertR_2024	SRR17722522	yes	28
ThanertR_2024	SRR17722670	yes	28
ThanertR_2024	SRR17722408	yes	28
ThanertR_2024	SRR17722579	yes	28
ThanertR_2024	SRR17721988	yes	28
LouYC_2024	SRR25947406	no	28
MasiAC_2021	ERR4406713	no	28
MasiAC_2021	ERR4406754	no	28
MasiAC_2021	ERR4407016	no	28
MasiAC_2021	ERR4407030	no	28
MasiAC_2021	ERR4406922	no	28
MasiAC_2021	ERR4406632	no	28
MasiAC_2021	ERR4406701	no	28
MasiAC_2021	ERR4406808	no	28
MasiAC_2021	ERR4406983	no	28
ThanertR_2024	SRR17780081	no	28
ThanertR_2024	SRR17722681	no	28
ThanertR_2024	SRR17780592	no	28
ThanertR_2024	SRR17713611	no	28
ThanertR_2024	SRR17780091	no	28
ThanertR_2024	SRR17780674	no	28
ThanertR_2024	SRR17780173	no	28
ThanertR_2024	SRR17779812	no	28
ThanertR_2024	SRR17722325	no	28
ThanertR_2024	SRR17713658	no	28
ThanertR_2024	SRR17722200	no	28
ThanertR_2024	SRR17780246	no	28
ThanertR_2024	SRR17780166	no	28
ThanertR_2024	SRR17780613	no	28
ThanertR_2024	SRR17779804	no	28
ThanertR_2024	SRR17722641	no	28
ThanertR_2024	SRR17722289	no	28
ThanertR_2024	SRR17780315	no	28
ThanertR_2024	SRR17780307	no	28
ThanertR_2024	SRR17780754	no	28
ThanertR_2024	SRR17722096	no	28
ThanertR_2024	SRR17722558	no	28
ThanertR_2024	SRR17779990	no	28
ThanertR_2024	SRR17722604	no	28
ThanertR_2024	SRR17722287	no	28
ThanertR_2024	SRR17779771	no	28
ThanertR_2024	SRR17780378	no	28
ThanertR_2024	SRR17713638	no	28
ThanertR_2024	SRR17780183	no	28
ThanertR_2024	SRR17780061	no	28
ThanertR_2024	SRR17722668	no	28
ThanertR_2024	SRR17722372	no	28
ThanertR_2024	SRR17779880	no	28
ThanertR_2024	SRR17722338	no	28
ThanertR_2024	SRR17722901	no	28
ThanertR_2024	SRR17722043	no	28
ThanertR_2024	SRR17722816	no	28
ThanertR_2024	SRR17780324	no	28
ThanertR_2024	SRR17780502	no	28
ThanertR_2024	SRR17780625	no	28
ThanertR_2024	SRR17722834	no	28
ThanertR_2024	SRR17722766	no	28
LouYC_2024	SRR13622617	yes	31
MasiAC_2021	ERR4407130	yes	31
MasiAC_2021	ERR4407167	yes	31
MasiAC_2021	ERR4407152	yes	31
MasiAC_2021	ERR4407213	yes	31
MasiAC_2021	ERR4407158	yes	31
MasiAC_2021	ERR4407206	yes	31
ThanertR_2024	SRR17779789	yes	31
ThanertR_2024	SRR17780748	yes	31
ThanertR_2024	SRR17779958	yes	31
ThanertR_2024	SRR17780223	yes	31
ThanertR_2024	SRR17780704	yes	31
ThanertR_2024	SRR17722224	yes	31
ThanertR_2024	SRR17722124	yes	31
ThanertR_2024	SRR17721989	yes	31
ThanertR_2024	SRR17713600	yes	31
LouYC_2024	SRR25947153	no	31
MasiAC_2021	ERR4406839	no	31
MasiAC_2021	ERR4406988	no	31
MasiAC_2021	ERR4406598	no	31
MasiAC_2021	ERR4406608	no	31
MasiAC_2021	ERR4406755	no	31
MasiAC_2021	ERR4407017	no	31
MasiAC_2021	ERR4407033	no	31
MasiAC_2021	ERR4406901	no	31
MasiAC_2021	ERR4406855	no	31
MasiAC_2021	ERR4406631	no	31
MasiAC_2021	ERR4406691	no	31
MasiAC_2021	ERR4406701	no	31
ThanertR_2024	SRR17713640	no	31
ThanertR_2024	SRR17780602	no	31
ThanertR_2024	SRR17780027	no	31
ThanertR_2024	SRR17780695	no	31
ThanertR_2024	SRR17780176	no	31
ThanertR_2024	SRR17779817	no	31
ThanertR_2024	SRR17780637	no	31
ThanertR_2024	SRR17722486	no	31
ThanertR_2024	SRR17722683	no	31
ThanertR_2024	SRR17722311	no	31
ThanertR_2024	SRR17722756	no	31
ThanertR_2024	SRR17713663	no	31
ThanertR_2024	SRR17780050	no	31
ThanertR_2024	SRR17780035	no	31
ThanertR_2024	SRR17722644	no	31
ThanertR_2024	SRR17779787	no	31
ThanertR_2024	SRR17779983	no	31
ThanertR_2024	SRR17722807	no	31
ThanertR_2024	SRR17722288	no	31
ThanertR_2024	SRR17722820	no	31
ThanertR_2024	SRR17780160	no	31
ThanertR_2024	SRR17780627	no	31
ThanertR_2024	SRR17722617	no	31
ThanertR_2024	SRR17722913	no	31
MasiAC_2021	ERR4406711	no	31
ThanertR_2024	SRR17780178	no	31
ThanertR_2024	SRR17779772	no	31
ThanertR_2024	SRR17780379	no	31
ThanertR_2024	SRR17780186	no	31
ThanertR_2024	SRR17780064	no	31
ThanertR_2024	SRR17722202	no	31
ThanertR_2024	SRR17722831	no	31
ThanertR_2024	SRR17722293	no	31
ThanertR_2024	SRR17780332	no	31
ThanertR_2024	SRR17780291	no	31
ThanertR_2024	SRR17779883	no	31
ThanertR_2024	SRR17722410	no	31
ThanertR_2024	SRR17722053	no	31
ThanertR_2024	SRR17722763	no	31
MasiAC_2021	ERR4407164	yes	41
MasiAC_2021	ERR4407148	yes	41
MasiAC_2021	ERR4407212	yes	41
MasiAC_2021	ERR4407157	yes	41
MasiAC_2021	ERR4407202	yes	41
ThanertR_2024	SRR17779888	yes	41
ThanertR_2024	SRR17780504	yes	41
ThanertR_2024	SRR17779960	yes	41
ThanertR_2024	SRR17780225	yes	41
ThanertR_2024	SRR17780705	yes	41
ThanertR_2024	SRR17722277	yes	41
ThanertR_2024	SRR17713605	yes	41
MasiAC_2021	ERR4406712	no	41
MasiAC_2021	ERR4406988	no	41
MasiAC_2021	ERR4407015	no	41
MasiAC_2021	ERR4406934	no	41
MasiAC_2021	ERR4406916	no	41
MasiAC_2021	ERR4406629	no	41
MasiAC_2021	ERR4406690	no	41
MasiAC_2021	ERR4406699	no	41
MasiAC_2021	ERR4406979	no	41
ThanertR_2024	SRR17779973	no	41
ThanertR_2024	SRR17780173	no	41
ThanertR_2024	SRR17780607	no	41
ThanertR_2024	SRR17780138	no	41
ThanertR_2024	SRR17780029	no	41
ThanertR_2024	SRR17779948	no	41
ThanertR_2024	SRR17722480	no	41
ThanertR_2024	SRR17722695	no	41
ThanertR_2024	SRR17722019	no	41
ThanertR_2024	SRR17722332	no	41
ThanertR_2024	SRR17722749	no	41
ThanertR_2024	SRR17713618	no	41
ThanertR_2024	SRR17779797	no	41
ThanertR_2024	SRR17780201	no	41
ThanertR_2024	SRR17780080	no	41
ThanertR_2024	SRR17722841	no	41
ThanertR_2024	SRR17722658	no	41
ThanertR_2024	SRR17722375	no	41
ThanertR_2024	SRR17722306	no	41
ThanertR_2024	SRR17780329	no	41
ThanertR_2024	SRR17780506	no	41
ThanertR_2024	SRR17780155	no	41
ThanertR_2024	SRR17780656	no	41
ThanertR_2024	SRR17722383	no	41
ThanertR_2024	SRR17722259	no	41
ThanertR_2024	SRR17780246	no	41
ThanertR_2024	SRR17780520	no	41
ThanertR_2024	SRR17780091	no	41
ThanertR_2024	SRR17780674	no	41
ThanertR_2024	SRR17779812	no	41
ThanertR_2024	SRR17722325	no	41
ThanertR_2024	SRR17713658	no	41
ThanertR_2024	SRR17713624	no	41
ThanertR_2024	SRR17780263	no	41
ThanertR_2024	SRR17722047	no	41
ThanertR_2024	SRR17722924	no	41
ThanertR_2024	SRR17722031	no	41
ThanertR_2024	SRR17722820	no	41
BrooksB_2017	SRR5405972	yes	4
BrooksB_2017	SRR5405902	yes	4
BrooksB_2017	SRR5405881	yes	4
BrooksB_2017	SRR5405849	yes	4
BrooksB_2017	SRR5405675	yes	4
LouYC_2024	SRR13622632	yes	4
LouYC_2024	SRR13622613	yes	4
LouYC_2024	SRR13622577	yes	4
MasiAC_2021	ERR4407055	yes	4
MasiAC_2021	ERR4407184	yes	4
MasiAC_2021	ERR4407112	yes	4
RahmanSF_2018	SRR5963163	yes	4
RahmanSF_2018	SRR5963172	yes	4
RahmanSF_2018	SRR5963205	yes	4
RahmanSF_2018	SRR5963217	yes	4
RahmanSF_2018	SRR5963433	yes	4
RavehSadkaT_2015	SRR1779108	yes	4
RavehSadkaT_2015	SRR1779118	yes	4
RavehSadkaT_2015	SRR1779148	yes	4
RavehSadkaT_2016	SRR6257412	yes	4
RavehSadkaT_2016	SRR6257374	yes	4
ThanertR_2024	SRR17780380	yes	4
ThanertR_2024	SRR17780493	yes	4
ThanertR_2024	SRR17780044	yes	4
ThanertR_2024	SRR17780017	yes	4
ThanertR_2024	SRR17780431	yes	4
ThanertR_2024	SRR17780345	yes	4
ThanertR_2024	SRR17780548	yes	4
ThanertR_2024	SRR17780403	yes	4
ThanertR_2024	SRR17779954	yes	4
ThanertR_2024	SRR17780335	yes	4
ThanertR_2024	SRR17779932	yes	4
ThanertR_2024	SRR17779924	yes	4
ThanertR_2024	SRR17780257	yes	4
ThanertR_2024	SRR17780472	yes	4
ThanertR_2024	SRR17780691	yes	4
ThanertR_2024	SRR17779859	yes	4
ThanertR_2024	SRR17780141	yes	4
ThanertR_2024	SRR17780639	yes	4
ThanertR_2024	SRR17722883	yes	4
ThanertR_2024	SRR17722207	yes	4
ThanertR_2024	SRR17722158	yes	4
ThanertR_2024	SRR17722280	yes	4
ThanertR_2024	SRR17722235	yes	4
ThanertR_2024	SRR17722528	yes	4
ThanertR_2024	SRR17722189	yes	4
ThanertR_2024	SRR17722944	yes	4
ThanertR_2024	SRR17722720	yes	4
ThanertR_2024	SRR17722161	yes	4
ThanertR_2024	SRR17722452	yes	4
ThanertR_2024	SRR17722675	yes	4
ThanertR_2024	SRR17722133	yes	4
ThanertR_2024	SRR17722087	yes	4
ThanertR_2024	SRR17722627	yes	4
ThanertR_2024	SRR17722355	yes	4
ThanertR_2024	SRR17722822	yes	4
ThanertR_2024	SRR17722583	yes	4
ThanertR_2024	SRR17722286	yes	4
ThanertR_2024	SRR17722572	yes	4
ThanertR_2024	SRR17721965	yes	4
ThanertR_2024	SRR17722270	yes	4
ThanertR_2024	SRR17722745	yes	4
ThanertR_2024	SRR17713637	yes	4
BrooksB_2017	SRR5405983	no	4
BrooksB_2017	SRR5405959	no	4
BrooksB_2017	SRR5405830	no	4
BrooksB_2017	SRR5405814	no	4
BrooksB_2017	SRR5405792	no	4
BrooksB_2017	SRR5405683	no	4
BrooksB_2017	SRR5405896	no	4
BrooksB_2017	SRR5405993	no	4
BrooksB_2017	SRR5405932	no	4
BrooksB_2017	SRR5405752	no	4
BrooksB_2017	SRR5405697	no	4
BrooksB_2017	SRR5405612	no	4
BrooksB_2017	SRR5406013	no	4
BrooksB_2017	SRR5405865	no	4
LouYC_2024	SRR25947352	no	4
MasiAC_2021	ERR4406783	no	4
MasiAC_2021	ERR4406949	no	4
MasiAC_2021	ERR4407003	no	4
MasiAC_2021	ERR4406880	no	4
MasiAC_2021	ERR4406627	no	4
RahmanSF_2018	SRR5963199	no	4
RahmanSF_2018	SRR5963175	no	4
RahmanSF_2018	SRR5963341	no	4
RahmanSF_2018	SRR5963425	no	4
RahmanSF_2018	SRR5963434	no	4
RavehSadkaT_2015	SRR1779131	no	4
RavehSadkaT_2015	SRR1779104	no	4
RavehSadkaT_2016	SRR6257444	no	4
RavehSadkaT_2016	SRR6257482	no	4
ThanertR_2024	SRR17779782	no	4
ThanertR_2024	SRR17779938	no	4
ThanertR_2024	SRR17722240	no	4
ThanertR_2024	SRR17722088	no	4
ThanertR_2024	SRR17780248	no	4
ThanertR_2024	SRR17780451	no	4
ThanertR_2024	SRR17780317	no	4
ThanertR_2024	SRR17780234	no	4
ThanertR_2024	SRR17722543	no	4
ThanertR_2024	SRR17722061	no	4
ThanertR_2024	SRR17780447	no	4
ThanertR_2024	SRR17713577	no	4
ThanertR_2024	SRR17779910	no	4
ThanertR_2024	SRR17780495	no	4
ThanertR_2024	SRR17780120	no	4
ThanertR_2024	SRR17722888	no	4
ThanertR_2024	SRR17722633	no	4
ThanertR_2024	SRR17721996	no	4
ThanertR_2024	SRR17780299	no	4
ThanertR_2024	SRR17780470	no	4
ThanertR_2024	SRR17779854	no	4
ThanertR_2024	SRR17779847	no	4
ThanertR_2024	SRR17721956	no	4
ThanertR_2024	SRR17722444	no	4
ThanertR_2024	SRR17722246	no	4
ThanertR_2024	SRR17780131	no	4
ThanertR_2024	SRR17780400	no	4
ThanertR_2024	SRR17713672	no	4
ThanertR_2024	SRR17722820	no	4
ThanertR_2024	SRR17780323	no	4
ThanertR_2024	SRR17780165	no	4
ThanertR_2024	SRR17780611	no	4
ThanertR_2024	SRR17722152	no	4
ThanertR_2024	SRR17722010	no	4
ThanertR_2024	SRR17779992	no	4
ThanertR_2024	SRR17722781	no	4
ThanertR_2024	SRR17780513	no	4
ThanertR_2024	SRR17780271	no	4
ThanertR_2024	SRR17722038	no	4
ThanertR_2024	SRR17780648	no	4
ThanertR_2024	SRR17722509	no	4
ThanertR_2024	SRR17780037	no	4
ThanertR_2024	SRR17780030	no	4
ThanertR_2024	SRR17779794	no	4
ThanertR_2024	SRR17780539	no	4
ThanertR_2024	SRR17780171	no	4
ThanertR_2024	SRR17780632	no	4
ThanertR_2024	SRR17722102	no	4
ThanertR_2024	SRR17722074	no	4
ThanertR_2024	SRR17722373	no	4
ThanertR_2024	SRR17722552	no	4
ThanertR_2024	SRR17780391	no	4
ThanertR_2024	SRR17780093	no	4
ThanertR_2024	SRR17722479	no	4
ThanertR_2024	SRR17722694	no	4
ThanertR_2024	SRR17780050	no	4
ThanertR_2024	SRR17780204	no	4
BrooksB_2017	SRR5405717	no	4
RahmanSF_2018	SRR5963133	no	4
RahmanSF_2018	SRR5963153	no	4
RahmanSF_2018	SRR5963212	no	4
RahmanSF_2018	SRR5963225	no	4
RahmanSF_2018	SRR5963229	no	4
RahmanSF_2018	SRR5963235	no	4
RahmanSF_2018	SRR5963253	no	4
RahmanSF_2018	SRR5963259	no	4
RahmanSF_2018	SRR5963263	no	4
ThanertR_2024	SRR17780069	no	4
ThanertR_2024	SRR17722203	no	4
ThanertR_2024	SRR17722665	no	4
ThanertR_2024	SRR17722647	no	4
ThanertR_2024	SRR17722297	no	4
ThanertR_2024	SRR17780356	no	4
ThanertR_2024	SRR17780368	no	4
ThanertR_2024	SRR17713630	no	4
ThanertR_2024	SRR17722723	no	4
ThanertR_2024	SRR17722174	no	4
ThanertR_2024	SRR17722465	no	4
ThanertR_2024	SRR17722609	no	4
ThanertR_2024	SRR17713587	no	4
ThanertR_2024	SRR17780671	no	4
ThanertR_2024	SRR17779811	no	4
ThanertR_2024	SRR17722484	no	4
ThanertR_2024	SRR17722011	no	4
ThanertR_2024	SRR17722753	no	4
ThanertR_2024	SRR17713614	no	4
ThanertR_2024	SRR17722323	no	4
ThanertR_2024	SRR17713657	no	4
ThanertR_2024	SRR17722919	no	4
ThanertR_2024	SRR17722081	no	4
ThanertR_2024	SRR17722706	no	4
ThanertR_2024	SRR17722445	no	4
ThanertR_2024	SRR17722881	no	4
ThanertR_2024	SRR17722404	no	4
ThanertR_2024	SRR17779895	no	4
ThanertR_2024	SRR17722600	no	4
BrooksB_2017	SRR5405974	yes	7
BrooksB_2017	SRR5405905	yes	7
BrooksB_2017	SRR5405883	yes	7
BrooksB_2017	SRR5405851	yes	7
BrooksB_2017	SRR5405676	yes	7
LouYC_2024	SRR13622688	yes	7
LouYC_2024	SRR13622633	yes	7
LouYC_2024	SRR13622579	yes	7
LouYC_2024	SRR13622849	yes	7
LouYC_2024	SRR13622804	yes	7
LouYC_2024	SRR13622756	yes	7
MasiAC_2021	ERR4407054	yes	7
MasiAC_2021	ERR4407076	yes	7
MasiAC_2021	ERR4407183	yes	7
MasiAC_2021	ERR4407170	yes	7
MasiAC_2021	ERR4407162	yes	7
RahmanSF_2018	SRR5963162	yes	7
RahmanSF_2018	SRR5963170	yes	7
RahmanSF_2018	SRR5963392	yes	7
RahmanSF_2018	SRR5963428	yes	7
RavehSadkaT_2015	SRR1779107	yes	7
RavehSadkaT_2015	SRR1779116	yes	7
RavehSadkaT_2016	SRR6257413	yes	7
RavehSadkaT_2016	SRR6257408	yes	7
This_study	S_ID040_T1	yes	7
ThanertR_2024	SRR17780310	yes	7
ThanertR_2024	SRR17780269	yes	7
ThanertR_2024	SRR17780020	yes	7
ThanertR_2024	SRR17780434	yes	7
ThanertR_2024	SRR17780577	yes	7
ThanertR_2024	SRR17780549	yes	7
ThanertR_2024	SRR17780336	yes	7
ThanertR_2024	SRR17779912	yes	7
ThanertR_2024	SRR17780260	yes	7
ThanertR_2024	SRR17780475	yes	7
ThanertR_2024	SRR17780678	yes	7
ThanertR_2024	SRR17779861	yes	7
ThanertR_2024	SRR17780118	yes	7
ThanertR_2024	SRR17722527	yes	7
ThanertR_2024	SRR17722170	yes	7
ThanertR_2024	SRR17721984	yes	7
ThanertR_2024	SRR17722226	yes	7
ThanertR_2024	SRR17722532	yes	7
ThanertR_2024	SRR17722499	yes	7
ThanertR_2024	SRR17721949	yes	7
ThanertR_2024	SRR17722164	yes	7
ThanertR_2024	SRR17722456	yes	7
ThanertR_2024	SRR17722679	yes	7
ThanertR_2024	SRR17722137	yes	7
ThanertR_2024	SRR17722631	yes	7
ThanertR_2024	SRR17722825	yes	7
ThanertR_2024	SRR17722586	yes	7
ThanertR_2024	SRR17722337	yes	7
ThanertR_2024	SRR17722282	yes	7
ThanertR_2024	SRR17721968	yes	7
ThanertR_2024	SRR17722272	yes	7
ThanertR_2024	SRR17722747	yes	7
ThanertR_2024	SRR17713670	yes	7
ThanertR_2024	SRR17713606	yes	7
BrooksB_2017	SRR5405985	no	7
BrooksB_2017	SRR5405962	no	7
BrooksB_2017	SRR5405835	no	7
BrooksB_2017	SRR5405819	no	7
BrooksB_2017	SRR5405796	no	7
BrooksB_2017	SRR5405688	no	7
BrooksB_2017	SRR5406006	no	7
BrooksB_2017	SRR5405898	no	7
BrooksB_2017	SRR5405995	no	7
BrooksB_2017	SRR5405933	no	7
BrooksB_2017	SRR5405756	no	7
BrooksB_2017	SRR5405699	no	7
BrooksB_2017	SRR5405612	no	7
BrooksB_2017	SRR5405869	no	7
LouYC_2024	SRR13622942	no	7
LouYC_2024	SRR13622928	no	7
LouYC_2024	SRR25947171	no	7
MasiAC_2021	ERR4406869	no	7
MasiAC_2021	ERR4406623	no	7
MasiAC_2021	ERR4406833	no	7
MasiAC_2021	ERR4406883	no	7
MasiAC_2021	ERR4406627	no	7
MasiAC_2021	ERR4406977	no	7
MasiAC_2021	ERR4406758	no	7
MasiAC_2021	ERR4406847	no	7
MasiAC_2021	ERR4406906	no	7
RahmanSF_2018	SRR5963199	no	7
RahmanSF_2018	SRR5963174	no	7
RahmanSF_2018	SRR5963414	no	7
RahmanSF_2018	SRR5963415	no	7
RahmanSF_2018	SRR5963421	no	7
RahmanSF_2018	SRR5963382	no	7
RahmanSF_2018	SRR5963385	no	7
RahmanSF_2018	SRR5963401	no	7
RahmanSF_2018	SRR5963406	no	7
RahmanSF_2018	SRR5963424	no	7
RahmanSF_2018	SRR5963429	no	7
RavehSadkaT_2015	SRR1779129	no	7
RavehSadkaT_2016	SRR6257444	no	7
RavehSadkaT_2016	SRR6257507	no	7
This_study	S_ID037_T1	no	7
ThanertR_2024	SRR17780450	no	7
ThanertR_2024	SRR17780004	no	7
ThanertR_2024	SRR17779785	no	7
ThanertR_2024	SRR17779941	no	7
ThanertR_2024	SRR17722244	no	7
ThanertR_2024	SRR17722089	no	7
ThanertR_2024	SRR17722203	no	7
ThanertR_2024	SRR17713617	no	7
ThanertR_2024	SRR17722444	no	7
ThanertR_2024	SRR17780318	no	7
ThanertR_2024	SRR17780309	no	7
ThanertR_2024	SRR17722637	no	7
ThanertR_2024	SRR17722545	no	7
ThanertR_2024	SRR17722287	no	7
ThanertR_2024	SRR17780398	no	7
ThanertR_2024	SRR17780451	no	7
ThanertR_2024	SRR17713581	no	7
ThanertR_2024	SRR17780123	no	7
ThanertR_2024	SRR17722107	no	7
ThanertR_2024	SRR17780674	no	7
ThanertR_2024	SRR17713625	no	7
ThanertR_2024	SRR17780131	no	7
ThanertR_2024	SRR17722104	no	7
ThanertR_2024	SRR17722709	no	7
ThanertR_2024	SRR17722447	no	7
ThanertR_2024	SRR17722868	no	7
ThanertR_2024	SRR17722855	no	7
ThanertR_2024	SRR17780027	no	7
ThanertR_2024	SRR17780637	no	7
ThanertR_2024	SRR17722486	no	7
ThanertR_2024	SRR17722683	no	7
ThanertR_2024	SRR17779994	no	7
ThanertR_2024	SRR17780066	no	7
ThanertR_2024	SRR17780349	no	7
LouYC_2024	SRR25947330	no	7
ThanertR_2024	SRR17722511	no	7
LouYC_2024	SRR25947516	no	7
LouYC_2024	SRR13622933	no	7
ThanertR_2024	SRR17780052	no	7
ThanertR_2024	SRR17779796	no	7
ThanertR_2024	SRR17780248	no	7
ThanertR_2024	SRR17780657	no	7
ThanertR_2024	SRR17722723	no	7
ThanertR_2024	SRR17722359	no	7
ThanertR_2024	SRR17722606	no	7
ThanertR_2024	SRR17780392	no	7
ThanertR_2024	SRR17780330	no	7
ThanertR_2024	SRR17721953	no	7
ThanertR_2024	SRR17722791	no	7
BrooksB_2017	SRR5405719	no	7
LouYC_2024	SRR13622657	no	7
MasiAC_2021	ERR4407003	no	7
ThanertR_2024	SRR17780199	no	7
ThanertR_2024	SRR17780079	no	7
ThanertR_2024	SRR17722852	no	7
ThanertR_2024	SRR17722657	no	7
ThanertR_2024	SRR17722304	no	7
ThanertR_2024	SRR17722175	no	7
ThanertR_2024	SRR17722467	no	7
ThanertR_2024	SRR17722074	no	7
ThanertR_2024	SRR17722609	no	7
ThanertR_2024	SRR17713588	no	7
ThanertR_2024	SRR17780521	no	7
ThanertR_2024	SRR17780093	no	7
ThanertR_2024	SRR17780175	no	7
ThanertR_2024	SRR17779814	no	7
ThanertR_2024	SRR17722326	no	7
ThanertR_2024	SRR17722755	no	7
ThanertR_2024	SRR17713660	no	7
ThanertR_2024	SRR17722018	no	7
ThanertR_2024	SRR17780505	no	7
ThanertR_2024	SRR17779891	no	7
ThanertR_2024	SRR17780168	no	7
ThanertR_2024	SRR17722845	no	7
ThanertR_2024	SRR17722365	no	7
ThanertR_2024	SRR17722921	no	7
ThanertR_2024	SRR17722030	no	7
ThanertR_2024	SRR17722817	no	7
ThanertR_2024	SRR17780299	no	7
ThanertR_2024	SRR17779898	no	7
ThanertR_2024	SRR17780470	no	7
ThanertR_2024	SRR17779854	no	7
ThanertR_2024	SRR17779847	no	7
ThanertR_2024	SRR17721956	no	7
ThanertR_2024	SRR17722246	no	7
ThanertR_2024	SRR17722557	no	7
ThanertR_2024	SRR17780500	no	7
ThanertR_2024	SRR17722891	no	7
ThanertR_2024	SRR17722062	no	7
ThanertR_2024	SRR17722001	no	7
BrooksB_2017	SRR5405975	yes	10
BrooksB_2017	SRR5405906	yes	10
BrooksB_2017	SRR5405884	yes	10
BrooksB_2017	SRR5405853	yes	10
LouYC_2024	SRR25947135	yes	10
LouYC_2024	SRR13622805	yes	10
LouYC_2024	SRR25947283	yes	10
MasiAC_2021	ERR4407049	yes	10
MasiAC_2021	ERR4407135	yes	10
MasiAC_2021	ERR4407218	yes	10
RahmanSF_2018	SRR5963386	yes	10
RahmanSF_2018	SRR5963168	yes	10
RavehSadkaT_2015	SRR1779106	yes	10
RavehSadkaT_2016	SRR6257400	yes	10
RavehSadkaT_2016	SRR6257406	yes	10
This_study	S_ID020_T1	yes	10
ThanertR_2024	SRR17779940	yes	10
ThanertR_2024	SRR17779876	yes	10
ThanertR_2024	SRR17780045	yes	10
ThanertR_2024	SRR17780023	yes	10
ThanertR_2024	SRR17780437	yes	10
ThanertR_2024	SRR17780339	yes	10
ThanertR_2024	SRR17780411	yes	10
ThanertR_2024	SRR17780408	yes	10
ThanertR_2024	SRR17779916	yes	10
ThanertR_2024	SRR17780250	yes	10
ThanertR_2024	SRR17780477	yes	10
ThanertR_2024	SRR17780681	yes	10
ThanertR_2024	SRR17779864	yes	10
ThanertR_2024	SRR17722230	yes	10
ThanertR_2024	SRR17722228	yes	10
ThanertR_2024	SRR17722535	yes	10
ThanertR_2024	SRR17722501	yes	10
ThanertR_2024	SRR17722930	yes	10
ThanertR_2024	SRR17722167	yes	10
ThanertR_2024	SRR17722458	yes	10
ThanertR_2024	SRR17722148	yes	10
ThanertR_2024	SRR17722139	yes	10
ThanertR_2024	SRR17722616	yes	10
ThanertR_2024	SRR17722828	yes	10
ThanertR_2024	SRR17722588	yes	10
ThanertR_2024	SRR17722022	yes	10
ThanertR_2024	SRR17722561	yes	10
ThanertR_2024	SRR17721974	yes	10
ThanertR_2024	SRR17722260	yes	10
ThanertR_2024	SRR17713585	yes	10
BrooksB_2017	SRR5405986	no	10
BrooksB_2017	SRR5405964	no	10
BrooksB_2017	SRR5405837	no	10
BrooksB_2017	SRR5405821	no	10
BrooksB_2017	SRR5405798	no	10
BrooksB_2017	SRR5405690	no	10
BrooksB_2017	SRR5406007	no	10
BrooksB_2017	SRR5405899	no	10
BrooksB_2017	SRR5405722	no	10
BrooksB_2017	SRR5405995	no	10
BrooksB_2017	SRR5405934	no	10
BrooksB_2017	SRR5405758	no	10
BrooksB_2017	SRR5405702	no	10
BrooksB_2017	SRR5405615	no	10
LouYC_2024	SRR13622957	no	10
LouYC_2024	SRR13622942	no	10
RahmanSF_2018	SRR5963379	no	10
RahmanSF_2018	SRR5963384	no	10
RahmanSF_2018	SRR5963396	no	10
RahmanSF_2018	SRR5963398	no	10
RahmanSF_2018	SRR5963399	no	10
RahmanSF_2018	SRR5963400	no	10
RahmanSF_2018	SRR5963405	no	10
RahmanSF_2018	SRR5963407	no	10
RahmanSF_2018	SRR5963408	no	10
RahmanSF_2018	SRR5963425	no	10
RahmanSF_2018	SRR5963434	no	10
RavehSadkaT_2015	SRR1779139	no	10
RavehSadkaT_2016	SRR6257390	no	10
RavehSadkaT_2016	SRR6257508	no	10
This_study	S_ID018_T1	no	10
This_study	S_ID021_T1	no	10
This_study	S_ID047_T1	no	10
This_study	S_ID060_T1	no	10
ThanertR_2024	SRR17713628	no	10
ThanertR_2024	SRR17780580	no	10
ThanertR_2024	SRR17780609	no	10
ThanertR_2024	SRR17779935	no	10
ThanertR_2024	SRR17722091	no	10
ThanertR_2024	SRR17780027	no	10
ThanertR_2024	SRR17780176	no	10
ThanertR_2024	SRR17779948	no	10
ThanertR_2024	SRR17780668	no	10
ThanertR_2024	SRR17722332	no	10
ThanertR_2024	SRR17713618	no	10
ThanertR_2024	SRR17780318	no	10
ThanertR_2024	SRR17780300	no	10
ThanertR_2024	SRR17780455	no	10
ThanertR_2024	SRR17779855	no	10
ThanertR_2024	SRR17779848	no	10
ThanertR_2024	SRR17722492	no	10
ThanertR_2024	SRR17722249	no	10
ThanertR_2024	SRR17722559	no	10
ThanertR_2024	SRR17722288	no	10
ThanertR_2024	SRR17780388	no	10
ThanertR_2024	SRR17721957	no	10
ThanertR_2024	SRR17722179	no	10
ThanertR_2024	SRR17722078	no	10
ThanertR_2024	SRR17722612	no	10
ThanertR_2024	SRR17722110	no	10
ThanertR_2024	SRR17780398	no	10
ThanertR_2024	SRR17722383	no	10
ThanertR_2024	SRR17722732	no	10
ThanertR_2024	SRR17722472	no	10
ThanertR_2024	SRR17713593	no	10
ThanertR_2024	SRR17780453	no	10
ThanertR_2024	SRR17722115	no	10
ThanertR_2024	SRR17722710	no	10
ThanertR_2024	SRR17713583	no	10
ThanertR_2024	SRR17780135	no	10
ThanertR_2024	SRR17722450	no	10
ThanertR_2024	SRR17722872	no	10
ThanertR_2024	SRR17722860	no	10
ThanertR_2024	SRR17722510	no	10
MasiAC_2021	ERR4406720	no	10
MasiAC_2021	ERR4406843	no	10
ThanertR_2024	SRR17780330	no	10
ThanertR_2024	SRR17780304	no	10
ThanertR_2024	SRR17780245	no	10
ThanertR_2024	SRR17780125	no	10
ThanertR_2024	SRR17722637	no	10
ThanertR_2024	SRR17722377	no	10
ThanertR_2024	SRR17722793	no	10
ThanertR_2024	SRR17780057	no	10
ThanertR_2024	SRR17779992	no	10
ThanertR_2024	SRR17780277	no	10
ThanertR_2024	SRR17779792	no	10
ThanertR_2024	SRR17722203	no	10
ThanertR_2024	SRR17780699	no	10
LouYC_2024	SRR25947514	no	10
MasiAC_2021	ERR4407021	no	10
MasiAC_2021	ERR4406905	no	10
ThanertR_2024	SRR17780152	no	10
ThanertR_2024	SRR17780353	no	10
ThanertR_2024	SRR17780363	no	10
ThanertR_2024	SRR17722690	no	10
ThanertR_2024	SRR17780075	no	10
ThanertR_2024	SRR17722838	no	10
ThanertR_2024	SRR17722654	no	10
ThanertR_2024	SRR17722302	no	10
ThanertR_2024	SRR17780309	no	10
ThanertR_2024	SRR17780500	no	10
ThanertR_2024	SRR17722891	no	10
ThanertR_2024	SRR17722062	no	10
ThanertR_2024	SRR17722001	no	10
ThanertR_2024	SRR17722545	no	10
ThanertR_2024	SRR17780695	no	10
ThanertR_2024	SRR17779817	no	10
ThanertR_2024	SRR17780637	no	10
ThanertR_2024	SRR17722486	no	10
ThanertR_2024	SRR17722311	no	10
ThanertR_2024	SRR17722756	no	10
ThanertR_2024	SRR17713663	no	10
ThanertR_2024	SRR17722007	no	10
ThanertR_2024	SRR17780263	no	10
ThanertR_2024	SRR17780155	no	10
ThanertR_2024	SRR17780656	no	10
ThanertR_2024	SRR17722047	no	10
ThanertR_2024	SRR17722924	no	10
ThanertR_2024	SRR17722031	no	10
ThanertR_2024	SRR17722820	no	10
ThanertR_2024	SRR17780750	no	10
ThanertR_2024	SRR17722803	no	10
BrooksB_2017	SRR5405976	yes	13
BrooksB_2017	SRR5405907	yes	13
BrooksB_2017	SRR5405886	yes	13
BrooksB_2017	SRR5405856	yes	13
LouYC_2024	SRR13622580	yes	13
LouYC_2024	SRR13622758	yes	13
LouYC_2024	SRR25947282	yes	13
MasiAC_2021	ERR4407048	yes	13
MasiAC_2021	ERR4407074	yes	13
MasiAC_2021	ERR4407182	yes	13
MasiAC_2021	ERR4407134	yes	13
MasiAC_2021	ERR4407217	yes	13
RavehSadkaT_2016	SRR6257395	yes	13
RavehSadkaT_2016	SRR6257404	yes	13
ThanertR_2024	SRR17779962	yes	13
ThanertR_2024	SRR17780005	yes	13
ThanertR_2024	SRR17780440	yes	13
ThanertR_2024	SRR17780342	yes	13
ThanertR_2024	SRR17780412	yes	13
ThanertR_2024	SRR17779918	yes	13
ThanertR_2024	SRR17780243	yes	13
ThanertR_2024	SRR17780683	yes	13
ThanertR_2024	SRR17722718	yes	13
ThanertR_2024	SRR17722565	yes	13
ThanertR_2024	SRR17722537	yes	13
ThanertR_2024	SRR17722502	yes	13
ThanertR_2024	SRR17722934	yes	13
ThanertR_2024	SRR17722619	yes	13
ThanertR_2024	SRR17722590	yes	13
ThanertR_2024	SRR17722564	yes	13
ThanertR_2024	SRR17721976	yes	13
ThanertR_2024	SRR17721960	yes	13
BrooksB_2017	SRR5405987	no	13
BrooksB_2017	SRR5405965	no	13
BrooksB_2017	SRR5405839	no	13
BrooksB_2017	SRR5405823	no	13
BrooksB_2017	SRR5405800	no	13
BrooksB_2017	SRR5405691	no	13
BrooksB_2017	SRR5406008	no	13
BrooksB_2017	SRR5405899	no	13
BrooksB_2017	SRR5405724	no	13
BrooksB_2017	SRR5405997	no	13
BrooksB_2017	SRR5405936	no	13
BrooksB_2017	SRR5405762	no	13
BrooksB_2017	SRR5405705	no	13
BrooksB_2017	SRR5405618	no	13
MasiAC_2021	ERR4406610	no	13
MasiAC_2021	ERR4406719	no	13
MasiAC_2021	ERR4406904	no	13
MasiAC_2021	ERR4406621	no	13
MasiAC_2021	ERR4406785	no	13
MasiAC_2021	ERR4406952	no	13
MasiAC_2021	ERR4406872	no	13
MasiAC_2021	ERR4407005	no	13
MasiAC_2021	ERR4407020	no	13
MasiAC_2021	ERR4406939	no	13
MasiAC_2021	ERR4406863	no	13
RavehSadkaT_2016	SRR6257385	no	13
RavehSadkaT_2016	SRR6257501	no	13
ThanertR_2024	SRR17780442	no	13
ThanertR_2024	SRR17779775	no	13
ThanertR_2024	SRR17780028	no	13
ThanertR_2024	SRR17780083	no	13
ThanertR_2024	SRR17780675	no	13
ThanertR_2024	SRR17779838	no	13
ThanertR_2024	SRR17779821	no	13
ThanertR_2024	SRR17780630	no	13
ThanertR_2024	SRR17722489	no	13
ThanertR_2024	SRR17722014	no	13
ThanertR_2024	SRR17722314	no	13
ThanertR_2024	SRR17722758	no	13
ThanertR_2024	SRR17713647	no	13
ThanertR_2024	SRR17713612	no	13
ThanertR_2024	SRR17722612	no	13
ThanertR_2024	SRR17780461	no	13
ThanertR_2024	SRR17722784	no	13
ThanertR_2024	SRR17780389	no	13
ThanertR_2024	SRR17722515	no	13
ThanertR_2024	SRR17780735	no	13
ThanertR_2024	SRR17722112	no	13
ThanertR_2024	SRR17779845	no	13
ThanertR_2024	SRR17780354	no	13
ThanertR_2024	SRR17780365	no	13
ThanertR_2024	SRR17722691	no	13
ThanertR_2024	SRR17713628	no	13
LouYC_2024	SRR13622812	no	13
ThanertR_2024	SRR17780613	no	13
ThanertR_2024	SRR17779992	no	13
ThanertR_2024	SRR17780330	no	13
ThanertR_2024	SRR17780245	no	13
ThanertR_2024	SRR17780164	no	13
ThanertR_2024	SRR17780074	no	13
ThanertR_2024	SRR17722406	no	13
ThanertR_2024	SRR17722210	no	13
ThanertR_2024	SRR17721999	no	13
MasiAC_2021	ERR4406844	no	13
MasiAC_2021	ERR4406992	no	13
MasiAC_2021	ERR4407036	no	13
ThanertR_2024	SRR17779802	no	13
ThanertR_2024	SRR17780208	no	13
ThanertR_2024	SRR17722853	no	13
ThanertR_2024	SRR17722640	no	13
ThanertR_2024	SRR17722359	no	13
ThanertR_2024	SRR17722289	no	13
ThanertR_2024	SRR17780265	no	13
ThanertR_2024	SRR17780659	no	13
ThanertR_2024	SRR17722416	no	13
ThanertR_2024	SRR17722811	no	13
ThanertR_2024	SRR17722043	no	13
ThanertR_2024	SRR17721957	no	13
ThanertR_2024	SRR17722725	no	13
ThanertR_2024	SRR17722178	no	13
ThanertR_2024	SRR17722468	no	13
ThanertR_2024	SRR17722077	no	13
ThanertR_2024	SRR17713590	no	13
ThanertR_2024	SRR17780294	no	13
ThanertR_2024	SRR17722764	no	13
ThanertR_2024	SRR17722801	no	13
BrooksB_2017	SRR5405977	yes	16
BrooksB_2017	SRR5405909	yes	16
BrooksB_2017	SRR5405887	yes	16
BrooksB_2017	SRR5405859	yes	16
LouYC_2024	SRR25947277	yes	16
MasiAC_2021	ERR4407047	yes	16
MasiAC_2021	ERR4407161	yes	16
RavehSadkaT_2016	SRR6257403	yes	16
ThanertR_2024	SRR17780417	yes	16
ThanertR_2024	SRR17779899	yes	16
ThanertR_2024	SRR17780046	yes	16
ThanertR_2024	SRR17780008	yes	16
ThanertR_2024	SRR17780422	yes	16
ThanertR_2024	SRR17780414	yes	16
ThanertR_2024	SRR17780252	yes	16
ThanertR_2024	SRR17780226	yes	16
ThanertR_2024	SRR17780687	yes	16
ThanertR_2024	SRR17722221	yes	16
ThanertR_2024	SRR17722937	yes	16
ThanertR_2024	SRR17722150	yes	16
ThanertR_2024	SRR17722143	yes	16
ThanertR_2024	SRR17722622	yes	16
ThanertR_2024	SRR17722593	yes	16
ThanertR_2024	SRR17722340	yes	16
ThanertR_2024	SRR17722568	yes	16
ThanertR_2024	SRR17721979	yes	16
ThanertR_2024	SRR17721962	yes	16
BrooksB_2017	SRR5405988	no	16
BrooksB_2017	SRR5405966	no	16
BrooksB_2017	SRR5405842	no	16
BrooksB_2017	SRR5405826	no	16
BrooksB_2017	SRR5405803	no	16
BrooksB_2017	SRR5405693	no	16
BrooksB_2017	SRR5406009	no	16
BrooksB_2017	SRR5405901	no	16
BrooksB_2017	SRR5405726	no	16
BrooksB_2017	SRR5405998	no	16
BrooksB_2017	SRR5405937	no	16
BrooksB_2017	SRR5405764	no	16
BrooksB_2017	SRR5405708	no	16
BrooksB_2017	SRR5405621	no	16
MasiAC_2021	ERR4406842	no	16
MasiAC_2021	ERR4406965	no	16
MasiAC_2021	ERR4407018	no	16
MasiAC_2021	ERR4406903	no	16
RavehSadkaT_2016	SRR6257504	no	16
ThanertR_2024	SRR17713630	no	16
ThanertR_2024	SRR17780444	no	16
ThanertR_2024	SRR17779953	no	16
ThanertR_2024	SRR17780096	no	16
ThanertR_2024	SRR17780325	no	16
ThanertR_2024	SRR17780248	no	16
ThanertR_2024	SRR17722817	no	16
ThanertR_2024	SRR17780116	no	16
ThanertR_2024	SRR17779824	no	16
ThanertR_2024	SRR17780633	no	16
ThanertR_2024	SRR17722318	no	16
ThanertR_2024	SRR17722759	no	16
ThanertR_2024	SRR17713651	no	16
ThanertR_2024	SRR17713617	no	16
ThanertR_2024	SRR17780057	no	16
ThanertR_2024	SRR17780740	no	16
ThanertR_2024	SRR17722116	no	16
ThanertR_2024	SRR17780388	no	16
ThanertR_2024	SRR17721959	no	16
ThanertR_2024	SRR17722728	no	16
ThanertR_2024	SRR17722180	no	16
ThanertR_2024	SRR17722471	no	16
ThanertR_2024	SRR17722613	no	16
ThanertR_2024	SRR17780160	no	16
ThanertR_2024	SRR17722211	no	16
ThanertR_2024	SRR17722010	no	16
ThanertR_2024	SRR17780662	no	16
ThanertR_2024	SRR17722130	no	16
ThanertR_2024	SRR17779995	no	16
ThanertR_2024	SRR17780275	no	16
ThanertR_2024	SRR17779871	no	16
ThanertR_2024	SRR17722040	no	16
ThanertR_2024	SRR17722802	no	16
ThanertR_2024	SRR17722792	no	16
ThanertR_2024	SRR17722925	no	16
ThanertR_2024	SRR17722375	no	16
ThanertR_2024	SRR17779997	no	16
ThanertR_2024	SRR17722840	no	16
ThanertR_2024	SRR17780110	no	16
ThanertR_2024	SRR17780356	no	16
ThanertR_2024	SRR17780368	no	16
ThanertR_2024	SRR17722694	no	16
ThanertR_2024	SRR17780080	no	16
ThanertR_2024	SRR17722658	no	16
ThanertR_2024	SRR17722306	no	16
ThanertR_2024	SRR17780677	no	16
ThanertR_2024	SRR17722497	no	16
ThanertR_2024	SRR17722020	no	16
LouYC_2024	SRR13622616	yes	25
LouYC_2024	SRR13622851	yes	25
MasiAC_2021	ERR4407044	yes	25
MasiAC_2021	ERR4407168	yes	25
MasiAC_2021	ERR4407214	yes	25
ThanertR_2024	SRR17780432	yes	25
ThanertR_2024	SRR17780427	yes	25
ThanertR_2024	SRR17780551	yes	25
ThanertR_2024	SRR17779956	yes	25
ThanertR_2024	SRR17780218	yes	25
ThanertR_2024	SRR17780113	yes	25
ThanertR_2024	SRR17722520	yes	25
ThanertR_2024	SRR17721952	yes	25
ThanertR_2024	SRR17722578	yes	25
ThanertR_2024	SRR17721986	yes	25
ThanertR_2024	SRR17722739	yes	25
LouYC_2024	SRR13622600	no	25
MasiAC_2021	ERR4406597	no	25
MasiAC_2021	ERR4406607	no	25
MasiAC_2021	ERR4406963	no	25
MasiAC_2021	ERR4406990	no	25
MasiAC_2021	ERR4407032	no	25
MasiAC_2021	ERR4406843	no	25
MasiAC_2021	ERR4407020	no	25
MasiAC_2021	ERR4406681	no	25
MasiAC_2021	ERR4406947	no	25
MasiAC_2021	ERR4406860	no	25
ThanertR_2024	SRR17722865	no	25
ThanertR_2024	SRR17780449	no	25
ThanertR_2024	SRR17713610	no	25
ThanertR_2024	SRR17780613	no	25
ThanertR_2024	SRR17779804	no	25
ThanertR_2024	SRR17722641	no	25
ThanertR_2024	SRR17722289	no	25
ThanertR_2024	SRR17780171	no	25
ThanertR_2024	SRR17722323	no	25
ThanertR_2024	SRR17713657	no	25
ThanertR_2024	SRR17722199	no	25
ThanertR_2024	SRR17780245	no	25
ThanertR_2024	SRR17722813	no	25
ThanertR_2024	SRR17780030	no	25
ThanertR_2024	SRR17780636	no	25
ThanertR_2024	SRR17722754	no	25
ThanertR_2024	SRR17713619	no	25
ThanertR_2024	SRR17780536	no	25
ThanertR_2024	SRR17780751	no	25
ThanertR_2024	SRR17722095	no	25
ThanertR_2024	SRR17779985	no	25
ThanertR_2024	SRR17722600	no	25
ThanertR_2024	SRR17779980	no	25
ThanertR_2024	SRR17779953	no	25
ThanertR_2024	SRR17780096	no	25
ThanertR_2024	SRR17780677	no	25
ThanertR_2024	SRR17722497	no	25
ThanertR_2024	SRR17722020	no	25
ThanertR_2024	SRR17780320	no	25
ThanertR_2024	SRR17780294	no	25
ThanertR_2024	SRR17779885	no	25
ThanertR_2024	SRR17780164	no	25
ThanertR_2024	SRR17780622	no	25
ThanertR_2024	SRR17722652	no	25
ThanertR_2024	SRR17722826	no	25
ThanertR_2024	SRR17722918	no	25
ThanertR_2024	SRR17722027	no	25
ThanertR_2024	SRR17722764	no	25
LouYC_2024	SRR13622657	no	25
MasiAC_2021	ERR4406715	no	25
MasiAC_2021	ERR4406900	no	25
ThanertR_2024	SRR17780684	no	25
ThanertR_2024	SRR17780376	no	25
ThanertR_2024	SRR17713635	no	25
ThanertR_2024	SRR17780697	no	25
ThanertR_2024	SRR17779827	no	25
ThanertR_2024	SRR17722843	no	25
ThanertR_2024	SRR17722361	no	25
ThanertR_2024	SRR17779812	no	25
