# Supplementary material for: The Gut Resistome Atlas in Preterm Infants Enables Prediction of Necrotizing Enterocolitis Onset
Source: Adv Sci (Weinh). 2025 Sep 30;12(45):e05154. doi: 10.1002/advs.202505154 (PMC12677589; doi:10.1002/advs.202505154)
Supplement: Supplementary file 13 — Supplemental Table 12 [file ADVS-12-e05154-s008.xlsx]

## Sheet: Sheet1
ARG subtypes	MeanDecreaseGini
multidrug__msbA	1.98219
macrolide-lincosamide-streptogramin__erm(C)	1.89291
polymyxin__ugd	1.69376
multidrug__tolC	1.66805
multidrug__oqxB	1.64855
beta_lactam__ACT-17	1.60116
beta_lactam__mecA	1.5679
macrolide-lincosamide-streptogramin__macB	1.55038
multidrug__oqxA	1.54941
beta_lactam__Klebsiella pneumoniae OmpK37	1.53679
multidrug__mdtK	1.52349
polymyxin__rosB	1.49986
multidrug__mdtH	1.49365
multidrug__Klebsiella pneumoniae acrA	1.47777
multidrug__acrF	1.47723
multidrug__sdeY	1.44434
multidrug__MexE	1.43915
multidrug__emrB	1.42941
quinolone__norA	1.42688
aminoglycoside__AAC(6')-Ie-APH(2'')-Ia	1.41695
polymyxin__pmrF	1.40406
polymyxin__rosA	1.39498
quinolone__norB	1.39031
other_peptide_antibiotics__ArnT	1.38973
multidrug__mdtE	1.38744
macrolide-lincosamide-streptogramin__msr(A)	1.38082
multidrug__mdtF	1.37337
tetracycline__tet(M)	1.36317
beta_lactam__blaZ	1.36123
tetracycline__tet(34)	1.3591
tetracycline__tet(A)	1.35547
macrolide-lincosamide-streptogramin__macA	1.35347
multidrug__Staphylococcys aureus LmrS	1.35234
multidrug__Enterobacter cloacae acrA	1.33518
bacitracin__bacA	1.32335
multidrug__emrA	1.31294
multidrug__MuxC	1.30785
multidrug__MuxB	1.30712
multidrug__Other_major_facilitator_superfamily_transporter	1.29997
multidrug__acrE	1.29957
multidrug__mdtL	1.28839
multidrug__Escherichia coli mdfA	1.28705
multidrug__MexB	1.28436
trimethoprim__dfrA3	1.25727
pleuromutilin_tiamulin__TaeA	1.24787
trimethoprim__dfrG	1.24691
other_peptide_antibiotics__microcin efflux pumu gene yojI	1.24392
quinolone__sdrM	1.23911
multidrug__efrA	1.19956
macrolide-lincosamide-streptogramin__erm(33)	1.19612
multidrug__emrD	1.1919
multidrug__MexF	1.18563
tetracycline__tetB(P)	1.17335
multidrug__efrB	1.14029
mupirocin__mupA	1.13868
polymyxin__arnA	1.13263
multidrug__smeE	1.12717
macrolide-lincosamide-streptogramin__erm(B)	1.12302
multidrug__mdtM	1.10178
multidrug__emeA	1.07847
macrolide-lincosamide-streptogramin__mph(C)	1.0687
multidrug__patA	1.06747
trimethoprim__dfrC	1.05066
beta_lactam__ACT-30	1.04566
trimethoprim__dfrE	1.03887
multidrug__Escherichia coli acrA	1.03789
polymyxin__eptA	1.03466
multidrug__mdtN	1.0318
mupirocin__Bifidobacteria intrinsic ileS conferring resistance to mupirocin	0.996196
multidrug__patB	0.995568
tetracycline__tetA(60)	0.979599
bacitracin__bcrA	0.97737
multidrug__mdtP	0.972363
fosfomycin__FosB	0.96347
tetracycline__tetB(46)	0.959745
macrolide-lincosamide-streptogramin__lmrD	0.947431
fosfomycin__FosA6	0.943812
macrolide-lincosamide-streptogramin__lsa(A)	0.925416
multidrug__mexN	0.909042
macrolide-lincosamide-streptogramin__lnu(P)	0.906761
multidrug__MexA	0.901099
tetracycline__tet(W)	0.892383
multidrug__pmrA	0.890471
beta_lactam__Other class C beta-lactamase	0.884776
fosfomycin__FosA	0.868889
beta_lactam__ACT-16	0.861436
tetracycline__tet(35)	0.859731
multidrug__oprC	0.856671
macrolide-lincosamide-streptogramin__vgaALC	0.83257
beta_lactam__ACT-15	0.827041
macrolide-lincosamide-streptogramin__mel	0.816546
tetracycline__tetA(P)	0.804158
tetracycline__tet(K)	0.796457
macrolide-lincosamide-streptogramin__RlmA(II)	0.794786
aminoglycoside__ANT(4')-Ib	0.791654
trimethoprim__dfrK	0.791207
multidrug__mepA	0.790415
macrolide-lincosamide-streptogramin__erm(X)	0.788178
polymyxin__mcr-8.1	0.788153
tetracycline__tet(38)	0.7843
multidrug__mdtO	0.765435
mupirocin__mupB	0.754731
tetracycline__tetA(46)	0.7526
tetracycline__tet(O)	0.751523
multidrug__amrB	0.749981
aminoglycoside__ANT(9)-Ia	0.747152
fosfomycin__FosB4	0.736471
multidrug__smeF	0.72678
fosfomycin__FosA5	0.723579
bleomycin__bleomycin resistance protein	0.713823
aminoglycoside__ANT(6)-Ia	0.704882
fosfomycin__FosB5	0.696386
multidrug__Acinetobacter baumannii AmvA	0.689244
beta_lactam__ACT-25	0.689042
polymyxin__mcr-9.1	0.687683
aminoglycoside__APH(3')-IIIa	0.686368
beta_lactam__SHV-168	0.682543
streptothricin__SAT-4	0.674367
beta_lactam__SHV-22	0.673812
beta_lactam__ACT-7	0.673434
beta_lactam__ACT-20	0.673237
multidrug__mdeA	0.666469
multidrug__Escherichia coli emrE	0.661232
aminoglycoside__aad(6)	0.657491
tetracycline__tetB(60)	0.644827
beta_lactam__Escherichia coli ampC	0.64305
multidrug__MexD	0.641264
macrolide-lincosamide-streptogramin__erm(A)	0.637906
tetracycline__tet(S)	0.637622
chloramphenicol__catA4	0.608958
sulfonamide__sul1	0.606798
macrolide-lincosamide-streptogramin__vga(A)	0.601562
multidrug__emrK	0.59728
multidrug__ParS	0.586164
multidrug__emrY	0.576103
defensin__Clostridium perfringens mprF	0.57052
beta_lactam__ACT-5	0.57015
beta_lactam__ACT-35	0.563247
beta_lactam__SHV-4	0.531113
beta_lactam__OXY-6-4	0.519732
multidrug__mexW	0.518413
beta_lactam__ACT-29	0.511612
beta_lactam__MIR-23	0.503553
beta_lactam__ACT-31	0.50279
beta_lactam__ACT-18	0.498183
beta_lactam__SHV-1	0.493825
rifamycin__rphA	0.49038
multidrug__lmrP	0.488007
aminoglycoside__APH(3')-Ia	0.487822
novobiocin__novA	0.4839
multidrug__mexK	0.473552
beta_lactam__OXY-1-6	0.471911
beta_lactam__SHV-6	0.466404
macrolide-lincosamide-streptogramin__lsa(E)	0.456879
beta_lactam__SHV-27	0.452841
beta_lactam__SHV-167	0.448943
macrolide-lincosamide-streptogramin__lsa(C)	0.445267
beta_lactam__OXY-6-1	0.444424
rifamycin__rphB	0.442107
aminoglycoside__Other streptomycin resistance protein	0.438755
beta_lactam__SHV-53	0.432664
tetracycline__tet(L)	0.431215
beta_lactam__ACT-14	0.430969
macrolide-lincosamide-streptogramin__lnu(B)	0.42958
beta_lactam__MIR-9	0.425783
beta_lactam__OXY-1-1	0.42029
beta_lactam__OXY-5-1	0.418929
macrolide-lincosamide-streptogramin__lsa(B)	0.416213
beta_lactam__SHV-39	0.411388
beta_lactam__SHV-123	0.410886
chloramphenicol__Enterococcus faecium chloramphenicol acetyltransferase	0.405697
multidrug__smeD	0.405281
multidrug__mtrC	0.397956
beta_lactam__ACT-27	0.394056
multidrug__MuxA	0.393967
beta_lactam__SHV-125	0.392093
multidrug__Klebsiella pneumoniae KpnG	0.389139
multidrug__mexQ	0.385209
multidrug__OprM	0.375472
beta_lactam__mreA	0.374355
multidrug__ykkD	0.373575
beta_lactam__SHV-127	0.37225
chloramphenicol__catI	0.370409
beta_lactam__ACT-21	0.368626
beta_lactam__ACT-24	0.36787
fosfomycin__FosA7	0.360508
beta_lactam__SHV-23	0.359494
multidrug__bpeF	0.353394
beta_lactam__OXY-1-4	0.352933
tetracycline__tet(32)	0.352487
beta_lactam__TEM-63	0.348022
fosfomycin__FosA3	0.347904
macrolide-lincosamide-streptogramin__mef(E)	0.347809
vancomycin__vanD	0.347442
tetracycline__tet(W/N/W)	0.346555
beta_lactam__CFE-2	0.342841
defensin__Streptococcus agalactiae mprF	0.336991
beta_lactam__ACT-28	0.336358
macrolide-lincosamide-streptogramin__mph(B)	0.335167
beta_lactam__ACT-12	0.330553
chloramphenicol__catA8	0.328847
beta_lactam__SHV-65	0.327163
beta_lactam__TEM-117	0.32655
beta_lactam__ACT-23	0.324481
beta_lactam__TEM-118	0.321949
multidrug__hmrM	0.321281
tetracycline__tet(O/W)	0.319818
beta_lactam__ACT-6	0.318091
beta_lactam__SHV-112	0.317497
beta_lactam__TEM-1	0.316329
beta_lactam__SHV-21	0.314292
aminoglycoside__APH(6)-Id	0.313795
beta_lactam__TEM-7	0.31049
fusidic_acid__fusC	0.302379
beta_lactam__OXY-1-3	0.29786
aminoglycoside__aadK	0.294968
beta_lactam__OXY-6-2	0.294683
beta_lactam__TEM-123	0.294418
beta_lactam__ACT-36	0.293697
multidrug__adeF	0.292729
beta_lactam__TEM-94	0.29198
beta_lactam__SHV-20	0.291923
beta_lactam__ACT-22	0.290517
beta_lactam__SHV-180	0.290467
aminoglycoside__APH(6)-Ic	0.289688
fosfomycin__Acinetobacter baumannii AbaF	0.287152
beta_lactam__SHV-109	0.286822
beta_lactam__TEM-147	0.286703
beta_lactam__SHV-26	0.286066
beta_lactam__ACT-37	0.282393
multidrug__ceoB	0.282051
beta_lactam__TEM-192	0.277786
beta_lactam__SHV-14	0.273626
beta_lactam__TEM-193	0.273151
beta_lactam__TEM-49	0.27205
aminoglycoside__aadA	0.27171
beta_lactam__OXY-3-1	0.270684
beta_lactam__CfxA5	0.269267
beta_lactam__SHV-163	0.267997
beta_lactam__OXY-1-2	0.266102
beta_lactam__SHV-19	0.265858
beta_lactam__OXY-2-6	0.265686
vancomycin__vanG	0.257732
macrolide-lincosamide-streptogramin__lsa(D)	0.256045
beta_lactam__TEM-75	0.255668
beta_lactam__LEN-6	0.253051
multidrug__mtrE	0.251678
beta_lactam__SHV-126	0.249352
beta_lactam__TEM-133	0.247797
beta_lactam__TEM-121	0.247009
beta_lactam__SHV-51	0.246472
macrolide-lincosamide-streptogramin__erm(T)	0.244807
beta_lactam__TEM-135	0.240468
beta_lactam__SHV-162	0.239361
beta_lactam__OXY-2-2	0.238517
multidrug__mdsB	0.237969
beta_lactam__SHV-147	0.237848
beta_lactam__CMY-59	0.23622
beta_lactam__OXY-2-10	0.235848
beta_lactam__OXY-2-5	0.233931
aminoglycoside__amrB	0.233788
tetracycline__tet(Q)	0.23366
trimethoprim__dfrF	0.232159
sulfonamide__sul2	0.229175
beta_lactam__OXY-2-1	0.22866
beta_lactam__TEM-167	0.22702
aminoglycoside__APH(3'')-Ib	0.22677
beta_lactam__Sed1 beta-lactamase	0.226548
beta_lactam__TEM-178	0.225776
beta_lactam__SHV-28	0.224477
multidrug__cdeA	0.22343
beta_lactam__CfxA2	0.222846
beta_lactam__CMH-1	0.22108
beta_lactam__OXY-2-8	0.219446
beta_lactam__ACT-13	0.219401
beta_lactam__TEM-138	0.217543
chloramphenicol__catIII	0.21738
beta_lactam__SRT-1	0.215819
beta_lactam__TEM-30	0.215008
beta_lactam__TEM-182	0.214309
beta_lactam__TEM-12	0.211123
beta_lactam__TEM-87	0.210894
beta_lactam__CFE-1	0.207739
beta_lactam__TEM-162	0.207661
polymyxin__mcr-10.1	0.206068
vancomycin__vanE	0.204274
beta_lactam__CMY-40	0.203803
beta_lactam__OXY-2-3	0.203411
beta_lactam__MIR-14	0.203294
beta_lactam__BUT-1	0.202369
chloramphenicol__catII from Escherichia coli K-12	0.202341
quinolone__Acinetobacter baumannii AbaQ	0.202213
aminoglycoside__AAC(6')-Ic	0.200729
beta_lactam__VIM-1	0.199391
beta_lactam__SHV-12	0.199323
macrolide-lincosamide-streptogramin__LlmA 23S ribosomal RNA methyltransferase	0.199243
beta_lactam__CfxA3	0.197879
beta_lactam__TEM-6	0.19735
beta_lactam__TEM-16	0.195958
beta_lactam__TEM-60	0.195928
macrolide-lincosamide-streptogramin__vat(B)	0.194742
beta_lactam__LEN-39	0.194552
beta_lactam__MIR-2	0.193096
fusidic_acid__fusB	0.192938
beta_lactam__TEM-190	0.192632
beta_lactam__TEM-177	0.191739
aminoglycoside__APH(3')-IIa	0.191111
beta_lactam__SRT-2	0.190813
beta_lactam__OXY-6-3	0.18963
multidrug__mexJ	0.188393
quinolone__QnrB21	0.186348
beta_lactam__TEM-8	0.185148
beta_lactam__CfxA4	0.184916
beta_lactam__CfxA	0.184323
multidrug__mtrD	0.183843
beta_lactam__TEM-185	0.182238
beta_lactam__CDD-1	0.182025
beta_lactam__TEM-102	0.181157
macrolide-lincosamide-streptogramin__lnu(A)	0.180773
beta_lactam__TEM-194	0.180326
multidrug__mdsC	0.180195
beta_lactam__TEM-59	0.17832
beta_lactam__ACT-32	0.177669
beta_lactam__CfxA6	0.17745
beta_lactam__MIR-5	0.175702
beta_lactam__TEM-95	0.174759
beta_lactam__SHV-152	0.172073
beta_lactam__CMY-70	0.171
antibacterial_fatty_acid__farA	0.169634
multidrug__RanA	0.167964
beta_lactam__MIR-13	0.167547
beta_lactam__TEM-136	0.167282
beta_lactam__TEM-15	0.166828
beta_lactam__RAHN-2	0.166168
beta_lactam__OXY-2-7	0.16611
beta_lactam__CMY-135	0.165216
beta_lactam__CMY-90	0.16494
tetracycline__tet(44)	0.164756
quinolone__QnrE1	0.16439
beta_lactam__ACT-19	0.163659
macrolide-lincosamide-streptogramin__mph(A)	0.161737
trimethoprim__dfrA16	0.161446
beta_lactam__ACT-4	0.160808
vancomycin__vanTG	0.160789
beta_lactam__SHV-105	0.159347
beta_lactam__CMY-101	0.159066
beta_lactam__TEM-184	0.158449
beta_lactam__MIR-17	0.158341
beta_lactam__SHV-11	0.15771
beta_lactam__SHV-124	0.157536
beta_lactam__CMY-119	0.157311
beta_lactam__TEM-101	0.156963
beta_lactam__MIR-6	0.156168
tetracycline__tet(J)	0.15519
quinolone__QnrB22	0.154999
beta_lactam__LEN-26	0.154839
beta_lactam__ACT-8	0.154727
beta_lactam__TEM-43	0.154638
beta_lactam__CMY-48	0.152054
beta_lactam__CTX-M-10	0.152002
beta_lactam__TEM-134	0.151829
multidrug__mexP	0.151408
beta_lactam__TEM-146	0.150804
quinolone__QnrE2	0.150089
beta_lactam__SHV-7	0.148265
beta_lactam__CMY-85	0.147862
beta_lactam__TEM-114	0.147672
trimethoprim__dfrA15	0.147214
aminoglycoside__ANT(6)-Ib	0.14636
beta_lactam__CMY-66	0.146037
beta_lactam__ACT-33	0.143486
beta_lactam__SHV-93	0.142735
beta_lactam__OXY-5-2	0.142325
chloramphenicol__catS	0.142042
macrolide-lincosamide-streptogramin__erm(F)	0.141515
beta_lactam__TEM-150	0.141445
aminoglycoside__ANT(2'')-Ia	0.14106
beta_lactam__TEM-55	0.140644
fosfomycin__FosB1	0.139888
beta_lactam__LEN-14	0.13937
quinolone__QnrB61	0.138962
beta_lactam__CDD-2	0.138552
chloramphenicol__plasmid-encoded cat (pp-cat)	0.137804
beta_lactam__CMY-80	0.137144
beta_lactam__TEM-195	0.134872
beta_lactam__ACI-1	0.134839
beta_lactam__OXY-4-1	0.133665
quinolone__QnrB54	0.133625
beta_lactam__TEM-187	0.133493
beta_lactam__CMY-82	0.133029
quinolone__QnrB31	0.132394
multidrug__opmE	0.132256
multidrug__abeS	0.131133
defensin__Listeria monocytogenes mprF	0.130042
beta_lactam__SHV-33	0.129489
beta_lactam__CMY-79	0.128387
tetracycline__tet(41)	0.12808
beta_lactam__SHV-35	0.127594
beta_lactam__CMY-34	0.126082
beta_lactam__TEM-89	0.125414
trimethoprim__dfrA7	0.125405
beta_lactam__OXA-2	0.124782
aminoglycoside__aadA21	0.124276
beta_lactam__ACT-38	0.123521
chloramphenicol__catB2	0.123338
beta_lactam__CMY-41	0.123323
macrolide-lincosamide-streptogramin__cfr(E)	0.123244
multidrug__abcA	0.123094
macrolide-lincosamide-streptogramin__erm(G)	0.122424
beta_lactam__SHV-128	0.12239
beta_lactam__TEM-83	0.12227
beta_lactam__SHV-16	0.121728
beta_lactam__TEM-42	0.120963
beta_lactam__OXY-2-4	0.120497
beta_lactam__ACT-2	0.120339
vancomycin__vanYB	0.120321
beta_lactam__TEM-159	0.119153
fosfomycin__FosB6	0.118706
beta_lactam__TEM-169	0.118521
aminoglycoside__aadA23	0.118191
beta_lactam__TEM-188	0.118103
macrolide-lincosamide-streptogramin__vat(F)	0.117767
beta_lactam__CblA-1	0.117034
aminoglycoside__APH(3')-IIb	0.116412
beta_lactam__SHV-111	0.116201
beta_lactam__MIR-11	0.115567
tetracycline__tet(B)	0.115459
beta_lactam__SHV-5	0.114534
beta_lactam__ADC-58	0.11372
beta_lactam__SHV-154	0.113643
fosfomycin__FosD	0.113452
aminoglycoside__aadA17	0.113204
beta_lactam__Yrc-1	0.112637
beta_lactam__TEM-21	0.111915
beta_lactam__OKP-A-1	0.111043
beta_lactam__CMY-98	0.110617
beta_lactam__MIR-15	0.110365
beta_lactam__MIR-1	0.108273
aminoglycoside__ANT(3'')-IIa	0.106958
multidrug__mexG	0.10695
beta_lactam__OKP-B-4	0.106247
multidrug__mexV	0.106195
multidrug__abeM	0.105682
beta_lactam__TEM-107	0.105306
beta_lactam__SHV-129	0.104529
aminoglycoside__AAC(6')-Ib8	0.10347
aminoglycoside__aadA5	0.10312
multidrug__OprJ	0.103095
tetracycline__tetA(48)	0.103039
multidrug__MexC	0.102791
beta_lactam__CMY-64	0.10271
beta_lactam__TEM-91	0.102243
antibacterial_fatty_acid__farB	0.101649
trimethoprim__dfrA14	0.100505
beta_lactam__CMY-112	0.100273
beta_lactam__PDC-1	0.099965
multidrug__OprN	0.0998614
beta_lactam__TEM-214	0.0995291
beta_lactam__CMY-115	0.0992797
aminoglycoside__aadA12	0.0983158
macrolide-lincosamide-streptogramin__msr(C)	0.0975915
beta_lactam__SHV-30	0.0975819
chloramphenicol__cmx	0.0974088
quinolone__QnrB14	0.0973493
beta_lactam__CMY-2	0.0965845
aminoglycoside__AAC(6')-Ib7	0.0958038
macrolide-lincosamide-streptogramin__erm(49)	0.0950137
beta_lactam__CMY-58	0.0948875
beta_lactam__CMY-42	0.0946814
quinolone__QnrB4	0.0944605
aminoglycoside__AAC(6')-Ii	0.0943714
beta_lactam__CKO-1	0.093801
beta_lactam__CMY-99	0.093701
multidrug__efmA	0.0933716
aminoglycoside__aadS	0.0930929
beta_lactam__TEM-88	0.0929924
beta_lactam__ACT-9	0.0925303
beta_lactam__CMY-76	0.0923923
macrolide-lincosamide-streptogramin__optrA	0.0920647
aminoglycoside__AAC(3)-IIa	0.0918328
multidrug__RanB	0.091185
multidrug__PmpM	0.0906301
macrolide-lincosamide-streptogramin__mef(En2)	0.0902082
polymyxin__mcr-4.4	0.0900231
quinolone__QnrB30	0.0884584
beta_lactam__TER-1	0.0883912
beta_lactam__L1 beta-lactamase	0.0881212
trimethoprim__dfrA19	0.0879683
beta_lactam__MIR-12	0.0878995
aminoglycoside__AAC(3)-IIe	0.0873591
vancomycin__vanC	0.0853887
beta_lactam__OXA-488	0.0848933
aminoglycoside__aadA22	0.0843817
beta_lactam__CTX-M-3	0.0843054
macrolide-lincosamide-streptogramin__ere(A)	0.0841056
beta_lactam__SHV-59	0.0840305
beta_lactam__CMY-27	0.0837983
beta_lactam__TEM-149	0.0831154
beta_lactam__PDC-85	0.082497
macrolide-lincosamide-streptogramin__lnu(C)	0.0822527
beta_lactam__CMY-72	0.0819203
beta_lactam__CMY-49	0.0817001
beta_lactam__MIR-4	0.0815353
polymyxin__mcr-7.1	0.0808944
polymyxin__mcr-4.5	0.0808553
beta_lactam__SHV-29	0.0804844
macrolide-lincosamide-streptogramin__LpeB	0.0804323
multidrug__OpmH	0.0799993
beta_lactam__OXY-2-9	0.079906
beta_lactam__SHV-144	0.0798862
beta_lactam__TEM-127	0.0794937
beta_lactam__CMY-100	0.0794334
beta_lactam__TEM-209	0.0793712
aminoglycoside__APH(2'')-If	0.0792828
beta_lactam__SHV-92	0.0792578
chloramphenicol__Pseudomonas aeruginos catB7	0.0792292
beta_lactam__TEM-93	0.0792077
beta_lactam__CMY-104	0.0789843
beta_lactam__CTX-M-53	0.0784794
beta_lactam__ACT-3	0.0784
tetracycline__tet(X3)	0.0783978
beta_lactam__CMY-63	0.0783799
macrolide-lincosamide-streptogramin__cfr(B)	0.0783091
quinolone__QnrB13	0.0780528
tetracycline__Corynebacterium striatum tetA	0.0774012
beta_lactam__OXA-50	0.0772226
beta_lactam__HERA-4	0.0771952
beta_lactam__OKP-A-14	0.0767826
multidrug__oprA	0.0761925
multidrug__adeI	0.0761631
multidrug__OpmB	0.0761458
trimethoprim__dfrA32	0.0759259
beta_lactam__TEM-217	0.0749544
beta_lactam__TEM-3	0.0748855
beta_lactam__CMY-26	0.0746706
beta_lactam__CMY-13	0.0746124
beta_lactam__CMY-117	0.074399
beta_lactam__ACT-1	0.0743964
beta_lactam__PDC-5	0.0742176
beta_lactam__TEM-168	0.0741594
beta_lactam__SHV-186	0.0739915
beta_lactam__SHV-77	0.0733596
multidrug__mexH	0.0731444
aminoglycoside__AAC(3)-IIc	0.0728677
quinolone__QnrB5	0.0727369
beta_lactam__CMY-84	0.0726989
beta_lactam__PDC-82	0.072518
beta_lactam__PLA-6	0.072341
tetracycline__tetX1	0.0721394
beta_lactam__LEN-7	0.0720888
beta_lactam__MIR-3	0.0715973
aminoglycoside__aadA27	0.0713085
beta_lactam__CMY-103	0.0711345
quinolone__QnrB20	0.0705471
aminoglycoside__aadA24	0.0701046
beta_lactam__LEN-41	0.0700996
aminoglycoside__aadA15	0.0698145
quinolone__QnrB33	0.0697592
tetracycline__tet(T)	0.0694649
beta_lactam__CMY-78	0.0694334
beta_lactam__LEN-38	0.069087
aminoglycoside__AAC(6')-Iih	0.0689464
aminoglycoside__aadA2	0.0688349
quinolone__QnrB8	0.0680879
beta_lactam__TEM-106	0.0679813
trimethoprim__dfrA1	0.0673675
macrolide-lincosamide-streptogramin__erm(45)	0.067321
beta_lactam__TEM-183	0.0670983
beta_lactam__TEM-122	0.0668639
beta_lactam__CMY-77	0.06665
beta_lactam__BJP-1	0.0665741
beta_lactam__SHV-135	0.0662398
bicyclomycin__bcr-1	0.0662378
chloramphenicol__Enterococcus faecalis chloramphenicol acetyltransferase	0.0658119
beta_lactam__cepA	0.065497
beta_lactam__CTX-M-108	0.0652822
beta_lactam__TEM-108	0.0647261
multidrug__mexM	0.06421
beta_lactam__FONA-5	0.0639031
beta_lactam__CMY-28	0.063623
beta_lactam__CTX-M-115	0.0635005
beta_lactam__TEM-128	0.0630704
quinolone__QnrB60	0.0626729
beta_lactam__BIL-1	0.062322
beta_lactam__SHV-187	0.06189
aminoglycoside__aadA4	0.0606679
beta_lactam__TEM-199	0.0604819
beta_lactam__ADC-30	0.060436
tetracycline__tetX6	0.0601424
beta_lactam__TEM-48	0.0600233
beta_lactam__CTX-M-60	0.0598978
quinolone__QnrB59	0.0598794
beta_lactam__SHV-164	0.0598266
beta_lactam__TEM-164	0.0596159
aminoglycoside__aadA13	0.059443
quinolone__QnrB3	0.0593762
beta_lactam__SHV-185	0.0592491
macrolide-lincosamide-streptogramin__vat(E)	0.0590637
beta_lactam__TEM-96	0.0590492
beta_lactam__ADC-68	0.0590163
beta_lactam__PDC-75	0.058374
beta_lactam__CMY-46	0.0583254
beta_lactam__TEM-73	0.0581492
multidrug__adeH	0.0580555
streptothricin__SAT-2	0.0575748
macrolide-lincosamide-streptogramin__vga(C)	0.056343
beta_lactam__ACT-10	0.0559817
quinolone__QnrB74	0.0559256
beta_lactam__OXA-486	0.0558873
beta_lactam__CMY-37	0.0556311
beta_lactam__PDC-10	0.0554809
quinolone__QnrB50	0.0550728
aminoglycoside__APH(2'')-IIa	0.0548837
quinolone__QnrB35	0.0548339
trimethoprim__dfrA17	0.0547967
multidrug__mdsA	0.0546395
beta_lactam__SHV-45	0.0546388
beta_lactam__ORN-2	0.0546319
beta_lactam__SHV-69	0.0544239
beta_lactam__FONA-4	0.0539932
sulfonamide__sul4	0.0539724
aminoglycoside__aadA3	0.0539705
beta_lactam__PDC-90	0.0534732
beta_lactam__TEM-144	0.0533351
beta_lactam__CTX-M-37	0.0532262
beta_lactam__MIR-16	0.0532011
beta_lactam__PLA-2a	0.0529711
chloramphenicol__catII	0.0529182
beta_lactam__CMY-81	0.0529052
beta_lactam__CTX-M-55	0.0525713
beta_lactam__CMY-93	0.0524126
chloramphenicol__catD	0.0523508
beta_lactam__LEN-3	0.0523336
aminoglycoside__aadA25	0.0522747
beta_lactam__SHV-70	0.0522055
chloramphenicol__Agrobacterium fabrum chloramphenicol acetyltransferase	0.0520671
beta_lactam__ADC-77	0.0519193
beta_lactam__SHV-61	0.051748
quinolone__QnrB36	0.0515708
beta_lactam__CMY-39	0.0514417
beta_lactam__OXA-234	0.0514014
beta_lactam__SHV-156	0.0513017
beta_lactam__CMY-94	0.0512667
beta_lactam__TEM-112	0.0511104
beta_lactam__ADC-73	0.0507792
beta_lactam__TEM-129	0.0503075
beta_lactam__SHV-140	0.0501849
rifamycin__RbpA	0.0500675
quinolone__QnrB27	0.05003
beta_lactam__SHV-165	0.0498758
quinolone__QnrB25	0.0497013
polymyxin__mcr-3.5	0.0496237
trimethoprim__dfrA25	0.049609
tetracycline__tet(D)	0.0496062
tetracycline__tet(C)	0.0495977
beta_lactam__TEM-139	0.0494703
beta_lactam__ADC-79	0.0490836
beta_lactam__OKP-B-11	0.0489084
beta_lactam__OKP-B-12	0.0488025
beta_lactam__ORN-6	0.0483553
aminoglycoside__AAC(3)-IId	0.0478779
beta_lactam__HERA-1	0.0473568
tetracycline__tetA	0.0473431
aminoglycoside__AAC(6')-33	0.0471517
aminoglycoside__aadA8	0.0469476
trimethoprim__dfrI	0.0466929
multidrug__opmD	0.0465528
chloramphenicol__catB9	0.0462552
tetracycline__tetX2	0.0462379
quinolone__QnrB67	0.0460664
quinolone__QnrB49	0.0460636
beta_lactam__SHV-32	0.0460478
beta_lactam__HERA-3	0.0457992
beta_lactam__PDC-3	0.0454973
beta_lactam__OKP-A-15	0.0449405
beta_lactam__SHV-99	0.0449324
beta_lactam__CTX-M-35	0.0447508
quinolone__QnrB38	0.0447128
beta_lactam__CRP-1	0.0446876
beta_lactam__GIL-1	0.0445215
beta_lactam__OXA-485	0.0444105
beta_lactam__HERA-8	0.0443378
quinolone__QnrB55	0.0441736
beta_lactam__TEM-141	0.0441411
beta_lactam__SHV-43	0.0438945
vancomycin__vanA	0.0438839
beta_lactam__FONA-1	0.043841
beta_lactam__CMY-67	0.0433658
chloramphenicol__catB3	0.0432213
beta_lactam__CMY-38	0.0431309
beta_lactam__SHV-189	0.0429288
beta_lactam__SHV-81	0.0428365
macrolide-lincosamide-streptogramin__vat(A)	0.0428344
macrolide-lincosamide-streptogramin__VatI	0.042756
beta_lactam__OKP-B-20	0.042749
beta_lactam__TEM-219	0.041579
beta_lactam__ADC-5	0.0414933
beta_lactam__CMY-51	0.0414644
beta_lactam__TEM-201	0.0413387
aminoglycoside__AAC(6')-Ib-Hangzhou	0.0413095
macrolide-lincosamide-streptogramin__vat(C)	0.0412859
beta_lactam__PDC-93	0.0411708
beta_lactam__PDC-9	0.0410705
beta_lactam__SHV-73	0.0410445
beta_lactam__CMY-73	0.0406783
tetracycline__tet(37)	0.0406644
beta_lactam__PDC-91	0.040606
beta_lactam__PDC-7	0.0403169
beta_lactam__PDC-87	0.0401403
beta_lactam__SHV-60	0.0397805
beta_lactam__CTX-M-77	0.0397525
beta_lactam__HERA-5	0.0397376
beta_lactam__CMY-50	0.0396895
beta_lactam__PDC-2	0.039211
beta_lactam__SHV-52	0.0391679
aminoglycoside__aadA8b	0.0391361
macrolide-lincosamide-streptogramin__lmrC	0.0389761
quinolone__QnrB56	0.0389727
beta_lactam__PDC-86	0.0387081
beta_lactam__SPR-1	0.0386778
beta_lactam__ORN-3	0.0386368
beta_lactam__TEM-208	0.0385738
beta_lactam__TEM-143	0.0381077
beta_lactam__MIR-10	0.0376231
beta_lactam__TEM-116	0.0374786
beta_lactam__TEM-153	0.037215
beta_lactam__OKP-B-6	0.0370908
beta_lactam__TEM-82	0.0368141
chloramphenicol__catB11	0.0367954
beta_lactam__ORN-1	0.0367439
beta_lactam__TEM-109	0.0364978
aminoglycoside__APH(4)-Ia	0.0364413
beta_lactam__OXA-65	0.0361651
beta_lactam__TEM-158	0.0360817
beta_lactam__SHV-84	0.0357683
beta_lactam__TEM-124	0.0357145
quinolone__QnrB12	0.0354799
rifamycin__arr-2	0.0352621
beta_lactam__LEN-13	0.0351723
chloramphenicol__Staphylococcus intermedius chloramphenicol acetyltransferase	0.0351396
beta_lactam__ORN-5	0.0350299
beta_lactam__PDC-89	0.0349155
beta_lactam__FONA-6	0.0348921
beta_lactam__CMY-61	0.0348635
quinolone__QnrB71	0.0346759
tetracycline__tet(X5)	0.0346415
florfenicol__floR	0.0343038
quinolone__QnrB72	0.0342721
beta_lactam__SHV-121	0.0338992
beta_lactam__CTX-M-141	0.0338941
beta_lactam__SHV-122	0.0336333
beta_lactam__TEM-125	0.0332906
vancomycin__vanP	0.0328971
beta_lactam__OKP-B-7	0.032861
beta_lactam__TEM-33	0.0327086
beta_lactam__TEM-132	0.0326438
beta_lactam__HERA-2	0.0326248
aminoglycoside__ANT(3'')-IIc	0.0323956
beta_lactam__CMY-44	0.032386
beta_lactam__TER-2	0.0321338
beta_lactam__OXA-200	0.0319776
beta_lactam__CMY-45	0.0319464
beta_lactam__CTX-M-31	0.0319351
beta_lactam__CMY-6	0.0318589
beta_lactam__SHV-57	0.0318004
vancomycin__vanYF	0.0317221
beta_lactam__ADC-25	0.0316083
chloramphenicol__Vibrio anguillarum chloramphenicol acetyltransferase	0.031346
beta_lactam__TEM-52	0.03109
beta_lactam__OXA-34	0.0310369
beta_lactam__PDC-81	0.0310069
beta_lactam__OKP-A-16	0.0309397
trimethoprim__dfrA5	0.0306108
multidrug__Pseudomonas aeruginosa emrE	0.0304891
beta_lactam__CTX-M-1	0.0304116
quinolone__QnrB28	0.0303667
beta_lactam__CMY-4	0.0301933
macrolide-lincosamide-streptogramin__vat(H)	0.030187
quinolone__QnrB11	0.0301069
beta_lactam__SHV-72	0.030007
beta_lactam__MAB	0.0298187
tetracycline__tet(40)	0.0297828
beta_lactam__CMY-47	0.0297725
beta_lactam__CMY-65	0.0297596
aminoglycoside__APH(3')-IIc	0.0296537
beta_lactam__OXA-90	0.0295913
beta_lactam__PDC-88	0.0292665
beta_lactam__TEM-205	0.0291748
beta_lactam__CTX-M-44	0.0289634
beta_lactam__TEM-213	0.02895
beta_lactam__SHV-24	0.028514
beta_lactam__CMY-83	0.0281501
beta_lactam__SHV-63	0.0280511
beta_lactam__OXA-126	0.0280187
beta_lactam__OKP-B-5	0.0280121
aminoglycoside__AAC(6')-Im	0.0279669
beta_lactam__TEM-24	0.0279369
beta_lactam__TEM-196	0.0278691
quinolone__QnrB37	0.0276705
beta_lactam__SHV-67	0.027657
beta_lactam__FONA-2	0.0271219
beta_lactam__SHV-96	0.0266604
polymyxin__ICR-Mo	0.0265591
macrolide-lincosamide-streptogramin__erm(Q)	0.0264565
beta_lactam__OKP-B-13	0.0260996
beta_lactam__RUB-1	0.0260605
beta_lactam__ORN-4	0.0260433
beta_lactam__TEM-152	0.0258688
beta_lactam__RAHN-1	0.0258328
polymyxin__mcr-3.8	0.0256084
beta_lactam__SHV-120	0.0255716
vancomycin__vanYG1	0.0255059
beta_lactam__SHV-62	0.0252363
tetracycline__tet(U)	0.0252113
beta_lactam__CMY-113	0.0249925
beta_lactam__TEM-130	0.0249157
beta_lactam__SHV-18	0.0248464
beta_lactam__LEN-30	0.0247774
quinolone__QnrB57	0.0247037
beta_lactam__PDC-92	0.024636
beta_lactam__PLA-3	0.0245306
beta_lactam__SHV-151	0.0244253
beta_lactam__CMY-20	0.0239798
beta_lactam__blaS1	0.023922
beta_lactam__SHV-182	0.0238079
macrolide-lincosamide-streptogramin__lnu(G)	0.0237278
beta_lactam__CMY-110	0.0236161
polymyxin__mcr-3.3	0.0235115
beta_lactam__SHV-42	0.0234618
beta_lactam__PDC-84	0.0234241
beta_lactam__ADC-6	0.0233326
beta_lactam__SHV-137	0.0233067
aminoglycoside__amrA	0.023256
quinolone__QnrB70	0.0232137
beta_lactam__SHV-38	0.0231068
beta_lactam__LRG-1	0.0224467
beta_lactam__SHV-50	0.0222891
beta_lactam__SHV-37	0.0222648
beta_lactam__DHA-20	0.0218646
beta_lactam__PDC-8	0.0214699
beta_lactam__ACC-2	0.0214616
quinolone__QnrB68	0.0212356
aminoglycoside__AAC(3)-IIg	0.0211672
beta_lactam__CTX-M-95	0.0210887
beta_lactam__PLA-1	0.0210803
beta_lactam__CMY-75	0.0208779
beta_lactam__CTX-M-30	0.0207832
beta_lactam__CTX-M-117	0.0207524
beta_lactam__SHV-40	0.0206281
beta_lactam__ADC-76	0.0204944
beta_lactam__TEM-90	0.0204513
beta_lactam__OKP-B-1	0.0203282
beta_lactam__CTX-M-42	0.0202193
chloramphenicol__catB8	0.020004
beta_lactam__SHV-133	0.0199523
beta_lactam__TEM-71	0.0199081
beta_lactam__TEM-157	0.0198872
beta_lactam__CTX-M-2	0.0197235
beta_lactam__ACC-1	0.0196758
aminoglycoside__AAC(6')-Ib-cr	0.0196159
macrolide-lincosamide-streptogramin__cfr(C)	0.019602
beta_lactam__TEM-216	0.0195442
vancomycin__vanHA	0.0191426
beta_lactam__TEM-111	0.0191005
beta_lactam__TEM-186	0.0190307
beta_lactam__SHV-153	0.018992
beta_lactam__TEM-156	0.0189705
fosfomycin__FosA4	0.0183926
beta_lactam__CMY-108	0.0182142
beta_lactam__OXA-250	0.018172
beta_lactam__OXA-573	0.0181666
beta_lactam__CMY-116	0.018137
beta_lactam__SHV-179	0.018122
polymyxin__mcr-4.1	0.0179971
beta_lactam__TEM-70	0.0179918
quinolone__QnrB26	0.0175152
quinolone__QnrB45	0.0175046
beta_lactam__LEN-21	0.0173424
beta_lactam__OXA-36	0.017307
beta_lactam__PDC-80	0.0173066
beta_lactam__CTX-M-4	0.0172292
beta_lactam__ADC-13	0.0171097
multidrug__CrcB	0.0170943
beta_lactam__HERA-6	0.0170361
beta_lactam__TEM-145	0.0170031
macrolide-lincosamide-streptogramin__clcD	0.0168571
beta_lactam__CTX-M-32	0.0166659
tetracycline__tet(45)	0.0166416
beta_lactam__CTX-M-157	0.0165498
beta_lactam__PDC-73	0.0164845
beta_lactam__SHV-143	0.0164167
beta_lactam__TEM-166	0.0162547
beta_lactam__CTX-M-26	0.0161787
beta_lactam__SHV-15	0.016136
beta_lactam__LEN-11	0.0160589
beta_lactam__OKP-B-17	0.0159334
beta_lactam__TEM-151	0.0157697
beta_lactam__LEN-12	0.0156587
beta_lactam__TEM-115	0.0156469
beta_lactam__OKP-B-3	0.0155349
beta_lactam__CTX-M-109	0.0154221
beta_lactam__LEN-15	0.0154097
beta_lactam__OKP-A-12	0.0153923
beta_lactam__CMY-87	0.0152339
beta_lactam__CTX-M-11	0.0151157
beta_lactam__OXA-71	0.0150001
beta_lactam__OXA-85	0.0149522
beta_lactam__CTX-M-96	0.014887
beta_lactam__LEN-17	0.0148522
fosfomycin__FosX	0.0147565
quinolone__QnrB32	0.014401
beta_lactam__PDC-76	0.0143049
beta_lactam__CTX-M-22	0.0142446
beta_lactam__CMY-53	0.0141297
vancomycin__vanYA	0.0141233
multidrug__Klebsiella pneumoniae KpnH	0.0140381
fosfomycin__FosM2	0.0137382
beta_lactam__CMY-118	0.0136348
aminoglycoside__AAC(6')-31	0.0136205
beta_lactam__TEM-20	0.0135137
beta_lactam__TEM-163	0.0132519
beta_lactam__SHV-173	0.0131464
beta_lactam__OKP-A-7	0.0130943
beta_lactam__SHV-159	0.0129744
quinolone__QnrB15	0.0129657
macrolide-lincosamide-streptogramin__clbA	0.0128358
beta_lactam__SHV-145	0.0127408
beta_lactam__LEN-1	0.0126955
beta_lactam__SHV-41	0.0126715
beta_lactam__SHV-66	0.0125693
vancomycin__vanHD	0.0124227
beta_lactam__TEM-131	0.0123285
beta_lactam__ADC-11	0.0122651
aminoglycoside__AAC(6')-Ib	0.0122348
beta_lactam__SHV-80	0.0120574
beta_lactam__SHV-79	0.0120443
macrolide-lincosamide-streptogramin__erm(40)	0.0118837
beta_lactam__OXA-338	0.0118688
beta_lactam__CTX-M-54	0.0117483
beta_lactam__SHV-71	0.0116539
quinolone__QnrB69	0.0116478
beta_lactam__OXA-196	0.0113604
beta_lactam__OXA-262	0.0113137
beta_lactam__OXA-407	0.011295
beta_lactam__TEM-79	0.0111998
quinolone__QnrB34	0.0111596
trimethoprim__dfrD	0.0110074
quinolone__QnrB65	0.0109931
beta_lactam__TEM-85	0.0109897
beta_lactam__SHV-160	0.0109745
beta_lactam__TEM-54	0.0108742
beta_lactam__SHV-188	0.0107736
beta_lactam__OXA-417	0.0107587
beta_lactam__TEM-78	0.0107291
beta_lactam__CTX-M-107	0.0107166
beta_lactam__SHV-76	0.0106691
tetracycline__tet(X)	0.0106503
beta_lactam__IDC-1	0.0106259
beta_lactam__CMY-114	0.0105747
macrolide-lincosamide-streptogramin__lmrB	0.0105471
beta_lactam__TEM-72	0.0104968
polymyxin__mcr-3.9	0.0104667
quinolone__QnrB64	0.0104271
beta_lactam__SHV-34	0.0103567
beta_lactam__SHV-107	0.0103269
beta_lactam__PDC-83	0.0101848
beta_lactam__OXA-270	0.0101793
beta_lactam__SHV-82	0.0100936
beta_lactam__SHV-183	0.0100803
beta_lactam__SHV-97	0.00997306
beta_lactam__CMY-35	0.00996487
tetracycline__tet(V)	0.00989254
beta_lactam__ADC-82	0.00986254
beta_lactam__OXA-574	0.00977297
beta_lactam__CMY-74	0.0097372
beta_lactam__CMY-69	0.00971361
beta_lactam__ADC-2	0.00962637
beta_lactam__Acinetobacter baumannii AmpC beta-lactamase	0.00961568
beta_lactam__SHV-134	0.00955859
beta_lactam__CMY-31	0.00949251
quinolone__QnrB1	0.00945474
beta_lactam__SHV-75	0.00943517
beta_lactam__KPC-22	0.00942547
beta_lactam__TEM-53	0.00942513
beta_lactam__CMY-36	0.00941739
beta_lactam__ADC-18	0.00941667
tetracycline__tet(X4)	0.00940364
quinolone__QnrB2	0.00928334
macrolide-lincosamide-streptogramin__erm(39)	0.0092372
fosfomycin__FosL1	0.00923708
beta_lactam__FAR-1	0.00921102
beta_lactam__TEM-67	0.0091046
beta_lactam__TEM-40	0.00908219
beta_lactam__SHV-119	0.00905275
multidrug__smeA	0.0089915
beta_lactam__CMY-25	0.00898906
beta_lactam__OKP-B-9	0.00889924
vancomycin__vanZF	0.008836
beta_lactam__OKP-A-2	0.00876237
beta_lactam__CMY-43	0.00860936
beta_lactam__OKP-A-8	0.00860013
beta_lactam__CMY-15	0.00854534
beta_lactam__CTX-M-123	0.0084898
beta_lactam__SHV-149	0.00836085
rifamycin__arr-3	0.00833333
beta_lactam__TEM-142	0.0082381
beta_lactam__CMY-23	0.00817143
quinolone__QnrB19	0.00816833
beta_lactam__LAP-2	0.00816014
beta_lactam__CTX-M-34	0.00815319
beta_lactam__TEM-105	0.0081503
beta_lactam__ADC-3	0.00804476
beta_lactam__SHV-78	0.00802676
beta_lactam__CTX-M-61	0.0079654
beta_lactam__SHV-101	0.00752208
beta_lactam__CTX-M-20	0.0074
beta_lactam__SHV-25	0.00726877
beta_lactam__SHV-142	0.00721793
beta_lactam__ACC-3	0.00716271
beta_lactam__SHV-64	0.00709635
beta_lactam__CTX-M-62	0.00708804
beta_lactam__CTX-M-88	0.00694519
multidrug__ykkC	0.00694286
beta_lactam__CTX-M-59	0.00693333
vancomycin__vanTC	0.00692396
beta_lactam__TEM-211	0.00690682
tetracycline__tet(39)	0.00687912
macrolide-lincosamide-streptogramin__lnu(D)	0.00682102
beta_lactam__SHV-9	0.00681198
beta_lactam__CMY-68	0.0067751
beta_lactam__CTX-M-25	0.00676655
beta_lactam__LEN-8	0.0067619
aminoglycoside__AAC(6')-Ib11	0.00675758
beta_lactam__OKP-B-2	0.0067545
aminoglycoside__AAC(6')-IIc	0.00675184
tetracycline__tet(33)	0.00673568
chloramphenicol__Streptomyces lividans cmlR	0.00672146
beta_lactam__MOX-5	0.00670793
macrolide-lincosamide-streptogramin__vmlR	0.00666136
aminoglycoside__ANT(3'')-IIb	0.00663279
beta_lactam__CTX-M-131	0.0065962
beta_lactam__PDC-78	0.00658182
beta_lactam__ADC-7	0.00658103
beta_lactam__TEM-198	0.00658012
beta_lactam__TEM-126	0.00651973
beta_lactam__OXA-210	0.00649539
beta_lactam__CSA-2	0.00648721
beta_lactam__ACC-4	0.00646667
trimethoprim__dfrA30	0.00646187
beta_lactam__LUT-4	0.00639383
beta_lactam__LEN-40	0.00637143
beta_lactam__OXA-47	0.00633651
beta_lactam__ADC-16	0.00633586
beta_lactam__OXA-212	0.00630074
beta_lactam__OXA-344	0.00627454
vancomycin__vanO	0.00626667
beta_lactam__CTX-M-89	0.00622222
beta_lactam__TEM-22	0.00619107
beta_lactam__OXA-347	0.00617006
beta_lactam__BcI	0.00608733
beta_lactam__PDC-74	0.006
beta_lactam__TEM-86	0.00599495
beta_lactam__CTX-M-144	0.00596728
florfenicol__pp-flo	0.00588506
beta_lactam__CTX-M-23	0.00585507
vancomycin__vanZA	0.00584953
beta_lactam__LEN-43	0.00582133
beta_lactam__ACC-5	0.00581193
beta_lactam__SHV-110	0.0057971
beta_lactam__ADC-4	0.00574877
chloramphenicol__Campylobacter coli chloramphenicol acetyltransferase	0.00566533
beta_lactam__ADC-15	0.00561484
beta_lactam__DHA-7	0.00559441
beta_lactam__SHV-49	0.00557184
beta_lactam__TEM-81	0.00553203
beta_lactam__CMY-102	0.00551111
beta_lactam__ADC-31	0.00542769
beta_lactam__OXA-106	0.0054
beta_lactam__OXA-342	0.00538603
quinolone__QnrD2	0.00537634
beta_lactam__CTX-M-5	0.00520833
trimethoprim__DfrA43_TMP	0.00516017
beta_lactam__BcII	0.00514908
beta_lactam__LEN-35	0.00510476
beta_lactam__TEM-104	0.00509884
beta_lactam__ADC-23	0.00499415
beta_lactam__TEM-197	0.00490909
beta_lactam__OKP-A-10	0.0049
beta_lactam__TEM-113	0.00489094
beta_lactam__OKP-B-18	0.0048
beta_lactam__OXA-570	0.0048
aminoglycoside__AAC(6')-Ib3	0.00472381
beta_lactam__OXA-249	0.00472379
aminoglycoside__aadA10	0.00471834
beta_lactam__OXA-263	0.0046906
beta_lactam__Bla1	0.00465398
streptothricin__SAT-3	0.00457143
quinolone__QnrB23	0.00448547
quinolone__QnrB42	0.00445057
beta_lactam__CTX-M-12	0.00432143
beta_lactam__OXA-141	0.00415152
fosfomycin__FosM1	0.00412541
beta_lactam__LUT-3	0.00401839
rifamycin__iri	0.004
beta_lactam__SHV-100	0.00386667
beta_lactam__SHV-85	0.00385714
quinolone__QnrB40	0.00385185
beta_lactam__LUT-5	0.00383333
aminoglycoside__aadA16	0.00381965
aminoglycoside__AAC(6')-Iid	0.00380437
beta_lactam__CTX-M-7	0.0038
vancomycin__vanB	0.00372535
beta_lactam__TEM-29	0.00369995
aminoglycoside__aadA6/aadA10	0.00369231
beta_lactam__TEM-84	0.00369231
tetracycline__tet(56)	0.00369231
beta_lactam__ADC-22	0.00367934
vancomycin__vanXF	0.00366984
beta_lactam__CTX-M-159	0.00366667
quinolone__QnrB66	0.00363636
quinolone__QnrB73	0.00363636
pleuromutilin_tiamulin__msr(G)	0.00363123
beta_lactam__CTX-M-155	0.0036
vancomycin__vanHM	0.0036
beta_lactam__CTX-M-15	0.0036
beta_lactam__CTX-M-78	0.00356477
beta_lactam__OXA-114a	0.00355556
vancomycin__vanM	0.00355556
beta_lactam__SHV-3	0.00353754
beta_lactam__TEM-26	0.00352667
multidrug__ceoA	0.00352667
beta_lactam__CTX-M-75	0.00350205
beta_lactam__DHA-18	0.0035
beta_lactam__KPC-10	0.0035
beta_lactam__OKP-B-10	0.0035
beta_lactam__OKP-A-9	0.00347847
beta_lactam__OKP-B-19	0.00346582
macrolide-lincosamide-streptogramin__cfr(A)	0.0034381
beta_lactam__OXA-314	0.00342602
vancomycin__vanXA	0.00342602
beta_lactam__BCL-1	0.00335424
beta_lactam__SHV-158	0.00333333
quinolone__QnrS6	0.00333333
aminoglycoside__aadA11	0.00330882
beta_lactam__SHV-172	0.00330882
rifamycin__arr-4	0.00330882
beta_lactam__OKP-A-5	0.00326723
beta_lactam__CTX-M-139	0.00326667
polymyxin__mcr-3.2	0.00323462
beta_lactam__CTX-M-158	0.00321905
beta_lactam__TEM-120	0.0032
chloramphenicol__Pseudomonas aeruginos catB6	0.0032
macrolide-lincosamide-streptogramin__poxtA	0.0032
polymyxin__mcr-3.6	0.0032
vancomycin__vanHB	0.0032
aminoglycoside__AAC(6')-Ib-Suzhou	0.00319565
aminoglycoside__APH(3')-VIa	0.00316206
fosfomycin__FosA2	0.00316129
beta_lactam__SHV-98	0.00316056
beta_lactam__OXA-92	0.00314141
beta_lactam__SGM-7	0.00312554
beta_lactam__CMY-111	0.00309179
beta_lactam__LEN-19	0.00306995
quinolone__QnrB18	0.00305404
beta_lactam__SHV-2A	0.00305079
beta_lactam__FOX-5	0.00304762
beta_lactam__OKP-B-8	0.00304211
beta_lactam__AQU-1	0.0030303
beta_lactam__SHV-36	0.00302521
beta_lactam__MOX-7	0.00301425
aminoglycoside__aadA6	0.003
beta_lactam__Burkholderia pseudomallei Omp38	0.003
beta_lactam__CMY-7	0.003
beta_lactam__SHV-103	0.003
chloramphenicol__Lactobacillus reuteri cat-TC	0.003
pleuromutilin_tiamulin__tva(A)	0.003
quinolone__lfrA	0.003
quinolone__QnrD1	0.003
aminoglycoside__AAC(6')-Ib'	0.00294545
beta_lactam__CMY-18	0.00294545
beta_lactam__OXA-415	0.00294545
quinolone__QnrB16	0.00294545
beta_lactam__CMY-55	0.00294
aminoglycoside__AAC(6')-Ib9	0.00285375
beta_lactam__SHV-89	0.00280519
beta_lactam__ADC-62	0.00278766
beta_lactam__LEN-34	0.00272222
beta_lactam__TEM-148	0.00270612
beta_lactam__OXA-333	0.00268817
aminoglycoside__AAC(6')-Ib4	0.00266667
beta_lactam__CTX-M-38	0.00266667
beta_lactam__LRA-18	0.00266667
beta_lactam__PDC-77	0.00266667
beta_lactam__SHV-108	0.00266667
multidrug__opcM	0.00266667
polymyxin__mcr-5.1	0.00266667
beta_lactam__OXA-332	0.00257143
beta_lactam__OXA-31	0.0025641
beta_lactam__CMY-32	0.00256046
beta_lactam__CTX-M-79	0.00244397
beta_lactam__OXA-343	0.00222529
trimethoprim__dfrA22	0.00213333
vancomycin__vanUG	0.00207692
beta_lactam__CTX-M-74	0.00201399
beta_lactam__ADC-67	0.002
beta_lactam__OXA-401	0.002
beta_lactam__SHV-150	0.002
beta_lactam__TEM-68	0.002
trimethoprim__dfrA18	0.002
beta_lactam__ADC-44	0.00168421
tetracycline__tetB(48)	0.00158249
aminoglycoside__ANT(3'')-Ii-AAC(6')-IId fusion protein	0.0012
beta_lactam__OXA-226	0.0012
tetracycline__otr(A)	0.00112532
multidrug__blt	0.000877143
vancomycin__vanYM	0.000742424
beta_lactam__OXA-455	0.000666667
beta_lactam__OXA-94	0.000533333
beta_lactam__mecC	0.000416667
quinolone__QnrB44	0.0004
beta_lactam__crxA	0.000272727
beta_lactam__OXA-15	0.000260328
trimethoprim__dfrA28	0.000197802
macrolide-lincosamide-streptogramin__lnu(E)	5.88235e-05
beta_lactam__OXA-140	3.54374e-05
beta_lactam__ADC-8	1.9699e-05
beta_lactam__CARB-10	1.18519e-05
aminoglycoside__AAC(2')-Ib	0
aminoglycoside__AAC(3)-IV	0
aminoglycoside__AAC(6')-Iad	0
aminoglycoside__AAC(6')-Iai	0
aminoglycoside__AAC(6')-Iak	0
aminoglycoside__AAC(6')-Ib10	0
aminoglycoside__AAC(6')-IIa	0
aminoglycoside__AAC(6')-Iz	0
aminoglycoside__aadA7	0
aminoglycoside__rmtB	0
beta_lactam__ADC-1	0
beta_lactam__ADC-14	0
beta_lactam__ADC-17	0
beta_lactam__ADC-19	0
beta_lactam__ADC-21	0
beta_lactam__ADC-39	0
beta_lactam__ADC-42	0
beta_lactam__ADC-43	0
beta_lactam__ADC-56	0
beta_lactam__ADC-60	0
beta_lactam__ADC-74	0
beta_lactam__AER-1	0
beta_lactam__BAT-1	0
beta_lactam__BcIII	0
beta_lactam__BES-1	0
beta_lactam__BKC-1	0
beta_lactam__Bla2	0
beta_lactam__CAU-1	0
beta_lactam__CBP-1	0
beta_lactam__CepS	0
beta_lactam__CGA-1	0
beta_lactam__CGB-1	0
beta_lactam__CMA-2	0
beta_lactam__CMY-105	0
beta_lactam__CMY-132	0
beta_lactam__CMY-14	0
beta_lactam__CMY-16	0
beta_lactam__CMY-30	0
beta_lactam__CMY-56	0
beta_lactam__CMY-57	0
beta_lactam__CMY-62	0
beta_lactam__CMY-71	0
beta_lactam__CMY-86	0
beta_lactam__CMY-95	0
beta_lactam__CSA-1	0
beta_lactam__CTX-M-100	0
beta_lactam__CTX-M-101	0
beta_lactam__CTX-M-102	0
beta_lactam__CTX-M-103	0
beta_lactam__CTX-M-105	0
beta_lactam__CTX-M-106	0
beta_lactam__CTX-M-110	0
beta_lactam__CTX-M-111	0
beta_lactam__CTX-M-112	0
beta_lactam__CTX-M-113	0
beta_lactam__CTX-M-114	0
beta_lactam__CTX-M-116	0
beta_lactam__CTX-M-121	0
beta_lactam__CTX-M-122	0
beta_lactam__CTX-M-124	0
beta_lactam__CTX-M-125	0
beta_lactam__CTX-M-126	0
beta_lactam__CTX-M-129	0
beta_lactam__CTX-M-13	0
beta_lactam__CTX-M-130	0
beta_lactam__CTX-M-132	0
beta_lactam__CTX-M-134	0
beta_lactam__CTX-M-137	0
beta_lactam__CTX-M-14	0
beta_lactam__CTX-M-142	0
beta_lactam__CTX-M-147	0
beta_lactam__CTX-M-148	0
beta_lactam__CTX-M-152	0
beta_lactam__CTX-M-156	0
beta_lactam__CTX-M-16	0
beta_lactam__CTX-M-160	0
beta_lactam__CTX-M-17	0
beta_lactam__CTX-M-19	0
beta_lactam__CTX-M-21	0
beta_lactam__CTX-M-27	0
beta_lactam__CTX-M-29	0
beta_lactam__CTX-M-33	0
beta_lactam__CTX-M-36	0
beta_lactam__CTX-M-40	0
beta_lactam__CTX-M-41	0
beta_lactam__CTX-M-43	0
beta_lactam__CTX-M-45	0
beta_lactam__CTX-M-46	0
beta_lactam__CTX-M-47	0
beta_lactam__CTX-M-48	0
beta_lactam__CTX-M-49	0
beta_lactam__CTX-M-50	0
beta_lactam__CTX-M-51	0
beta_lactam__CTX-M-52	0
beta_lactam__CTX-M-58	0
beta_lactam__CTX-M-6	0
beta_lactam__CTX-M-64	0
beta_lactam__CTX-M-65	0
beta_lactam__CTX-M-67	0
beta_lactam__CTX-M-68	0
beta_lactam__CTX-M-69	0
beta_lactam__CTX-M-71	0
beta_lactam__CTX-M-72	0
beta_lactam__CTX-M-80	0
beta_lactam__CTX-M-81	0
beta_lactam__CTX-M-82	0
beta_lactam__CTX-M-83	0
beta_lactam__CTX-M-84	0
beta_lactam__CTX-M-85	0
beta_lactam__CTX-M-86	0
beta_lactam__CTX-M-87	0
beta_lactam__CTX-M-9	0
beta_lactam__CTX-M-90	0
beta_lactam__CTX-M-91	0
beta_lactam__CTX-M-93	0
beta_lactam__CTX-M-98	0
beta_lactam__CTX-M-99	0
beta_lactam__DHA-1	0
beta_lactam__DHA-12	0
beta_lactam__DHA-13	0
beta_lactam__DHA-16	0
beta_lactam__DHA-19	0
beta_lactam__DHA-2	0
beta_lactam__DHA-21	0
beta_lactam__DHA-22	0
beta_lactam__DHA-5	0
beta_lactam__DHA-6	0
beta_lactam__DHA-9	0
beta_lactam__EXO beta-lactamase	0
beta_lactam__FOX-4	0
beta_lactam__GPC-1	0
beta_lactam__KPC-11	0
beta_lactam__KPC-12	0
beta_lactam__KPC-14	0
beta_lactam__KPC-16	0
beta_lactam__KPC-17	0
beta_lactam__KPC-2	0
beta_lactam__KPC-3	0
beta_lactam__KPC-4	0
beta_lactam__KPC-5	0
beta_lactam__KPC-9	0
beta_lactam__LAP-1	0
beta_lactam__LAT-1	0
beta_lactam__LEN-18	0
beta_lactam__LEN-37	0
beta_lactam__LEN-4	0
beta_lactam__LEN-42	0
beta_lactam__LEN-51	0
beta_lactam__LEN-9	0
beta_lactam__LRA-1	0
beta_lactam__LRA-10	0
beta_lactam__LUT-2	0
beta_lactam__LUT-6	0
beta_lactam__MOX-2	0
beta_lactam__MOX-4	0
beta_lactam__MOX-6	0
beta_lactam__MOX-9	0
beta_lactam__NDM-1	0
beta_lactam__NDM-10	0
beta_lactam__NDM-11	0
beta_lactam__NDM-12	0
beta_lactam__NDM-13	0
beta_lactam__NDM-14	0
beta_lactam__NDM-15	0
beta_lactam__NDM-16	0
beta_lactam__NDM-17	0
beta_lactam__NDM-19	0
beta_lactam__NDM-2	0
beta_lactam__NDM-20	0
beta_lactam__NDM-3	0
beta_lactam__NDM-5	0
beta_lactam__NDM-6	0
beta_lactam__NDM-7	0
beta_lactam__NDM-8	0
beta_lactam__NDM-9	0
beta_lactam__OCH-2	0
beta_lactam__OCH-3	0
beta_lactam__OCH-5	0
beta_lactam__OCH-6	0
beta_lactam__OCH-8	0
beta_lactam__OKP-A-11	0
beta_lactam__OKP-A-3	0
beta_lactam__OKP-A-6	0
beta_lactam__Other class A beta-lactamase	0
beta_lactam__OXA-1	0
beta_lactam__OXA-10	0
beta_lactam__OXA-100	0
beta_lactam__OXA-101	0
beta_lactam__OXA-108	0
beta_lactam__OXA-11	0
beta_lactam__OXA-116	0
beta_lactam__OXA-117	0
beta_lactam__OXA-12	0
beta_lactam__OXA-120	0
beta_lactam__OXA-125	0
beta_lactam__OXA-129	0
beta_lactam__OXA-13	0
beta_lactam__OXA-130	0
beta_lactam__OXA-131	0
beta_lactam__OXA-14	0
beta_lactam__OXA-142	0
beta_lactam__OXA-147	0
beta_lactam__OXA-16	0
beta_lactam__OXA-163	0
beta_lactam__OXA-17	0
beta_lactam__OXA-172	0
beta_lactam__OXA-173	0
beta_lactam__OXA-174	0
beta_lactam__OXA-176	0
beta_lactam__OXA-178	0
beta_lactam__OXA-183	0
beta_lactam__OXA-19	0
beta_lactam__OXA-202	0
beta_lactam__OXA-203	0
beta_lactam__OXA-206	0
beta_lactam__OXA-208	0
beta_lactam__OXA-21	0
beta_lactam__OXA-22	0
beta_lactam__OXA-224	0
beta_lactam__OXA-228	0
beta_lactam__OXA-233	0
beta_lactam__OXA-240	0
beta_lactam__OXA-247	0
beta_lactam__OXA-251	0
beta_lactam__OXA-256	0
beta_lactam__OXA-257	0
beta_lactam__OXA-258	0
beta_lactam__OXA-267	0
beta_lactam__OXA-272	0
beta_lactam__OXA-273	0
beta_lactam__OXA-28	0
beta_lactam__OXA-282	0
beta_lactam__OXA-304	0
beta_lactam__OXA-305	0
beta_lactam__OXA-320	0
beta_lactam__OXA-323	0
beta_lactam__OXA-324	0
beta_lactam__OXA-33	0
beta_lactam__OXA-334	0
beta_lactam__OXA-350	0
beta_lactam__OXA-364	0
beta_lactam__OXA-368	0
beta_lactam__OXA-373	0
beta_lactam__OXA-377	0
beta_lactam__OXA-381	0
beta_lactam__OXA-384	0
beta_lactam__OXA-392	0
beta_lactam__OXA-4	0
beta_lactam__OXA-400	0
beta_lactam__OXA-403	0
beta_lactam__OXA-408	0
beta_lactam__OXA-413	0
beta_lactam__OXA-421	0
beta_lactam__OXA-427	0
beta_lactam__OXA-429	0
beta_lactam__OXA-430	0
beta_lactam__OXA-443	0
beta_lactam__OXA-444	0
beta_lactam__OXA-45	0
beta_lactam__OXA-454	0
beta_lactam__OXA-457	0
beta_lactam__OXA-458	0
beta_lactam__OXA-459	0
beta_lactam__OXA-470	0
beta_lactam__OXA-476	0
beta_lactam__OXA-51	0
beta_lactam__OXA-569	0
beta_lactam__OXA-60	0
beta_lactam__OXA-64	0
beta_lactam__OXA-663	0
beta_lactam__OXA-67	0
beta_lactam__OXA-69	0
beta_lactam__OXA-76	0
beta_lactam__OXA-79	0
beta_lactam__OXA-84	0
beta_lactam__OXA-89	0
beta_lactam__OXA-9	0
beta_lactam__OXA-926	0
beta_lactam__OXA-98	0
beta_lactam__PDC-79	0
beta_lactam__PLN-1	0
beta_lactam__Rhodobacter sphaeroides ampC	0
beta_lactam__SHV-104	0
beta_lactam__SHV-13	0
beta_lactam__SHV-157	0
beta_lactam__SHV-178	0
beta_lactam__SHV-48	0
beta_lactam__SHV-55	0
beta_lactam__SHV-74	0
beta_lactam__SHV-8	0
beta_lactam__SHV-86	0
beta_lactam__SHV-94	0
beta_lactam__TEM-11	0
beta_lactam__TEM-155	0
beta_lactam__TEM-160	0
beta_lactam__TEM-176	0
beta_lactam__TEM-189	0
beta_lactam__TEM-215	0
beta_lactam__TEM-47	0
beta_lactam__TEM-57	0
beta_lactam__TEM-76	0
beta_lactam__TEM-92	0
beta_lactam__y56	0
chloramphenicol__catB10	0
chloramphenicol__catQ	0
chloramphenicol__Clostridium butyricum catB	0
chloramphenicol__cmlA1	0
chloramphenicol__cmlA4	0
chloramphenicol__cmlA5	0
chloramphenicol__cmlA6	0
chloramphenicol__cmlA8	0
chloramphenicol__cmlB	0
chloramphenicol__cmlB1	0
chloramphenicol__fexA	0
chloramphenicol__pexA	0
chloramphenicol__Salmonella enterica cmlA	0
chloramphenicol__Streptococcus suis chloramphenicol acetyltransferase	0
defensin__Bacillus subtilis mprF	0
defensin__Brucella suis mprF	0
macrolide-lincosamide-streptogramin__ereA2	0
macrolide-lincosamide-streptogramin__erm(31)	0
macrolide-lincosamide-streptogramin__erm(35)	0
macrolide-lincosamide-streptogramin__erm(50)	0
macrolide-lincosamide-streptogramin__Erm(52)	0
macrolide-lincosamide-streptogramin__linG	0
macrolide-lincosamide-streptogramin__lnu(F)	0
macrolide-lincosamide-streptogramin__mph(L)	0
macrolide-lincosamide-streptogramin__ole(C)	0
macrolide-lincosamide-streptogramin__vat(D)	0
macrolide-lincosamide-streptogramin__vga(B)	0
macrolide-lincosamide-streptogramin__vga(E)	0
macrolide-lincosamide-streptogramin__vga(E) Staphylococcus cohnii	0
macrolide-lincosamide-streptogramin__vgb(A)	0
multidrug__bmr	0
multidrug__bpeE	0
multidrug__efpA	0
multidrug__mefF	0
multidrug__OprZ	0
multidrug__tap	0
pleuromutilin_tiamulin__msr(I)	0
polymyxin__mcr-1.1	0
polymyxin__mcr-1.10	0
polymyxin__mcr-1.11	0
polymyxin__mcr-1.12	0
polymyxin__mcr-1.13	0
polymyxin__mcr-1.2	0
polymyxin__mcr-1.3	0
polymyxin__mcr-1.4	0
polymyxin__mcr-1.5	0
polymyxin__mcr-1.6	0
polymyxin__mcr-1.7	0
polymyxin__mcr-1.8	0
polymyxin__mcr-1.9	0
polymyxin__mcr-2.1	0
polymyxin__mcr-2.2	0
polymyxin__mcr-3.1	0
polymyxin__mcr-3.10	0
polymyxin__mcr-3.12	0
polymyxin__mcr-3.19	0
polymyxin__mcr-3.4	0
polymyxin__mcr-3.7	0
polymyxin__mcr-4.3	0
polymyxin__mcr-5.2	0
polymyxin__mcr-6.1	0
quinolone__QepA2	0
quinolone__QnrB10	0
quinolone__QnrB17	0
quinolone__QnrB24	0
quinolone__QnrB29	0
quinolone__QnrB41	0
quinolone__QnrB43	0
quinolone__QnrB46	0
quinolone__QnrB6	0
quinolone__QnrB62	0
quinolone__QnrB7	0
quinolone__QnrS1	0
quinolone__QnrS10	0
quinolone__QnrS11	0
quinolone__QnrS12	0
quinolone__QnrS15	0
quinolone__QnrS2	0
quinolone__QnrS3	0
quinolone__QnrS4	0
quinolone__QnrS5	0
quinolone__QnrS7	0
quinolone__QnrS8	0
quinolone__QnrS9	0
rifamycin__arr-1	0
rifamycin__arr-5	0
rifamycin__arr-8	0
streptothricin__SatA	0
sulfonamide__sul3	0
tetracycline__tet(36)	0
tetracycline__tet(H)	0
trimethoprim__dfrA12	0
trimethoprim__dfrA20	0
trimethoprim__dfrA26	0
trimethoprim__dfrA27	0
trimethoprim__dfrB6	0
vancomycin__vanF	0
vancomycin__vanN	0
vancomycin__vanTN	0
vancomycin__vanXB	0
vancomycin__vanXD	0
vancomycin__vanXO	0
vancomycin__vanYD	0
